# Supplementary material for: The complete chloroplast genome of Primulina and two novel strategies for development of high polymorphic loci for population genetic and phylogenetic studies
Source: BMC Evol Biol. 2017 Nov 7;17:224. doi: 10.1186/s12862-017-1067-z (PMC5678776; doi:10.1186/s12862-017-1067-z)
Supplement: Supplementary file 1 — The list of 49 individuals from 44 Primulina species used for evaluation of the polymorphism of chloroplast markers and GenBank accession id of 12 cp sequences for each individual (XLSX 16 kb) [file 12862_2017_1067_MOESM1_ESM.xlsx]

## Sheet: Table S1
Table S1 The list of 49 individuals from 44 Primulina species used for evaluation of the polymorphism of chloroplast markers and GenBank accession id of 12 cp sequences for each individual.
Species Name	Population code	Individual ID	GenBank Accession ID
			Newly developed cp markers								Traditional cp markers
			Con_Sea_1	Con_Sea_114	Con_Sea_124	Con_Sea_475	Con_Sea_476	Con_Sea_504	Con_Sea_516	Con_Sea_520	atpB-rbcL	rpl32-trnL	trnL-trnF	trnS-trnG
P. macrodonta	GXGLLC01	GXGLLC01_6	MF472014	MF472063	MF472112	MF472161	MF472210	MF472259	MF472308	MF472357	KY393934	KY393733	KY393532	MF472406
P. xinningensis	XN05	XN05_2	MF472015	MF472064	MF472113	MF472162	MF472211	MF472260	MF472309	MF472358	KY394031	KY393830	KY393594	MF472407
P. roseoalba	ZJJ03	ZJJ03_1	MF472016	MF472065	MF472114	MF472163	MF472212	MF472261	MF472310	MF472359	KY393970	KY393769	KY393568	MF472408
P. moi	SGWY03	SGWY03_8	MF472017	MF472066	MF472115	MF472164	MF472213	MF472262	MF472311	MF472360	KY393938	KY393737	KY393536	MF472409
P. juliae	JXGF01	JXGF01_12	MF472018	MF472067	MF472116	MF472165	MF472214	MF472263	MF472312	MF472361	KY393901	KY393700	KY393499	MF472410
P. tenuituba	GZGY01	GZGY01_9	MF472019	MF472068	MF472117	MF472166	MF472215	MF472264	MF472313	MF472362	KY394021	KY393820	KY393584	MF472411
P. lepingensis	JXLP01	JXLP01_11	MF472020	MF472069	MF472118	MF472167	MF472216	MF472265	MF472314	MF472363	KY393909	KY393708	KY393507	MF472412
P. langshanica	LSCZ	LSCZ_2	MF472021	MF472070	MF472119	MF472168	MF472217	MF472266	MF472315	MF472364	KY393903	KY393702	KY393501	MF472413
P. xiziae	ZJHZ01	ZJHZ01_2	MF472022	MF472071	MF472120	MF472169	MF472218	MF472267	MF472316	MF472365	KY394034	KY393833	KY393597	MF472414
P. sp nov 13	HNNY03	HNNY03_8	MF472023	MF472072	MF472121	MF472170	MF472219	MF472268	MF472317	MF472366	KY393982	KY393781	KY393617	MF472415
P. sp nov 19	GDNX01	GDNX01_6	MF472024	MF472073	MF472122	MF472171	MF472220	MF472269	MF472318	MF472367	KY393988	KY393787	KY393623	MF472416
P. alutacea	YD07	YD07_1	MF472025	MF472074	MF472123	MF472172	MF472221	MF472270	MF472319	MF472368	KY393843	KY393642	KY393441	MF472417
P. sp nov 15	HYHP01	HYHP01_8	MF472026	MF472075	MF472124	MF472173	MF472222	MF472271	MF472320	MF472369	KY393984	KY393783	KY393619	MF472418
P. depressa	YD08	YD08_1	MF472027	MF472076	MF472125	MF472174	MF472223	MF472272	MF472321	MF472370	KY393866	KY393665	KY393464	MF472419
P. luochengensis	GXLC04	GXLC04_7	MF472028	MF472077	MF472126	MF472175	MF472224	MF472273	MF472322	MF472371	KY393929	KY393728	KY393527	MF472420
P. lutea	SLHLCL	SLHLCL_3	MF472029	MF472078	MF472127	MF472176	MF472225	MF472274	MF472323	MF472372	KY393930	KY393729	KY393528	MF472421
P. wentsaii	GXLZ04	GXLZ04_17	MF472030	MF472079	MF472128	MF472177	MF472226	MF472275	MF472324	MF472373	KY394029	KY393828	KY393592	MF472422
P. mollifolia	GXJX13	GXJX13_22	MF472031	MF472080	MF472129	MF472178	MF472227	MF472276	MF472325	MF472374	KY393940	KY393739	KY393538	MF472423
P. pulchurfolia	GXNM01	GXNM01_6	MF472032	MF472081	MF472130	MF472179	MF472228	MF472277	MF472326	MF472375	KY393957	KY393756	KY393555	MF472424
P. ophiopogoides	GXFS01	GXFS01_4	MF472033	MF472082	MF472131	MF472180	MF472229	MF472278	MF472327	MF472376	KY393947	KY393746	KY393545	MF472425
P. hedyotidea	GXNM03	GXNM03_1	MF472034	MF472083	MF472132	MF472181	MF472230	MF472279	MF472328	MF472377	KY393893	KY393692	KY393491	MF472426
P. spinulosa	GXFS02	GXFS02_17	MF472035	MF472084	MF472133	MF472182	MF472231	MF472280	MF472329	MF472378	KY394013	KY393812	KY393576	MF472427
P. chizhouensis	JXFY01	JXFY01_1	MF472036	MF472085	MF472134	MF472183	MF472232	MF472281	MF472330	MF472379	KY393856	KY393655	KY393454	MF472428
P. danxiaensis	JXXG01	JXXG01_1	MF472037	MF472086	MF472135	MF472184	MF472233	MF472282	MF472331	MF472380	KY393863	KY393662	KY393461	MF472429
P. minutimaculata	GXLZ10	GXLZ10_1	MF472038	MF472087	MF472136	MF472185	MF472234	MF472283	MF472332	MF472381	KY393937	KY393736	KY393535	MF472430
P. longgangensis	GXLZ06	GXLZ06_1	MF472039	MF472088	MF472137	MF472186	MF472235	MF472284	MF472333	MF472382	KY393922	KY393721	KY393520	MF472431
P. latinervis	XIN1	XIN1_5	MF472040	MF472089	MF472138	MF472187	MF472236	MF472285	MF472334	MF472383	KY393904	KY393703	KY393502	MF472432
P. juliae	CZYX03	CZYX03_1	MF472041	MF472090	MF472139	MF472188	MF472237	MF472286	MF472335	MF472384	KY393900	KY393699	KY393498	MF472433
P. yongxingensis	CZYX02	CZYX02_3	MF472042	MF472091	MF472140	MF472189	MF472238	MF472287	MF472336	MF472385	KY394040	KY393839	KY393603	MF472434
P. xiuningensis	ZJJS01	ZJJS01_31	MF472043	MF472092	MF472141	MF472190	MF472239	MF472288	MF472337	MF472386	KY394033	KY393832	KY393596	MF472435
P. pseudoeburnea	GXBSTD01	GXBSTD01_2	MF472044	MF472093	MF472142	MF472191	MF472240	MF472289	MF472338	MF472387	KY393954	KY393753	KY393552	MF472436
P. juliae	SMYA02	SMYA02_11	MF472045	MF472094	MF472143	MF472192	MF472241	MF472290	MF472339	MF472388	KY393902	KY393701	KY393500	MF472437
P. chizhouensis	JXWY01	JXWY01_16	MF472046	MF472095	MF472144	MF472193	MF472242	MF472291	MF472340	MF472389	KY393857	KY393656	KY393455	MF472438
P. sp nov 2	CZGD01	CZGD01_1	MF472047	MF472096	MF472145	MF472194	MF472243	MF472292	MF472341	MF472390	KY393989	KY393788	KY393606	MF472439
P. renifolia	GXDA02	GXDA02_1	MF472048	MF472097	MF472146	MF472195	MF472244	MF472293	MF472342	MF472391	KY393962	KY393761	KY393560	MF472440
P. linearicalyx	GXWM01	GXWM01_2	MF472049	MF472098	MF472147	MF472196	MF472245	MF472294	MF472343	MF472392	KY393916	KY393715	KY393514	MF472441
P. sp nov 20	LNJLS01	LNJLS01_1	MF472050	MF472099	MF472148	MF472197	MF472246	MF472295	MF472344	MF472393	KY393990	KY393789	KY393624	MF472442
P. yangshanensis	YS01	YS01_2	MF472051	MF472100	MF472149	MF472198	MF472247	MF472296	MF472345	MF472394	KY394037	KY393836	KY393600	MF472443
P. eburnea	SZY01	SZY01_1	MF472052	MF472101	MF472150	MF472199	MF472248	MF472297	MF472346	MF472395	KY393874	KY393673	KY393472	MF472444
P. eburnea	JFS07	JFS07_8	MF472053	MF472102	MF472151	MF472200	MF472249	MF472298	MF472347	MF472396	KY393876	KY393675	KY393473	MF472445
P. linearifolia	GXNN01	GXNN01_1	MF472054	MF472103	MF472152	MF472201	MF472250	MF472299	MF472348	MF472397	KY393917	KY393716	KY393515	MF472446
P. polycephala	YS03	YS03_2	MF472055	MF472104	MF472153	MF472202	MF472251	MF472300	MF472349	MF472398	KY393952	KY393751	KY393550	MF472447
P. suichuanensis	GDLC07	GDLC07_2	MF472056	MF472105	MF472154	MF472203	MF472252	MF472301	MF472350	MF472399	KY394017	KY393816	KY393580	MF472448
P. depressa	DXS02	DXS02_1	MF472057	MF472106	MF472155	MF472204	MF472253	MF472302	MF472351	MF472400	KY393865	KY393664	KY393463	MF472449
P. mabaensis	SZY02	SZY02_2	MF472058	MF472107	MF472156	MF472205	MF472254	MF472303	MF472352	MF472401	KY393933	KY393732	KY393531	MF472450
P. huaijiensis	GDHJ02	GDHJ02_2	MF472059	MF472108	MF472157	MF472206	MF472255	MF472304	MF472353	MF472402	KY393897	KY393696	KY393495	MF472451
P. tabacum	LZ01	LZ01_5	MF472060	MF472109	MF472158	MF472207	MF472256	MF472305	MF472354	MF472403	KY394019	KY393818	KY393582	MF472452
P. danxiaensis	DXS04	DXS04_1	MF472061	MF472110	MF472159	MF472208	MF472257	MF472306	MF472355	MF472404	KY393862	KY393661	KY393460	MF472453
P. lobulata	GDQX04	GDQX04_1	MF472062	MF472111	MF472160	MF472209	MF472258	MF472307	MF472356	MF472405	KY393921	KY393720	KY393519	MF472454
