# Supplementary material for: The complete chloroplast genome of Primulina and two novel strategies for development of high polymorphic loci for population genetic and phylogenetic studies
Source: BMC Evol Biol. 2017 Nov 7;17:224. doi: 10.1186/s12862-017-1067-z (PMC5678776; doi:10.1186/s12862-017-1067-z)
Supplement: Supplementary file 2 — The script of QC (quality control of Illumina PE reads) (ZIP 4 kb) [file 12862_2017_1067_MOESM2_ESM.zip]

Archive with 7 entries (6 files):
- QC_pe-master/
- QC_pe-master/.gitattributes
- QC_pe-master/LICENSE
- QC_pe-master/QC_pe.pl
- QC_pe-master/QC_pe.sh
- QC_pe-master/ReadMe.txt
- QC_pe-master/q2030.pl
