# Supplementary material for: The complete chloroplast genome of Primulina and two novel strategies for development of high polymorphic loci for population genetic and phylogenetic studies
Source: BMC Evol Biol. 2017 Nov 7;17:224. doi: 10.1186/s12862-017-1067-z (PMC5678776; doi:10.1186/s12862-017-1067-z)
Supplement: Supplementary file 3 — The script of Correspondence_between_each_seq_and_consensus (ZIP 6 kb) [file 12862_2017_1067_MOESM3_ESM.zip]

Archive with 6 entries (5 files):
- Correspondence_between_each_seq_and_consensus-master/
- Correspondence_between_each_seq_and_consensus-master/.gitattributes
- Correspondence_between_each_seq_and_consensus-master/Correspondence_between_each_seq_and_consensus.pl
- Correspondence_between_each_seq_and_consensus-master/LICENSE
- Correspondence_between_each_seq_and_consensus-master/ReadMe.txt
- Correspondence_between_each_seq_and_consensus-master/eg.fas
