# Supplementary material for: The complete chloroplast genome of Primulina and two novel strategies for development of high polymorphic loci for population genetic and phylogenetic studies
Source: BMC Evol Biol. 2017 Nov 7;17:224. doi: 10.1186/s12862-017-1067-z (PMC5678776; doi:10.1186/s12862-017-1067-z)
Supplement: Supplementary file 3 — The script of Correspondence_between_each_seq_and_consensus (ZIP 6 kb) [file 12862_2017_1067_MOESM3_ESM.zip › Correspondence_between_each_seq_and_consensus-master/Correspondence_between_each_seq_and_consensus.pl]

#/usr/bin/perl -w
use strict;

open (FH, "$ARGV[0]") or die;
open (OUT, ">Correspondence_List.txt") or die;

my ($i,$j1,$j2,$seq,$len,@arr);

$seq="";

while (<FH>) {
	chomp;
	if (/^>/) {
		print OUT "Consensus_id\t".$_."_id\n";
	}else{
		$seq=$seq.$_;
	}
}

$j1=0;
$j2=0;

$len=length($seq);
@arr=split ("",$seq);
for ($i=0;$i<$len;$i++) {
	$j1++;
	if ($arr[$i] ne "-") {
		$j2++;
	}
	print OUT "$j1\t"."$j2\n";	
}
close FH;
close OUT;
