# Supplementary material for: The complete chloroplast genome of Primulina and two novel strategies for development of high polymorphic loci for population genetic and phylogenetic studies
Source: BMC Evol Biol. 2017 Nov 7;17:224. doi: 10.1186/s12862-017-1067-z (PMC5678776; doi:10.1186/s12862-017-1067-z)
Supplement: Supplementary file 3 — The script of Correspondence_between_each_seq_and_consensus (ZIP 6 kb) [file 12862_2017_1067_MOESM3_ESM.zip › Correspondence_between_each_seq_and_consensus-master/ReadMe.txt]

Program name:	Correspondence_between_each_seq_and_consensus.pl

Function:	Correspondence between each seq and consensus

Citation:	Chao Feng, Meizhen Xu, Chen Feng, Eric J. B. von Wettberg, Ming Kang. The complete chloroplast genome of Primulina and two novel strategies for development of high polymorphic loci for phylogenetic studies. BMC Evolutionary Biology 2017;

Author:	Chao Feng (chaofeng@scbg.ac.cn)

Release date:	Jul. 18th, 2017

Version:	Version 1.0

Usage:	perl Correspondence_between_each_seq_and_consensus.pl $inputfile
		$inputfile: Extraction of a seq from the result multiple sequence alignment (in fq format)
	E.g.: perl Correspondence_between_each_seq_and_consensus.pl eg.fas
