# Supplementary material for: The complete chloroplast genome of Primulina and two novel strategies for development of high polymorphic loci for population genetic and phylogenetic studies
Source: BMC Evol Biol. 2017 Nov 7;17:224. doi: 10.1186/s12862-017-1067-z (PMC5678776; doi:10.1186/s12862-017-1067-z)
Supplement: Supplementary file 3 — The script of Correspondence_between_each_seq_and_consensus (ZIP 6 kb) [file 12862_2017_1067_MOESM3_ESM.zip › Correspondence_between_each_seq_and_consensus-master/eg.fas]

>P.eburnea_cp
-------GGGGCGAACGACGGGAATTGAACCCGCGCATGGTGGATTCACAATCCACTGCCTTGATCCACTTGGCTACATCCGCCCCTCTACAATGATTTATATTCTATTACATTCTAATTACATTCTAATTTATTTATATATATTATATATATTCA-ATTCAATTTTTTAGATATTGACTTTCGATTAGTTCAGTTATCTTCTTTCTTTCCATTACAGAAAATAGGACATGCAAAAAGAGTATAGATAAGTACAATACTAATAAAATAAAAAATGAAAAAAAAATTTAAAATATAAGGAGCAATAACCCCCTTTCTAAAGCAAAAAATAGGTTATTGCTCCTTATATTTTCTTTAATATTGAAATATTCTATTTTCAAAAACTCCTCTCCACTAATATACACTAAGAACAAGTCTTATCCATTTGTTGGAGCTTCTATAGCAGCTAGATCTAGAGGGAAGTTATGAGCATTACGTTCATGCATAACTTCCATACCAAGGTTAGCACGGTTAATAATATCAGCCCAAGTATTAATTACACGACCTTGACTATCAACTACTGATTGGTTGAAATTGAAACCGTTTAGGTTGAAAGCCATAGTGCTAATACCTAAAGCAGTAAACCAGATACCCACTACAGGCCAAGCAGCTAGAAAGAAGTGTAAGGAACGAGAGTTGTTGAAACTAGCATATTGGAAGATCAATCGGCCGAAATAACCATGAGCGGCTACGATATTATAAGTTTCTTCCTCCTGACCGAATCTGTAACCTTCATTAGCGGATTCGTTTTCTGTGGTTTCCCTGATCAAACTAGAAGTTACCAAGGAACCATGCATAGCACTGAATAGGGAGCCGCCGAATACACCAGCTACACCTAACATGTGAAATGGGTGCATAAGGATGTTGTGCTCAGCCTGGAATACAATCATGAAGTTGAAAGTACCAGAAATTCCTAGAGGCATACCATCAGAAAAACTTCCTTGACCAATTGGGTAAATCAAGAAAACAGCGGTAGCGGCTGCAACAGGAGCTGAATATGCAACAGCAATCCAAGGTCGCATACCCAGACGGAAACTAAGTTCCCACTCACGACCCATGTAACAAGCTACACCAAGTAAGAAGTGTAGAACGATTAGTTCATAAGGACCACCGTTGTATAACCATTCATCAACGGATGCTGCTTCCCAGATTGGGTAAAAGTGCAAACCGATAGCTGCAGAAGTAGGAATAATGGCACCTGAAATAATATTGTTTCCATAAAGTAGAGATCCAGAAACAGGTTCACGAATACCATCAATATCTACTGGAGGAGCAGCAATGAAGGCAATAATAAATACAGAAGTTGCGGTCAATAAGGTAGGGATCATCAAAACACCAAACCATCCAATGTAAAGACGGTTTTCAGTGCTGGTTATCCAGTTACAGAAGCGACCCCATAGGCTTTCGCTTTCGCGTCTCTCTAAAATTGCAGTCATGGTAAAATCTTGGTTTATTTAATCATCAGGGACTCCCAAGCACACAAATTTTCTATATTATAGATTGAAATAGAAAATAAAAGGCTTGTTATTCAACAGTATAACATAACTTATATGTTCGTGTCAACCAATCCCAATAACCAATAACTAGCTAGATTTATTCGAAAATAAATAACAATAAATAAATGAA----GTAGATTAGAAAAAGAAAATCTGCATTTATAGAATTTCGATATGACAGTGGGTTGCCCGGGATTCGAACCCGGAACTAGTCGGATGGAGTAGATAATTTCTTTGTTATGTTAGTTAAATATAGAAAAACCCCTCCCCAAGCCGTGCTTGCATTTTTCATTGCACACGGCTTTCCCTATGTATATATAAT-------TTCCTTTCTTAGAGAGACTTTTAAAAGGTGAATACTTAATTGATTGTTGATTTAACCCTTATT-AGATACTACATCAACAGTTCAGAATAGTGGAAATCCCATTTTTGAATTTTTTT-TCTCTCTCATCCATTGTTTTTTAGGAACAATTTGTATTTCCAAGGTCTCAGAATTATTATTTGAGATTGGTCAGATCATTGATACAAATAATATCCAAATACCAAATTCGACTTCTATATACTCCCCGCAAAGTGGAAGTAGCTTTTGGGAAAGTCAAAGAAAGGGCGTCTTCTTCCGACATAAAAAATTCTTCCAATAATTCCGAGCCTAATCTTTTCAAAAAAGCACGTACAGTACTTTTGTGTTTCCGAGCCAAAGTTCGAGCACAAGAAAGTCGCAATATATACTTTATTCGATACAAACTCTTTTTTTTGGAAGATCCGCTATAATAATGAGAAATTTTTCTACATATACGCCCAAATCGGTCAATAATATTCGAATCTGATAAATCAGCCCGAATCGGCTTACTAATGGAATGCCCTAATACGTTACAAAATTTCGCTTTAGCCAATGACTCAATCAGAGGAATAATTGGAACAAGGGTATCGAACTTCTTAATAACATTATTGATTAGAAATGAATTTTCTAGAATTTGACTCCGAACCACTGAAAGATGCATTTTCACACTTGAAATATAGCCCAAAAATTCAAGGGAATGATTGGATAATTGGTTTATATAAATCCTTTTTGGATGAAACCACAGCGAAAAATGCCATTGCCAAAAAGTTACAAGGTAACATTTCCATTTATTCATAAAACGAGACGTCCCTTTT------GAAGCCAAAAGGGATTTTCTTTGATACCTAACATAATGCATGTTAGATTCCTTCACCAACCATAGGTTCGTCTGAAAATAGTTAACCTTAACAAAGACGTTCACAAGACGTTCTATTTTTACATAGAAATAGATTCGTTCAAGAAGAACTTCACAAGATGTTGATCGTAAATGAGAAGATTGGTTACGTAGAAAGACGAAAATGGATTCGTATTCACATACATAAGAATTATATAAGAATAAGAATAATCTGCTATTTTTTTTTGAAAAAGAGGAACTGACCCTCTTTGGAGTAATAAAACTATTCCAATTACAATGCTCGTTGAGAAAGAATCGTAATAAATGCAAAGAATAGGCATCTTTTACCCAATAGCGAAGAATTTGAACCAAGATTTCCACATGGACAGGATGGGGGATGAATATATCTAACACAAAAGTGAAATGTGCAAAATTGTCCTCTAAAAAGGGAAATGTTGAATGAATTGATAGTAAATTCTGAGATTTTACTATCTTTTTATTTTTTCCTTCTAGAGAAAATATTAATCGTAGAGAAAATGGAATTTCCACAATAAATCCCAACCCCTCTGATATGATTTGAGAATACAAATTATTGTTGCGTCCAAAAAAGGAATTTTGATTAGAATCATTAGGAGAAATAATCAAATAATTCTGTTGATACATTCGAGTAATTAACCGTTTAACAATCAGTAAACTGGATTTACTGTCATAACCCCGATTTGCCGAAAAGATGGATCTATTCAAACAATGATCGTGAGCAAATGCATAAGTATACTCCTGAAAGATAAGTGGATATAGGAAGTCATGGTGTTGAAATCTCTCTAGCTGTAAATATCTTTTGATTTGCTCCATTTGAATTTCAATTTGAGCCAAAGGGTAGAAATTTTTGAGGGTTAACAAATAAGACATAGTGCAATAGAGTCAAAACAGGGTATTCTAGTAAGAATAGAAACCCC------GGAGACAAGTAAACTTATCAACAGATTCTCTACCCTC-GCTTT---TT-CCATTTCATTTAGTTCGTCTATGTTATAGGATAACATAGATGGTTAGAAATCCTTTATCTTTTAAACCTAATCGCTCTTTTGATTTCGGAAAAAACTTTCTTTATCAATATACTTCTTCTTTTACACACACCTCGATTCCATAATAAGAATATAAA-----TAGTTAGGATTCATTAAAAAAATATAGAATCCCCTCGTGGGGAGAAGTCCTTCCCGTATCAGGTACTAATCTATTTTTAACGTCTAATTAGATCGGGAACTTATTCAAAGTTGGAACA-----TAAGGTGGTTCCTTTTTATTTCTGATAATTAATTGAAGCCGTAGGGCCCTATCCATTTATTCATTCGACCAAACTCGTTCCGTTC-AAGAATTC-AACAAGGTTTTGTACCGATCCGATAGGAATGAAATATCCTCAGAACTCTCCATTGATACGACATGCTTTTTTTTCCATTCATTCCCTTTCAGGATCAGTCGGGGTCTTCCAAACTTTACCAATGGTATGGACGAATTCTTCACTTCATCCAAATGTGTAAAAGATTCTAGCCGCACTTAAAAGCCGAGTACTCTACCGTTGAGTTAGCAACCCGAAGAAAATATAGATTAAACATAATCTCAACAAA----GGGTATATAGATACAATCAAAATCAATGAAAT-----TTCAATAA------AAAGAAAAGAGATTATACGGGCTAATCACAAATCATTGAGCTAACAAAACAGA--------------TTTTCTAATGGATTCGAAACATAAAAATGAATTGATTAGATCAACATACAAGAAATTCTCAGATAAAATAAAAACAAAATTATCAAATGAGTTTAAAGCAAAAAAACCTATGGACAGAAACAAATAGACCCACTGCACTTATCACGATGAATTATATTTGTTCGATACACTGTTGTCAATATTCTAAATTTTGAGAAAAGAATATAGTGGAA---------AAAAACAAAATAGATTGCTATTAAAATTTTTTTTGAAATTCAAATAACTTAAATG-----CAATAATATTCAAAATTGTCTTGGATTGACACTACATACCTAATCCACAGAGAT----------ACAAAAAGTAGAAATGGAATAAAAAATAAGGAAGAATTAAAAA--AAATACGGATTTTTTAGTCGATACTCTATTTCATCTATCTAAGTGGAATAAGCAGGCTTGATTCCTTATTGGTTAGTCAAATTGTAATGAAAATCACAGAATTGAAGGAAATGCCCGAATTTTTTATTTTTTAATCAATAAACTAACGTTTTGTCGTTCTAGACCACCACCATCGGATTCGACAGAAGGAATGATAAATAGATACGAATCGAGCAAG-AAGGGGGGAAAA-----------CTAGTAAAGAAAAATTATACAAAGTTATAT------ATAAGTCGCTACCCCCCC-TTGGTATTTCTTGAAATTTAAAAGAATTTTGTTTAATTAGACGGAAGTTCTTTAAAAACTTCTGCTTTCTTTAAAAGATTCTGAACAGTTCCTGTAGGTTGAGCACCCCTTTCAAGGAAGTATAGAATAGCAGGAACATTTAAATAAGTTTGATTCTTCATTGGATCATAAAACCCCACTTTTCTAAGATCTTTTCCTTCTCTTCGGGATCGAACATCAATTGCAACGATTCGATAGACGGCTCATTGGGATAGATGTAGATGAACAATACCCTCCCTAGAACCGTATAGGAAGTTTTATCCTCGTACGGCTCGAGAAAAAATGATTTGATTCGAA----------------------------------------------TGAACCTATAAAATCAATTAGACTTTAATTTCATTCGTTTTTTGTCCTTCCTGAAA-ATTTAAAAGAAACCATTCGTACTCATAACTCAAGTTGAATAACTCTCAAATAGCTCAAAAGTAAATTCTTCTCTTTAGTCAATTTCATTTATTGAGTTGTCTTTACCCGCTTTTTT-GTCTCGTTTAAAATTAGATTTGGATGATCCAGTTATTGAGACTATCGAGACAATTAAAATGGGTTTACTTGTTCTTGGATCCTTTAATCTTTATTTTAAATCATTGGGTTTAGACATTCCTTCGGTGCTTCTTAATACTTTCAAAATGGCAGCAACATACCTTTTCATTTGAATTGGAAAT--ATTTGAAATTTTATTTCTTTCTATCAAAGAATCCGATGGACAGTTGATTCCCGCGTAATACACTTTGAATCGAAAAAGTTTGATCAATTACAACAAGTTTCCAATTTAAAAACAAAACTTGTTGAAATTGGATTGGATCCTTTTGATTTATATATTATTATTATAT-ATAGAAGATACGTTTACGAAGTTGTTCCAATTGATTGATTGGCATTAACCCTAGATCCTTGCCCCCCAGAAATGAATTAATCCTTTCGACTTTTCGACTCGAGCTCCATCGTAGACTATTTACAACCCAACAAAAAAACAAAGGATTCAGGTGTAACAGAA-CAAACGATGTCGAGCCAAGAGCATCTTCATTCCTCGATAAATCGAAAATAAGATGGTGGATCTAAAAA---TCCACAACGGATCGTGTCCTTCAAGTCGCACGTTGCTTTCTACCACATCGTTTCAAACGAAGTTTTACCATCACATTCCTCTAATTTGGAACCAGTATGGAATTGATTCAATTATGGAATCATGAATAGTCATTGGTTCAGTTGTACATAAACATCGTAATCTAGACTTTTTATATTCTTA---------------------------------------------------------------------------------------------------------------------------------------------------------------------------------------------------------------------------------------------------------------------------------------------------------------------------------------------------------TTTAAAAATA----------------------------------------------------------------------------------------------------------------------------------------------------------------------------------------------------------------------AAAATATAAAAATTATTTGCATTGAAATAGAACGATACATA-----------CCATATTAAGTTAAATATTTCCTCATTTTATATGTTTAT----------------ATGTATTTTGTTTAACATAGGGATAGGGTTGAGTAATATTTCAATAATAAAATCTTGTCAT-AAAGTGAATAAAAAGAATAGGATAAACCATCCCTGCCTCAATCGTTCCATAGATTTCCAATTTTTCATTAGAGTCAACCACGAAAGACCTAAAAAAATGAAATAGAAAAAGATACATTGGCTCC------AAAAAATATGTTATAAAACATATGTTATGGAACTTGATCATTTGTTAATGAGATTCGAACAGATATTTAAATTAATACTAATTTACTCC--------------TGACCACTCCATTATCTATAGCAATAA------TAGGAATACTATAGCAATAGCATAAAAACCCTCTGGGGCGGAAGGATTCGAACCTCCGAATAGCGGGACCAAAACCCGTTGCCTTACCACTTGGCCACGCCCCATTTCCATTTATAATCTAAACTAAGAAAGAATAAAATTGGTATTGGTTGTTTGTCAACTCCAGTCCAAATATATATATATC--TATAGAATAAACGGGTAGTAGGATGTTGATACATATAGATATAGAATTCAACTCAATTTATTGATCTTTATTGATCATTACATAGAATTCAAGTAAGATATTGTATGAAAGTATGATTTCTTCTATTCTCCTTTAAGTTGAGAATTGGAGGATTTTGTAATTGGGTGGCTTCAAAAAGAAGAAGGATTTTTTGTCTACCGTAACTGACTTTCTTCCTTTTTCCTTATATCAAAAACCCAACCAAAATGT--------CCAAGAACACAAAAATGTCTGTTATGCTTAATATCATTAGTTTAATCTGTATTTGTATTAATTCTTCCCTTTCCTCGAGTAGTTTTTTCTTCGGAAAATTGCCCGAAGCCTATGCTTTTTTGAATCCAATCGTAGATGTTATGCCAGTTATACCTCTGTTTTTTTTTCTTTTAGCTTTTGTTTGGCAAGCTGCTGTAAGTTTTCGATGAAATCCTTAATAATTATTAT-------TTAATTAATAATATATATAATAATATCCTA---------------------------------------------------TAAGTTTTAGAGTATGAACTCTCGATTCGTACATTGA--------GCTAGTGGCTGGCTTACCAACCATTTCTTCTCTTCATTTTTTGACCCCTT-TTG--CAGCAAAAGACCCTAACCCTATTAGGGTCTACCACAATATCTAATTTCGATATGAAAGATATTTTTGTTAATGAAAAACAAATGCATTTCTTTTGTAACAATTCATTTCTATTTCTAGAAAAAAAGAGAGGTGTCAAAATAGGATATGTGGTAGAAAAATGGAAGATCTATTCTCTTTTTTTTTCCAAAAAATAAT-TTGGAGATTGTGTAATGCTTACTCTGAAACTCTTCGTTTATACCGTAGTGATATTTTTTGTTTCTCTCTTTATCTTTGGATTCCTATCTAATGATCCGGGACGTAATCCTGGACGTGAAGAATAAGATCCTAAGGGTTTTCTTTGATTAATTTT-CAAATCTTCTTAGGATTTTATCTAT-----ATTCTACACGTTTAACTAAGATTTGAAAAATTTTAAAAAATCAATCAAGTCATCAACGGAAACGGAAAGAGAGGGATTCGAACCCTCGGTACGAATAACTCATACAACGGATTAGCAATCCGACGCTTTAGTCCACTCAGCCATCTCTCCCAATTGAAAAAGCTAATTACTACATTACCCATAATGTCAGGAGTCTTTTTTTTTCTCTCTCTTCTT-------TGCTCTATTATATATA------ATGTAT---ATGTAGAGAGATCGACAAATCAGGAATTTCCTTTATCGAAAGGGAAGGGCTGGAAAGTGCCAACAACCTAAATAAAGAAAAATAAAGACGACCTCTTTGTTTTGTGTTGATTTTGTTCGAAAATCCCTTCTTATTCTGATGGCCTGGCCTGGTCAGTACCTAGCCGGGCCTTTTTTTGGTCCAACGAATTATAGATAATTAATGATTTATATGATTTGAAAACAAAAAGACTTTTGCTTTTCTATAATATTTATATTATTTATAATTTTATATTTA--------------------------------------------------------------------------------------------------------------------------------------------------TATTTTCCCAACTAAAAACTCTCGATTCTTCCACAATGCATTGTTATGTTCTGATTTTAGTTTTTTTTTA-TCTATATCTATCAAAACTTGTTCACCAAAAGAGAAAACTTTAGTCATTTAATTTAAATTAAATGAAACTTCTTTTCCGACTCTCATTAAATTTTGATCTCCCCACGAAAAA--------CGCTTATTTTGATTATTCTTTAATAATCCTAT-CTTAATCATGCTCAATTCTCTTGTTCGACAAAAAGTACATTTGT----------ATATAATAATCATATTGTAGCGGGTATAGTTTAGTGGTAAAAGTGTGATTCGTTCTATTAACCCTTTATATAGTTATA-----GTTAAAGGGTCTTTCGGTTTTATTCATATTCCGATTAAAAACTTTATTTCTTCAAATTCAAAGGATTTAATCCTTTACCTCTCAAATGAGCAATTCGAGAAAAAAAA--CTACACATTCTCGTGATTTCTATCCCCGAGTCACTTATAAATTTCAAAGTTGGATTCTGAAATTGCGAAACAGAATTT--GAATTGGATCAAGACTTCCAATTGAATAAGTATGAGTAAAGGATCCATGGGTGAAGATAGAAAGTCAATTTCTAATCGTAACTAAACCTTCCTTCAATTTTCTTTTCAATTTATAAAGAAATAAATTGAAGCAAAATAGCTATTCAACGACGACTTTGGTTTACTAGAGACATCGACATATTGTTTTAGCTCGTTGGAAACAAAACCCTTTTCCTTAGGATCCTCTCAAATAGAAATAGAGAACGAAGTAACTAGAAAGATTGTTAAAATGACCTTCTTTCTAGAAGGATCATCTAGAAAGCGATCCGTTTTGTTTATATTTAAACAAAAAAGCTGACATAGATGTTATGGGTAGAATTTTGTTCATTTTGAACACATCTTAGATCTACGAATTGACTCATCTTCCATAAAGGAGCCGAATGAAACCAAAGTATCATGTTCGGTTTTGAATTAGAGAC-----CTGAATCGACGTCGACTATAACCCCTAGCCTTCCAAGCTAACGATGCAGGTTCGATTCCTGCTACCCGCTTATTTCCCTTT-ATTCTAAATATTCT-------AATAGAATTCTATTAGAGAATATGTAT--------------ATAATATAGTAATAATTC------------GGATTAATTATTCGTTGAATATAGAATTCAAAAAATTATCTCATATACAATACAATCCGATCTTGTTTGTTTTCACTTCAAACAAGAGGTAAAAAAAAGAAAAATACAAAAAAAATCGGAATGAATAGCGTCCATTGTCTAATGGATAGGACAGAGGTCTTCTAAACCTTTGGTATAGGTTCAAATCCTATTGGACGCAAGTTATTTCCATCTATTTTTGATTTCGATAGCAAGAAATACTTT---------TTACATATTTTCAGAGAAAAGTGAGCAATTTCCTTATGCCTGTTCCTGAAGTAGAAACCGGTCCCTATGTTCCTGAATAGCTTCTTTCAAAAGGGCTTCTGCTTCCTCAGTAAATGTCTTAGTAGAAGATATTATTTCTTGGAACTGAGGTTTATTTGTTTTTAAGTACGTACGTAATTCAACAAGAAATTTCCTTACCTGCCCAATCTCTAATGAATCAAGAAAACCATTTGTTCCGGTATAAATCGTCATTATCTGTTCTTCTACCGTGAGAGGGGCTGATTGGGATTGTTTAAGCAATTCGCGTAATCGTTGACCTCTTGCCAATTGATTCTGAGTAGCTTTATCAAGATCTGAAGCAAATTGTGCAAAGGCTTCTAGTTCTGCAAATTGTGCGAGTTCCAATTTTAATTTACCAGCTACTTGTTTCATGGCTTTAATTTGAGCTGCAGACCCTACTCTGGAAACGGAGATACCCACATTAATAGCAGGTCTTACTCCAGCATTGAATAGATCGCCGGATAAGAATATTTGCCCATCAGTAATGGAAATTACATTAGTAGGAATATAAGCCGAAACATCCCCCGATTGAGTTTCAACTATTGGTAAGGCGGTCATACTTCCTTCACCTAAACTAGAACTTGATTTAGCGGCTCTTTCCAAAAGACGTGAATGCAAATAAAAAACATCCCCTGGATAAGCTTCGCGACCAGGTGGTCTTCGTAATAGAAGAGACATTTGTCGATAAGCTTGGGCTTGTTTGGAGAGATCATCATAAATGATTAAAGTGTGTTTTTCACGATACATAAAATATTCAGCCAAAGCTGCTCCTGTATAAGGAGCGAGGTATTGTAATGTAGCAGGGGAATCCGCCATTTCGGCTACGACAATGGTGTAGTCCATGGCACCCCTTTCCTGTAAAGTATTTACTACCTGAGCCACAGAAGACGCTTTTTGCCCAATAGCTACATAAACACATATCACATTTTGACCTTGTTGATTCAGAATCGTATCTGTGGCTACTGCTGTTTTACCGGTCTGTCTGTCCCCAATAATTAATTCTCGCTGACCACGTCCTATGGGGATCATCGAATCAATAGCAATAAGCCCGGTTTGAAGAGGCTCATATACGGAACGCCGGGAAATAATACCTGGAGCGGGAGATTCAATTAATCGAGATTCAGAAGCTGCAATTTCCCCTCTACCATCAATAGGTTTAGCCAGGGCGTTTATAACACGACCCAAATAAGCCTCACTCACTGGTATCTGAGCAATTCTTCCTGTTGCTTTTACAGAACTTCCTTCTTGTATCATCAAACCATCACCCATTAATACAACACCAACATTATTTGATTCCAAATTCAGAGCAATACCTATTGTACTTTCTTCAAATTCTACTAATTCACCCGCCATTACTTCATCAAGACCATGAATACGAGCAATACCATCGCCCACTTGAAGTACGGTACCGGTATTTACAATCTTGACTTCTCTATTATATTGTTCAATACGTTCGCGGATAATATTACTAATTTCGTCGGCTCGAATGGTTACCATGAGTTTTTCTTTA-TTATTTTTTGAAAAGAAAAAAGA-TAATGCCTTTATATAGATATAGTATT-----------AAATTATAGTAGAAAGACTAATCAGTTATTTCTTTCATCGCCCCCAACATGTCAATATTGACGCTAATGGTACGCAAATGTAACTCGTTGTTCAAACAACTATTCAGAGTTCCTAGAGCTCCTTGTAAGGCTTGTTGGAAAACCCGTTGCCGGACTTGATTAATCGCCCTTTGCTGTTCAAACTGAATGGTTTCATTTTTGTAATTTTCTAATTGTTCCAAAGTATTATAAGTTGAATTAATCAAATTCAATTTTTCTCGCTCTATCTCAGAGTATCCGTTCACCCTAAACTCATTGGCTTCCATTTCCACCTTTCGAAACCGGGCCCCGGCTTTTTCCAGCTGTTCAATGGCCCCCTCACGCAGTTCTTCTGAATTTCGAATAGTATTCAGGATCCTCTGTTTTCGATTATCTAATAAATCACTTAATGAAAGTAGATTATAATTCCGTTCATTTGAAAACTTCCATAATCCCTTCCCAAACCAAACATGAATCTTTCGATTCATTTGGCTCTCACGCTCAATTACTTGGTAAATTCTCATAGCTTATTTTATGAATGTAATGAGCCTATCCTCTCTTCTTTATTCATAGTCCAAAAAAA---------TACGAATCTAATGCAAAACTAAAATAGTTGGAGGACTCTTCTGACAAAATAAAAAAAATATGTAATTGTCAGCAAAGTTGTTTCTTTTTTTTT-CTTCAGTTCAAATACAAAAGATTTTTCTTACTTATACATTAAGGCATAGGTCGTCCATTCAGCATTAGATAAAAAGGGTAAAATGTCTATTTTTAGAACAAGCGGTTCAAATTATTTTATCAAGATGAGGGTCCTATATCGATAAAATATTCATTTGAAAACGATCTCTATATTAACTATAGTGGTCGAAAGAGTACCATGCTGTGTCTAGACTTCAAACGATTTGCTTTAACCATCTTAACAATCTCACATTATTGGTTGTTAGAGAATCAAAGTGGATTTGCCAATTAATCACGAAATGTGATGGTTCTTACATATCATTTCTTAATTTCTTCAGAAGTAATTCGAAAGATCATGCACCTTTCTTTCCTAGTTATAACGGAAAAGGGTACAGCTGGTTGGATCCAGCCTATTCTTGAAATAAACAACTCACACACACTCCCTTTCCAAAAAAGATCAATACACCAATCACTACACTTAGATTTATTAGATTTGTTGCTAAAATATCGGTATTAAATCCGAAACTCCCGGCAGATGGCCAGTGGCC---TAAAGAAACGAAAGAATCGGTTACATTTTTCATAGAATCTCCTCTTATAGATAGACTAAAAAATCGACCAAAGTTCT--------CACTTTGCCCCTCTTTTTT-----------------TTTGAAATCGAGTCAAAAAATATTCGAGTTATAATTTA------------
