# Supplementary material for: The complete chloroplast genome of Primulina and two novel strategies for development of high polymorphic loci for population genetic and phylogenetic studies
Source: BMC Evol Biol. 2017 Nov 7;17:224. doi: 10.1186/s12862-017-1067-z (PMC5678776; doi:10.1186/s12862-017-1067-z)
Supplement: Supplementary file 4 — The script of Con_Sea_Identification_and_PIC_Calcalation (ZIP 182 kb) [file 12862_2017_1067_MOESM4_ESM.zip]

Archive with 6 entries (5 files):
- Con_Sea_Identification_and_PIC_calculation-master/
- Con_Sea_Identification_and_PIC_calculation-master/.gitattributes
- Con_Sea_Identification_and_PIC_calculation-master/Con_Sea_Identification_and_PIC_calculation.pl
- Con_Sea_Identification_and_PIC_calculation-master/File_S1.fas
- Con_Sea_Identification_and_PIC_calculation-master/LICENSE
- Con_Sea_Identification_and_PIC_calculation-master/ReadMe.txt
