# Supplementary material for: The complete chloroplast genome of Primulina and two novel strategies for development of high polymorphic loci for population genetic and phylogenetic studies
Source: BMC Evol Biol. 2017 Nov 7;17:224. doi: 10.1186/s12862-017-1067-z (PMC5678776; doi:10.1186/s12862-017-1067-z)
Supplement: Supplementary file 5 — The script of PIC_calculation (Calculation of SNP No., InDel No. and PIC values between two sequences after alignment) (ZIP 14 kb) [file 12862_2017_1067_MOESM5_ESM.zip]

Archive with 7 entries (6 files):
- PIC_calculation-master/
- PIC_calculation-master/.gitattributes
- PIC_calculation-master/LICENSE
- PIC_calculation-master/PIC_calculation.pl
- PIC_calculation-master/ReadMe.txt
- PIC_calculation-master/eg1.fas
- PIC_calculation-master/eg2.fas
