# Supplementary material for: The complete chloroplast genome of Primulina and two novel strategies for development of high polymorphic loci for population genetic and phylogenetic studies
Source: BMC Evol Biol. 2017 Nov 7;17:224. doi: 10.1186/s12862-017-1067-z (PMC5678776; doi:10.1186/s12862-017-1067-z)
Supplement: Supplementary file 5 — The script of PIC_calculation (Calculation of SNP No., InDel No. and PIC values between two sequences after alignment) (ZIP 14 kb) [file 12862_2017_1067_MOESM5_ESM.zip › PIC_calculation-master/ReadMe.txt]

Program name:	PIC_calculation.pl

Function:	Calculation of SNP No. , InDel No. and PIC (potentially informative characters) values between two sequences after alignment.

Citation:	Chao Feng, Meizhen Xu, Chen Feng, Eric J. B. von Wettberg, Ming Kang. The complete chloroplast genome of Primulina and two novel strategies for development of high polymorphic loci for phylogenetic studies. BMC Evolutionary Biology 2017;

Author:	Chao Feng (chaofeng@scbg.ac.cn)

Release date:	Jul. 18th, 2017

Version:	Version 1.0

Usage:	perl PIC_calculation.pl $inputfile1 $inputfile2
		$inputfile1/2: There is a sequence in each file, and these two sequences should have same length and under alignment.
	E.g.: perl Con_Sea_Identification_and_PIC_calculation.pl eg1.fas eg2.fas
