# Supplementary material for: The complete chloroplast genome of Primulina and two novel strategies for development of high polymorphic loci for population genetic and phylogenetic studies
Source: BMC Evol Biol. 2017 Nov 7;17:224. doi: 10.1186/s12862-017-1067-z (PMC5678776; doi:10.1186/s12862-017-1067-z)
Supplement: Supplementary file 5 — The script of PIC_calculation (Calculation of SNP No., InDel No. and PIC values between two sequences after alignment) (ZIP 14 kb) [file 12862_2017_1067_MOESM5_ESM.zip › PIC_calculation-master/eg2.fas]

>CZYX02-1
GTATATAGAGTCCTGTATATTTCTATTCCTTAAATAAATTATCTTAAGCCACACATACATTTCTTTGTGCTAAGCTAAAAAAAAGACTATTTCAATGATGGCCCTCCATGGATTCACCTATATAAGCCGCGGCTAAAGTTGCAAAAATAAGAGCTTGAATACCACTTGTAAATAATCCAAGGAACATGACAGGTATGGGAACCACTGAAGGTACTAAAGAAACAAGAACAACAACTACTAATTCATCAGCTAAGATATTCCCGAAAAGTCGAAAACTAAGTGATAAGGGCTTTGTGAAATCTTCTAAGATGTTAATGGGTAAAAGAATTGGAGTTGGTTGAATATATTTCCCGAAATAACTTAATCCCTTTTTGGTAAGACCTGCGTAAAAATATGCCACTGATGTGAGTAAAGCCAAAGCAACAGTAGTATTTATATCATTCGTGGGTGCGGCTAACTCTCCATGAGGTAATTCTATGATTTTCCAAGGTAAAAGAGCTCCTGACCAATTAGAAACAAAAATAAAAAGAAACATAGTTCCAATAAAAGGAACCCAAGGGCCATATTCTTCCCCAATTTGAGTTTTACTCACATCTCGAATGAATTCAAGAACATATTCGAAGAAATTCTGACCCCCGGTCGGAATGATTTGTGGGTTCCGAACAGCTATAGTAGCTGAACCTAATAAGATAGCAATTACAACCCAAGAAGTAAGAAGTACTTGGCCATGGACTCGGAAACCCCCTATTTGCCAATAGAGATGTTGGCCCACTTCCACACCGGATATATCGTATAACACTTTTAGTGTGTTGATGGAACATGATAGCACATTCATATAGCCCTCTGAAAAAGAATCGAACTTTAAACAAAATTATTTTGATTCAACCATATCTTTACCTACTTGAATCGGATATTTTTAATACCAACTAGTATTTTGTTTTGAGTAGTAACTAATTGCATAATATCCCCAGTTATTTTTATCTCTTTTTTGAACTTCAGAAATAATAACCAATAACCGATTCCATAAATCTATCGGATTTGCGAAGTCAAAGTTATTTTTATTAATCAAGAATTTATTATATAGCTAGAACGGCCTTCAGAAATTGCGAATACTAATTTGTTAAGAATTAAGCGGATTGAAGATATAGCGTCATCATTCGCTGGAATCGAAATATCTCCAAGATCGGGGTCACAATTTGTATCGATTAAACAAATTGTTGGAATTCCCAAAGTTATACACTCTCGCAGGGCCGTATATTCTTCATGCTGATCAACGATGATTACAATATCGGGTAACCCTGTCATATATTTAATCCCGCCCAGATATGTTTGCAAGCGAGATAATTGTCTTTTCAACACAGCCGCATCTCTTTTCGGAAGACGGTTGAGTCTTCCCGTTTTTTGTTCCATTCTCAAGTGCCTGAACTTTTGAAGTCTCGTTTCTGTAGTGGACCAATTCGTTAACATACCGCCGAGCCATTTTTTATTAACACAATGGCACCGGGCCTTTATTGCAGCCGATGCTACTGAATCAGCTGCTTTGTTTTTGGTACCAACAATTAAGAATTGTTTTCCCGTAAATCAATCATTTGTCCTTGAGGATCCGACATTAATCCTCTCATACCTACTAATTGATGTACCTGAGATGCATTTCCTCTAGCTCCCGAAAAAGACATTATATGGACTGGATTAAAGGGGTCAGTCATCCTAAAATTAGGATTCATTTCTTGTCGCAAATATTCACTTGTGGCATACCATATTTCAATGGATTGGCGTAATTTTTCTACTGCATGTGCATTCCCAAAATAATGGTGTTTTTCCAAAATCAAACTTTGTTGTTCAGCATCTTGAACTAACCATCTCTTCGAGGGTATTGTTAAAAGATCATCAATTCCTAATGAAATGGATGTAGCAGTAGCTTGTTGAAAACCCAGAGTCTTTACTTGATCCAGGATGTGTGATGTATATGCCATTCCGAAGTGATCTATTAATCTACTAATAAGTCGTTTCATGGCAGTTCCGTCTATCACTTTATTGTGAAATACCAGATTGGCCCGTTTTGCCATAAGTACCTCCATATTATGCTGAGTACGATTCGACAATGGGTTTGAGTCAGTGATTGGAAAACCTCCTTTTCTCGAGCTTGATTCACATAGAAATTCCGAAACTATGGGCCTAGTTGAAGTGAAAAGATCTGAATTCCTACTGGTCTCGTAGAATTACTTAGCTTAGTTAGGTACCATATGAACAGGCCTGAGAAAATCCCTGTATGGCTTCTTCGATTTCTCGATAAAGAGAAATATGACCACCAGTGGTTCGAATGTATATAAAAATAATTTCTTTTTTTATACTTCGTACTATTAGATAGTGTCCATAAATCTCATAATAAGTTCCTAAAGATTCATAGTGAACTTCGATGGGAATTTCTCTTGAAGAAATAACGCGTTGATCTAGTCGCCACCGGAGCCACAAAGGACTATCTAAATTGATTCGTTTCTGTCGATAAGCTCCAATTGCATCATAGGAATTAGAAAAGAGGGGTTCTTTCGTATAATTAAAGTTATTATTGTCACCTCTTTTATTTTGATAGTTTCTGCGATTCCATCGATTATACCTATGGGCTTCTAAATGCGGGATTTCGCTAGTGATCCTTTCAGGGCCTTGACTTGTCACATGAGTCTGAATCTCATATTTCCGTATGTGAAAAGAAGTATAAATATCTTCATATGCTAAACGCTCACTAATGAGTACTGCATCTTCAGAATTGTAACCTTCCCATGGCATATAAGCTACTAATACGTTTTTCCCCAAAGCAAGTTCACCACCAACCGTAGCAGCACCATCTGCTAAAATTTGTCCTTTTTTAATGCATTTACCCCGGCGAACCTGGGGTTTTTGATGCAGATAAGTATTCTTGTTGGAACGTTCATACATAATTAATGGAATGTTTAGAATATCTCCATTCCATGAGAAAAGGATCTTGTCAATATCGATATAAATGATCTTTCCCCCACGTTGTGCTATAGCAAGAGCCCCTGAATCTAGAGCTATTTGTCGTTCCAACCCAGTTCCAACAATGCATTTCTCGGACCGAGAAAGCGGAACTGCCTGACGTTGCATATTAGAACTCATTAAAGCCCTATTCGCATCATTATGTTCAATAAAAGGAATAAGGGAAGCTCCAATAGAAAAATATTGGAAGGGAAGAATACTTCGAAGATGAACCTGTTCCCATGCAATAGTCAGGAATTCTTGACGATATCGAGCTGGAACCACCTGTTCTTCCTGAATATCCCGATTCAACGCTAAAGAATTGCCTGACGCTAACATATAGTATTCATCTTTACCTGGTGATAAATAAAGCAATCGTAACCCTGTTGATCTCTCCGAAATTTCATAAAACGGACTTTCTAGAGATCCCCAATGACCCATCCTCGCATGAATTGCTAAGGATCCAATAAGTCCAACATTGATTCCCTCAGATGTGTCAATTGGACAAATACGACCATAGTGACTAGGGTGGATATCTCGTATCCGAAAACTAGCAGTTCGCCCTGTTAGTCCTCCAGGACCTAAATAACTCAATTTTCGCCCATGAACTATTTGTGTCAATGGATTAGTTCGATCTAAAACTTGAGATAAGGGGTGTAAACCAAAAAAAGATTCATAAGTAGTTGTTAATGGAGTTGAAGTTAACAAATTCTGAGGAGTCGGTATCAATTTATGCCGAATTGCTCCACATATAGTTCCGCGAACCACATTTTCTAAACGAACCAGAGACAATCCGAATTGATCTTGTAAAAGATCCGCTACAGAACGAATACGTTTATTTTTCAAATGATTCATATCGACAGAATTGTTCAATTATTATGAACAGAATAGACTAAATATTAACCTAACGCTTCCCTTGTTAGGAAATAATCCCTTGAACAGGGGAGGTCCATAGGATAGTCATAGTATAGTCTTTTACAATGCAATAAAGTTACGCATGTCCGTTTTTCTTTGCGAAAGGGGTATTTTCCATGGGTTTGCCTTGGTATCGTGTTCATACCGTTGTATTGAATGATCCCGGCCGGTTGCTTTCCGTTCATATAATGCATACAGCTCTGGTTGCTGGTTGGGCGGGCTCGATGGCTCTGTATGAATTAGCAGTTTTTGATCCTTCTGACCCTGTTCTTGATCCAATGTGGAGACAGGGTATGTTCGTTATACCCTTCATGACTCGTTTAGGAATAACCAACTCATGGGGAGGTTGGAGTATCACAGGAGGGACTGTAACGAATCCGGGGATTTGGAGTTACGAAGGTGTGGCAGGGGCACATATTGTATTTTCTGGCTTATGCTTTTTGGCAGCTATCTGGCATTGGGTTTATTGGGATCTAGAAATATTTTGTGATGAACGTACAGGAAAACCTTCTTTGGATTTGCCCAAGATCTTTGGAATTCATTTATTTCTATCCGGAGTGGCTTGCTTTGGTTTTGGTGCATTTCATGTAACAGGCTTGTATGGTCCTGGAATATGGGTGTCCGATCCTTATGGACTAACGGGAAAAGTACAACCTGTAAATCCATCATGGGGCGTGGAAGGTTTTGATCCTTTTGTTCCGGGAGGAATAGCTTCTCATCATATTGCAGCGGGTACATTGGGAATATTAGCGGGTCTATTCCATCTTAGTGTCCGACCACCGCAACGTCTATATAAAGGATTGCGTATGGGAAATATTGAAACCGTACTCTCCAGTAGTATCGCGGCTGTCTTTTTTGCAGCTTTTGTTGTTGCTGGAACTATGTGGTATGGTTCAGCAACTACCCCTGTCGAATTATTTGGTCCCACTCGTTATCAATGGGATCAGGGGTACTTCCAGCAAGAGATATATCGAAGAGTTAGTGCTGGGCTAGCAGAAAATCAAAGTTTATCAGAAGCCTGGTCTAAAATTCCTGAAAAATTAGCCTTTTATGATCGTAAAGCCTGAGACAACCCAGAAAGCAATTGATCATAATATGATCAACTTTGTAAGCCGGCTTGGGTCGTGAGTATTTACTTAGACTTAGAACCGAATTCTTTGCA-ATAGATAGTTGTAATTTCGGAAAAAAAAGAGTCAAGTTTTTCTTACATTGAATCATTCATATATGTGTAGATATAGCTAACACATATATTTTTTATGGATTCATTTGGTTCTTTTGAATCTTGCTCGAGCCGGATGATAAAAAATTATCATGTCCGGTTCCTTCGGAGGATGGATGTATAAGAATTCACCTATCCCAATAACAAAAAAACCTGATTTGAATGATCCTGTATTAAGAGCTAAATTGGCAAAAGGTATGGGTCATAATTATTACGGAGAACCCGCATGGCCCAACGATCTTTTATATATTTTTCCAGTCGTAATTCTAGGTACTATTGCATGTAACGTAGGCTTAGCGGTTCTAGAACCATCAATGATTGGTGAACCAGCAGATCCATTTGCAACCCCTTTGGAAATATTACCTGAATGGTATTTCTTTCCCGTATTTCAAATACTTCGTACAGTACCTAATAAATTATTGGGTGTTCTTTTAATGGTTTCAGTACCTGCGGGATTATTAATAGTACCCTTTTTAGAGAATGTTAATAAATTCCAAAATCCATTTCGTCGTCCAGTAGCGACAACCGTCTTTTTGATCGGTACTGCAGTCGCTCTTTGGTTGGGTATTGGTGCAACATTACCCATTGATAAATCCCTAACTTTAGGTCTTTTTTAAAATTTGATTCAATTCCATGGGGATGGTCTACAGGGTTCATAACTACTCCTCTTACTACAGGACGCTTACCTAGCCAACGCTTGGATCCGGCTCTACCCAAACTTTTCTGGTTCGCCCCAACATTCCCCACTTGTCCGACTGTTGCTGAGCAGTTTTTGGATATCAAACGGACCTCCCCAGAAGGTAATTTTAATGTGGCCGATTTCCCCTCTTTTGCAATCAGTTTCGCTACAGCACCCGCTGCTCTAACTAATTGTCCACCCTTTCCAAGTGTGATTTCTATGTTATGTATGGCCGTGCCTAAGGGCATATCGGTTGAAGTAGATTCCTCTTTTTGATCAATCAAAACCCCTTCCCAAACTGTACAAGCTTCTTCCAAAGCATACGGCTTTCTGGATGTGGATGATGATATCTATACAGATGGATCTTATATATAT--GGTACAATGAAATACCACATGGGTAGATATCTATATGAATCCAAATCTGCCGAATCACTCATGGTATGATCTTCTACATCCTAGGTCTTCCCGTTCCGTCATCTGGCTTATGTTCTTCATGTAGCATTCAGACCGAATGAATCTATGAAATTACGTCGATACTTCCACATATTATGGGTAACGTAGGAGACATCTCTATTTTTCCCCCGGGGAATCTTTAGAATTCCCACTGCTTAGCTTTCAATTCGCCTCTGACCATCAAATGAAATGTGAATAACCCGTCCTCCTCTCTTTGTTTGAAAGAAGGGGCGCTTCCGGTTCTGTCGGTGCTTGAAACAATTTTGTCTTCTCCATATTACTATATCTCTAGAGTCAATAATTTGATATGAGGAACTACTGAACTCAATCACTTGCTGCCGTTACTCTTCAGTTTTCTGTTGAGGTCTATCCTGTAGAGGTACTCAAATTGGATCAGTGGTCGATTTCTAGGTTTCGTCGTAAACCTAATTGGTTATTTCCAATTACGTAAATCAATAGTTCAAACCGCACTCAAAGGTAGGGCATTTCCCATTTTTATAGGAACTTCTGTACCAGAAACAATGGTATCTCCAATTATAGCCCCTCTGGGATGTAAAATATATCTCTTCTCACCATCCCCATAGTGTATGAGACAAATGTATGCATTTCGATTAGGGTCGTATTCTATGGTTACGATTCTACCATATATGTCTTTTTCATTCCGTCGAAAATCGATTTTACGGTATAGACGCTTATGACCTCCCCCTCTATGCCTTACGGTAATGATTCCTCTGGCATTACGACCTTTACCACAATGATGCTGTCCATAGATCAAATTATTTCGTGGATTGGATTTCACTTGACTGTCTACGGTTCCATTGCGTGTGCTCGGGGTAGAAGTTTTGTATAAATGTATCGCCATGCTATTGCTATTAAGTATTTTTATTTAAGTTCTTTTCTTTCTAAGAGGTGGAATAGAATAACCCCGTTGAAGCGTAATGATCATACGTCTGTAATGCATTGTATGTCCCATAATAGGTCCCATTCTTCTACCCTTTCCCGGAAGTCGATGACTATTCATAGCTATTACCTTGACACCAAAGAATAGTTCGACCCAATGCTTTAGTTCTGTCCTAGTTGATCCTGATTCGACATTAGAAGTATATTGATTTTTCCCCAATAACCGAATACTTTTGTCTGTAAATACTGCATATTTGATTCCATCCATAAATAGATTTTCTTCCCTATGAGTTCTAGTCTCAATAAGAATGCTAGTTCTTACTGTTCATATATTATGATATGAATATACCACACCAATTCGTTATGTATGGATGATGAGATTCCATTGATACAGAGCCAATTCCAATAGACTTATTGGAGGGTCCCATTGGCGTGCATCCAGTAGGAATTGAACCTACGAATTCGCCAATTATGAGTTGGGCGCTTTAACCATTCAGCCATGGATGCTTAGTGGGGATCCTCGTACATGGTGAATAACCAAATTCCAATTAAAATGAAATCTTTAGGAGAAATCAATGCAATTTAGGAGGAATCAATGAAAGGACATCAATTCAAATCCTGGATTTTCGAATTGAGAGAGATATTGAGAGAGATCAAGAATTCTCACTATTTCTTAGATTCATGGACCCAATTCAATTCAGTGGGGTCTTTCATTCACATTTTTTTCCACCAAGAACGTTTTCTAAAACTCTTTGACCCCCGAATTTTGAGTATCCTACTTTCACGCAATTCGCAGGGTTCAACAAGCAATCGATATTTCACGATCAAGGGTGTAATACTCTTTGTAGTAGCGGTCCTTATATATCGTATTAACAATCGAAATATGGTCGAAAGAAAGAATCTCTATTTGAGGGGGCTTCTTCCTATACCTATGAATTCCATTGGACCCAGAAATGATACATTGGAAGAATCGGTTGGGTCTTCCAATATCAATAGGTTGATTGTTTCGCTCCTGTATCTTCCAAAAGGAAAAAAGATCTCTGAGAGTTGTTTCCTGAATCCGAAAGAGAGTACTTGGGTTCTCCCAATAACTAAAAAGTGTAGCATGCCTGAATCTAACTGGGGTTCGCGGTGGTGGAGGAACTGGATCGGAAAAAAGAGGGATTCTAGTTGTAAGATATCTAATGAAACCATCGCTGGAATTGAGATCTTATTCAAAGAGAAAGATATCAAATATCTGGAGTTTATTTTTGTATATTATATGGATGATCCCATCCGCAAGGACCATGATTGGGAATTGTTTGATCGTCTTTCTCTGAGGAAGAGGCGAAATAGAATCAACTTGAATTCGGGACCGCTATTCGAAATCTTAGTGAAACACTGGATTTCTTATCTCATGTCTGCTTTTCGTGAAAAAATACCAATTGAAGTGGAGGGTTTCTTCAAACAACAAAGGGCTGGGTCAACTATTCAATCAAATGAGCATGTTTCCCATCTCTTCTCGAGAAACAAGTGGGCTCTTTCTTTGCAAAATTGTGCTCAATTTCATATGTGGAAATTCCGCCAAGATCCCTTCGTTAGTTGGGGGAAGAATCCGCACGAATCGGATTTTTTGAGGAACGTATCGAGAGAGAATTTGATTTGGTTAGACAATGTGTGGTTGGTAAACAAGGATCGGTTTTTTAGAAAGGTACGGAATGTATCGTCAAATATTCAATATGATTCCACAAGATCTAGTTTCGTTCAAGTAACGGATTCTAGCCAACCGAAAGGATCTTCTGATCAATCCAGAGATCATTTGGATTCCATTAGTAATGAGGATTCGGAATATCACACATTGATCAATCAAAGAGAGATTCAACAACTAAAAGAAAGATCGATTCTTTGGGATCCTTCCTTTCTTCAAACGGAAGGAACAGAGATAGAATCAGACCGATTCCCGAAATGCCTTTCTGGATATTCCTCAATGTCCCGGCTATTCACGGAACGTGAGAAGCAGATGATGTTAATATATTCAAGATAATTACGTATTTACAAAATACTGTCTCAATTCATCCTATTTCATCAGATCCGGGGTGTGATAGGGTTCTGAAGGATGAACCGGATATGGACAGTTCCAATAAGATTTCATTCTTGAACAAAAATCCATTTTTTTATTTATTTCATCTATTCCATGACCGGAACAGGGGAGGATACACGTTACACCGCGATTTTGAATCAGAAGAGAGATTTCAAGAAATGGCAGATCTATTCACTCTATCAATAACCGAGCCGGATCTGGTGTATCATAAGGGATTTGCTTTTTCTATTGATTCCTACGGATTGGATCAAAAACAATTCTTGAATGAGGCCAGGGATGAATCGAAAAAGAAATCTTTATTGGTTCTACCTCCTATTTTTTATGAAGAGAATGAATCTTTTTCTCGAAGGATCAGAAAAAGATGGGTCCGGATCTCCTGCGGGAATGATTTGAAAGATCCAAAACAAAAAATGGTGGTATTTGCTAGCAACAACATAATGGAGGCAGTCAATCAATATAGATTGATCCGAAATCTGATTCAAATCCAATATAGTACCTATGGGTACATAAGAAATATATTGAATCGAGTCTTTTTAATGAATAGATCCGATCGCAACTTCGAATATGGAATTCAAAGGGATCAAATAGGAAAGGATACTCTGAATCATAGAACTATAATGAAATATACGATCAACCAACCTTTATCGAATTTGAAAAAGAGTCAGAAGAAATGGTTCGATCCTCTTATCTTGATTTCTCGAACCGAGAGATCCATGAATGGGGATCCTGATGCATATAGATACAAATGGTCCAATGGGAGCAAGAATTTCCAGGAAGATTTGGAACATTTCGTTTCTGAGCAGAAGAGCCGTTTTCAAATAGTGTTCGATCGATTACGTATTAATCAATATTCGATTGATTGGTCTGAGGTTATCGACAAAAAAGATTTGTCTAAGCCACTTCGTTTCTTTTTGTCCAAGTCACTTCTTTTTTTGTCCAAGTGGCTTTTCTTTTTGTCTAACCCACTTCCTTTTTTCTGTGTGAGTTTGGGGAATATCCCCATTCATAGGTCCGAGATCTACATCTATGAATTGAAAGGTCCGAATGATCAACTCTGCAATCAGTTGTTAGAATCAATAGGTCTTCAAATTGTTCATTTGAAAAAATGGAAACCCTTCTTATTGGATGATCATGATACTTCCCGAAAATCGAAATTCTTGATCAATGGAGGAACAATATCACCCTTTTTATTCAATAAGATACCAAAGTGCATGATTGACTGTCGGTAAAAAAGAACATGTTTTTGGGGGGAGAGATACTATTTCACCAATCGAGTCACAGGTATCTAACATATTCATACCTAACGATTTTCCACAAAGTGGTGACGAAACGTATAATTTGTACAAATCTTTCCATTTTCCAAGTCGATACGATCCATTCGTTCGTAGAACTATTTACTCGATCGCAGACATTTCTGGAACACCTCTAACAGAGGGACAAATAGTAAATTTTGAAAGAACTTATTGTCAACCTCTTTCAGATATGAATCTATCTGATTCAGAAGGGAAGAACTTGCATCAGTATCTCAATTCAAACATGGGTTTGATTCATACTCCATGTTCTGAGAAATATTTACCATCCGAAAAGAGGAAAAAACAGAGTCTTTGTCTAAAGAAATGCGTTGAGAAAGGGCAGATGTATAGAACCTTTCAACGAGATAGTGCTTTTTCAACTCTCTCAAAATGGAATCTATTCCAAACATATATGCCATGGTTCCTTACTTCGACAGGGTACAAATATCTAAATTTGATATTTTTAGATACTTTTTCAGACCTGTTGCCGATACTAAGTAGCAGTCAAAAATTTGTATCCATTTTTCATGATATTATGCATGGATCAGGTATATCATGGCGAATTCTTCAGAAAAAATGGTGTCTTCCACAATGGAATCTGATAAGTGAGATTTCGAGTAAGTGTTTCCATAATCTTCTTCTGTCCGAAGAAATGATTCATCGAAATAATGAGTCACCATTGATATCGACACATCTGAGATCGCCAAATGTTTGGGAGTTCCTCTATTCAATCCTTTTCCTTCTTCTTGTTGCTGGATATCTCGTTCGTACATATCTTATCTTTGTTGCCCGGGCCTCTAGTGAGTTACAGACAGAGTTCGAAAAGGTCAAATCTTTGATGATTCCATCATCTATGATTGAGTTGCGAAAACTTCTGTATAGGTATCCTACATCTGAACCGAATTCTTTCTGGTTAAAGAATCTCTTTCTAGTTGCTCTGGAAGAATTAGGAGATTCTCTAGAAGAAATACGGGCTTCTGGTGGCAACATGCTTGGTCCCGCTTATGGGGTCAAATCGATACGTTCTAAGAAGAAATATTTGAATATCAATCTCATCGATATCATCGATCTCATACCAAATCCCATCAATCGAATCACTTTTTCGAGAAATACGAGACATCTAAGTCATACAAGTAAAGAGATCTATTCATTGATAAGAAAAAGAAAAAACGTGAACGGGGATTGGATTGATGATAAAATAGAATCCTGGGTCGCGAACAGTGATTCGATTGATGATGAAGAAAGAGAATTCTTGGTTCAGTTCTCCGCCTTAACGGCAGAAAAAGGGATTGATCAAATTCTATTGAGTCTGACTCATAGTGATCATTTATCAAAGAATGACTCTGGTTATCAAATGATTGAACAACCGGGAGCAATTTACTTACGATACTTAGTTGACATTCATAAAAAGTATCTATTGAATTATGAGTTCAATACATCCTGTTTAGCAGAAAGACGGGTATTCCTGGCTCATTATCAGACAATCACTTATTCACAAACTTCGTGCGGGACTAGTACTTTGCATTTCCCATCTCATGGAAAACCCTTTTCGCTCCGCTTAGCCTTATCCCCCTCTAGGGGGATTTTAGTGATAGGTTCTATAGGAACTGGACGATCCTATTTGGTCAAATACCTAGCGACAAACTCCTATGTTCCTTTCATTACGGTATTTCTGAACAATGTCCTGGATAACAAGCCTAAAGGTTTTCTTATTGATGATATCGATATTGATGATAGTGACGATATTGATGCTAGTGACGATATTGATGCTAGTGACGATAT------------------CGATCGTGACCTTGATACGGAGCTGGAACTGCTAAGTATGATGAATGCGCTAACTATGGATATGATGCCGGAAATAGACCGATCTTATATCACCCTTCAATTCGAATTAGCAAAAGCAATGTCTCCTTGCATAATATAATAATTACATATCCGATTTGACCTATGGACGAATATGCAAGCATACGTTTCATGCTTGTTTGAGTAATAGCAATGATATTTCCCAATATCATGCTAAGAATAGCTAGGATTTCCAGAAGAAGATGCCATTCGTTTGATGAGAAATAAAAAGGAATATCGAAAATTCGAGTGGCTGAAGCTGAAGCAGCTACTTTCGAAGTAACAGAAAGAAAAGCAACGACTGGAGTGGGAGAGTCAGAGTCGAAAAGAGGATTCCTCACTTTTTTCTCTCATTCAAAACCGTGCATGAGACTTTCATCTCACACGGCTCCTAAGTGATAAAAGAAAGAAGAACTCATCTTCTTTCTTTTTTGATTACCTTCCTCGCGTATGTATAAGACCGAATCCATTCGATTTCTAAAAAAGATTACTAATCCTTAACTTTTCGAGGAATCCTTCATCAGTGGTTGTGAATGACTGATTTTTTCAATCTTTTCGACCTTGGTTCCGTAGGAGCAAGTCAGAAAGATTGAGAAATAGAACCATCTGATTTAATTCGTTCTCAATAGCCATGAAATGATCATCTTAGGGTGATCCTTTTGTCGACGGATGCTCCTATTACACTCGTAGTCTCTGAAGGATGAGAACCAACTATGTAGCATCGACATCGAGAATTCAAGTATTGTATACGTCATTAGTCCGATCCTTTGTAGGAACTACCCGTAATAACGAACTTGAAAAATGGATCTGTTTATCATAAAGAGATTCGTCGTTCCTGACCCTGCTTCACCTTAATTGTTATTTGAACAAGTCAAAGTTCTGTCTTGGTCCGAGTGGGGATAGCATTTCTCTTCTGCATGTCCATGGAGTTTTGAAAAATCCAAACATCTCAGAGATAGATAGAGAGGTAGGAATTTCTCGAACGAACCGCACTCCTTCGTATACGTCAGGAGTCCATTGATGAAAAGGGGCTGGGGAAAGCTTGAACCCAATTCCTACAGTGATGAATATGAGCGCGATTGAAATTCCTGGGGAGTTATACATTTGTGTATTGATAAGACCATTCACTATTTCTTGAAGCTCGATCTCTCCCCCGGATAAACCATATAGCCAAGAGAAACCATGAACCAGAATAGAAGAGCTTGCCCCACCCATGAGTAAATATTTCATAGTAGCCTCATTAGACCGTACATCTTTCTTGGTATATCCAGATAATAGGTAGGAGCATAAACTGAAGCATTCTGGAGCTACAAAGATAGTTATTAAATCGTTAGCACCGCATAAAAACATTCCTCCTAGAGTAGCTGTTAATACGAATAAGAGAAACTCTGTTATAATCATTGCTATTTGACTCGGACCTGTTCTAAAAAAGTCGAGGTATTTCGAATTGTTTGTTGACACGGACAAAGTCAGGGAAAACCTCTGAAATTATTTCAATATTGAACCTTAGACATATAAGAGTTCCGAATCGAATCTCTTTAGAAAGAAGATCTTTTGTCTCATGGTAGCCTGCTCCAGTCCCCTTACGAAACTTTCGTTATTGGGTTAGCCATACACTTCACATGTTTCTAGCGATTCACATGGCATCATCAAATGATACAAGTCTTGGATAAGAATCTACAACGCACTAGAACGCCCTTGTTGACGATCCTTTACTCCGACAGCATCTAGGGTTCCTCGAACAATGTGATATCTTACACCGGGTAAATCCTTAACCCTTCCCCCTCTTACTAAGACTGAAGAATGTTCTTGTAAATTATGGCCAATACCGGGTATATAAGCAGTGATTTCAAATCCAGAGGTTAATCGTACTCTGGCAACTTTACGTAAGGCAGAGTTTGGTTTTTTGGGGGTGATAGTGGAAAAGTTGACAGATAAGTCACCCTTACTGCCACTCTACAGAACCGTACATGAGATTTTCACCTCATACGGCTCCTCGTTCAATTCTTTCGAATTCATTGGATCCTTTTCCGCGTTCGAGAATCCCCTCCCTTCTTCCACTCTAACTAGGACCAATTTAGTCGCGTTTTCATGTTCCAATTGAACACTTTCCATTTTTGATTATTCTCAAAGGAGAAGATTATTCTCTTTACCAAACATATGCGGATCCAACCACGATCCTATAATAAGAACAAGAGATCTTTCTCGATCAATCCCCTTGCCCCTCATTCTTCGCGAATCAGAAAGGTACTTTTCAAGTTTGAATTTGTTCATTTGGAATCTGGGTTCTTCTACTTCATTTTTGTTTAATATGAATTTATTTTTCTCTCTCTCTTTTTATATCATTCCTTAAGTCCCATAGGTTTGATCCTGTAGAATTTGACCATTGAACGAAGGGTACGAAATCAATCAGATTTCTTTTTCGATCAAAAGTACTATGTGAAATCTTCGGTTTTTTCCTCTTCCTCTATCCCTATCCCCTAGGTACAGTGTTTGAATCAATAGAGAACCTTTTCTTCTGTATGAATCGATCTTATTCCATTCCAATTCCTTCCCGATACCTCCCAAGGAAAATATCGAATTGGATCCCAAATTGACGGGTTAGTGTGAGCTTATCCATGTGGTTATGCACTCTTTCGAATAGGAATCCGTTTTCTGAAAGATATGTTCGAGCACCAGGCGCTACGGCGCTGAAGTAACCCACGCCATACTCCCAGGAAAAGCTCGAACGACCTTTAAACAAAAGGGTACCTGTACCCGAAACCGACACAGGTGGGTAGGTAGAGAATACCTAGGGGCGCGAGACAACTCTCTCTAAGGAACTCGGCAAAATAGCCCCGTAACTTCGGGAGAAGGGGTGCCTCCTCACAAAGGGGGTCGCAGTGACCAGGCCCGGGCGACTGTTTACCAAAAACACAGGTCTCCGCAAAGTCGTAAGACCATGTATGGGGGCTGACGCCTGCCCAGTGCCGGAAGGTCAAGGAAGTTGGTGACCTGATGACAGGGGAGCCGGCGACCGAAGCCCCGGTGAACGGCGGCCGTAACTATAACGGTCCTAAGGTAGCGAAATTCCTTGTCGGGTAAGTTCCGACCCGCACGAAAGGCGTAACGATCTGGGCACTGTCTCGGAGAGAGGCTCGGTGAAATAGACATGTCTGTGAAGATGCGGACTACCTGCACCTGGACAGAAAGACCCTATGAAGCTTCTCACTGTTCCCCGGGATTGGGTTTGGGCCTTTCCTGCGCAGCTTAGGTGGAAGGCGAAGAAGGCCTCCTTCCGGGGGGGCCCGAGCCATCAGTGAGATACCACTCTGGAAGAGCTAGAATTCTAACCTTGTGTCAGGACCTACGGGCCAAGGGACAGTCTCCGGTAGACAGTTTCTATGGGGCGTAGGCCTCCCAAAAGGTAACGGAGGCGTGCAAAGGTTTCCTCGGGCCGGACGGAGATTGGCCCTCGAGTGCAAAGGCAGAAGGGAGCTTGACTGCAAGACCCACCCGTCGAGCAGGGACGAAAGTCGGCCTTAGTGATCCGACGGTGCCGAGTGGAAGGGCCGTCGCTCAACGGATAAAAGTTACTCTAGGGATAACAGGCTGATCTTCCCCAAGAGCTCACATCGACGGGAAGGTTTGGCACCTCGATGTCGGCTCTTCGCCACCTGGGGCTGTAGTATGTTCCAAGGGTTGGGCTGTTCGCCCATTAAAGCGGTACGTGAGCTGGGTTCAGAACGTCGTGAGACAGTTCGGTCCATATCCGGTGTGGGCGTTAGAGCATTGAGAGGACCTTTCCCTAGTACGAGAGGACCGGGAAGGACGCACCTCTGGTGTACCAGTTATCGTGCCCACGGTAAACGCTGGGTAGCCAAGTGCGGAGCGGATAACTGCTGAAAGCATCTAAGTAGTAAGCCCACCCCAAGATGAGAATCCCTCCTCGCCCACAACCGGCCCAAAAGGGAAGTATCTTTCCCTCTGGGGGTAGGAAAATCATGATCGGGATAGCGGACCAAAAGCTATGGAACTTGGGTGTGGGTCTTTGGAATGGCTTTTTCTTTTTATTTATCGTGAATGACGGACTCATTACACATAGTATGCCCCCGGCCCATCAGCGTATTCTTTTGTTTTACGCCCCGTAACTCTTCTTCAGCCAGGCTTGGGCAGAATAGGCGAGCAAGTACAAGTATTAGTAGCATAACAAAAATGCCTGCCTCGTCATTAATATGTTTGCTCGCGGCAATTGTGAACTCTCGGGAGAATCGATGACTGCATCTTTGATGCAGTGCTAATACACCTGAGAATTATTAATTGGCTAGTTGTAAATAGCCCCAGGGCTGTGGAGCAAAGGATTATTCCGGACCTACACCGAGGTATTGACGGTCATTTTTAAATCTCGCAGAACAGAATGGGATACGATGAGATAGAAACAAAGACAGGGGACAGGTTCCCTACTCTTAACGGTCAAAGTGAGCCCCTTTATTCTGAATTCGTTAATTCAAAATGAATCAAATCTCCCCAAGTAGGATTCGAACCTACGACCAATCGGTTAACAGCCGACCGCTCTACCACTGAGCTACTGAGGAACAACGGGAGATTAGATCTCCTAGAGTTCAATTCCCGTTCTCAACCCATGACCAATATGAGCTCGAACCCTCCTTCGTAACTCCCGGAACTTATTCGTAGTGGCTCCCTTCCATGCCTCATTTCAGAGGGAACCTCAAAGTGGCTCTATTTCATTATATTCCATCCATATCCCAATTCCATTCATTTAATACCCGTTTGGTGTCATTGACATAACAGATGTCGTTTCTAGTCTATCTCTTTCTATTTCTTTTATATATATGGAAAGTTGAAAAATCATCATATAATAATCCAGAAATTGCAATAGAAAAGAAATAAGGGAGGTTTGTGATGATTTTTCAATCTTTTCTACTAGGTAATCTAGTATCCTTATGCATGAAGATAATCAATTCGGTCGTTGTGGTCGGACTCTATTATGGATTTCTGACCACATTCTCCATAGGGCCCTCTTATCTCTTCCTTCTCCGAGCTCAAGTTATGGAAGAAGGAACTGAGAAGAAGGTATCAGCAACAACTGGTTTTATTACGGGACAGCTCATGATGTTCATCGATGAAATCGTAAAATTATATGATTCATCCGAAAAGGGCATGATAATGAATTTGTTATCTATAACAGGATTATTAGTTACTCGTTGGATTTATTCGGAACATTTTCCACTAAGTGATTTATATGAATCATTAATTTTCCTTTCCTGGAGTTTTTCCCTTATTCATATAGTTCCGTATTTCAAAAAAAATAAAAATATTATAAGCACAATAATTGGCCCAAGTGCCATTTTTACCCAAGGCTTTGCTACTTCAGGTCTTTTAACTGAAATACACAAATCCACAGTATTAGTACCAGCTCTTCAATCTGAGTGGTTAATAATGCACGTAAGTACGATGATATTAGGCTACGCTGCCCTTTTATGTGGATCATTATTATCAGTATCACTTATAGTCATTACAGTTAGAAAAAATAAAAAGTTTTTTTCTACGAGTAATCGTTTTTTAAATTTCAATGGTTCCTTTTTCTTTGGTGAAATCGAATACATGAACGAACGAAGTACTATTTTCAAAAATACTTCTCTTTTTAATTATTACAGGTCCCAATTGATTCAACAATTGGATTATTGGAGTTATCGGGTTATTAGTCTAGGATTTATCTTTTTAACCATAGGAATTCTTTCTGGAGCAGTATGGGCTAACGAAGCATGGGGATCTTATTGGAGTTGGGATCCAAAAGAAACTTGGGCTTTTATTACTTGGATCGTATTCGCGATTTATTTACATACTCGAACAAATATAAAATTGCAGGGTACCAATTCAGCAATTGTGGCGTCTATTGGATTTCTTATAATTTGGATATGCTATTTTGGGATAAATCTATTAGGAATAGGACTACATAGTTATGGTTTATTTACATTAACATAGAATTGAATTAAACACAATTAATTTTAGGGGGTTATGATGAATAGGAATAGAAAAGTGGACAACACATATCAGATAAAAAAA--ACTTTGTGTGAACAGGTGAGAACCCTGGAAGAATTCCTAAAGGCCCAGCGTATTCAGGTCCAATACGTTGTTGTATTCCTGCAGATATTTCTCTTTCTAACCAAACAATTACTAGTACACCTAGTGTGATTCCTAATACAAGAGTCAAAATAGGGACAAGCATCCATATGATCCTATAGACCTCTTTTAAGGATTCCAATCTGGAAAAAGAATTGATAGTTTGTATTTCAGTTGTATCAATTATCATTTCAACGATCAACTTCTCCCATAATGATATCTATGCTACCTAGTATCGTCATAATATCAGCCAATTTCATTCTTTTAACTAACTGAGGAAGAATTTGCAAGTTGATAAAACCCGGTGGGCGAATTTTCCATCTCCAAGGAAAAACACTCCGATCTCCTATCATAAAAATTCCCAATTCGCCTTTTGGTGCTTCAACTCTTACATAAAGTTCTTGTTTCGACAATTCAAAAGTTGGAGAAGGTTTTTTACTAATAAATCGATATTGAAAATCATTCCATTCAGGGTTTTTTATTCTATCAAAGCGTCGGATTTCTAAATTCTCATAGGGTCCCCCTGGAATTCCTTCCAGGGCCTGTTGAATAATTTTTATGGATTCTGTCATTTCACTGATTCGTACTAAATACCGCGCTAATGAATCCCCTTCTTTTTGCCATTGAACCTCCCAATCAAATTCATCGTAACACTCATAACGATCAACTTTACGAAGATCCCATTGTATTCCGGAAGCTCGTAGCATTGATCCTGATAAACCCCAATTTAGTGCTTCTTCTGCGCCAATAATGCCTACGCCTTCAACTCGTTCTAAAAAAATAGGATTCCGTGTAATAAGCTTTTGATATTCAGCAACCCCGGTTAAAAAATAATTGCAAAAATCCAAACATTTATCTATCCAGCCATGAGGTAGATCAGCAGCTACTCCTCCGATACGAAAATAATTATGCATCATGCGCATACCGGTGGAAGCTTCGAATAGGTCATATATCAATTCTCGTTCTCGAAAAATATAGAAGAAAGGAGTCTGTGCCCCAATATCTGCCATAAAAGGGCCAAGCCATAACAAATGGGAAGCGATAC
