# Supplementary material for: The complete chloroplast genome of Primulina and two novel strategies for development of high polymorphic loci for population genetic and phylogenetic studies
Source: BMC Evol Biol. 2017 Nov 7;17:224. doi: 10.1186/s12862-017-1067-z (PMC5678776; doi:10.1186/s12862-017-1067-z)
Supplement: Supplementary file 6 — The script of SACRing (Sub-Assembly of Chloroplast genome from PE RAD-seq) (ZIP 31264 kb) [file 12862_2017_1067_MOESM6_ESM.zip]

Archive with 25 entries (20 files):
- SACRing-master/
- SACRing-master/.gitattributes
- SACRing-master/LICENSE
- SACRing-master/version_1.1/
- SACRing-master/version_1.1/FastqFile/
- SACRing-master/version_1.1/FastqFile/eg_1.fq
- SACRing-master/version_1.1/FastqFile/eg_2.fq
- SACRing-master/version_1.1/PerlScript/
- SACRing-master/version_1.1/PerlScript/Step1.1-RefRegionBoundary.pl
- SACRing-master/version_1.1/PerlScript/Step2.1-BowtieExtract.pl
- SACRing-master/version_1.1/PerlScript/Step2.2-StacksExtract.pl
- SACRing-master/version_1.1/PerlScript/Step3.1-Tag1Extract.pl
- SACRing-master/version_1.1/PerlScript/Step3.2-Read2Extract.pl
- SACRing-master/version_1.1/PerlScript/Step3.3-LongestCAP3.pl
- SACRing-master/version_1.1/PerlScript/Step3.4-Tag2Extract.pl
- SACRing-master/version_1.1/PerlScript/Step4.1-TagCPslExtract.pl
- SACRing-master/version_1.1/PerlScript/Step4.2-TagCAssembly.pl
- SACRing-master/version_1.1/PerlScript/Step4.3-PslExtract.pl
- SACRing-master/version_1.1/PerlScript/Step4.4-TagCAssembly.pl
- SACRing-master/version_1.1/PerlScript/Step4.5-FinalAssembly.pl
- SACRing-master/version_1.1/ReadMe.txt
- SACRing-master/version_1.1/RefFile/
- SACRing-master/version_1.1/RefFile/WHY01.fa
- SACRing-master/version_1.1/SACRing.sh
- SACRing-master/version_1.1/pipeline.pdf
