# Supplementary material for: The complete chloroplast genome of Primulina and two novel strategies for development of high polymorphic loci for population genetic and phylogenetic studies
Source: BMC Evol Biol. 2017 Nov 7;17:224. doi: 10.1186/s12862-017-1067-z (PMC5678776; doi:10.1186/s12862-017-1067-z)
Supplement: Supplementary file 6 — The script of SACRing (Sub-Assembly of Chloroplast genome from PE RAD-seq) (ZIP 31264 kb) [file 12862_2017_1067_MOESM6_ESM.zip › SACRing-master/version_1.1/FastqFile/eg_1.fq]

@HWI-D00524:51:C587MANXX:4:1101:3260:1957
AATTCATTTTCACCCTTAACTTTTTTAACTAAGTCATTTTATTAAGCTTCTTATTGCATATGCCGTCTCAAAACATGAGACGCGTAAATTCGATGAAGGG
+
BBBBBGGGGGCFDFGFGGGGGGFGGGGGGG1GGGGGGGGGFGGGGGF@GGGGDCGEE1@FG11F9FGGGG>FCDGGGG>DF>D///CFGGEFGCBF0EEB
@HWI-D00524:51:C587MANXX:4:1101:5047:1991
AATTCAAGAAGGAAAACTGAATATTCATAAGAAGAAGTTTTCCAAGGAGTCTAACTAATTACAAAGCCAGACTCATAAGCATAAGAATGATACTGATAGC
+
3<AB@GGGGGG@G1FGGGGGGGGGGGGGGGGFGGC@FGGGGGGE1FBGE::FGGGGGGGCG11:FBE1FFGDGEGGGGGFGGG>DD>EGGGGGGGGGGGG
@HWI-D00524:51:C587MANXX:4:1101:5313:1986
AATTCAACCCTCGTGACCATATTATCAGGTTCTTCGCGTCTATTGTACAAGAACATGCAAATGAGAATGATTACTACAAGACGATCATGCTAGAGAAGTT
+
CCCCBGGGGGGGGGGGGGGGGGGGGGGGGGGGGGGGGGGGGGGGGGGGGGGGGGGGGGGGGGGGGGGGGGGGGGGGGGGGGGGGGGGGGGGGGGGGGGGG
@HWI-D00524:51:C587MANXX:4:1101:5960:1971
AATTCCTTTGATATCTGCAATGAATATGACTCGATTATTGCAGAAGGGAGCGGATGGATTCCTGGTATATTCAGTTGACTTACTGAAAACGAGCCCAGCA
+
B@BBCGGCGG>FGGGGCC1FGFGGGGGGGGGG@GGEGGGG1CE>FDGGBFE/B/CED1CF:FGGGGGEEGGGDEFGGGGGGGGGGGGGGGDGC>B0FFDD
@HWI-D00524:51:C587MANXX:4:1101:6160:1994
AATTCAAATGAAATAACATTCCAACTTGCTCGAAAAACTTGATTAATTTACACCATTAAGGTTAATTGGTCATTGGAAAAAACTTGTGTGAGACGGTCTC
+
BBBCBG1=FG>@FGGGGGGGGGEGGGCCFGGCAEBD0<FGGCG>FGG@GGGG@FEG>D1CCGGFG>B@1EFFG@FG>0?FG8>F0BF:CD@FC@/88EFG
@HWI-D00524:51:C587MANXX:4:1101:6265:1987
AATTCATATCAGATATGTATTGTTATTGAGATTATGACTGATATCGATATTGATTATGAGTTCTGGTATTATATCTGTGATGTTTGGAATGACGGGGTTA
+
BBBBBGGGGGGGGGGGGGEGGGGGGGGGFGGGGGGEGGGGGGGGGGGGEDGGGGGGGGGGGGFGGGGGDGGGGGGGGGGGGGGGGGGGEGGGDDEGGGDG
@HWI-D00524:51:C587MANXX:4:1101:8743:1994
AATTCAGGACTTCGACTGAGCCAAAAACCGACGAAAGAAAGGTATAAGTCAATGTGGTATTGGGAGATGGACTTGAGTCGGTTTAGACTTGGGTTTCCCT
+
CCCCCGGGGGGGGGGGGGGGFGGGGGBGGGG@GGGGGEGGGGGGGGGGGGGGGGGGGGGGGGGGFDFGGGGGGGGGGEGDDDGGEGCGGGGGGGGGGGEG
@HWI-D00524:51:C587MANXX:4:1101:9924:1957
AATTCCAATCATTTAATGGCCAAGAACACTTAGATTGTTTTATTCCCCCTTTCCCAAGTGACGAATAACTGTATCTATCAACTTCGATTCAATTGTTCCT
+
AABBBGGCDEFGGG>FGGFGGGGGEGGBGGGGGGCGGGGGGGD@DGEGGGGGGGGCBGGGCFGGDGGGEG>FGGGGEEGEGGECGGBCGGEFGGEGGECD
@HWI-D00524:51:C587MANXX:4:1101:10655:1968
AATTCCAGAAAGGTGACAGAGTGTTTCTGAAAATATCTCCCTTTAGAGGCACTGTTCGATTCGGCATGCGAGGGAAGTTATCTCCTCGATATGTTGGTCC
+
A@ABBE1=FFGGBFGF11>;E=CCCF>FDF1FGGGGEGGGGGGGGGGGGGBGGGGGGGEGGG=G<CBGC@BGGG<>CFGGGGGGGEGG8F;CBF>F0EFG
@HWI-D00524:51:C587MANXX:4:1101:11081:1977
AATTCTGCACTTGAGCTTTGAGTTCTTCCAATACAAATGGCCGAAAAATTTCAACATATTCATCAGGTGATTGGAAACAAACAGGGATTTTCTTCAGTGT
+
BBBCBGCDFGGGGGGGGGGC>;1F>DGDEG@CGGGGEGG>DFCA<</FG>>1=D>1B@CG>FEGGECGEGECDBEBGEGBEGGGGFCDGGCFDCFDGFG>
@HWI-D00524:51:C587MANXX:4:1101:11785:1955
AATTCAGTTCATTAGTTGTGACTTTCCTATCAGCTCTATCGATTGATCCATCTACGTATAACAACAGTACAGAGCAGCAGGGACATCAGCGACACTCTCA
+
CCCBBEGGG1FGGGGGGGGGGGGGGGGGGGGFGEGGEGGGGGGGGGGGEGGGGGGGGGGGGGGGGGGGGGGGGGGGGGGGGGGGGGGGGGGGGGGGGEGG
@HWI-D00524:51:C587MANXX:4:1101:13344:1970
AATTCATTGATATCAAACCCGTCCCCAACAGAGAAGATACAGATACTACCGTAGACAATGACTCAATAGGCAATGCATGACTCAATGCAAATCGCTCAGA
+
CCCCBGGGGGGFCGGGGGGGGGGGGGGBGGGFGEDBGGEGG>CFGGGGGGGGGB/EGGGEGGGGGEGECBFGGGGEGGGGGGGC>FGGEGGE>CF:FGGG
@HWI-D00524:51:C587MANXX:4:1101:14550:1987
AATTCAGGAATTTGAATATTATACCATCATTTTCTTAGATTCTCTTAATTCCTTACATAATATATTCACGACCTCCTAACTTGTAGGGAAAAAAAAAACA
+
CCCCCEGGGGGFGGGGGEGGGGGGGGGGGGGGGGGGGGGGGGGGGGGGGGFFGGGGGGGGGGGGGGGGGGGGGGGGGGGGGGGGGGEGGGGGGGGGGGGG
@HWI-D00524:51:C587MANXX:4:1101:15359:1999
AATTCTAGTATCCGTTGATTGCCACTTCATCATTCCTTGGGCAATGTTCTCTTTAATAATTGTAGTTCGGCGTCTTAATTGCTTTGTCTGGAATGCGTTG
+
BBBCCGFGGCGGGDGGGGGGGGCGGGGGGGGCEE@FGGGGGGGGGGGGEGGGGGGGG>EFG>CGCFGEDGGGGGGG>FDGGEGGGGFEGGGGGGGGGGGG
@HWI-D00524:51:C587MANXX:4:1101:15615:1972
AATTCCTCGGAATTGAAATCGATGAGTCAGGAATAATTCTGCAAGACCACATAGTTGAAAAGGTGAAGAATTTTCCCGAAAGTCTCAAAGACAAGAAACA
+
AABBBG1E/?EFGGGGGGGG<FGEGGGGGCFGGGC>FGGGEE>1FG@DGG>@1<EGB@1=>D/F@1=1FFCDGCCGEGGGGGG0DGGGGGGGGGBGGG0F
@HWI-D00524:51:C587MANXX:4:1101:15946:1957
AATTCGACGCAAGATATTTGAACCGTTGTATGATTTAAAATATTTGAGCTATATCGTTAACATAAGCTATAACTTTAAGTAAAGTGAAAAACAGTCCATC
+
CCBCCGGGGGGGGGGGGGGGGGGGGGGGGGGGGGGGGGGGGGGGGGGFGGGGGGGGGGGGGGGGGGGGGGGGGGGGGGGGGGGGGGGGGGGGGGGGFGGG
@HWI-D00524:51:C587MANXX:4:1101:16440:1991
AATTCCTGGAGAGGAAGATGCATCTTGGGTTGACGTATAGTGCGACTTGTCAGAAATATGGGGTCATATGGGATTTCCCCGTTCTCTTCCCCGATCGAGA
+
B@BBBFGGGGDGGGGGGEGGGGGFGGGGGGFGFEGGGGGGGGGGFDGGGGGGG>GFGGGGGGGG<GGGGGEFEDGGGGEGGGGGGGGGCGGGGGGGGBGE
@HWI-D00524:51:C587MANXX:4:1101:17049:1970
AATTCCTTAGATCATTGTACTGTTTATGACTCGATTAATACAGAAAGGGATAGATAGCATCCTTATGTATTCAGTAGATCCACTGAAATCGAGTCTAGCA
+
BABBBGGGGGGGGGGGGGFFEGGGGFGFGGGGGGGGCGGGC@GGGGGGGBGG1FDGDGGGFGGGGGGC1FFFFGFFGE>EG>>CGGGGGG/FGGDGGCGG
@HWI-D00524:51:C587MANXX:4:1101:17145:1972
AATTCGGCATAAAATCCTAATGTGCCCAATGACACGGGAGTGGGTGCGCCGGTTGCCGACACGTGCGACAAAAATGATGAATCTCACGAGACAAAGTTGG
+
BB@B@@FGGGGGGGGGGGGGG>DFD@C@DGGGGGGGGGGGGGGEDGGGAGGGG<BGGGDGGCCGGGGGGDGGGB=GDFGGGGGGEFFGGGGGGG.D/C@E
@HWI-D00524:51:C587MANXX:4:1101:17670:1964
AATTCCCTCCAAAAGACGATTATAGAAGATTTCTACGAAATGTAGAAAAAAAATTATGAATCTGATGATGAATGTGGCAAACACAGCAAGGAATTTAAAT
+
B@BBBGFGGGGGEGGGGGEGGGGGGGGGGGGGGGGGGGGGGGGGGGGGGGGGGGGGGGGGGGGGGGGGGGGGGGGGGGGGGGGGGGGGGGFGGGGGGGGG
@HWI-D00524:51:C587MANXX:4:1101:18102:1981
AATTCAATGAAAGAAAAATAAAATTAAATAGACTTGAAATTAAATTATACTTCCCCGGCAACGGCGCCAAAAACTTGTTGCGACTTTGATTGTTGCACTC
+
<<ABBGGGGGFGGGGFGGGGGEGGGGGGGGGEGGGGGGGGGGGGGGGFDFGGGGGGGGGGGGGCBDDGGGGBGGGGGGGGFGBGGBGGEGGGGGCCFCFG
@HWI-D00524:51:C587MANXX:4:1101:18942:1962
AATTCTTCACTTCATCCAAATGTGTAAAAGATTCTAGCCGCACTTAAAAGCCGAGTACTCTACCGTTGAGTTAGCAACCCGAAGAAAATATAGATTAAAC
+
@BBCCGGG>GGGGGGGGGGGGGGGGGGG>GGGGGGGG>FGGGGGGGGGGFG>E<BGE>G>FBFGGGGGGG>FGGGGGGGGG/EGG>FGGGGGGCGGGGGG
@HWI-D00524:51:C587MANXX:4:1101:19054:1985
AATTCCAAATTCCGGTTTCTATTAAAATTCCGTTTTTTTTCAATCGGGCCGTGCATTCTTCTCCACGCATTTCTTTCGATCATCCTCCGTTTCCAGAATT
+
CCCCBGGGGGGGGEGGGGGGFGGGGGGGGGGGGGGGGGGGGGGGGGGGGGGGGDGEFFGGFGBG0EFGGGGGGGGG>F=FB>CFCCEGDGGGG@0C80FG
@HWI-D00524:51:C587MANXX:4:1101:19436:1975
AATTCATATATGATGTTCTTGATATGCTAGACATCGTAGAATCGAAGTCAGATTGAGAAATTGACTGATTATGAAATTGTTATGAATTGTTAGGGTATAT
+
BCBBCGGGGGGGGGGGGGGGGGGGGGGGGGGGGGGGGGGGGGGGGGGGGGGGGGGGGGGGGGGGGGGGGGGGGGGGGGGGGGGGGGGGGGGGGGGGGGGG
@HWI-D00524:51:C587MANXX:4:1101:19869:1982
AATTCAAGAGCTTTGAGGAAAAAAGACAAAAAAATCGGCCCTAACAGAGAGAAATGTCGAAAATTGCTGGAAAAAATGAAGAGAATGAGAAGTACATATA
+
CCCCCGGGGGGGGGGGGGFGGGGGGGGGGGGGGGGGGGGGGGGGGGGGGGGGGGGGGGGGGGGGGGGGGGGGGGGGGGGGGGGGGGGGGGGGGGGGGGGG
@HWI-D00524:51:C587MANXX:4:1101:1790:2173
AATTCAGTTCCTCGATCCGATCTGATTCGATCAATCCCAACTGATTTTTCATTTAAAAGTCTTTTGAAAAGTTTAATCAGTTGTGGAGCCGTATGGTCTT
+
CCCCBGGGGCGGG>BG>FDGGGGGGGGEBDGGGEGGGGGFGGCGGEFGGC>@@FGD@GGGGGGGGF/=EDFFFGEGG>C0=FCFB>F00F/=BF0EF0EF
@HWI-D00524:51:C587MANXX:4:1101:1829:2220
AATTCATAGAAAAAGAACAAGAGAGTATTTGCTTGAGTGATGTGAGTTCGTGTATTCCATTTCATTGTGTATTCTGGATTCTATTCAATTCCTAATGAGA
+
CCCBCGFGGGGGGGGGGGGGGGGGGGGGGGGGGGGGGGGGGGGGGGGGGGGGGGGGGGGGGGGGGGGGGGGGGGGGGGGGGGGGGGGGGGGGGGGGGGGG
@HWI-D00524:51:C587MANXX:4:1101:2736:2155
AATTCATCCTTCTGCGAGAGGTACTTCGAACAACTCAATGCATCTACAATTCTTTCATCTTGATGAATGTATAAAGCTTGTCAGCTGCTGAAAATATAAT
+
CCCCCGGGGGGGGGGGGGGEGGGGGGGGGGGGGGGGGGGGGGGGGGGGGGGGGGGFGGGGGGGGGGGGGGGGGGGGGGGGGGGGGGGGGGEGGGGGGGGG
@HWI-D00524:51:C587MANXX:4:1101:2707:2167
AATTCAACTAGGTTCAACTACATCTCAGTGCTGAATCCTATGTTGCTTCAAAGCCCGGATCTCCACGCTATCTAATCTTCTCTCATCCTCTTCTTGACCC
+
ABBBBGGGGFGGGCFGGGGGGGGGGGGGGGGGCCFGGGGGGGGGGGGGGGGFEGGGGGGGGGGGGG<GDBGGG;0FFGGGGGGGECFGGGCGGGGEGGGG
@HWI-D00524:51:C587MANXX:4:1101:2765:2215
AATTCTTGTACGACTTCACTTACTCTGAAATTTTTAAACCTGAGGAGGAAGAAAATCTCAGGCTACACCGAGTGCCACTGAAGATATTTTATGTGTTTGG
+
BBB@BGFGGGGGGGDGGGGGEGGGGGGGGGGE>FGCFGG>1CFGGG<FGFFG>GGGGEGDF11FDFGGGG@G=0:EFF00EF0GD0=0F>FDGGGGGGBG
@HWI-D00524:51:C587MANXX:4:1101:3321:2065
AATTCAATAAACCCAAAGCTCTGATACCAAATGATATGAATCTTGACACGAATAAATAGCAAACACGATTAAAAATAAATCGCACCCTCTATTCAATTAC
+
@BBBBGGGGEGGGGFGGBGGFGGGGFCCGGGGGEGCGGGGGGGGGGGGGGGGGGGGGGGGGFGGGGGGGFGGGGGGGGGGGGGGBEFFGGCG>FGGGGGG
@HWI-D00524:51:C587MANXX:4:1101:3484:2130
AATTCTTTATTGGTTTCTATGATCTATAAACCATTGTTGCTTGATTTGCGAAAAAAACGAGATACCGTTGGAATCTCCAGGTACAATGGTTCGATTATCT
+
CBCBCGGGGGGGGGGGGGGGGGGGGGGGFGGGGGGGGGGGGGGGGGGGGGGGGGGGDGGGGCGGGEGGGGGGGGGGGGGGGGGGGGGGGGEGEEGGDGGG
@HWI-D00524:51:C587MANXX:4:1101:4286:2031
AATTCAAGACGATTTTCAGGTTTCTAAGCCAAGTGAGATAGTTAGGTCCAATTAATATGTGTTTGTCGAGTATTACGGATATCGGATTGCGAATCGAAGA
+
BBBCCCGGGGGEGGGGGGGGGGGGGGGGGGGGGGGGGFGEGGGGGGGGGEGGDEGGGGEDFGGGGGGBBGFGGEGGGGGGGGGGGDGGGGGCGGGGGGGG
@HWI-D00524:51:C587MANXX:4:1101:4911:2114
AATTCTTGAATCGGATCAAAAGTTATGGACCGATGCTTCGACCCAGAGTTTCGTGCAACGTTATTTGGGAATAAGGGGTTTGCTTGGATTGACATTCAGT
+
CBCCBGGGGGGGGGGGDGGGGGGGGGGGGGGGGGGGGGGGGGGGGGGGGGGGGGGGGGGGGGGGFGGGGEGGGEGDGGFGGGGGGGGGGGGGGGGGGGGG
@HWI-D00524:51:C587MANXX:4:1101:4896:2205
AATTCGGGCTACTACATTCTCCCCCCCTTAAAAAATTTCGTCCTCGAAATCAGGCTTAAAGAATGAACAAAACGAAATAACAACGTTGTTATTACATCTC
+
BCBCCGGGFGGGGGGGGCGGGGGGGGGGGGGGGGGGGGGGGGFGGGGGGGGGGGGGGGGGGGGGGFGGGGGGGGGGDGGGGGGGGGGGGGGGGGGGGGGG
@HWI-D00524:51:C587MANXX:4:1101:5165:2110
AATTCACATAATGGCAGTGAATCTTGCCAACTAGTATCAAAATCTAGTACTACAGCTCTCAGCATGTCCTCTAATGTCTGGATAGTCCGCTCTGACTGTC
+
CCCCCGGGGGGGGGGGGBGGGGGGGGGGGGGGGGGGGGGGGGGGGGGGGGGGGGGGGGGGGGGGGGGFGGGGGGGGGGGGGGGGGGGGGGGGGGGGGGGG
@HWI-D00524:51:C587MANXX:4:1101:5357:2040
AATTCTGCGGGGAGCTACATCTGATTACCACAAACATTAGTAACCCAATACTGCTGATCTGTGCAAATCTGTCCGAATCATGATCATCTTACTGCTGATC
+
BBCCCGDEGGGC<BGGCGGGGGFGGGGGGGGGGGBFGGGGGGGGGGGGGGGGGEGGGGGGGGGGGGGGGGGGGGGGGGGGCDGCGGGGGGGGGGGGCGGG
@HWI-D00524:51:C587MANXX:4:1101:5850:2084
AATTCTAGTTTGAGATGAACATATGTTGTACAAGACTTGTACCTTTGTATGGATATGTATATCGGATCGAGTACATTACGTTTCCGCACGTGTATTTTAA
+
BBCBBGGGGFGGEGGGGGGGGGGGGGGEGGGGEGGGGGGGGEGCDCGGGGGGGGGGGGGGGCGGFGGGG>FDGGGFDCFGGEGGGGFBGGGBFBGED0;E
@HWI-D00524:51:C587MANXX:4:1101:6118:2198
AATTCAAAGTCTGTCAACACTCAATCTGGCAATGACAATATCAATAATATCATATCAATATACTGCTCAAATCAATACCAATCTGATCAATCTGGATTTA
+
CCCCCGFGGGGEGGGGFEGGGGGGGGGGGGGGGGGGGGGGGGGGGGGGGFGGEGGGGGGGGGGGGGGGGGGGGGGGGGGGGGGGGGGGGGGGGGGGGGGG
@HWI-D00524:51:C587MANXX:4:1101:6659:2033
AATTCACAGGATAAGAATAAATTCTTGATAGAAGTTAAAAAATTTTATTGGGATGATCCTTACTTATTTAAGTATTGTCCTGACCAAATTTTTCGACGAT
+
B=BB@GGCEGGGGGEEGGGGGGGGGGGGGGGGGGGGGGGGGGGEDFEGGGGFGGGGGGGGGFGGGGDGGGGGG>GFGGCGGGGGGGGGGGGGGE@GGGGG
@HWI-D00524:51:C587MANXX:4:1101:6576:2247
AATTCAAAAACTAATCTATCTCTTTTTGGTTATTCAGTTTACATAAGATAAAATGCTTTCTAATTTAACAGTCTTCTTCACGAAGATTACTTCGAGTTTA
+
BBBCBGGGCEGGGGEGGGGGGGGGGGGGGGGGGGGGEGGGGEGGEGEGGGGGCGGGG>GGF11EFD1==:FEGGGGGEF?FBG@BBE@C:FGG=0:0FGD
@HWI-D00524:51:C587MANXX:4:1101:7204:2102
AATTCTTTTATTTAAGTAATGTAAATTAATCTAGAAACAAATGTCTCTTCATTGATGTTATCTATTTACATGAGCGTCACGGACAATGCTCTACAACTTG
+
CCCCCGGGGGGGGGGGGGGGGGGGGGGGGGDGGGGGGGGGGGGGGGGGGGGGGGGGEGGGGGGGGGGGGGGEDCGGGGGGGGGGGGGEGGGGGGGGGGGG
@HWI-D00524:51:C587MANXX:4:1101:7187:2154
AATTCTTCAAAGCCCGATCAGCTGGGCACAATGTAAGTCCATGAAAGTGACATTCACAAAAGCCCGACTAGTTCAACATTCATAAGCCTAACAAAATTTG
+
BBBCCGGGGGGGGGGGGGGGCGGGGGGGGGGGGGGGGGGGGGGEEDGGGEGGEGEGGCDBEEGGGGCGGGGC:FFGGCDGGGEGGGCDGGEGG>FGGEGG
@HWI-D00524:51:C587MANXX:4:1101:7446:2106
AATTCTGCACCATCTCAACTCAATATATGCTGGAAAATCATAACAATCACATATGGTATCATTTTCTCGCTCTGTTTATGTTTCTACGATGTCTATGATT
+
BBBCBGGGGDB1>EGGGGGGGGGGFCGECGG>FGFD>DGEGCB1BGGD1:FGGGG>CC:==DB1:=F>B/00:0=1;FC>BGGGC>BG<@F=GGGG>GCD
@HWI-D00524:51:C587MANXX:4:1101:7585:2181
AATTCTAGAATTGATTTGTGATTTTTAATTTATGATTTATACAAATTAATGTAATATTCGATAATAATAAAAGATGATCCAAAAAAATGTTGCTTAGTTT
+
CCCCCGGGGGGGGGGGGGGGGGGGGEBGEGGDGGGGGGGGGGGGGGGFDGGGGGGGGGG1FFEBGGGGEGGGGFGGGGGGGGGGGGGGCFGGGGGGEGGG
@HWI-D00524:51:C587MANXX:4:1101:7936:2144
AATTCTAGTAGCTAAACTAACATATTTGTTGGATTTAAAGGGATCCTACCCCGAACTCTGATTTAGTTAATTCATATTTCAATTGTTGGTTTATTCTTGA
+
BBBBBG1>F@FCGF1;FFGGGGG@GG>FDFBFE1FGCDFEF/:F@FDGE=FGDEGEGB:>G111EGGGG1FG>D@F>FEG0EFGGE>FGGGGGGFGCGGD
@HWI-D00524:51:C587MANXX:4:1101:8196:2131
AATTCAAAAATCACTCAGAATAATTATGCGAAAAGTTCTTGTCTCAGTTGAAATCATCGGCTATCTATAGGCATTGCCTCCAACGGTAACATTGAATGCA
+
CBCBBGGGGGGGGGGGGG1FGGGGGGGGCGG@<DGGGGGGGGGGGGGGGDDGFGGGGGDGGD/FGGEGGGGGGGEEGGEFG@FGBDGFGGGGGGFGGGGG
@HWI-D00524:51:C587MANXX:4:1101:8157:2143
AATTCATTCCTTCTCCCAACATTATTTTGATCGAGTCAGCAACTGCACAATGTTTGTTTGATGCGATTTACCACCTGACTGCGTTAAGCAAGGATATTTA
+
BBCBBGGGGGGGGGGGGGGGGGGGGEGGGGGGGGGGGGGGGGGGGGGGGGGGGGGGGGGGGGGGGGGGGGGGGGGGGGGGGGGGGGGGGGGGGGGGGGGG
@HWI-D00524:51:C587MANXX:4:1101:8455:2097
AATTCGGTTCAGATGTAGGATACCTATACAGAAGTTTTCGCAACTCAATCATAGATGATGGAATCATCAAAGATTTGACCTTTTCGAACTCTGTCTGTAA
+
BBB@BGGGGG>GGGGGCGEFGGGGGGGGGGGGGGGGGGGFGGGGGGGEGGG>@GGGGEGGGGGGGGGGGGGFGGGG>FEGGEGGEG:@C0@@EGGCGGGG
@HWI-D00524:51:C587MANXX:4:1101:9046:2184
AATTCATAAGGGATTTACTTGTCTATGTATTGTTCCATTCGATCTTTTAGGTCCCGACTTCACCTCGACGGTTATGCCACGATACCCTTAAAAGCCTATA
+
CBCCCGGGGGGGGGGGGGGGGGGGFGGGGGGEGGGGFGGGGGGGGGGGGBFGGGGGGGGGGGGGGGGGGGD<FGGGGGGGGADGGGGGGGGGGGGGGGGG
@HWI-D00524:51:C587MANXX:4:1101:9995:2127
AATTCTACGAATTTTAAATGAAGTTGAATTATTAGAGTAAGTTTATCGTTAACATGGGATAACTTATTAAGTTTCATACACTAGTATTAATTAAGCATTA
+
BBBBCGGGGGGGGGGGGGGGEFGGGGGGGGGGGGGGGGGGGGGGGGGGGGGGGGFGEGGGGGGGCGGGGGGGGGGGGGGGGGGGFGGGEGGBFGCGGGGG
@HWI-D00524:51:C587MANXX:4:1101:10117:2050
AATTCCTTGTCTCCTTTCCTCTTCACCTCAAAACCTTCGTTAAGCACAGGCGATCGAGCACTCTCCCAAAGTATTACGTGATTATCTGGATACAGATTTT
+
BBBBCGGGGGGGGGGGGGGGGGGGGGGGGGGGGGGGGGGGGFGGGGGGGFGGGGGGBGGGGGGE>EG>C>FFGGGGGGEGGGGGGGGGGGGGGGGGGGFG
@HWI-D00524:51:C587MANXX:4:1101:10392:2132
AATTCACAACAATACGCCTCACTAGCGATTAATTCATAAAATGAACATAACATGAACAATTTAATCTCCTTAAAAATATATTCATCATGGACATAGAAAT
+
CBBCBGGGGGGGGFGGGCGFGEGGFGGGGGGGEGFGGGGGGGGGGGGGGGGGGFGGGGGGGGGGGGG>F@GGGGGGGGGGGFGGGGFGEFGGGGGGGGGG
@HWI-D00524:51:C587MANXX:4:1101:10741:2093
AATTCTTATCTAGAGCAATTCAGGTAATTTTTTGGGGTTTGTATCAAATTTTATGAACTTTACATCGATCTCGATTCATTTAAAGCATGATGATCTTGAA
+
CCCCBGGGGGGGGGEGGGGGGGGGGGGGG>GGGE>GGDGGDFCGGCGGGFGGGGGEGGGGGGGGG>/F@@GGGGGFGGDB>FCGGGG>@G>GD>>=D@@F
@HWI-D00524:51:C587MANXX:4:1101:10589:2222
AATTCAGCAGCTGGATGGACTGATTGTATTGGGATCGCAGAGAGTGGTGCCTCAGCTCCAGATGGAATTAGTTTAAGCTTAGGTAGAACCCCTGGAGCAA
+
BCBBBGGGGGGGCFGGGGGGGGEFGGGGGGGGGGGGGGGGGGGGGGGGGGGGGGGGGGGGGGGGGGGGGGGGGGGGGGGGGGGGGGGGGGGGGGGGGGGG
@HWI-D00524:51:C587MANXX:4:1101:11515:2033
AATTCATTGGATCCTTTTCCGCGTTCGAGAATCCCCTCCCTTCTTCCACTCTAACTAGGACCAATTTAGTCACGTTTTCATGTTCCAATTGAACACTTTC
+
BCCCBGGGFGGGGGGGGGGGGGGGGGGGGGGGGGGGGGGGGGFGGGGGGGGGGGGGGFGGGGGFGGGGGGGGGGGGGGGGGGGGGGGGGGGGGGGGGGGG
@HWI-D00524:51:C587MANXX:4:1101:11984:2127
AATTCTCTTCACTGACATGATTTTGTGCTGTTTCCATCGATCGGTTCAGGTGGCTGCATGACTTGTCATCAACAAGTCGAAGAATTATCGTTAGCATTAG
+
BBBCBGGGGGEEGGGEEGGGGGGGGGGEGGGGGGGFGGGGGGGGBGGGGGGGGGGGGGGGGEGGEGGGFGEGGGGGGGGFGGBEGEGGGGGEGGGGGGF@
@HWI-D00524:51:C587MANXX:4:1101:11937:2166
AATTCTAAGTGGAACGCTGTGAGACTGGGAACATAAATTTATTATCTGAAGTTCGTGCGGATATAATATTTTTATTTATCGAATCACTTAAAATTACTAT
+
CBBCCGEDEGF>FGGGGGGGGGGGGG1FBFGGGGGGGGGCFGBDGGGGGGGGGGGGGGGG@DGGG>C:@G>GG>@CCGCCFGGGB@EGGGG>GGGGGG0F
@HWI-D00524:51:C587MANXX:4:1101:12571:2054
AATTCGTCACCCCAAAAGGCATAACCAGAAACTCATAATGCCCATACCGGGTCCTGAATGCAGTTTTCGATATATCTCCCTGATGAACTCGAAGTTGATG
+
:<A>=GGG>BCG<FDGG>FGGEGGGGGG0B@CGCGGCGGGGG@:BFGBB/<EGGGE@G@11=1>FCGEGB@09DFFGG0@FG0EFGGGGGGGGG@FGGGG
@HWI-D00524:51:C587MANXX:4:1101:12521:2092
AATTCAAAGGTTGATTGTGGTTGTTCCGGAAGGTAAGAGCCAGATCAAAATTTGGATATTCCGTAAATATATGTCCCAGGTCATTCACCACTGCTATATC
+
BBBBBGGGFGG@GGGGGGGGGGGGGGGGGGGGGGGGGGGGGFG1CFGGGGGGECGEGFGGGE>BFFF>FF0FCGGGGGGBGGGGGGEGGGGGGGGGGGGE
@HWI-D00524:51:C587MANXX:4:1101:12715:2187
AATTCAAAAATATCTTGAGTGGATACTGTGTCAGATTTGGCATTAATAAAAATGAATATTCGATTAAAATCATATGAAAATTTCAAAATGGAATTATTTA
+
BBBBCCFGGGGGG>GGGCGGGGGGGGFGFGGGG@CB@FGEG@1FGGGGGGGG@@FEGGGGGGEDGGGGGDGGGGGGGGGG>DGGGGGGFCFDFFDGGGGG
@HWI-D00524:51:C587MANXX:4:1101:13139:2171
AATTCAAGAGATTTTCTTTTCTGTGTAATTGAGTGAAAAAGGAACATTAGTGCATTCATGATGAAGCTTTGTATCCAGATATCTCCGCAGGACGTAGGCC
+
BBBBBGG1FGGG1EF@GGFGGFGCFFGFFFC1@FG>1@>0BFEGG1FGGGG1E1FFCEFE1CCECGGGGCEGFG1EFGGGGGGGGG<GGGBGGGGGGGEG
@HWI-D00524:51:C587MANXX:4:1101:13388:2102
AATTCCCAAACATGTAAGGATTGGTTGGGTGATGGCCGAAAATTTGCTACCAAAAATGGGGGTAAAATATTGCTTAGTTATTTAATTTTAACTAATTAAA
+
BBBCBGGGGGGGGGGGGGGEFGG@GEGGGGGGGGGGGGGGG@GGGGGGGGGGGEFGGGFGGGGGGGGGGEGGGGGGGGGGGGGGGGFGFG>GGEFGGGDG
@HWI-D00524:51:C587MANXX:4:1101:13388:2183
AATTCATGGTTTGATAAGAGTCGTTATCGTATCTATAAACTTTGATACAAAATTTTATTTTCACCCATGTCCATCACAAATAACTAGTCACATGGATTCT
+
ABABBCGGGGGGDFGEGGCGEGCGGBFGGGEBF<?FB:FGGGG1EFGGGGGBGGGGGDFGGCCGGGGBGG1@1CF0@0FFG:FGG@FGGGGFGGG>FGG0
@HWI-D00524:51:C587MANXX:4:1101:13665:2151
AATTCAAAGCATGAGCACTTAGCATGAATACATTAGCTAGTTGAGAGCACAAGCCCTTGTGTGAGGATACATTTGAGATGTACACTGTAAAGAATAAATT
+
CCCCCGGGGGGGGGGGGGGGGGGGGE>FGGGGGGGGGGGGCFGGGBFGGGGGGGGGGGGGGGFGGEEEGGGGGGGGGGGGGGGGGGGGGGGGGGGGGGGG
@HWI-D00524:51:C587MANXX:4:1101:13577:2171
AATTCCTTGAATATGAACTTCCAATTCTCCGATATTAATCAGTCCTTGGTAAGTTCCTATCATCGGTTGTTCCAAATAGTATATTGAATTACAAGGAAAT
+
BBBCBGGGGGGGGGGGGGGGGGGGGGGGGGGGGGGGGGGGCGGCGGGGCFFGGGGCDGGGGGGGG<GGFGGCFGGFGGGGGGGGGGGGGGGGGGGGGGGG
@HWI-D00524:51:C587MANXX:4:1101:13538:2173
AATTCATGCCCTATTTCGTTCGAGCCCTAGCTTACCCATCCCATGAAACCTTCGACCCTAGCCCTTAGCCAACCCGTCCAGACCCTAGCTGCCCATCCTA
+
BBBBBCGDDFGGGGGGGBGGGGGGGG=GGEECGGF1CDGGGBDGGGGG>GG:C0=9CAEBGGE@DDCEGGGEEBB9FGGGC0FFBEEGGGGFG>8FG>GC
@HWI-D00524:51:C587MANXX:4:1101:13957:2037
AATTCAGTTTATCACTAAATTGATTCACCTTCATCACCCCCTTCCAAACACTTTTAACTTTCAAACCGATCCTATAATCTTTTAACTTGAATGACATTAT
+
BB@BCGGGGGGGGGGGGGGGGGGGGGGGGGGGGGGGG>FGGGGGGGGGGGGGGGGGGGGCGGGGGG=EGGBGGGGGGGGEGGGGGGGGGGGGGG:FGGGG
@HWI-D00524:51:C587MANXX:4:1101:13956:2077
AATTCCAGGAACCTTGGTATTGGTTCCCTAGTGCAGCTTCTAGTTTGAGTATTCTCGATTTCACTTCTCGTACAACTTTCCCAAAGGATGAACTCCCATG
+
BBB@BGDCBGEGGGCGEGCFGGGEGGGGEGDGGGG>DF@DEGFDG1:E0=FGFGGEB11CG>FGEGGDCBFG0B0=;0EBGGGGFGGB@DG0@DGGGGGG
@HWI-D00524:51:C587MANXX:4:1101:14037:2114
AATTCCTGCATTATCTCTAAAGTTGTATTATTCTTATTCGATAGGGCTCTTCTGAACTTGATTTCTTGCAGAAATTCTTTTAGCTCGTTGAAAGAGATAT
+
CCCBBEGE1GGCFGC1FFGGG>=@DGGGDDGCGGGFGGGGGGGGGGB>DD>@FFDEGGGCGG1CFGDCGC0BDBBGGG>>FF@E00FGGBGGCFGEGGGG
@HWI-D00524:51:C587MANXX:4:1101:14104:2114
AATTCCAATGATTTAATGGCCAAGAACACTTAATTGTTTTATTCCTCCTTTTCCAAGTGACGAATAAATTGTATCATTCAAACTTTGATCCAAACATTCC
+
CCCCCGGGGGGGGGGGGGGGGGGGGGGGGGGGGGGGGGGGGGGGGGGGGGGGGGGG>FGGCBGCGGGGGGGGGGGGGGGGGGGGGGGEFGEFGEGGGGGG
@HWI-D00524:51:C587MANXX:4:1101:14463:2142
AATTCTATCATTTCAACGATCAACTTCTCCCATAATGATATCTATGCTACCTAGTATCGTCATAATATCAGCCAATTTCATTCTTTTAACTAACTGAGGA
+
CCCCCGGGGGGGGGEGGFGGGG1F>BFGCGGGGEGGGFGGG>GFGCGGGGGGGGGGGGGGGGEGGGEGGGGG>DDFCGGGGEGGGGGCGGGGDFGFEGFG
@HWI-D00524:51:C587MANXX:4:1101:14541:2059
AATTCAATTCCCACGCTACAAATTGGTTATTTGAAACCATAGACAGGCTATTTACAAACGAAAACTCGACTTTTATGACATTGTCTCGTGAGATTCTTCA
+
BCBCCGGFGGGGGGGGGGGGGGEGGGEGGEGGGGGGGGGGGGGGGGGGGGGGGGGGGGGGGGGGGGGGGGGGGGGGGGGGGGGGGGGGGGGGGGGGGGGF
@HWI-D00524:51:C587MANXX:4:1101:14851:2132
AATTCCCAGCATTGTTTCACTGATGTAAATTTTTGTTACAGTTTATGTATATATATACTCCTTATTGATATGATGGAATGCTTGTGATTTCGAGGACGAA
+
CCCCCGGGGGGGGGGGGGGGGGGGGGGGFGGGGGGGEGGEGEGGGGGGGGGGGGGEGGGCEGGEGGGGGC@D:FGGGGGCDGG0FG0@GDCC@CGDGG@C
@HWI-D00524:51:C587MANXX:4:1101:15184:2032
AATTCTCAAAACTTCTGTCGCTCCATCCCCGCAGGGGCAGAGAACCCGTCGCTGTCTCGGCTGTGCTACCGGAAGCTCTGGGGAAGTCGGAATAGGAGAG
+
@BCBBEGGGGGGGGGGGGGGFGGDGGGG0FGGGGGGGGGGGGGGGGGGGGGGGGGGGGFGGGGGGGC>:DDGGGGGEGGGGGG9:C<CGDGFGGGGGG.C
@HWI-D00524:51:C587MANXX:4:1101:15037:2099
AATTCAGTACAGAATGATATTGAGTGTACAGAATGATACAAGGTGAATTGAAAGAATATTTGAAAGATCATTATAAATATTCTGAGAATTATGACTCTTG
+
BCBCBGGGGGGEGGGEGG>DGGGGGGEGEFGGEGGCGGGGGGGGGGGGGGE1FGGGGEGGGGFGFFGGEGGFGEGGFGGFGGGGGGGGEGGGGGFGGGGG
@HWI-D00524:51:C587MANXX:4:1101:15024:2179
AATTCTGAGAGCTGAGAAGTTGTATGCGAAACTGTCAAAATGCGAATTTTGGTTGAAACAGGTAGTGTTTTTGGGTCACATTTTATCAGGAGATGGTATA
+
3AA>BGGG>;>DG@GEGCGDFGG;FFFBGDGGGGGGCGGGGGGF>CB>GGGDGGG@FGG>BG@GCFFBDGGGGGG8:F@CDGEGCD0CDD>G0=FD@;0?
@HWI-D00524:51:C587MANXX:4:1101:15149:2249
AATTCATAATCTGTGCCCACATAATTCATACTCTGAATATTAACACAATTCTGATATAAAATCTCAGTCAATATCTTTCAAAAATCATAACAATTACAGG
+
CCCCCGGGGGGGGGGGGGGGGGGGGGGGGGGGGGGGGGGGGGGGGGGGGGGGGGGGGGGGGGCGGGGGGGGGGGGGGGGGGGGGGGGGGGGGGGEGGGGG
@HWI-D00524:51:C587MANXX:4:1101:15390:2218
AATTCTCTCGGTTATCTTCGAAGCAACAAAAAGGAAATGAGTTAAAGTGAATACAAAACCCGTTCTTATCAAGTCACCGCTTCGGCGCTCGGGCGGTAGA
+
BCBC@FGGGGEGGBEFGGGGGFFEC>FGGGGGGGGGGGGFGGGGGGDFEGGGGGEGGGGGGGGGFGGGGFGGCGGFDFBDGGGG<8CGGGG.ADGDGB.E
@HWI-D00524:51:C587MANXX:4:1101:15797:2042
AATTCTCTTTTGTGAGTTAGAGAAAATATTTTCTCGGTATACTCGGGGTTGGGATCGTGAGATATTGAGTGTATTGGTGTATACACTTGTTGTAATATTT
+
CCCCCGGGGGFGGGCCGGGCGGGGEGGGGGGGGGGGGGGGGGGGGEBE=>CG/=FFGFGEBGGGGGGFGE>G>>CFGGGFGGGGGGG0::E>FFGGGG0E
@HWI-D00524:51:C587MANXX:4:1101:15822:2089
AATTCTTGATCTAGAACCCTTACCGTAAAATTTCCACTCTTCAGCCATATCTGGTCTGAATCTTACTATCTTGTGGAAACAATCCACAGTCGCTCTGTAC
+
BBBCCGGGGGGGGGGGGGG>GGGGGGDGEGGGGGGGGGGGGEGDGGGGGGEGB1FC>FF:FFGFFGGGGGGG1:F/>CGBGGGGGEGGGGEGGFGGEGGG
@HWI-D00524:51:C587MANXX:4:1101:15925:2146
AATTCTCAATAGCATTTAAAGCCGTCGTTTCACAATCTCATATTTTCTCTTGTATTCCCTTTAACAATAGTGAGACATCAATGCCTCCAATAGATAATCA
+
BCCCBGGEGGGGGGGGGGGGFGGGGGGGGGGGGGGGGGGGGGGGGGGGGGGFGGGGGGGGGGGEGGGGGGGGGGGGGGGGGGGGGCGGGFGGGEGGGCGG
@HWI-D00524:51:C587MANXX:4:1101:16165:2024
AATTCTTTTTCTATTTTGCACTAGAGAATGTAGGAGAAATTTACGTTGAAATGACATCGTCGGAACACGGTGGAGGCACTGCAAGGCGACAGTCGCGTGC
+
BBCCCFGGFGGGFGGFGGFGGG>GGGGGGGFCGFEGGGGGFGGGGGGGGFGGGGGEGBFFGGGGFDGGGGGGGGGGGGFGGGGGGBGGGGGGGGGGGDDG
@HWI-D00524:51:C587MANXX:4:1101:16353:2034
AATTCTTGCAATCTATTATGCGAAACTCTAAAATTCGCTAGGCGCTCGTACCAGCCAGGGCCTAGACGGCCGTAGGGACTAAGCGGATTCTACGGTATCA
+
BBABBGGG>DGFGBGFGGGEGGDGGGGGEGGGEGGGGGGGGEGAGGGGGGGGGGGGFGGGFGGGGGGGGDGGEGFGGGGGDGE@CC=CBGGGGD.CEGGG
@HWI-D00524:51:C587MANXX:4:1101:16399:2094
AATTCAACTCTGATACAATTGAACTGTACATATTCTCAACGGTTCACAAAAATCTGTATCATATATGGATTCAAACAACAGTAATATCAAATCAGATACA
+
CBCCCGGGGGGGGGGGGGGGGGGGGGGGGGGGGGGGGGGGGGGGGGGGGGGGGGGGGGGGGGGGGGGGGGGGGGGGGGGGGGGGGGGGGGGGGGGGGGGG
@HWI-D00524:51:C587MANXX:4:1101:16400:2180
AATTCCGTAAAAAAACAAAAAAATAACCAACCACTCGGCCCTTCTCTTGTACCCTTGCTTCTCCACACCCACCCCACTCACCTCTTAAATGCTATGGTTC
+
BCBCBGGGGGGGGGGGGGGGGGGGGGGGGGGGGGGGGFGGGGGGGGGGGGGGGFGGGGGGGGGGGFEGGGGBGCGGGGGGGGGGGGGGGGGGGGGGGGGG
@HWI-D00524:51:C587MANXX:4:1101:16748:2016
AATTCAAACCATTCATGTTTCCTTAAACATTTGCGAAGTTGTTTGTTGTGTCTACATTGCTGTTGCCATTATAAATTTGTAATAATTCTGTTTCTCTTTG
+
BBBBCEGGFGGFGEFGGGGGGGGGCEGGCGGGGGF<ECGGGGGGGGGGGGGGFFGGGGGEGEGFGFGGGGGGEGGGGGGGGEGGGGC@GGEGECGCGGGG
@HWI-D00524:51:C587MANXX:4:1101:16669:2099
AATTCGAATCCCCGCTGCCTCCGTGAAAGAGAGGTGTCCTAAACCACTAGACGATGGGGGCTAACTTGCTCAACCGCCCTCATACTATGATCATAGTATG
+
BBBBBGF>FGGGG><E>BGGDDGFE=GGCEFBF<FGGFDGGDGGBDDGGGCGG<B=GE<<CA@D@D::FGGCD0FA>B.CD8@@FGCCFGGGCGGGGGCG
@HWI-D00524:51:C587MANXX:4:1101:16837:2007
AATTCACTACCCGGAGTTGTTCGGTAAGATCTAATTTCGAGGACGAAATTTATATAAGTGGGGGAGGAACTGTAGTGCCCAAATTCAGTACACGTATAAC
+
CCCCBGGGGGGFG@BAEFEFGCGGGGGGFGGGCGGGGCGFGGGGDBEGEGGGGGGGGGGGGGFGGGBFFBCFGEDGEEGEGGGGGGGGGCEDGGGFGEGG
@HWI-D00524:51:C587MANXX:4:1101:16963:2020
AATTCATAATTATTCCCTTACTAAGTGCCACATTTTTTTTACAATCTTTCTTTATTGAACTTCTATTTGTATTTTTACCATTGTTATTATTAGAAATATA
+
BABBBGGGGGGFGGGEGGGGGFGEGGGGGGGGGGGGGGGGGGGEF<FGGCGGGCGG=@FGCB@GCGGGGGFGGGG0EDB0FF>FD:GF0FFC0@CB0C>C
@HWI-D00524:51:C587MANXX:4:1101:16899:2111
AATTCAATTGAAAAGGCAAAACCTCTCTATTTGAATTTTCTTTTCCAGGCTGATCGTAAATGGTTTTCCCGGAAAACACGAATTGGCTGCATGATTATGG
+
BBCCCGGGGGGGEGGGGGFGGGGGGGGGGGGGGGGGGGGEGGGG>FCCGGGGBCDGGGEBGCGGGGGGDGGGCGGGGGGFFGEGGGGGGGGGGGGGGGGG
@HWI-D00524:51:C587MANXX:4:1101:17133:2150
AATTCAGAGTTTGGTTCGAATGGTGAGGGTTTGATGACTTTCAGAGGCCGTATTTGTGTTCCTTCAGGCGATGATGTTCGGCGAGACATTCTTTCAGAGG
+
BBBB@GGGGCFGCGGGG/F@BGGC:>1:9<FGGDCGGCGGGGG>FEDB=DGGFDFCF>:BCFG1>1B1:8/EFG>>@@0FD>>CC.9CCFGGG@8CCG=B
@HWI-D00524:51:C587MANXX:4:1101:17199:2190
AATTCCAGGTCTAGCGGCGCCATCAATGCATAGATATAATATGCATACGTATAATATATTGTATTTTAGGATTAATTCCAAATATGTTAAATGTTTTTTC
+
CCCCCGGGGGGGGGGGGGGGGGGGGGGGGGGGGGGGGGGGGGGGGGGGGGGGGGGGGGGGGGGGGGGGGGGGGGGGGGGGGGGGGGGGGGGGGGGGGGGG
@HWI-D00524:51:C587MANXX:4:1101:17377:2118
AATTCATGTTAGTATGTGAAGCAACGGCCCCGATCGAAGTCCAACGAATCCCTCAACTCCAAGTAAGTATGTATGGCGCGCAAGAAAGTATTTTAAGTTT
+
BCCCCGGGGGGGGGGGGGGGGGGGGGFGGDGGGGGGGGGGGGGGEGGGG=<EFGGGGGGFGGEECFFGGGGGGGGGEGGGGGGGGGGGGGGGGGGGGGGG
@HWI-D00524:51:C587MANXX:4:1101:17404:2132
AATTCATATCAGATATGTATGGTTATTGAGATTATGACTGGTATCGATATTGATTATGAGTTCTGATATTATATCTGTGATGTTTGGATTGACGGGGTTA
+
BCBC@FGGGGGGGGEGFGGGGGGGGGGC@EGG>EGGFFGCGFGGEGGGGGGCGGGGGGGGGCGGGGGGGGGGGFGBCFGGGGGGGGG>DGGGGG<CG9>F
@HWI-D00524:51:C587MANXX:4:1101:17639:2148
AATTCCAATAACTGCTTGATGAGATGGTCTAGGTACAAGAAATCACACCTCATTTATTTTTTGATTCAGGTCTTCTTGCATAGCTTCAATCCAACTGGGA
+
AABB0FGGGGGGGGGGGGFGDGEGGGGGGGGGGGFGGFGGGGGGGGDGGGGGGFGGGGGGGGGGGGCGEGGGGCGGGFGGFGGEGGGG>EGGCGG>:>GG
@HWI-D00524:51:C587MANXX:4:1101:18474:2033
AATTCGGTTGAGGATGAATTTGATGCAAATGATCCTGGAAAAGAATGTGTTATATGCCTTTCGGAACCTCGAGACACCACTGTCCTTCCATGTCGACATA
+
CCCCCGGGGADFGGGGGGEGEFGGGGGGGGGGGGGGGEBFGGGGGGGGGGGGGGGGGGGEGGGGGGGGGGGGGGGGGGGGGDFEFGGGGGGGGGGGGGGG
@HWI-D00524:51:C587MANXX:4:1101:18337:2081
AATTCTGTATAACATGTCCGAAATTAGGTATATAATGTGAATATTTGAGCATAAATGCTAAGGAGCACAAAGTATTGGTCAAAAATTATATGAGTACTAG
+
CCCCCGGG@FGGGGGCGG>FGGGGGGGGGGGGGGGGGGGEGGGEDGGEBF>GGGGGEEGGGFGG@DFFG@:F@1F:0:CDG>FGGGGGGGGGGGGGGCFG
@HWI-D00524:51:C587MANXX:4:1101:18527:2054
AATTCGAGAACTCGTCTACGACCGATTGTTCGACTGAAAAGGTATAATTCATGTGGTCACGGGATTGCACAAATCGATTCAGATTTGATACGAGTTTCCC
+
BBBCBG1FGGGGGBGGGGGGBEGF<EGGGGGDEGFEGGG@F/EDFGGGFGGGGGGGGGEGGGGGDGGGGGGGEGGGGG>DFGFFGG0@B>@BGGGGGGGG
@HWI-D00524:51:C587MANXX:4:1101:19127:2138
AATTCTGTACATTCTGATCAACTTTCTGAGCTGTTTTAATTTCCAAAAGCAGCTCTGGTTCAGCTCAAACAACACACAATCTCAGAGGATGACGCTCTGT
+
CCCCCGGGEG@FGGGGGGGGGGGGGGGGEGGGGGGGGGGGGGGGGGGGGGGGGGGGGEGGGGCEGGGGGGGGFGGGGGGGGGGEGGGGGGGGGGGGGGEG
@HWI-D00524:51:C587MANXX:4:1101:19376:2030
AATTCTGTTTACTCACTTTAAATTGAGTATCCGTTTCCCTCCCTTTCCTGCTAGGATTGGAAATCCTGTATTTTACATATCCATACGATTGAGTCCTTGG
+
BCCCCGGGGGGGGGGGGGGGGGGGGGGGGGGGGGGGGGGGGGGGGGGGGGGGGGGFGGGGGGGGGGGGGGGGGGGGGGGGGGGGGGGGGGGFGGGGGGCG
@HWI-D00524:51:C587MANXX:4:1101:19881:2161
AATTCAAAACTTCGACTTCGTGAGATCGACAAAAGAAATGTATAAATCAATGTTAACCGGGAGATATGACTCGAGTTAGATACGACTTGAGTTTCCAAAA
+
BBBBBGG>FGGGEGDGGGEGGGGGGGFFDG/EGGDFGGFCFFGGGGEFCGEGGEGGE@E@C/E/CGGGGFGGGEGGGGGGDC0=B/EFGGEGGFCFGGGE
@HWI-D00524:51:C587MANXX:4:1101:20055:2229
AATTCGGTTGATTTGTATTGTATCTGAACCGAATCTTGTCTAATTCAACTTCGACTTTTTTTTGTCTTTGAACCAACTAATTGAATCTTTCAAATAGGTA
+
CCCCCGGGGGGGGGGGCGGGGGGGGGGGGDGCGGGGGGGGGGEGGGGGGGGGGEGGGGGGGGG@G@GGGCCFFGGGBFGCGF@0EF0FGGGDDFG>@CF0
@HWI-D00524:51:C587MANXX:4:1101:20336:2249
AATTCGGAGGTAGTTGCATTTATGAATTTGCAGCGACCTTACCATTTTGCTGATATCCTGAGTAGAGCGTAGAGAGCAGAGGCGAGTCTGATTAGACAAT
+
AABBBGG>E/=EFFG>G>FDF=F:=1EFGGCEGGDGGGBDFGCGFFGF:BFGD>FF1EBF1EG>FCF://=8FGGGGFGGEGBDGG8FGGCDGECCDCFC
@HWI-D00524:51:C587MANXX:4:1101:20509:2200
AATTCTTATTTTGAATGAAGTATTAATTAAGAGATAATTAATGAGTTGTTCATTAAGTATTATTAAGGAATTGATAATTCGGGATTAAGCTGTTGGTATC
+
BBCCCGGGGGGGGGGGGGGGGGGGGGGGGGGGGGGGGGGGFFGEGFGGGGGGGEDFFGGGGGGGGGGGCGGGDGGG>FGDBGGGDGGCC>F>FGC@GGGG
@HWI-D00524:51:C587MANXX:4:1101:1435:2343
AATTCTCTAATGAACAAATCCGCAATGTTTGAAGCATCATCGGTTTTATGACAAGCTATAAAATGTGCCATCTTAGAGAATCTATCCACAACAACAAAAA
+
BBBBBGFFGGGCDGGGGGEGGGGGGDGGGGF@GGCGGGDBGGECFFGGGGGGGGGGGGDGGFDGGGBFCFGDGGEED>C@FFGGGD>FGGGGGGBFGGEG
@HWI-D00524:51:C587MANXX:4:1101:1820:2311
AATTCCAACACGTGACCAGAATGGGGTGCGCTTAAAGGTATTTGGTTCGAAGGCGATATCTCATTCAAAAAACTGCCAGGTTGAAGTACAATAGGAGCCA
+
A@AB>EFGGGGGFGGGGGG><FFGGGGGGGFGGGDGGGGFGGGGGGGGGGDG/@GGEDGCGGGCGGGGGEGGGGGGEGGGGGGGGGGGCGGG>FGGGGGG
@HWI-D00524:51:C587MANXX:4:1101:1844:2419
AATTCCTTGTCGGCGAGGCCGAAGTACTCGGAGAGCCTTAGGGGGGTTTTGGGGTCAACGTGGGTGACACCGTTGATGCCAAAACGGAGCTTGCCGTTCA
+
BCCCCGGGGGGGGGGGGGGGGGGGGGGGGGGGGGGGGGGGGGBGGGECGG@AGGGGGGGGGGGGDGGGGGGGGGGGGGGGGGGGGGGGGGGGGGGGGGGG
@HWI-D00524:51:C587MANXX:4:1101:2310:2467
AATTCTTACTGTGGTATCTCCACTGATCAGTCCTCTCTGGTCTGAATCTTACCATTTCTGGAACAATTCTACAATATATCTGTACTTGTTCAGCATATAC
+
CCC@BGGGGGFGGGGGGGGGGGGGGGGGGGGGGDGGGGGGGGGGGGGGCGGGFGGGGGGGGGGGGGGGGGGGGGGGGGGGGGGGGGGGFGGCDGGG@FGG
@HWI-D00524:51:C587MANXX:4:1101:2738:2404
AATTCAATCCTCTAATGAATTGAGTCACTACAGCTTCATCATCCCTAGCCATATGAGGAGCAAAACGCAACAGAGTAGAAAATCTAGCAGCATAATCATC
+
CB@BBGGGGGGGGGGGGGGGGGGGGGGGGGGGGGGGGGGGGGGGGGGGGGGGGGEGGGGGGGGGGGGGGGGGGGFGEGGGGGGGGGGGGGGGGGCGGGGG
@HWI-D00524:51:C587MANXX:4:1101:2629:2449
AATTCATACTTGGATTAGTCTAACTGACTTTCCAGAAGCCGTGTTCCAAATTATTTTTCTCGGCTTCTGTGTGTTAGGTGTGCGGTGTACAGATGACACA
+
BBBBBGGEFGGCGGGGGGGGGGGGGGGGGGG>CFG>DFFDCBCGGGGGGGGGGGGGGGGGGGG<0EGFFG@;0>=CC0:009DBEBCGGGGG>FFEF00F
@HWI-D00524:51:C587MANXX:4:1101:2786:2445
AATTCCATGCATTCGAACCAAGTGTAGGATCTTGTGGATCCACCTGAGGGAACTGTTCCCATAGGGACTCTGGGCGGATGGGAAGGTATTGACCTTCAAG
+
BBBB@D1CFCDGGGGGGFGGDGGGGGGCFGG>GEEGGGGCGGCDBBGGGGG>FGGGG1BD1CBF111<:::B>>F9E/9/8EFDGGFGGGFGGG008CCG
@HWI-D00524:51:C587MANXX:4:1101:3029:2274
AATTCTTAGAAAGATGACATAAGTCACATAACGACTAAATTTAGTTGTTAGCTGCATGTGATCACATAGTTCGTGAAATGTTTTGAGGATCCTTTTTCCA
+
AA=B0EGBF>>GGGGGFFCGGGGGGGGGGGEFB<C>CCFGGFEDGGCGGGG=FFF>FGGGFFC@GGG>FGFFGGGGF>CB>EFGE=EFCFGGGGGGGFEB
@HWI-D00524:51:C587MANXX:4:1101:5009:2356
AATTCCCCACTTTCCCCAACCTCTTCCCAATGTATCGGTGATCTACACTTCCTCGCATAAAGTGCCTCGTAAGGAGCCTTATCTATAGATGACTGGTAGA
+
AABBCGGGGGGGGGGFGGGGGGGGGGGGGGGGGGGGGGGGGGGGGGGGGGGGGGBGGGGGGGGGGGGGGGGGGGGGGGGGGGGGGGGDEGGFGGGGGGGG
@HWI-D00524:51:C587MANXX:4:1101:5388:2372
AATTCTAAATCTAGAATCCTTATCGTGGTATCTCCACTGATCAGTCATCTCTGGTCTGACTCTTACCATTTCTGGAACAATTCTACAATATGTCTGTACT
+
B@BCBGGG>FGGGDGGGGGGGEGGGGGGGGGGGFC@GGGGGGGGGGEGGGGGG@G>DFFGGGGGGEGEGGEGGGEGGGGGEGGEGGGGEGGGGGGGGGGG
@HWI-D00524:51:C587MANXX:4:1101:5260:2396
AATTCAAACTTTTGAGTCAGATATATGACACCTGAATGTTTGGATAAAGTCATAAATTATGTATTTGAAGCTCGAAAGAATCTTACAAAAGGCAATAATT
+
BBBBCGGGGGGEGGGGGGGGGGGGGGGGGGGGGGGGGGGGGGGGEGGGGGGGGGGGGGGGGGGGGE@GGGGGGGGGGGGGGGGGGGGGGGGGGGGGGGGC
@HWI-D00524:51:C587MANXX:4:1101:5967:2322
AATTCAACCCTCTGATGAACTGATTCACTACAGCTTCATCATTTCCAGCTATCTGAGGAGCAAAATGCAGTAGAGTAGAGAATTTGGCAGTATATTCATC
+
CCCCCGGGGGGGGGGGGGGGGGGGGGGGGGGGGGGGGGGGGGGGGGGGGGGGGGGGGGGGGGGGGGGGGGGGGGGGGGGGGGGFGGGGGGGGGGGGGGGG
@HWI-D00524:51:C587MANXX:4:1101:6346:2263
AATTCAACAAAAGGAAAAGGAAAAGAAAAATGATTATGATCAAGTTAAAACGTTTTATGTCATGATAAGGAAAACGATCAAGATTTTTATGTGCATGTCA
+
BBCCCGGGGGGGGGGGGGGGGGGEGGFGGGGGGGGGGGGGGGGGGGGGGGGGGGGGGGGGGGGGGGGGGGGGGGGGGGGGGGGEGGEGGGGGGGGGGGGG
@HWI-D00524:51:C587MANXX:4:1101:6267:2420
AATTCTTGGAACTATGGTGGCGATTGGCGACGAACCTATTGAGACTATTTTGATCACGAGATGCATCTTGTTGAAGCATTTAGCATCGGAAGACGATTAT
+
CCCCCGGGGGGGGGGGGGGGGGGGGGGGGGGGGGGGGGGGGGGGGGGGGGGGGGGGGGGGGGGGGGGGGGGGGGGGGGGGGGGGGGGGGGFGGGGFGGGG
@HWI-D00524:51:C587MANXX:4:1101:6359:2430
AATTCTCATATTCACTATCAGAATTATTATTAGAATCCATTATTATTTTAAATAATGTTTCTTTTAGATTAACATCTATATCTAAATTATTAATTTTGTT
+
A:A@<DCGG>FEG1FF1FGGGCBFGGEG>GGGGGEG>FDGGGGGGEFGGGGGGGGCCGGGGG><F>F1E1BF:;FDF0CFGGECC0;FEGG>0E0=F0BF
@HWI-D00524:51:C587MANXX:4:1101:6621:2273
AATTCCCCTAGGAATAATTATACTAATCCAATTAGGAATATTATTTTAATTAATAACTAAAATTCCCATGTATATACCATATATATAATACATCTACACA
+
BCBCCGGGGGGGGGGGGGGGGGGGGGGGGGGGGGGGGGGGGGGGGGGGGGGGGGGGGGGGGGGGGGGGGGGGGGFGGEGGGGGEGGGGGGGGGGGGGGGG
@HWI-D00524:51:C587MANXX:4:1101:6833:2284
AATTCCATATGTATTCAGTTCATTTACTGAAACCGAGCTTACTATCGGCCGATTTTCCAGTGGAATGAGAGTTTATGATGTTTTCCCCAGATGAGACTCC
+
CCCCCGGGGGGGGGGGGGGGGGGGGGGGGGGGGGGGGGGGGGGGGGGGGGGGGGGGGGGGGGGGGGGGGGGGGGGGGGGGGGGGGGGGGGGGGGFGGGGG
@HWI-D00524:51:C587MANXX:4:1101:7136:2306
AATTCATGAAGGCGGGTTTGGAACAACGAAAAGCGGATATGGAAGATGAAGTCTTCCATAAGATCCTTCGTTATTGGGAGGAACTGCAGGAACTCCAATT
+
BCBBBGGGFGGGGGGGGGGGGGGFGGGGFGG@GBGGGGGGGEGGGGGGGGGGGGGGGGGGGFGGGCGCEGGGEGGGGGEGD.CGGGGGGEGGGCFGGGGG
@HWI-D00524:51:C587MANXX:4:1101:7358:2298
AATTCCTGGAGAGGAAGATGCATCTTGGGTTGACGTATAGTGCGACTTGTCAGAAATATGGGGTCATATGGGATTTCCCCGTTCTCTTCCCCGATCGAGA
+
CCCCCCGGGGGGGGGGGGGGFEGGGGGGGGGGGGGGGFGCFGGDGCGGGGGGGGGGGGGGGGG<9FFGEGGFGGGGGGCFGGGGGGGGGGGGGGGGGGGG
@HWI-D00524:51:C587MANXX:4:1101:7474:2310
AATTCGGGACCGCTATTCGAAATCTTAGTGAAACACTGGATTTCTTATCTCATGTCTGCTTTTCGTGAAAAAATACCAATTGAAGCGGAGGGTTTCTTCA
+
BBBBCG>/<EGGGGGGGG>FGGGGGGGGGGGGGGGGCEBFEGEEEGCDGGEGGGGGGGGEEGGFGGGCGCFGGBCFGGGEGCG@GGGGGGG@FCFGCFGE
@HWI-D00524:51:C587MANXX:4:1101:7908:2322
AATTCAAAGGGATCAAATAGGAAAGGATACTCTGAATCATAGAACTATAATGAAATATACGATCAACCAACCTTTATCGAATTTGAAAAAGAGTCAGAAG
+
BCBCCGGGGGGGGGGGGGGGGGGGGGGGGGGGGGGGGGGGGGGGGGGCGGGGGGGGGGGGG0EFGGGGGGGGGGGGGGGGGGFGGGGGGGGGGGGGGGGG
@HWI-D00524:51:C587MANXX:4:1101:8004:2399
AATTCTTGAAACTGTTATGAAGAAAAGATATCAAATCGTAAAGAAATGTTATTTTCGTCTTATGGATTGTACTCTTTGCATATTAAGGCAACACGTGGTT
+
CCCCBGGGGFGGGGGGGGEGGGGGGGGGGGGGFGGGGGGGEGEGGFGGGGGGFGGGGGGGGGGG>CFGGGGEGGGGGGGGGGFGGGEGGGGGGGGDFGFE
@HWI-D00524:51:C587MANXX:4:1101:8501:2289
AATTCAATTCAATATTGTTTTCAGCAGCACCCTTAGCTGCTCCCCCCATATATCCTCAGTCACTGACTTGAGCGTCGGAGGGGCTACGCCAGGACACCCT
+
AAABBGDGGGDFGGGGGGGGGGGGG>GG@GGDFGGGGGGGGGGGGGG<EGGGGGGFG1F@FFGGGEGGGGEGFGGG@/:B>AGFGGFGGGGGGGGFGGFG
@HWI-D00524:51:C587MANXX:4:1101:8866:2465
AATTCCACTTACAACCAATAGAAAGCTTGAATCTAAACTCTTGGTAGTATTCCTACAACAATAAAACATGAATTGAACCATCAACATCTCAATAATTTCA
+
BABBBGGGEEGGGGGGGGGGGEGGGGGGGGGGGGGGGGGGCDG>FGGGGGGGGGGGGGGGGGGEEFGGGGGGGGGGGGGGGFGGGGGGGGGGGGGGDGGG
@HWI-D00524:51:C587MANXX:4:1101:8847:2473
AATTCTTCGAGGAGGTATATCTGATGATAACAAGAGTTAGCAATCACATGAGACAAATCCGTCTCAGTCCCTTTCTGATCAGCTTACCTCTGATCAAGAA
+
CCCCCGGGGGGGCGFGGEGGGGGGGGGGGGGGFGGGGGGFGEGGGGGGGGGGGGGGGGGGGGGGFGGGGGGGGGGGGGGGGEGFGGGGGGGGGGGGGGGG
@HWI-D00524:51:C587MANXX:4:1101:9055:2385
AATTCTGAAAAAATAGTTAATTAAATTATTTTAATTGCTTAATTGATTATGTGATATGCATGATTATATGTTAAATAGGATTTTGTTGTCATTATGCATA
+
CCCCCEFGGGGGGGGGEDGGGGGGGGGGEGGGGGGGGCGGGGGGGGGGGGGGGGGGGGGGGGGGGFGGGGGGGGGGFGGCC>F@CFBGGGGGFGGGGGGG
@HWI-D00524:51:C587MANXX:4:1101:9478:2261
AATTCTAGCTACTGGAAATATGTGCAAGATAAACCAAAACATTTGAGAGACAATATAGAACGTTACTCTCCCAATATGATTACTGATTGATTCCACAGTG
+
BBBBBGECGG1FGGGGCGGGGFGCEGCFBFDGGEGGGGGGGGGGGCGGGFGGGGGGDGFGGGFFGGGGGGGGGBGGGGGGG@FB>CGEGGFEGGGGGGGG
@HWI-D00524:51:C587MANXX:4:1101:9327:2457
AATTCCTGTCTTGTTTTCCATATCCATAGTTCTTGCAGTGAGAAACAGAAAATTTCTGCCCATTTCGTCTTTTTAGTTTCATTTAACATATAATAATAAG
+
CCCCCGGGG@GGEFGGGGGGGGFED1:FGGG1FGGC1BCF>1@FGEGD>FDFGGGDEGEEGGF>CD1E<DGGGGGE0FEDDB@FGGGGGGGGGCGGGE>B
@HWI-D00524:51:C587MANXX:4:1101:9300:2479
AATTCCTCAACCAAAATGAAGAAAAATTGGGAGAATATTGAAGCCAAAATTTCGGCCAAAGGGGTTGGGGAGGAGAGAATGAGGAACTTTCTTCGTGCTT
+
?ABB?FCGEGEGBGGGGCGEGGGGGG@FFEGEF/EFGGCBGFFDGGGGGGGGEDGGDGGGGGGCG///8BEB/FG0FGGE>FD0FDGGGGGGGGEB@<B0
@HWI-D00524:51:C587MANXX:4:1101:10818:2492
AATTCTTCTCTTACTGCTGAATGACACGGACCCGCCTCCGGGGTCCGTGTTTGGGTCTTTGTCTCCAACAATTTTGTGTTTTCTCCTATTTTTCCGGGTA
+
BBBCBGGGGGGGGGGGGGGGGGGGGGGGGGGGGGGGGGGGGGGGGGGGGGGGGGGGGGGGGGGGFGCGGGGGGGGGGGGGGGCGEGGFGGGGGEEGGG.A
@HWI-D00524:51:C587MANXX:4:1101:11120:2360
AATTCTCAAATTTCTTAATTTGCTTCGAATTTGATTTTATAAGCTCCGGTTATCAGAATTTTGATCTGAACACAGTTCTATGATTCTCTCGTCGACATCT
+
BCBCCGGGGEGGGGFGGGGGGGGGGGGGGGGGGGGEG1FGGGGGGGGGGGGGGGGGEGGFGGGGGGGGGGGGGGGGGGGGGGGGGGGGGGFGGGGGGGGG
@HWI-D00524:51:C587MANXX:4:1101:11493:2427
AATTCGGGCTACTACACTTTCTCTCAGCTATAAGTCAATAAAAGCTATTCGGCCGAGAACTATCTCGATATCCTTTGTCTCAACCTGGTACATCATTTGG
+
CCCBCGGGGGGGGGGGGGGGGGGGGGGGGGGGGGGGGGGGGGGGGGGGGGGGGGGGGGGGGGGGGGEEGGGGGGGGGGGGGGGGGGGGGGGGGGGGGGGG
@HWI-D00524:51:C587MANXX:4:1101:11290:2438
AATTCTTCAAATCGCTGGTCAAGAAGCCTCCGTCGAGCTATGATGACTTGTTAGCTCGGGTGGAGAAATATGTAAACTTGGAGGATGCTCAACGATACAG
+
BBBCCGGGGGGGGGGGGGGGGGGGGGGGGGGFGGGEGGGGGGGGGGGGGGGGGGGGGGGGEGG=DGGGGGGGGGGGGEGGGGGG/EGGGGG0FGGGGGGE
@HWI-D00524:51:C587MANXX:4:1101:12082:2476
AATTCCTTTTCTATAAAAATATAGAATATTTTGAAAAAATTCCAACGATTACCCATATCCAAGACTAGAATAATTGAGAGAAAGATATTGTGATGATAAA
+
BBB=BEGGGGGGD>GEF>FGGGGGGGGGGGGGCDEGGEGGGG>CGGGGGEDG@G>GGGGGGFGG11<>FDC0:D>0D>FGGGDGGGFG>EFGGEGGFGGE
@HWI-D00524:51:C587MANXX:4:1101:12163:2486
AATTCTAATTCTTGCTCCATCCTCAACATATCAAATCCATACTCCTACCAAACCGCCCCCACATGAACACCCATTCATCGAATTTTCTAAGGCCTGAGTG
+
BBBCCGG>DGFGGGFGGGGEG;@DCCGGB>DCCEF1=FEGGGFFEGGGGGEBFGGGDGGGGGGEF>1FDG/B0>@FGC>F;FGGGGGGGC0BE@CF0FGF
@HWI-D00524:51:C587MANXX:4:1101:12283:2279
AATTCAATTCCAATGCCACTTCTCATAGTAGTCCAAAGGCGTGGTCTGTGCAGGGGGTGAATGGGCCGAACATCCTCCCATGTTGTTTCTATGTGCTATT
+
BBBBBGGGGGGFGGGEGGGGGGGGGGGGFGGDCFGGGEGGGGGGB1EFGGGGGGGGFGDGFGGCBGGGGGGGGGGF0DGGGGBDGGGGGGGGGGGGEFGG
@HWI-D00524:51:C587MANXX:4:1101:12315:2331
AATTCGGAAAGGATAGCATATACACTTACTAAGTCGCCCCTTGTTCAGGCTCCGACTGACTGCACTCCTGAGGAATTGTAGACTTACAAGGAATGGTATG
+
BCCCCGGGGEGGGGGGGGGGGGGGGGGGGGGGGGGGGGGGGGGGGGGGGGGGGGGGGGGGGGGGGGGGFGGGGFGGGGGGGGGGGGGGGGGGFGGGGGGG
@HWI-D00524:51:C587MANXX:4:1101:12692:2370
AATTCATGATTGAAATCAACAAAATTAAGTTCAAGTGACAAAAACTAAATAAGAAATACTATAAGTGACGAAAAACACGAAGAGCGATGCCCGGAAATCT
+
BBBCCGGEGGGFEGGGGGGGGGGFGFGGGGGGGGGGGGGGGGGGGGGGGGFGEGGGGGGGGGGGGGEGGGGGGGGGGGGGGGFGGGGGGGGGGGGGFGEG
@HWI-D00524:51:C587MANXX:4:1101:12936:2481
AATTCACATGACATTTTAAATGTGTTTTGTTACGCTTCTCTATTTTCATCCTATATATTTATATTTCTAATTAGTTATATTATAACTATAACTTAATTAG
+
BCBCBGGGGGGGEGGGGGGGGGGGGGGGGGGGGGGGGFGGGGGGGGFGGDGGGGGGGGGGGGCGGGGGG>FGGGGGFGEFCCF;E@CDGEF>DCFFGGGC
@HWI-D00524:51:C587MANXX:4:1101:13241:2333
AATTCAAATTATGTCTTATTTGTTTTAATTTAGGTATCAATTTTTTACTCAACGTCCTCAATATTAACTTCAAACTATATTTTGACATCCCAAAATAATT
+
C@BBBGGGCGGGGGGGGGGGGGGGGGCGGGGGGGGGGGGGGGGGGGGGCGEEGGGGGGG:CE>DG@DFGEGGG1CGGGGGGEGGBFGGCFEGEEGGGCCG
@HWI-D00524:51:C587MANXX:4:1101:13231:2384
AATTCAATTCCTTGATTTTTATCACCTTCAAAATTTCATATTTAGTAAACTCAACTTTTGAGTTTAATAAATTAAATTCTCAAATGTTATAAATTCAACT
+
BBBBBGGGGGGGGGGGCEDGGGGGGGGGGGGGGGGCGGGGGGGGGGGGGGGGGGGGGGGGBBG1FFCGGGEGGEGGGGFGEGEGGGGGGGGGGGGEGGGG
@HWI-D00524:51:C587MANXX:4:1101:13518:2390
AATTCAACCAAAGGCAACTTAGAATCCCAGCTACCAGGATAATCGATAGTACAAGCTCTGAGCATATCCTTTAGAATCTGAATAACTCTCTCTGATTGAC
+
BB@B@GGGGGGGGEGGGGGGGGGGGGGGGGGGEEGGGGBGGEFGGGGGGGGGG>FGGGGGCGGGGGGGGGGGGGEFGCF@GFG>DF>GGGGGGF>FGGGG
@HWI-D00524:51:C587MANXX:4:1101:13571:2454
AATTCGTAAAAATGTTTAACACAAAAGTCGTAGATCATGAAAATAAAAATCTTCTGAGAAAATAGAAAAACATTCGTGTGTGACGGTTGGAGTATCGACA
+
BBBBBGGGFGEGGGGGGGGGCGBEFGEGG>F0FGGFGFGGGGGGGGGGGGFGGGG>FGGGGGGGGGGGGGGGEGGGGGGGGGGGGGG<EGGGEF>GDGGG
@HWI-D00524:51:C587MANXX:4:1101:14292:2385
AATTCTCGATGTCGATGCTACATAGTTGGTTCTCATCCTTCAGAGACTACGAGTGTAATAGGAGCATCCGTCGACAAAAGGATCACCCTAAGATGATCAT
+
CBBCCGCG;CFFGDDGGGG>F1FGGGGGGGGGFG>GGEGEGGC1CGGGEFG/FGGGG1FDFCGGBFGFGGGG@AGGGE>GF@DCGGFFGEFGCGGGGGEG
@HWI-D00524:51:C587MANXX:4:1101:14482:2408
AATTCCATGTCGCAAAGATTGGCCGCCTTATCTAAAGGGGGCTAAGGTTACGAAGTAAAGGACCCTTCCCTTCGGGCGCGTAAGAAGACAACAACCGATC
+
BBBC@>FCDG10E=EGGFGGGFGGGGGGGGGEGGEFFGG@GGGGFG1C:FFG:FBEF>CGGGGGGGGGGGGGGGGGGGGGGGB=GGGGEGGGEGGGGGGG
@HWI-D00524:51:C587MANXX:4:1101:15318:2266
AATTCCTGCTAGTCTTTGATGCTCCGCCTTAACTTGTTGACATGTCAAGCATTCGGATACGAAGCGCATGATATCTTGTTTCATACCCAGCCACCAATAT
+
AAA>BGGD@FGCFGGCGE1=ECFBE/EGBDGEECFDCG>EG>DCFGGGGCFEDDGE<>FC@FDGDDGGGDGG@@FF@GGGGE@C=;00EBD=G@@D0EGF
@HWI-D00524:51:C587MANXX:4:1101:15467:2399
AATTCGGCATAAAATCCTAATGTGCCCAATGACACGAGGGCGGGTGCGGCGATTACCGACACGGGCGACGACAATGAAGAATCTCACGAGACGATGTTGG
+
?ABBBFGGDGGGGGGGGGGGGGGGFGGGGGFEGGGGGGCGGDAE9EBGGGGGGGGGGDGGGGGGEGGGGGDGGGGGGGEGGGGGBGGGGGGGGGDGGGGG
@HWI-D00524:51:C587MANXX:4:1101:15618:2394
AATTCATAATTATTCCCTTACTAGGTGCCACATTTACTTTCAATCTTTCTTTATTGAATTTCTATTTTTATTTTTAGCATTACTATTATTAGAAAGATAT
+
CBCCCCGGGGGGGG;1;CGGGGGE>FF@G>FGGGGGGGGGGGDGGGGEG@FGGCB1BF@FGGGGGG:FD=0EFGG@BDC@10:=FGGGGGCGGGG0@CFF
@HWI-D00524:51:C587MANXX:4:1101:16104:2269
AATTCAGCACAGAATGATGTTGAATGTACAGAATGATTTAGAATGAATTGAAAGATCAGTAGAAGAATATCGACCAGGAGTTACATTCGATTTTGTGTGG
+
BCCCCGGEFGGGGGGGGGGGGGGFGGGGGGGGGGGGGGGGGGGGGGGGGGFGGGGGGGGGGGGDGGGGGGFDGGGGGFFFFGGGGGGEGGGEFGGGGGGG
@HWI-D00524:51:C587MANXX:4:1101:16481:2356
AATTCAGTTCCTCGATCAGTTCTGATTCGATCAATCCCAACTGATTTTTCATTTAAAAGTCTTTTGAAAAGTTTAATCAGTTGTGCAGCAGTATGGTCTT
+
CC@BCGGGGGGEGGGBGGGGGGGGGGFGGGGGGGGGGGGGGGGGGGGGGGGGGFGGF@DGGGGGGGDGGGGGGGGGGC0CCGGGGGCGGGGGGGGGGGGG
@HWI-D00524:51:C587MANXX:4:1101:16887:2349
AATTCGTAAATTAGACTACGTATAAACCATGCATAATTTCTTGCATTTAAAGTAAAATGATTTTTATTATTGCTTGAGTATTTAAAATCTTTCCTTTAAA
+
CCCCCGGGGGGGGGGGGGGGGGGGGGGGGGGGGGGEGGGGGGGGGGGGGGGGGGGGGGGGGGGGGGGGGGGGGGGEGGGGGGGGGGGGGGGGGGGGGGGG
@HWI-D00524:51:C587MANXX:4:1101:17122:2483
AATTCAATAAAATCAAGTTCTTCTTTTCGAATTTATGAATGTTGGTATATTATGGTGGTGTTGATTTTTATTTTCCTACTAAGGCATCGCCTAGTAGAGG
+
CCCCCGGGGGGGGGGGGGGFGGGGGGGGGGFGGGGGGGGGEGFGGEFFGFGGGGGFGGCFGGGGGGGGGFGGGGEGGGGGGGGGFGGGGGGGGFGGGGGF
@HWI-D00524:51:C587MANXX:4:1101:17424:2276
AATTCTATACATATTCAATTCGAGTACTCGATTTCTCAACATGTATACCTGATTTTAAAACATTTATACCCGATTTAGTGTGAATTGTGCTCTATTATTT
+
CCCCCFGGCEGGGGGGGGGGGGGGGGGGGGEGGG1EG@@GGGGGGGGGCGGDGGCGGGGFFGGGGGGGGGGGAGDGGCFGGGCDB@GGGGGGG>GG0FGG
@HWI-D00524:51:C587MANXX:4:1101:17576:2263
AATTCAACCTAAAATTATTTTATTCGATAATTGACAGGCCGCTCGCAAGCCTTAATATTTTATTATAATATATATATATATATATATATTTAAATCTTAA
+
CBBCCGGGGGGGGGGGGGGGGGGGGGGGGGGGGGGGGGGGGGGGGGGGGGGGGGGGGGGGGGGGGGGFGGGFGGGGGGGC@GGGG>FBF0=B00:0C:EC
@HWI-D00524:51:C587MANXX:4:1101:17744:2270
AATTCTCTTTCTTCATCATCAATCGAATCACTGTTCGCGACCCAGGATTCTATTTTATCATCAATCCAATCCCCGTTCACGTTTTTTCTTTTTCTTATCA
+
@BBBCGGGGGGGGGGGBFFFGGGGGGBGBDGGGGGDFGGGGDD0EDGGGGGGGGGGGGGGGGGGGGGGGGE0EGDGGGGGGGGGGGGCGGGGGGGG@GE>
@HWI-D00524:51:C587MANXX:4:1101:17729:2311
AATTCAGTTTTCGATCGTGAACCTAATTTAGAAAATTGAAGAAATGAGATTGATCCAGTAGATCATCCGTAGGTTCTTACAAGATGGAATGACTTCAATA
+
CCBCBGGGGGGGGGGGGGGGGGGGGGGGGGGGGGGCGGGGGGGGGFCGGGGGGGCGGGGGGGGGGGGGGGGGGGGGGGGGGG@FGGGGGGGFGGGGGGG@
@HWI-D00524:51:C587MANXX:4:1101:17586:2343
AATTCAATTGGATATTACTTCTATCATCCCCAAGAAACAAAAGTGTTTGTTTCTAGGAACGCAACCTTTTTGGAAAAGGAATTTCTATTGGATAGAAAAG
+
BBBCCGGGGGFEGGGGGGGGGGGGFGGGGGGGGGEGGGGGGGGGGGGGGGGGGGGGGGGGGGGGGGGGGGGGGGGGGGFGGGGGGGGGGGGGGGGDGGGG
@HWI-D00524:51:C587MANXX:4:1101:17823:2307
AATTCTCGAGTTCTTCGAAAGTCTTCCTTGCTCCTAGCCTTCTCTCCCAGCCAAGTGATGAAAAATATGATGTGTCTCCCTCAAAGAGGCGCCCAATCTC
+
CCCCCGGFEGFGGGGGGGGGGGGGGGGGGFGGGGGGGFGGGGGGGGGGGGFGGEGGGGGGGGGGGGGGGGGGGGGFGGGGGGGGEGGGGGGGGGGGGGGG
@HWI-D00524:51:C587MANXX:4:1101:17792:2332
AATTCACTAATTTGTATGTGTGGGAGGGCTATAATTCTTTTGTCTATCTCGGCTGATTCGTCTAAAAGAGATACGTTTTTACCATTCATAAACATTGTTA
+
CCCCCGGGGGGGGGGGGGGGGGGGFGGGGGGGGGGGGGGGGGGGGGGGGGGGGGGGGGGBGGGGGGGGGGGGGGGGGGGGGGGGGGGFGGGGGGGGGGGG
@HWI-D00524:51:C587MANXX:4:1101:17855:2333
AATTCGAGGTCAAAGATAAGAAAGGAAGTGAGAATCAAGTGGCTGACCACTTGTCGAGACTTGAACTAGATGAGAAGAAGGAAGAGGGTGCTATACAAGA
+
BBBBBGDGDFGGGGGGGGGGGGGGGGGGGGGDFGGGGGGGGFGGGGGGGGGGGGEGGGGGGGGGGGGGG>GG@EBCFGGGGGGGGGGGGGGGGGGGGGGG
@HWI-D00524:51:C587MANXX:4:1101:17918:2488
AATTCGTCACAGGATTCAAAATTTTTTTGCTTGCCAAAACTTGGGAGGATAAGGCGGTGGAGCCTGCAACCGCAAAGTTGACTCCATGCTTGAAGTCTGC
+
CBCCCGGGGGGGGGGGGGFGGGGGGGGGGGGGGGGEEFFGGGFGG0CAGGGGGGGGGGGGGGGGGGGGGGGGGBADGGGGGGGGGGGGGGGGB@FGEGGG
@HWI-D00524:51:C587MANXX:4:1101:18115:2483
AATTCCCAGACGTCTTCCCAGACGATGTTTCAGGTCTTCCACCAGAGAGAGAGGTGGAGTTTGCTATTGATCTCATGCCAGGCACAGTGCCAATCTCTAA
+
BBBBCGGGGGEGGGGGGGGGGFGGEGGGGGGGGFGGEGGGGGGFGEFFGFG@CF>FGEGGGGGGGEGGG>GGGGDGGGGGGGGGGGGGGGGGGGGGGGGG
@HWI-D00524:51:C587MANXX:4:1101:18290:2379
AATTCGTACGACTATGTTACTATACTATATGCCGGATTTCAATTATCAATCTTATTCTATTTGAAATAGAATAAGATTGGGATAGATAGTCGCATAAGTA
+
BCBCB=GGGGBAGGGGGGGGGGGGGEGGFGGGGGG@9BGEGGGGGGGCGGGGGDGGGG>GGGGG1CGGGGGGEFFGG0@FGG>FGGGGEGGDGGGFGCDF
@HWI-D00524:51:C587MANXX:4:1101:18406:2479
AATTCATCTTTTTTTTACCGACAAAATCCGTGATCAAAATAATTTTATTTGATTTTGAGCACGGATTTTTCTGGCCCAAATGTATCTTGTCTTTACCACG
+
BBBCBGGGGGGGEGGGBGGGFGGGGGGGGGGGFGGGGGGGGGGGGGEGGGGFGGGGGBGGGGACDGGGGGGGCCGGEGGFEGGFGGGGGGGGGGGGDCGB
@HWI-D00524:51:C587MANXX:4:1101:19035:2309
AATTCTCCCTGGATTTTCTCTATCTCACAATTGGAAAGTTAAAATCAAAGGCCGAATATCTAAAAGAATTTTGCATTTGGTGATTACAGAGATCTTCGCA
+
BBBBBGGEGGCGGGGGGCGGCFGGGCFGGGFGGGFDCED@FDGGGGEGGGGGGGG<FDG>DFGGG1FF>GGCC0:FDFG>GGFGDGEGGDCFGGGGGGGG
@HWI-D00524:51:C587MANXX:4:1101:20030:2357
AATTCCTTTAACAGCAAATCTTTAAGCCGTTTTATTTCACTCATATAACTATCTGGTTTATTTTATCAACCCCAATGATGAATAAAAAAATATAAAATAG
+
CCCCCGGEEGGGGGGGGGGGGGGGGGGFGGGGBGGGGGGGGGGGGGGGGGGGGGGGGGGGGGGGGGGGGGGGGGGGGGGGGGGGGGGGGGGGGGGGGGGG
@HWI-D00524:51:C587MANXX:4:1101:20248:2389
AATTCTTCAGAAAAAATGGTGTCTTCCACAATGGAATCTGATAAGTGAGATTTCGAGTAAGTGTTTCCATAATCTTCTTCTGTCCGAAGAAATGATTCAT
+
BCCCBGGGGGGGGGGGGGGGGGGGGBGEGGGGGGGGGGGGGGGGGGEGGGGGGGGBBGGGFGGGGGGGGEGGGGGGGGGCGGGGGBDGGGGGGGGGGFGG
@HWI-D00524:51:C587MANXX:4:1101:20598:2260
AATTCCTCAGATAACTGAGTGTACAACTTGCCGGGCGTCTGAAGATCCGGGATCCTGTTTTTTCACCCCGGCTTACTGAAAGCAATTGCACTTTGATATT
+
CCCCBGGGFGGGGGGGGGGGGGGGGGGGGGGGGFG<EGGGGGGGGGGGGGG<EBEGGGGCGGG@FDD08EDGGGGGGGGGGGGCGGGGGGGGGGGGGGGG
@HWI-D00524:51:C587MANXX:4:1101:21106:2364
AATTCTCGATGTCGATGCTACATAGTTGGTTCTCATCCTTCAGAGACTACGAGTGTAATAGGAGCATCCGTCGACAAAAGGATCACCCTAAGATGATCAT
+
BBB@BGGGGGGGGGBGEGGGGGGGGGGGG>FGGGGGGGGGGGGCEGBEGGGGGBGGGGGGGGGGGGGGGGGGGFGGGGGGGGGGGGGGGFGGGEGGGGGG
@HWI-D00524:51:C587MANXX:4:1101:1422:2625
AATTCTCCATGAAATCCTAATGTGGCAAACGACACGCGAGCAGGTGCGCCGATGGCCGACACTGGCGACGGAAATGAAAAATCTCACGAGACAATGTTGT
+
BBB@BGFGGG;FGGGGGGGGGCE@=FFCGGGGGGGEE<E/CCC@F1CGGGDGCGGGGGGD/>C0<FCDCE..C.FGGEGEGGGEGEGGG:C:EBC/8C=G
@HWI-D00524:51:C587MANXX:4:1101:1794:2556
AATTCGATATAGGAATACCACATCTGGAAACCGGGATCCCTAGACTAGGATTGAGTCTAGTCTAAAAAGTAGAGTCACTGGATTGAGTGACAGTTATAGT
+
3<ABBG@FGGGGGGGGGGGGGGGGGGGGGGGGGGGGGGGGG>FGGGGGGGGGGGGDGGGGGGGGGCGGGGGGGGEGFGCFGEFGGGF?FFDGGG0:@:FG
@HWI-D00524:51:C587MANXX:4:1101:1818:2562
AATTCGTCAATTAAATAAACTGAACTTTTGTAGATAAAATTATCTTCCACTTTACAGATTCGTATTGTAACATACCGTACTTTTTACTACTTGAAATTTG
+
CCCCCGGGGGGGGGGGGGGGGGGGGGGGGFFFGGGGGGGGGGGGGGGGGGGGGGGGGGGGGGGGGGGGCG@GGGGF>FGGGGGGGFGGGGGGGGGG>EG0
@HWI-D00524:51:C587MANXX:4:1101:1868:2714
AATTCTTTAAGATAACTCTACAAACAAATGAAGTAGAGTTCGAATCTAAGGTATCTTTGGAAGATGTCAAGAAAAGGATCAAAGAAAATTACAATGAAGA
+
CBCCCGGGGGGGGGGGGGGGGGGGGGFFGGGGGGGGGGFGGGGGGGGGGGGGGGGGGGGCCGBGGGGCEGGFBGGGGGGGEGGGGGGGGGGGGGGGGGGG
@HWI-D00524:51:C587MANXX:4:1101:2196:2547
AATTCATAAGATAAAAATAACCATCATGAGAAAAATTTAGTATTGCATAAGTAAAGTACTCAATTTCTTTCGCTAACTAGAAAAGACTAAATTTTGAGAC
+
BBBBBGGGGGGGGGFGC>FDGGGGGGC>CCFGCGGG>FEGGGGGGEDDDGGFGCECGGDGGGGDCG>FGDGGG>FGEGGECGEGCBFGGDFFGGGEGGGG
@HWI-D00524:51:C587MANXX:4:1101:2465:2593
AATTCATGTATAACACTCAAAATGGAATATGCTTTATTATCAATAAAATTGCATCTTCAAGAATAATAATCAATTACTGAGAGCAGAAAATGAACGCACC
+
BBBBBGGGGEGGGDGGGGGGFEGGGGGEGGFGGGGGGGGGGGCEGGGEGFGGDGGGGGDGGGGCGGEFGGGGGGGGGGGGGGGGGGGGGGDDDC>FBGGG
@HWI-D00524:51:C587MANXX:4:1101:2261:2659
AATTCATCAACTTTGCTGAACTGGACAATCCCTCGCAAAATGCCCCTCTTCACCACAATTGTAACACTCCCTGCCGCGGCCACCGCCTCGGCGACCTCTA
+
BCC@B1@1FFGGGGCGGGGGGGGEGGGGGGGGGGBGDGGGD@1GFGEGGDGG1FFGGGFDCFFDFGB<C>GG0FG/99/CEAGGCGGGFF.FDGGGDGGB
@HWI-D00524:51:C587MANXX:4:1101:2576:2506
AATTCTTCTCTTTCTCACAAACAACATATTTTCCTTTTGCATTCTGGACCAGGGTATCCATGTTTCTCGTATTTACGACGTTTATTTCCGTATCTATTTT
+
CCCCCGGGGGGGGGGGGGFGGGGGGGGGGGGGGGGGEGGFGGGGGGFGGEGGGGGFGEGGGEGGGDFGDGGGGGGEGC>CGEGEGGGCGGCFFBGEGFGG
@HWI-D00524:51:C587MANXX:4:1101:2949:2571
AATTCTGCGACTTATACATTGGTTTTCTTGAAATGTTTTCAACATATGATTTGCAGTACTCTGTGTTATAGTTGATTCAATAGAAAATTCAGAATTTGCT
+
BBCBBCD@G/;=F>GGGGGGGE@CDG1EGGGGEFGG>1FDC1EGEFDF:FFGGEGEBGGGGCFE1FGGG1FF10EDGGG>FGCGGCG0ECC@BFGGGD0B
@HWI-D00524:51:C587MANXX:4:1101:3197:2532
AATTCACTGTTAACTATAATTTGCTCGAGAACATTTTCGATGAGTTTCTCATCTGTGCCGCTCATGGATGATAATTGATTTATTGAGATTAGCCAAATTC
+
CBBBCGGGGGGGGGGGGGGGGGGGGGGGGGGGGEGGGGGGGGGGGGGGGGGGGGGGGGGGGGGGGGGGGGGGGGGGGGGGGGGGGGGDGGGGGGGGGGGG
@HWI-D00524:51:C587MANXX:4:1101:3418:2556
AATTCAATGGCATCAAATCGAGTTTGGGATCTTGTTAAGTTGCTTGATGGTGCAAGGACCATTGGATGTAGATGGGTATTCAAAACAAAGAAAGACTCAT
+
BBBBBGGGGGGGGGGGGGGGEGFGGGGGGGGGGGGGGGGGGGGGGFGGGGGGGEGGGGGGGGGGGDGGGGGGGGGGGEGGGGGGGGGGGGGGGGEBCGGG
@HWI-D00524:51:C587MANXX:4:1101:3712:2505
AATTCTGCGGAAAGCCGTATTCGATGAAAGTCGTATGTACGGCTTGGAGGGAGATCTTTCATATCTTTCGAGATCCACCCTACAATATGGGGTAAAAAAG
+
CCBBCGGGGGGGGGGGGGGEGGGGGGGGGGGGGGGGEGGGFGGGGGFEGGGGGGGGGGGEGGGGGGGGGGBEGGGGGGGGGGGGGGGGGGGGGGGGGEGG
@HWI-D00524:51:C587MANXX:4:1101:3557:2723
AATTCGTGTCATCATCTCTATCTCTTCATCAGTTTTGGGACACATAGCTTTAGATAGAGTAATACCATGACACATTGGTAAGTATCCTCTCTTGGACTCT
+
BBCCCGGGGGGGGGGFGGGGGGGGGGGGGGGGGGGGGGFEGGG>G=FEGGGGGGGGGCCFGGGGGGGGGGGGGGGGGGGGGGGGGGGGGGGGGGGGGGGG
@HWI-D00524:51:C587MANXX:4:1101:3942:2540
AATTCGTACAATTTTATATATACATTGCATGATTCAAGACACATGGCAAATCCTTAGATGTACACGGCTCTCGCTCGGGCGGTCAAAAGTTACCGCCCGG
+
33=?:BFGEB>FGGGGGFGGGGGGGGGGGGGGGGGGEGCGGGGGGGGGGGGGGGGGC1FEGGGGC9/EGGGCGGGBGAG@/EDGGGF>BGCGGGGFGADG
@HWI-D00524:51:C587MANXX:4:1101:3844:2584
AATTCTTGGTTCAGTTCTCCGCCTTAACGGCAGAAAAAGGGATTGATCAAATTCTATTGAGTCTGACTCATAGTGATCATTTATCAAAGAATGACTCTGG
+
BBBB@CEGGG>DGGGEGGGGGGGGDGGGFGGGGGGGGGGGGGGGGGFGGGGGFGEGGEGGGGGGGGGGGGGGGGGFGGGG>DGGGGGGGGGGGGGGGGGG
@HWI-D00524:51:C587MANXX:4:1101:3858:2683
AATTCCCGACTCTGTCTCGGTCCATTCCCAATCTGGTAATAACAGTTGAATAGGTATAATATCAATCAACAACTCAAATCAATACCTGTTCTGATCAATG
+
CBCCBGGGGGGGGFGGGGGGGGGGGGGGGGGGGGGGGGGGGGGGGGGGGFGGGGGGGGGGGGGGGGGGGGGGGGGGGGGGGGGGGGGGEGGGGGGGGGGG
@HWI-D00524:51:C587MANXX:4:1101:4415:2504
AATTCTTATATGAGGCATGTGAGCGCTACAAAGATTTACTACGGAGATGCCCACATCACGAACTGCCTCTTGGGTTAGTAGTTCAAACTTTTTATTATGC
+
BBBBBGGEGGGGFGGFGGGGFGGGGGGGGFGGGGGGGGGEGGGEBGGGFGDDGGGEGDEFGGCGGGGGGGEGGGBGGEGGGGGGGGGGGGGGGGGGGGGG
@HWI-D00524:51:C587MANXX:4:1101:4515:2600
AATTCCGAAATGATTGCTTGAATATATTATCAACGAGAACCACCTTTTACGCTTGAGTTGGACACAACTTCAAACAAAACGGTCACAACGTAACTCCAAC
+
CCCCCGGFGGGGGGGGGGGGGGGGGGGGGGGGGGGGGGGGGGGGGGGGGGGGGGGGGGGGGGGGGGGGGGGGGGGGGGGGGGGGGGGFGGGGGGGGGGGG
@HWI-D00524:51:C587MANXX:4:1101:4841:2624
AATTCAAGTTAAGAAATTTAACATGTATATGGTGATATGATGTTACATGCTATGATTTTGACCACGTTTAGACATGACACGTTTACGTATACGGTTTTAC
+
B@BB@GEGDGGGFGGGGGFDGGGGGGEGEGECFGGF>BCFGCFGGCCFGEGGGGGGFGGGDEGGBGDDGEGGGECFG0FF8CBGEGGGGGGB>GG/8CDF
@HWI-D00524:51:C587MANXX:4:1101:5442:2537
AATTCAAATGTTTTTATTGGATTGATTAATCATAGTCAGAGCATTGCATGCAATTAGATGATCATCGACCATAGGCTTTTATCCCTCACAGTTATCGGTA
+
B@BBB>DGGGGGGEEGGGGGFGGGEGGF>GGGGCGGGGGGGGGGGGGGGGGGGGGGGFGGGGGFGGGGGGGG>GGGGGGGFG>FGGGGGFGGGFGGGGGB
@HWI-D00524:51:C587MANXX:4:1101:5382:2660
AATTCTGTTGGATATTATTTCTATCATCCCAATGAAGCAAAAGTGTTTGTTTCAAGAAATTCCACCTTTTTGAAAAGGGAGTTTCTATTAGATAGAAAAG
+
B@B@BGGGG>@EGGGGGG@=F>DGC>G1EF1FGEGGGGG1FEEGCFC>CF1FGGDDEG:FGGGC:1=BDGBAF>C:@//=C8?:0FC0=CFDFCGGEGGG
@HWI-D00524:51:C587MANXX:4:1101:5503:2663
AATTCCGGAGGATTCAAACGTCTAAAACGATCATATACGTCTGTTTGAACAGGCACATGTCTGTGTACTATGGCTTGAGCTTGTGCCTGTTCATGAGTAG
+
BBCBBGGD<EA<FGGGGGGGFGEEGGGGGBGGGGGGDF>CDGBGGGGDGGGGGGGGGEEFGGCGEGGGGGGEGGGGGBEGCDGGGEGGGGGGGEGGGGGG
@HWI-D00524:51:C587MANXX:4:1101:6551:2586
AATTCATTTAAATATAATCATTCAAAATTCACTAATATGATATTACTCTTTTTGGAATAAAATCGAATTAATTAAATTGTGAAAATATGTAACGTAGTGG
+
BBBBBGFGEFFGGGGGEGGGGFGGGGGECCFGGEEGCCD1EB>FGEFGEDFEDGGGGGFEGGCGGGGGGGGGGEGGGEFCF1@DFGGGGGGGFGBFGG0C
@HWI-D00524:51:C587MANXX:4:1101:6769:2750
AATTCTTCACAAGATGTGGGAACGTCTTGTGACTATTTTTCAGCTACATGTGAAAAATGAAGCTGACGAGAATTGCAAGGAATGTAATTCGAAATTATGA
+
BBBBBGGGGGGGGE@FFGGGGGGGGGGGFFGFGFC@GGGEEDGGEGGGGGFGCGGGFGGGGGGGGGBGGGDGEGGGGGEGG>FGGGGGFGGGGGGGGGGG
@HWI-D00524:51:C587MANXX:4:1101:7181:2721
AATTCTCATACAATAACAGCTATCAAACGAGCATCGAGATGGCACCGTTTGAAGGTTTGTATGGCAAGAAGTGCAGATCTCCGTTGTACTGGGATGATGT
+
BBCCBEBGGGFGGGGGGGGGGGGGGEGGGGGGGGGCGEFGGGGGGGGGGGGGFGGGCGGGGGGGGGGGGGDFGGGGGGGGGGGGGGGEGGGGGFGGGGGG
@HWI-D00524:51:C587MANXX:4:1101:7722:2586
AATTCAAATACAGATATAATTCAGAGAAAGAAAACGCACTTGTATTATATAGGTAAGAGATACATTTCACATATTTCTTCATATTACACAAAGAATAAAG
+
ABCCBGGGGGGGGGGGGGGGGGGGGGGGGGGGGGGGGGGGGGGGGGGGGGGGGGGGGGGGGGGGGGGGGGGGGGGGGGGGGGGGGGCGGGFGGCGGGCDF
@HWI-D00524:51:C587MANXX:4:1101:7878:2610
AATTCAAAGTGATGACGATTTAAGGTAAAGTAATCGGTTAGTTATGTTATAAGCATAAATATTGACTTGACAAATTTTTGAGAACTTAAGTTTGATGTGT
+
CCCCCGGECGGGGGGGGGGGGGGFGGGGGGGDGG1FGGGGGGGGGGGGGGFGGGGGGGGEGGGGGEEGGGGGGGGGGGGGGGGFEFFGGGGGGGGGGGGG
@HWI-D00524:51:C587MANXX:4:1101:7826:2676
AATTCTTTTCCCCTACTTGCTGCATCAAAAACCAAATCGCAGGCTTCAGATAAAAAACGCGCAGTTCTAGTAAGATTTGTAATATGAATACCTTTACGCT
+
CCCCCGGGGEGGGGGFGGGFGGGGGGGGGGGGGGGGGGGGGDGGGGGGGGGGGGGGGGGGGGGGGGGGGGGGGGGGEGGGGGGGGGGGGGGGGGGGGGGG
@HWI-D00524:51:C587MANXX:4:1101:8035:2513
AATTCAACAAACACGAACATGAACATGAATACGAATATGAATATGATTACGTATATGAATATGAATACGAATATGAATATGAGTATGTTTATGTTTTTAT
+
BBBBBGGGGGGGGGGGGGGFGGGGGDGGGGGGGGGGGGGGGCFEGFEGGGGGGGGGGGGGGGGCGGGGGGGGGGGFGGGDGGGDGGGGGGGGGGGEGGFE
@HWI-D00524:51:C587MANXX:4:1101:8288:2696
AATTCTGGATGGACAAAGTGGTATTTCTGGGCCACGTCATTTCGAGACATGGCATATCTGTTGATCCTTCGAAGGTCGAAGCGGTATTGAATTGGCCAAG
+
AAABBGGGGGFDBGGGGGGGGG>GEGGGFEGG@GGGGGGGGGGGGGGGGGG>@FGGGGFGGGGCGEGGGCGBDFGGGGGEGFGG8E0FGFGGGGEEGGGG
@HWI-D00524:51:C587MANXX:4:1101:8609:2580
AATTCATATGCAACTCTCGATATACCAATGGTTGCAGATTCGATCGGGATATATGTGTTGAAGGGACCGTACTGTACGTTAACCATGACTAAAGGTTCTT
+
BABCCGEGGGGGGEGBGGGGGGGGEGGGGGFGGGGGGGGGGGGGGGGGGGGGGGGGEGGGGGGEGGGGGGGGGGGGGGGGGG0FFGGGGGGGGGGDGGGG
@HWI-D00524:51:C587MANXX:4:1101:8927:2733
AATTCCCGGCTTAAAGCTTTCTCGCTCAGATTACGAACTTCCATACATCACCACCGCAGAAACTTCAATTGCACGTATTCTCAATCTTCTCACGCGTATG
+
AAA@@FGGGGGGEEGGEGGGCGGGFEGGGGGGGGGBEGGGGEGGGGGGGGGGEGGGGGG@E@GGGGFGFCGGGEGG>FEGGGFGGGGGGEGGGEBEGGGG
@HWI-D00524:51:C587MANXX:4:1101:9232:2516
AATTCGAGAGTGTGAGCAGTCTGTGGGTATGTGTTCTGTGTAGAAGTTGTTGCTGCATAGCATTATCGTGTTGCACAATTCCTGTAATGTTCCAAATCCG
+
BBBBBG>F0EFFGFC>>;@CFGGDEGG@EEGFGGG>FCFBFFD:B@FG@F@FF<@FG>GEGGGGDCGEGGF@FDF@FDGGEEFCF0FCFG0:FFGGC:FD
@HWI-D00524:51:C587MANXX:4:1101:9039:2523
AATTCTTAATTAATAAAACTTATTTTTGAATTAAATCGATAATGCCAACATTTCAGTTTAATCTAAATTTTGATAATATTATTATTATTTTGCTAATTTT
+
B@BBBGGDFGGGGGGGGGGGGGGGGGGGGGGGGGGGCGGGGGGDG@GGGGGGGGGGGGGGGGGGGGGEGGGGGGGGGGGGFGGGGG0FFEG0::E0;FGG
@HWI-D00524:51:C587MANXX:4:1101:9217:2721
AATTCAAGTAAGATATTGTATGAAAGTATGATTTCTTCTATTCTCCTTTAAGTTGAGAATTGGAGGATTTTGTAATTGGGTGGCTTCAAAAAGAAGAAGG
+
CCBCCGGGGGGGGGGGGEGGGGGGGGGGGGGGGGGGGGGGGGGGGGGGGGGGGFGGGGGGGGGGGGGGGGGGGGGGGGGGGGGGGGGGGGGGGGGGGGGG
@HWI-D00524:51:C587MANXX:4:1101:9466:2733
AATTCAACAGGAGATTTATTTTCTATAGATTTAGGACAGCTAACTGGCAAGAAGGGAAGAATTTTTTGGCAAGTCGTGGTTCATTGTATATGTTGGATAG
+
BBBC=GCFFGEDG>DGGGGGGGGG>FBFGGGGGEE1FEBGGGGE>FGGGGG>FGGGGGGFCGFGGGGGEGGG0=:/:==:F@GGEGDE0=EDFEF:@@EG
@HWI-D00524:51:C587MANXX:4:1101:9614:2690
AATTCCGAATCTACTAAAAATATTTTCTTTCAAAAATTTGATGACGATTTTATGATCATTTGTTCGACATGGAATTGCCTCTATCCATTTGGAAACATAA
+
BABBCCDGGEGGGGE>EGGGGGGGGGGGGGGEG@GGEGFEGGGGGGBFGGG>FBCGGGFEEGGGG<BFGGGGGECFF0FCGCGGGEGGEFE0FGGGGGGF
@HWI-D00524:51:C587MANXX:4:1101:9991:2529
AATTCTCATGCATATGCGCGCATTCCTTCGCGCATATGCGCCATAGCTTCGACCTTACTTATTCTTTTGACTATCTTTCACATCTTTATTATACATTTCC
+
BCCCBGGGFGGGGGGGGGGGGGGGGGGGGGGGGGFGEGGGGGGGGGGGGGG0=EGGGEGGGGGGEG>CGGGGGGGGGEGGGGGGGGGCGGFGEGGGGGGG
@HWI-D00524:51:C587MANXX:4:1101:9908:2732
AATTCTAAGTGATATACATATATATATATCCCGTTGCATGAATACGAGACGTGGCTTATTTTTGTGAATTTTGATTGGCGCTCGGGCGGTAAGAAAGTAC
+
A3ABBGG1>FF1FGGGGGGGGGGGGGGGG>GGFGGGFGGGGFGCGBB/<EFBGBCFG>FGGGGGGGE@@@FGGBGGCFCGGGGGGGGGGDCG0@C=CFFD
@HWI-D00524:51:C587MANXX:4:1101:10079:2700
AATTCTGAGTTGTTTCAATTCAAAGAGTAGGAATGGTGTAGATAGAAATTCAGTATTTTGGAACGAGAAGAATGTAAAAAACAGCAACCAAGTTTCGTCT
+
A<BB0EF1=FG>GGFEGGEG>CG>1;FGGGEGECCF@CFGC=C1=@F@F=<CFGGGCCE1<:FGGGDGGB>FCGDGGGGGGGGGFEGE>CE@00CFG>BB
@HWI-D00524:51:C587MANXX:4:1101:10017:2727
AATTCCTTTGATATCTGCAATGAATATGACACGATTATTGCAGAAAGGAGCGGATGGATTCCTGGTATATTCAGTTGATTTACTGAAGACGAGCCCATCA
+
CCCCBGGGGGGGGGGGEGGGGGGGGGGGGGGGGGGGGGG>FFG>CGGFFFGGGG@GGGGGGGGGGGGCGFG>@GGGGGCGGGGGGEGGGGGGGGGGGGGG
@HWI-D00524:51:C587MANXX:4:1101:10320:2727
AATTCTGCGGAAAGCCGTATTCGATGAAAGTCGTATGTACGGCTTGGAGGGAGATCTTTCATATCTTTCGAGATCCACCCTACAATATGGGGTAAAAAAG
+
CCCCCGGGGGFGGGGGGGGGGGGGGGGGGGGGGGGGGGGGGGGGGGGGGGGDGGGGGGGGGGGGGGGGGFGGGGGGGGGGGGGGGGGGGGGGGGGGGCGG
@HWI-D00524:51:C587MANXX:4:1101:10703:2515
AATTCCATGTTTTATTTAAACTCGAGAGTAGTTGAAAGTATAAAATTGTGTGAACACGTATTATGGTCCGAGGGTGAGTCCAGCTAGCACTTGCATGTGT
+
BCCCCGGGGGGGGGGGGGGGGGGG>>0EGFGGGGGGGGGGGGGGGGGGGGGGFGGGEGGDFGGGGGGGEGEGGGGGGGGGGGGGGDGGGGGGGGGFGGGG
@HWI-D00524:51:C587MANXX:4:1101:10560:2548
AATTCTCATGGTATGACTTTCGATTTTCTAACTCCCCATCCATTTATTTTCTAGAATTTCAGAAGTTAGGAATCATGAAAAAGAAATGCATTTTAACAGT
+
CCCCCGGFGGFGGGEGGGGGGGGGGGGEGGGGGFGEGGGGGEGGGGGGGGGGGEEFGGGGGGGGGGGGGGGGGGGGGGEDGGGGGFGGGGGGGGGFGGGG
@HWI-D00524:51:C587MANXX:4:1101:10962:2509
AATTCGTGTTTGATCAGAATTAAGTGTTGTGCCAAATGTTACAACATTTGAGACAACATGTAGCGGAATATTAAATTTTGCAGCACAAATCGACTTTAAA
+
A?AB>GGGGGGGGG@GG111@FGEF@FF0FGG>DEE@CBFECDGGFGCFGGGBFGGB@FGGGGEGGGGGGGGG>GGDGGGCGE>>GGG@DC/C8C/BF0F
@HWI-D00524:51:C587MANXX:4:1101:10988:2567
AATTCCAAAGACAACTTGAAATCTTTTGTAAGCAGATGTTTGAAGACATCTTTTTCCAATACATTGGTGCTGGCAAGACCCAAGCTTGCTGGGTTCTTTT
+
CCCCCGGGGGGGGGGGGGGGGGGGGGGGGGGGGGGGGGGGGGGGGGGGGGGGGGCGGGGGGGGGGGGGGGGEGGGEG@FGGGGBGGGFGDGGBFGGGGGG
@HWI-D00524:51:C587MANXX:4:1101:10916:2684
AATTCGGGATACCGACTCCTCATCTCTGGCTCAGACTCCCACGTAGCTTCCTCCTCGGAATGGTTAAGCCATTTGACCTTGACTCGCTGTACCATTTTGT
+
CCCCCEGGGGBEGG/EGGEGGEGGGEGGGGGGEGGGGGGGFGGGGGGGGFGGGGEGGF<CDFGGGGEGGG>DGCGEEFCFFGGG>0EFGGGGGGGGGCFG
@HWI-D00524:51:C587MANXX:4:1101:11135:2517
AATTCACCAAGAAAAAAAATTAGGGTTTTTTCTGTAAATTTAGCATAATACTACATAGTATTGGAAACTGCATATCCGTGTCGCTTTTAAGTCGAGTCCA
+
BBBBBGGCGGGGEGGGFG/FCFGGGDGGGGDGGEF1FD@DGFG1EFGGBFEGGG@BFG:F@FG>F@F>EF0=FGG:09CBGGGDDEG>0FGC8F.C8CD<
@HWI-D00524:51:C587MANXX:4:1101:11242:2625
AATTCTGTGTGTTTTTTAACGCGTTCTATGGTCTCGGATGACTATCTTTCTTTATTTTCAATGGTTTCCAGAATGAGAATTTGCTAGAATTTAGAAAAAA
+
BCCCCGGGGGGGGGGGGGGEGGGGGGGGGGGGGGGGGGGFGGGGGFGGGGGGGGGGGE@DGGFDGGGGGGGGGGGGGGGGGGGGGGGGGGGGEGBDGGGG
@HWI-D00524:51:C587MANXX:4:1101:11469:2502
AATTCAAGGCGGCAGTTGAGGATCAAGCCTATCCTCTCATTTAGACCGGCTTCAACAGATGTCTTCAACAATTCAAGGAAGCCGGGCTTATCCCCAAGGA
+
CBCCCGGGGGGCGGGGGGGGGGGGGGGGGGGGGGGGGGGGGGGGGGGGFGGGGGGGGGGGGGGGGGGGGGGGGGGGGGGGGGGGFGGGGGGGGGGGFGGG
@HWI-D00524:51:C587MANXX:4:1101:11552:2708
AATTCAATAACACCGTGCACAAACACAAACTCCTCCTGAGAGAGAAGTAAAAGGCAATGTAGTAATACTCAAAGGATGAGTAGGGAAACGGAGGAGAAAA
+
CBBBCGGGEGGGGGGGGGGGGGGGGGGGGGGGGGGGGGGGGGGGGGGGGGGFGGGGGGGFGGGGGGGGGGGGGGGGGGGGGGGGGGGGGGGGGGGGGGGG
@HWI-D00524:51:C587MANXX:4:1101:11987:2578
AATTCCATTATACGCTGACGCTCAAAGTTCTCAAACCTTCTGCCATGTGCCTTCCGAGCTCGTCCTGAGTCTCCATCAGTAGCGCCCCCCGAGATCATAT
+
BAABB@BFCGGG@@BGFDDCFGDG1FEDGGGGDDGEEGGEGGEC>C@G1FGGGEDEGGGGGGGFGGCDEGG@:FGG@G;E>FGACGGGGGDCC>GFDCFG
@HWI-D00524:51:C587MANXX:4:1101:11814:2626
AATTCTAGAACGAGAACCCTTACCATAAAATTTCCACTCTTCAGCCATTTCAGGTTTGAATCGAACGATCTTGTGGAAACAGTCGACTGTAGCCCGATAC
+
=BBBBEFGCGCBCDGGG0/=EDC1@GGDGGG@GEGEGGGC1B1CDEGC@FFEGGGGDGGGGGG@FGGGEG0@0E@CE0;0@FGGG<>BGGG>GGGB/9CD
@HWI-D00524:51:C587MANXX:4:1101:11783:2691
AATTCAGATCCTCGATCAGATCTGATTCGATCAATCCCAACTGATTTTTCATTTAAGAGTCTCTTGAAGAGTTTAATCAGTTGTGCAGCAGTATGATCTT
+
BBBBCGGGGGGGGGBGGGCGGGGGGGGCGGGGGGGGGGGEDGGEGGGGGGGGGFGGGGGGGGGGGEGGGGG@DEGGFGGGGGGGGGFGFGGGGGGEGGGG
@HWI-D00524:51:C587MANXX:4:1101:12662:2741
AATTCAATCAAATTCTGTTTCAACGGCATAACATCGTAATCTCAATATATCCAGCCATATAATATCAGTCAGATATCAACTCTAATATCTCATAATCAAT
+
BABBBGD@;FG1CGCGGGGGDG1F<EAGG1FEGGCGGFGGGEGEGGCFGGG1FGG0FG@GGGGGCFGG>1:BDGDFFGGGGGGGCGBFGGGDFGFGGGGG
@HWI-D00524:51:C587MANXX:4:1101:12867:2714
AATTCTGAAAGGCGATTGAATGCATCAAACAAGACATTATACCCCGTGAAGTAATTCACGCAGTACATTTAATAACTATCGATGTAGGAATTGTTGTGTA
+
3AABBEGG1FGGGGGGGGGGEGGEGGFGGGGGGGGGGGDG@GGGGGGGEEGGGFCGEGGGGDDGGGGG>D@DGCGGGCGGGG0CD@GGGGGGGGGGGBBF
@HWI-D00524:51:C587MANXX:4:1101:13059:2541
AATTCGGCTCTCTCCATTCCACAAAGCATCCAAAATTTCGGTCAAGGCAAGTAAAGAAAAAGGAAGAAGCTTTGTGCAGTTTGTGTGCTCAACAAGTTAC
+
CCCCCGGGGFGGGGGGGGEGGGGGGGGGGGGGGGGGGGGGGGGGGGGGGGGGGGGGGGGGGGGGGGGGGGGGGGGGGGGGGGGGGGGGGGGGGGGGGGGG
@HWI-D00524:51:C587MANXX:4:1101:13431:2511
AATTCTGCAGCAAAATATTCTCACTTTTTAAATGGTTTGAACCAGAAGATTTTTTATCGGGTTTCTGTCTGTGGCGATCCTACTTCGTACAAAGGATTAG
+
=AA@BGGE1CEFBFGGBFFF;=FGGGGFGFEGGGGGFGFFGEGGGBGDGGGGG>B:FBFGG>B><<:1:F@F>0>//C=>>>F0F00=EB>GCG@F0;DE
@HWI-D00524:51:C587MANXX:4:1101:13648:2747
AATTCACAGTGCAAGTTTTGCTCGATCAACTATCATCCTCATCTTCTGAGTCAGTGTCATCCTTAGTGCCAGAAGGACCAGCATCATCTCCCCCTTTTTG
+
@BBB=FFF@F@FGGGGGGGBGGFGGGGGGG>FFGGCFGGG>F1ED1@1:C:FG1EBFGG@GGGGE1E>FGGF>F@FBF0F0:00CE>FFGGGGGG>FGGD
@HWI-D00524:51:C587MANXX:4:1101:13754:2650
AATTCAGGAATGGCCCGAAACTTGAACGTTTCTTCTTGCCATTGAAGGATGTCTGTTATTGATAACCTTTTTTCAGCCTTCGTCCAATAAGACATGCGGT
+
BBCCBGGGGBGGGGGGGGGGG>@GGGGG>GGGCGFFGBFGGC>GGFGGGGG>F1C11>1<FG1CFBF11>FG/BDBFG0BEDBEGBGGGGGGGG:CEGG.
@HWI-D00524:51:C587MANXX:4:1101:13957:2688
AATTCACCTTCTCATGATGAAAAGAATTGTCTGAATGATTATAGTGCATAAAAGCAACAAAATGTAATCAACAAATTGCTTTAAAATATTTGACAATGAA
+
CCCCCGGGGGGGGGGGGGGGGGGGGGGGGGGGGGGGGGGGGGGGGGGGGGGGGGGGCFGGEGGGGGGGEGGGGGGGGGGGGGGGGGGGGFFGGGGGGGGG
@HWI-D00524:51:C587MANXX:4:1101:14169:2706
AATTCCACTTTTGTTTAATTGTGTTCTCTGTATTCATTTCACTGCAATTTACTGGCCATAAATTGCTTGTTCTTGATTAATTCTATAACTCGGGAGAGGG
+
CCCCCGGEEGGGGGGGEGGGGGGGGGGGGGGGGGGGGGGEGGGGGGGGGGGGGGEGGGGD>FEGCCGC1CGGGGG>FGGCGGGGGGGGGGEGGGDGGG<F
@HWI-D00524:51:C587MANXX:4:1101:14374:2629
AATTCAATGCCAACAATATTGAAGGTAAATTGCTATTTTGTTCCTTACTCATTTAATGCAAGAGAAGGAAAGAAAAATCATTCACAAGCATATATCTTAA
+
@BBBBGGGGGGGGGGFGGGGGGGGGGGGGGGGGGGGGEGGGGGGGGGGGGGGGGGGGGGGGGGFGGGGGGGGGGGGGGGGGGGGGGGGGGGGGGGGGGGG
@HWI-D00524:51:C587MANXX:4:1101:14864:2582
AATTCCTCGTCAAGAGGTGAGCCGTGATGCTTGTTGCTTAGATCTTTGACCGGTACTTCAAAATTTGCAATACAGATTTTAATACCATGTGTTAATCCTT
+
CCBBBGGGGEGGGGGGGGGGGGGGGGGGGGEGDGDGGGGGGGGGG>DGGGGGGGGGGGGFGGGGCGB>GFGGGGG@GGGGGGGGGEGDGGGGFGGGGGGG
@HWI-D00524:51:C587MANXX:4:1101:14923:2674
AATTCTACCGCCCGAGCGCGGAAGCGGTGGAATGATAAGAACGAGGTTCTTCTTCTTTTTCTTTATTTCTTCCACGGAAACTTCGAGAGACACGAGAGAA
+
@@BBBGGGCGGGGGGCAGDEGGGGFGAFGBGCGGGGCFFGGEGEAG=EFF0FGGEGE:C>BFCGFFGCG>0B0DFFAGGGGEFD@80C>@D.EGGA:C<E
@HWI-D00524:51:C587MANXX:4:1101:14814:2740
AATTCATCTTTTTTTTACCGACAAAATCCGTGATCAAAATAATTTTATTTGATTTTGAGCACGGATTTTTCTGGCCCAAATGTATCTTGTCTTTACCACG
+
3?@BBGEGCCEGEGGGGGGGGGGGGGGGGGGGGGFGGGGGGGGGGGEGGG@GCGGGGB=FDGGGGGGGGGGGE>FGGGGGCGGCGGGG0GDGGGEGGEGG
@HWI-D00524:51:C587MANXX:4:1101:15090:2600
AATTCGGAGGTAGTTGCATTTATGAATTTGCAGCGACCTTACCATTTTGCTGATATCTTGAGTAAAGCGAAGAGAGCGGAGGCGAGTCTGATTAGACAAC
+
<<<@0BFDCC/FFDGC>GGGGGGD>BGD>FGC1:EGGG<CGGGGGGGE@GGG1:1FFGFGCEGG11:=EF//CCFGG>CEGGGCGG.8CFFGGGGGGCGB
@HWI-D00524:51:C587MANXX:4:1101:15325:2573
AATTCATCGTATTCTTTTACTCTACTATGAGTATATACAATAGTTTACACTCGAGTCTTTTACTGTATTAGTATTTGACAGTTATTTGTGCTTAACACTC
+
BCCCBGEGGGGGGDFFGGFGGGCFG1FCGGGGGFGEDFGGGGGFEGEGGGGGGGGGGGGGGGGGGGGGGGFGGGGGGGFGFFDGGGGGGGGGGEGGGGGG
@HWI-D00524:51:C587MANXX:4:1101:15918:2503
AATTCATCTACCACCTTTGCAGTCTTATCAGGGGTCCTATCATCCCCTTCAATATTCTTTCTCTTGGGAGGCATATCCTACACAAATGCTCACTTTAACA
+
CCCCCGGGGGGGGGGGGGGGGGGGGGGGGGGGGGGGGGGGGGGGGGGGGGGGGGGGGGGGGGGGGGGGGGGGGGGGGGGGGGGGGGGGGGGGGGGGFGGG
@HWI-D00524:51:C587MANXX:4:1101:16168:2741
AATTCAAACATTCTTAAAGACTTTTGATAGTTTTTAAATACTTTGCATAAAGTTCTTATTCCTTACCTAACAAAAAAAGACAACTTGATACATCTCTCGC
+
CBBBBGGEGGGGGGGGGGGGGGGFFEEGEGGCGGGEGGGGGGGGGGFFFGGGGGGGGGGGGGGGGGGGGGGGGGGFGGGGGGGGGGEGFGEGGGEGGEGG
@HWI-D00524:51:C587MANXX:4:1101:16269:2522
AATTCATGTAAAATTATGCAATTAATCATTTAATCATATTACAATGTATCATTTATGCATTTAAATAAAATAAATAAAAATTTAACTAGTTCTCATGCAC
+
BCCCBGGGGGGGGGGGGGGGGGGGGGGGGGGGGGGGGGGGGGGGGGGGGGGGGGGGGGGGGGGGFGGGGGGGGGFGGGGGGGGGGGGGGGGGGGGGG>GG
@HWI-D00524:51:C587MANXX:4:1101:16338:2583
AATTCTCTTTCTTCATCATCAATCGAATCACTGTTCGCGACCCAGGATTCTATTTTATCATCAATCCAATCCCCGTTCACGTTTTTTCTTTTTCTTATCA
+
BBCCCGGGGGFGGGDFGE@F@GGGGGBFG@@GGGGBFGDGG/CFGGDFGDGGGGGGFFCDFGGGG1:C1FGG0E/9ECGC:>B0FCGCFGGGGEG>0C0<
@HWI-D00524:51:C587MANXX:4:1101:16508:2529
AATTCGAAGTGCCATGCTATTATTACTTTATTATTACTTAATATTCATATGGCGAAGGCATAGTTCTCTTTGTTTTCTCAAATAAAAAAAACCTCATTGG
+
CCCCCGGGFGGGGGGGGGCCEGGFFGGGGGEGGGGGGGGGGGGGGGGGGGGGGGGGGGFGGGGGGGGGGCGGGEGEEGGGGGGGGGGGGGGGGGGGGGGG
@HWI-D00524:51:C587MANXX:4:1101:16968:2505
AATTCTCAATAGCATTTAAGGCCGTCGTTTCGCAATCTCATAATATCTCTTGTATTCCCTTTATAACAATGGTGAGACATATAATGCCTCCAATAGATAA
+
CCCCCGGGGGGGGGGGGGGGGGGGGGGGGGGGGGGGGGGGGGGGGGGGGGGGGGGGGGGGGGGGGGGGGGGGGGGGGGGGGGGGGGGGGGGFEGGGGGGG
@HWI-D00524:51:C587MANXX:4:1101:16959:2540
AATTCATTGACAAAAGAGATAGTGACTCATTGTTCCTACCAAGTGTTTGATGTATTGCCTCAATGACATTTCCTATGATTAAAGCCAATGAATGATAGTA
+
BBBCBGGGGGGGGGGGFGGGGGGGGFGGGGGGGGGGGGGGGFGBBGGGGGGGGGGGGGGGGGGGGFGGGGGDGGFGGGGGFGGGGGGGGGGGGCCGGGGG
@HWI-D00524:51:C587MANXX:4:1101:17669:2650
AATTCTTGACCGAACTTGAAACGTCCCATGTTCTTGTGTTTAAAATGTATTAGAAATTTTTTTTTTTTTAAATTTCGGTCTTTTAAAAATATTTTAATAA
+
CCCCCGGGGGGGGGGGGGGGGGGGGGGGGGGGGGGGGGGFGGGGGGGGGGGGGGGGGGGGGGGGGGGGDBC0>FC0C....=80=CFEC00;CFD@08DD
@HWI-D00524:51:C587MANXX:4:1101:17916:2601
AATTCGAGGGTTTTACATTCTGCATCTAAAGGTAAAGACATAAACTTAAGTACCAGGGCTTTCTCAATAGGAAAAAAGCTAAGCAATCCTTGCTTTTGAG
+
@BBCBGGG@GGBGGGGGGGGGGFCGGGEGEGGGGGGGGBGGGGGGGGGGGGGGGGGGGGGGGGGGC1FGGGG0FGG<GFGG>FGGGDGGGGGGGGGGGGG
@HWI-D00524:51:C587MANXX:4:1101:18335:2693
AATTCAAAAAATCCTTCAAAGATATTGAATGTTATAGATGCCATAAGAAAGGCCATACGGCAAATTATTGTAGATTAAATAGGAAATTAAATGAATTAGA
+
BBBCBGFGEGGGGGGGGGGGGGGGGGGGGGGGGGGGGGGGGGGGGGGGGGGBGGGGGGGGGGGGGGGGGGGGGGGGGGGGGGGGGGGGGGGGGGGGGGGG
@HWI-D00524:51:C587MANXX:4:1101:18416:2694
AATTCCAATACCCTTTACTCGATATAACCAAATATGGTGTTCCTATATCGAATTCCGTAATGGATTCCATTACTCGATATAACCATACATCCAGTGTCCT
+
CCCCCGGGGGGGGGGGGGGGGGGGGGGGGGGGGGGGGGGGGGGGGGGGGDGGGGGGGGGGGGGGCGGGGGGFFGGGGEGGGGGGEGCGGGGGGGGGGGGG
@HWI-D00524:51:C587MANXX:4:1101:18586:2518
AATTCAATTATTTCAAAAATAACGACAAAAACTGGTGATGGCCAATCCAAATTATTTTTTTTCTAAAATAAAAAAATAAAAAATCTCAGGCACTTTCACA
+
CCCBCGGGGGGGFGGGGGGGGGGGGGGGGGGGGGGGGGGGGGGGGGGGGGGGGGGGGGGGGGGGGGGGCGGGGGGGGGGGGGGGBGGFGGGGGGGGGGGC
@HWI-D00524:51:C587MANXX:4:1101:18766:2603
AATTCTTGATATCTCTATATGATAAGGTTTTCTCTCATGATCTTTTGGACCATGTTATGAAATATCGTTGTCTGACTAAGAAACCAGACAAGTTTTCACG
+
ABBBB1FGGGEGGGGGGGGGGGGGGGFGGGGGGGGGGGGGGGGGGGGFGGGGGGGGGGEGGGGGGGGGGGGGGGGGGGGGGGGGBGGGGGGGGGGGGGGG
@HWI-D00524:51:C587MANXX:4:1101:19130:2667
AATTCTCATCATAGTAAGCAAAGCCTTCTCATCAAACTTAGATTCAAGTAAGCAAACAATATCAATCTTACGAGAGTGAATCAAATGTTGAACACTCTTC
+
?AB@@GGGDGGGF1EFBGGGG@DG1FGGGGGGGGCCGCDGGGGGF1:FFDEGGE>EF@0FGGEE@F:BGGGBGGGGGGEGGGDFFGGGGGGCG>FCGGEG
@HWI-D00524:51:C587MANXX:4:1101:19830:2683
AATTCTTTGAACTTTTCAAATGCTTCAGATTTGTGTTTCATCAAGCAAATTTACACATACCTCGTATGGTCATCAGTAAGGATAATGAAGTAGGATTGCC
+
BBBBBGGGGG@@GGGCGGGGGGGGGCGEEGGGGG1E@G1CFGGG1FGG@1FEE@BFEGGCFGGGDGGGGB;EC@DGGGCFG0CF@CEGEGEGGGCGBD>E
@HWI-D00524:51:C587MANXX:4:1101:20244:2590
AATTCTGGATTAGTTACATTTTCCCGTCCCTCTAGTTTGTGATGTGCCAAAAAATTTCCACCGACTTGTGGATTTTAGATGCTTTTGGTCTCCAAATTAG
+
BBCCCGGGGEGGGDCEGGGGGGGGGGGGGGGGGGEFGGGGGFGGGGGGGGGGGGGGGGGGGGGGGG>FFGGGGDFGE0EEGFGGGGG@G0@FGGGCFDFG
@HWI-D00524:51:C587MANXX:4:1101:20028:2627
AATTCTTTATCATTATTCTCTGGTAATCATAGGAATTGCCTTTGTTTCCTATTTATTTTCATTAATTGACAGGTTTTACCGCTAGTAGAGGTCGAATATG
+
BBCCBGGGEGCGGGGGGGGGGGGGGGGGGGGGGCGGGFGGGGGEGGG=@FDGGGGGGGGEFGGEFFGFGGGGGGGGGGGCBEG/;FFCFGEC>E8EFGGC
@HWI-D00524:51:C587MANXX:4:1101:20392:2550
AATTCTTTGAACTTTTCAAAGGCTTCAGACTTGTATTTAATTAATTACACATACCCAAACCTCGAATGGTCATCGGTAAAAGTAATGAAGTAGAAATGGC
+
CCCCCGGGGGGGGGGGGGGGGGGGGGGGGGGGGGGGGGGGGGGGGGGGGGGGGGGGGGGGGGGGGGGGGGGGGGGGGGDGGGGGGFGGGGGGGGGGGGEB
@HWI-D00524:51:C587MANXX:4:1101:20292:2637
AATTCAGCATAAAAGTCCTAAGGTGCCCAACGACACGCGAGCAGGTGCGCCGATGGCCGACACGGGCGACGGAAATGAAGAATCTCACGAGACAATGTTG
+
ABBBBGGFGGCGGGGGGGGGGGGGGGGGGGGGGGGGGGGGGGGGGGGGGGGGGGGGGGGGGGGGGGGGGGGGDGGGGGGGGEGGGGGGGGGGGGGEGGGG
@HWI-D00524:51:C587MANXX:4:1101:20328:2744
AATTCATAGTTAAAACAACAAAGCAATGTTTAAACAAAGGAAAATAAGCTAGAAATACTAGGCGTGACGGAATCTGCGAAGAACGAAGCCCGGAAATCGT
+
CCBCCGGGEGGGGGGGGGGGGGGG>FGGGGGGGGGC@GGG>@FGGGGGGGGGGGGGGGGGGGBEG<GGGGGF=GCGEAGGGGGGGGGGBGGGCGGGFGGG
@HWI-D00524:51:C587MANXX:4:1101:20523:2714
AATTCATATGCAACTCTCGATATACCAATGGTTGCAAATTCGATCGGGATATATGTATTGAAGGGACCGTACTGTACGCTAACCATGACTAAAGGTTTTT
+
AABBCGGGGGGGGGGGGGGGGGGGEGGGGGGGGGGEGGGGGGG>FAGDGGGGEGDGGEG1=G>@CBGDGCG8FFGGGEGGGGGGG>FGGGE@GGCFDCBG
@HWI-D00524:51:C587MANXX:4:1101:21205:2575
AATTCGAAATTCAAGGTGGGTTTTTCTTCTTTTCGGATTACGGGTTCTGTTTATGATATGATTCCAAATTGTCCATTCGTTTGGGGTTTCTGTGTATGTT
+
BBBBBGGGDGGGGGGGGGGGEFGGEGGGGGGGGGGGGGGGGGGGGGGGGGGGFGGEGGGCGGC@=>FGGGEGC>DGGGGGGGFBF@EAGGGGGDG>GCEG
@HWI-D00524:51:C587MANXX:4:1101:1566:2859
AATTCCGTAATGGATTCCATTACTCGATATAACCATACATCCAGTGTCCTGACCTATCCGTCATGGACTGTAGTTCTATCGCTAATATCCTATCTTGAGA
+
BBBCCGGGGGGGCDEGGGGGGGGGGGGGGGGG>GGGGGGGGGGGGGGGGGEGGGGGGGGGGGGGGGEGEGGGGGGGGGGEGGGGGGGGGGGGGGGG0CFG
@HWI-D00524:51:C587MANXX:4:1101:1847:2849
AATTCATTTATGTGTTTTGCCACCGAAGCACCTTCTCCCATCTTCAAGTTGAATAACTTCTTCATGAGATGTACTTTGTTGTTAGCCGATGGCTTCTCGT
+
CCCCBGGGGFEGGGGGGGGFGGEGGGGGGGEEGGGGGCGGGGGGGGGGGGEFGGGGGGGGECFGGGGGDG>DEGGGGGGGGGGGDGEAGDGGGGG>GCGG
@HWI-D00524:51:C587MANXX:4:1101:2060:2777
AATTCCTTCAAAGGGAAGCTCCAGTTCATCGCTAACAATAACAGGGATGCACCCACTGACAATTGCATCAAACAACCTAGCAGATGAAGGAGTGTCACCT
+
CCCCCGEGGGGGGGGGGGGGGFGGGGGGGGGGGFGGGGGGGGGGGFGGDGGGGGGGGGGGGGGGGEGGGGGGGGGGDGGGGGGGGGGGGGGGGGGGGGGG
@HWI-D00524:51:C587MANXX:4:1101:2276:2831
AATTCAAATATGCAAAGGAATACTATAAATACCAAGATAGAAGGAAAATGAAGACATCATTCAACCTCTTTCTTTTTTTTTCCCAAATAGATTGTAATAT
+
CCCCCGGGGGGGGGGGGGGGGGGGGGGGGGGGGGGGGGGGGGGGGGGGGGGGGGGGGGGGGGGGGGGGGFGGGGGGGGGGGDF@GGGGGFEGG>GGGDGG
@HWI-D00524:51:C587MANXX:4:1101:2498:2961
AATTCCCCTTTTTAAAAAAAGAAAAAGAAATAAACGTGCCATAAAATAAATAAAGAAATTCAAAAAAAATTTGTTAACAATTAGAAGAAAATGAAAATAC
+
CBCCCGGGGGGGGGGGGGGGGGGGGGGGGGGGGGGGGGGGGGGGGGGGGGGGGGGGGGGGGGGGGGGGGGGGGGGGGGGGGGGGGGGGGGGCGGGGGGGG
@HWI-D00524:51:C587MANXX:4:1101:2554:2804
AATTCCTTTTCAACCGAAATCATCCATTTGGCAAGAAAGGTCTTTACCGAGCTACCGGTAAACGCCTTGACAAAACCATCCGAGGAGAGAAGCTTCTGCA
+
CC@BBGGGGEGGGGGGGFGEGGGGGGGGGGCGGGGGGGGGGGGGGGGGGGGGGGGGG>EGFGGGGGGGGDGGGGGGGGGGGGGGGGG08FFFGGGGGGGG
@HWI-D00524:51:C587MANXX:4:1101:2681:2821
AATTCTTGAAAATTACATTGGATTCGTCGTCGGCGACCACATAAAGGGATGGTAAATTACATTAATTATCAATGATATGTTGTGAATGTTTTATCAAACT
+
CBCCCGGGGGGGGGGGGGGGGGGGGGGGGGGGGGGGGGGGGGGGGGGGGGGGGGGGGGGGGGGGGGGGGGGGGGGGGGGGGGGGGGGGGGGGGGGGGGGE
@HWI-D00524:51:C587MANXX:4:1101:2629:2980
AATTCTTTTTGGTTTAATTATGTTTCTTGTTTTTATTGGCCATAAATTATTGTTGACTGATTAATTCTAAAATTCGGGAAAGAGACTAGGATTATATATC
+
BABBBGGGGGGGFFFCFGGEGGGGG>GGGGGGGGGGG11FG>F:CFDGGCGGGCFCEEG1FGF1@FFGGEEG:0:0FE/CBFDGE0;FGC0?F@>DGCGG
@HWI-D00524:51:C587MANXX:4:1101:2783:2766
AATTCAATCAAGAAAAAGATAATGTTACGATCATGAAAGAAATCACGTCATGTTATCACGTCATGTTATTATATCATGTTATCATGTCATGTTATGATCA
+
CCCCCGGGGEGGGGGGGGGGGGGGGGGGGGGGGGGGGGGGGGGGGGGGGGGGGGGGGGGGGGGGGGFGGGGGGGCGGGGGGGGGFGGGGGGGGGGGGGGE
@HWI-D00524:51:C587MANXX:4:1101:2896:2875
AATTCTCTTGTGTGTAATTTTGTGCAGGATTCTATGAAAGACCCATTGGAAGTCACCCTCACAACTGAATTGAAGGAAGATGACTTGGACGAAGAGAAAG
+
BAAB@D;=FGGGFGGF1FDGGEG1GGGBBGGGGGEGEDGGG@GGBFGGGCDFGGGGGGGG@@BFGCBGGGEFFGGGEGEBCCGGGFGE0:C8C/FGEGDG
@HWI-D00524:51:C587MANXX:4:1101:2768:2879
AATTCAATTCCAACGCCACAAATATGTTATCTAACACCATAGACACACTATTTACATATGAAAACTCGGCGAAAACCGACATCGTCTCGTGAGCTTCGTC
+
=B=@B@FEDFGGGGGGBGGGGGGGGGGEGGGGGGGGGGGGGF>DGGGGGGGGEGGGFGGGEGG@GGGGGGGGFGGGGGGFGGGGG>GGGG0FGEGGGGGG
@HWI-D00524:51:C587MANXX:4:1101:3250:2770
AATTCTTGTTGCGACTTTGATTGTTGCATTCCCAAGAGCAGGTTGTCCACAAGTAATATAATTCGATGAGTCAGAATATCGTATCCACGAGGAAGCTAAG
+
BCBB@1EFG11>EGGGGFGC@FGGCD@GGGGBGGGFGGGGGEFGGGGD1FFGGGGGEGGG1CGDBCGGEDFGGGEGGG>DGGGGGGGGGGGGGGGGCGGE
@HWI-D00524:51:C587MANXX:4:1101:3603:2990
AATTCGAGTAATTAAACCTTCAATATTTGTTGGGATTTAAGGGGATCCTACCACAAACTTTGATATAATTAATTTACGTATCGATTTCGGATTTATTCTT
+
CCCCCGEGGGGGGGGGGGGFGGGGGGGGGGGGGGGEEGGGGGGGEGGGGGGGGGGGGGGGGGGGGGGGGGGGCGGGGGGGGGGGGCGGGGFFFCFGGGGG
@HWI-D00524:51:C587MANXX:4:1101:3768:2962
AATTCCTTTATTAGTGGATCTTCCCCTCACTCTCCTAACCATCATTCTCCACCCCTCCATCACCGAAACTCAGAGAGTTTTAGAGGCAAAAATCGTGAGC
+
BBCBBGGGG1DGGGGGGGGGGGGGGGEGFGGGGGGGGEGECGCCGGGGDGGGEGGGGDFGFDGGGGGGGGF>FGGDGE@FDDEGGGGGGGGFBGGGEE/F
@HWI-D00524:51:C587MANXX:4:1101:4067:2845
AATTCTTTGAACTTTTCAAATGCTTCAGACTTGTATTTCATTAAATACACATACTCAAACCTCGAATGGTCATCGGTAAAGTAATGAAGTAGAAAAGGCC
+
BBCCBGGGGGCGGGGGGGGGGGGGGGGGGGGGGGE@FGGGGGGGGGGGFGGGGGGGGEGGGGGGGGGEGGEGGGGGGG8CGGFGGGGGGGGGGGGGCFGB
@HWI-D00524:51:C587MANXX:4:1101:4628:2842
AATTCTTTGGATATCCCACAAAGTAACATAAAATGGATCGACTATCCAATTTATCTCCCACTACATGCTTCACATAAGCAGGGCACCCCCATATTCTAAG
+
BBBB@GGGEGDFDGCEGGGBG=;FECC:FE1C1C1EGC1EF<FCB>:FDGGFGCEEB1EBFFG1:F>GGGGGGGGGGGEGGE<GGGEG<EGFGGGFG00C
@HWI-D00524:51:C587MANXX:4:1101:4693:2927
AATTCAAAGTCTGTCAATACTCAATCTGGCAATGACAATAGCGAGGAATACAATATCAATACCCCACTCAATCAATACTGGATATAATCATGACTAAATC
+
CCCCCGGGGGGGGGGGGGGGGGGGGGGGGGGFGGGGGEGGGGGGGGGGGGGGGGGGGGGGGFGGGGGGBGGGGGGGGGGGGGGGGGGGGGGGGGGGGGGG
@HWI-D00524:51:C587MANXX:4:1101:5379:2790
AATTCTCAATAGCATTTAAGGCCGTCGTTTCGCAATCTCATAATATATCTTGTATTCCCTTTTATAACAATAGTGAGACATCAATTGTCTCCAATAGATA
+
BBBCCGGGGGGGGGGGGGGGGGGGGGGGGGGGGGDGGGGGGGGGGGGGGGGGGGGGGGGGGGGGGGGGGGGGFGGGGGGGFGGGGGGGGGGGGGGGGEGG
@HWI-D00524:51:C587MANXX:4:1101:5321:2885
AATTCTGCCTCCACATGCACACGGCGGAGAACCCGCCTGTGCACAAGCTTCGTGTACCTGAAAAGTCTTCGCACGAGCATAAAGATGCTAAGCGAAGCAG
+
BBBBCG@DGE10EGCFED@GGGGGGDDGDGGGFGGGGGGDECEGGGEGCGDGGGF0ECGFBGGG@GC>EB:E<8B.8C.FF00CFDCGG=GG=A.C:.D8
@HWI-D00524:51:C587MANXX:4:1101:5599:2860
AATTCACCGCTCACCTACGGGTGTGGATATCCTATGTGATCTAATGTAATAATAGTGCATGGAATCTCTGGCCAGAGTATAAGATGTACGTTGGAGAAGG
+
CCCCCGGGGGGGGGGGGGGGGGGGGGGGGGGGGGGGGGGGGGGGGGGGGGGGGGGGGGGGGGGGGGGGGGGGGGGGGEGGGGGGGGGGGGGGGGGGGGGG
@HWI-D00524:51:C587MANXX:4:1101:5739:2960
AATTCTATTGCTATCAACTTTGGATCAGTTCTATCAGTTGGAGAAGCCGATGTTAAAAATGTATTTTTGAAGCTCGAGTCAGCTGGGCTAAGGACATTTT
+
BCBCB>FGGGGGCFC>CDBDCDG>FB:EGG>CFGG1=CF1CDGGGGG@BGGGBC1GGEGG><::F@><>/E00;DFDGBFC@D@>F/0:=B:B0E@GGGG
@HWI-D00524:51:C587MANXX:4:1101:6002:2760
AATTCTCATACGCAACATTTCTGAGTTCATCAAGTTCATTAAGTTGCAATTTACGCAATTTGTTGGCATCATCCATGCTGGAATTTAAAGTTTTGATCGC
+
BABBCGGGGGGGGGGGEGGGGGGGGGGGGGGGGGGGGGEGGGGGGGGGGGGGGGGGG@GGGGGGGGGGGGGGGGFEGGGGGGGGGGGGGGGGGGGGGGGG
@HWI-D00524:51:C587MANXX:4:1101:6040:2867
AATTCTCTGAAGATAAGTGACGGAGGAAAGAGGGAAAAGAATTTATTCTCGCCCCACCGCCTCTCGCGCTCGGGCGGTAGAATTCTCGCGCCCGAGCGCG
+
BBBBBGGGGGGGGGGGGGGGGGGGGGGGGGGGGGGGGGGGGGGGGGGGGGGGGGGGGGGGGGGGGGGGGGGGGGGGGGGGEBEGGGGGGGGGGGGGGGGG
@HWI-D00524:51:C587MANXX:4:1101:6107:2910
AATTCTAGTCGTCGTTATTACTTTTTTTTATAGGTAAATAAATTTATTAATATAATAAAACTTAATTTAAATCAATAAAATGGACAAATATTTGTATAAT
+
CCCCBGGFGGGGGGGGGGGGGGGEGCGGGGGGFCGGGGGGGGGGG>>G>FGGGGGGGGGGFGGGGGGGGGBDFGGEEFGGGGGGGGGGGGGGGGGGGGGG
@HWI-D00524:51:C587MANXX:4:1101:6450:2921
AATTCTGGCATCGACAATAGGATTAAATCTGCATATACTAGGTGGCCATGCAGTTCTAGATCGATATCTCTGAGCACACTGGTAGCTAACAGCTCTTCCC
+
CCCCCGGGE1F@BGA>EFCGGGFGCGGGG@D11CCFGEBFCCBDGGGFG>FGGGDGGGCGG1:/FGGGGGGG0C@GGGBGG0E>0=FFFGGCG0DG>FG0
@HWI-D00524:51:C587MANXX:4:1101:6412:2948
AATTCGATAACGATGTGATATATTATCGAGTAACAACAGTGACATGGTATCTGCAACTGATAAAACACCTTTCCAAAATGTTCATGTCTTACTATGACTA
+
BBBCCGGFGGGGGGGGGGGGGGGGGGGGGGGGGGGGGGGGGGGGGGGGGGGGFGGGGGGGGGGGGGGGGGGGGGGGGFGGGGGGGGGGGGGGGGGCGEGG
@HWI-D00524:51:C587MANXX:4:1101:7129:2781
AATTCCAGCCTAATTAGTACTAAAAATATTCGTATTATATACGATATTGATAAAATATTGATTTAGAGAATATGCATTACATTTACTTTGATTTATAAAA
+
BCBCBFGGCGGGGGGGGGGGGGGGGGGGGGGFGGGGGGGGGGGGGGGGGEGEGGGGGGGGGGGGGGGGGGGGGGGGGGGGGGGGGGGGGGGGGGGGGGGG
@HWI-D00524:51:C587MANXX:4:1101:7172:2869
AATTCAAAGTGGGTGAAGCGGTGTTGTTGTACAATTCTCGCCTGCGACTCTTTCCGGGCAAACTAAAATCAAGGTGGTCAGGGCCATTCACTATCGCCAA
+
BBBBBGGGGGGGGGGGGGGGGGGGGGGGFGEGGGGGGGGGGGGGGGGGGGGGGGGGGGGGGGGGEGGGGGGGGGGDGGGGGGGGGGGFGGGGGGGGGGGG
@HWI-D00524:51:C587MANXX:4:1101:7160:2923
AATTCAGTTCTGAATATTTCCCACGAAATCACTGTACCTCTCTGTTCCCACATTCTTCTACTTGTAATCCACCAATTCCTGGCGACTTCTCGTAACTGAT
+
BABBBGGGGGD>GGGGGGGDGEGGAGGGEGGEGGGEGGGGGGGEDCGGG@BCFDGDEDGEGGGGGEGGGEGGGEGD>CFG>0FBCGGGGG0FGGGDGGGG
@HWI-D00524:51:C587MANXX:4:1101:7671:2889
AATTCTTAGATGGTGAATTTAGTTCTAATGTGTGTGCTATGGAAGAGAAAGAAGAAAGTAGTAATAATTTGTTGCACGCATGCTATGATTCATCATGTAC
+
B@BB0F@GEC=FGFGGGGGGGGFGGGFDGGGGGGGEEGGEGGGGGGGGGECG>CF:FDGGGFGGGGGCGGGGFGEGGG@GD>FGE:@GGGGGCFGGFGGD
@HWI-D00524:51:C587MANXX:4:1101:7599:2963
AATTCCGAACATCCAGAAACAACCTGGTGTTTATTTACTTTTCAGTCTACCTTCTTTACTAACTTTCTTGATAAACCATTTGTTCAACCAGTTTTAGTAA
+
BBBCCGGGFGGGGGGGGGGGGGGGGEGGGGGGGGGGGGGGGGGGGGGGGGGGGGGGGGGGGGGGGGGGGGGGGGGGGGGGGGGGGGGGGGGGGEGGGGGG
@HWI-D00524:51:C587MANXX:4:1101:7759:2771
AATTCATGTATTCAAAAACAATGAAACAGAAAAGCATTATATGTCAAAATATTGAAAGAGAATCAATATACCATTAATCGAGGTATACCATGTCAAAAAT
+
BBB@BGGGGGGGEGGGGGGGGEGGGGGGGGGGGGGGECGGGGGGGGGGGGGGGGGGGGGGGGGGGGGGGGGGGGGGGGGGGGGGGGGGGGGGGGGGGGGG
@HWI-D00524:51:C587MANXX:4:1101:8141:2823
AATTCCTTCGGGCGCATCTTCATGAATCGCTCATAAACAGCCTCGGGCCCTGTCGGCCTGGCTGCGGCTGCGGCATTGCCCCCCGCAAACTGTGCGAACA
+
BBBB>FCFGGGDGGDGGGGGGGGGGGG1FGGGGGBCEDGGGBGBGGGGGDGBFGDEGFGGGBGGGFGGGGGFGDGGGGCGGG@AGGGGGGGGGGGGG>AG
@HWI-D00524:51:C587MANXX:4:1101:8780:2907
AATTCCGTCACTAAATTTAGTAATTTAGTCCCACGAAAACCGGCCAAAGACTTCAGTATTTTCAATCATACAACTTCGGTTATTGTACGAAGTAAAAGGT
+
CCCCCGGGGGGGGGGGGGGGGGGGGGGGGGGGGGGGGGGGGGGGGGGGGFGGGGGGGGGG1DGGGGGGGGGGGGGGGGCGGGGGGGGGGGGGGGFGGGGG
@HWI-D00524:51:C587MANXX:4:1101:9076:2930
AATTCTGATTCGATCCGCAACGCTTCTATTCCGCTGGCCTCCTCGAACCCCGGATGTTTCCCTAAGAAAAAAAGGGTATGTTTCTTAGTTCTTGAATTGG
+
CCCCCGGFGGGGGGGGGGGGGGGGGGGGGGFGGGGDGGGGGFGGGGGGGGGGGGGGGFEGGGGGGGEDGGEGGGGGFGGGGGGGGGGG@FGGGGFGGGGG
@HWI-D00524:51:C587MANXX:4:1101:9642:2883
AATTCTTTTCGAATGCTATCATCTAGTAATTCATAAACTACATAATTGAAGTTTCCTTTTGGTCAAATGAGAGCCGATTTTGCAAATAAAAATAACATTC
+
CCCCCGGGGGAGGG1FFGGGGGGGGGGE>GGCDFFGEGGGGGG@GGGGGGGGGGGGGFGGGEDGDBC::1@FBCF8CCGGGGGE0EF>FGGGGFEFFFFC
@HWI-D00524:51:C587MANXX:4:1101:9661:2989
AATTCTAAGTGATCAAGGAATTTCGAGGTTGTCTGTTGAGTAAAAGCTTTTGATCCTTGAAAAGATATTATGCGAAGTGTTGTGTCCGTGAAAGGATTTG
+
BCBCBGGGGGGGGGGGGGG1EFGGGBGGGGGGGGGGGGGGGGGGGEBFGGGGGGGGGGGFGGGFGGGGGGGGGGBAGGGGGFGGGGGG>F0EGCGGEGGG
@HWI-D00524:51:C587MANXX:4:1101:9870:2780
AATTCACCTCAAATCAAAAATGTATAAAATCGTTATTCAAAAAACATTCCTTTAGATTCAAAAGTGATTTTTTCTTGAATTAGGGAATGAGGTTTTTGCT
+
BBB=BGGGEGGGGGGGGGGGEGGGGGGGGEGGF>GGGGGGGGGGGGGGGGGGGGGGGEGGGGGGGGEGGG@GGEGGGGGGGGGGGGGGGGGGGGGEGGGG
@HWI-D00524:51:C587MANXX:4:1101:10351:2763
AATTCAACCAATGATAAAGATTGTTGCCAGTTTCCCCCAAAATCCATTACCACTGATCGTAACATATCTTCCAAAGTTTGTATAGTCCTCTCTGTCTGAC
+
BBBCBGGGGGGGGGGGGGGCGGGGGGDGGEGGGGGG>EGGGGGGCGGGGGGGGGGGGGGGGGGGGGGGGGGGEEGDGGGGGGGFGGGGGGGGGDGGGGGG
@HWI-D00524:51:C587MANXX:4:1101:10386:2849
AATTCTTTCAACATATGAAGAACTTTTTCGAGTTTTATTCAGAACCATCGAAGTTAATATTCATTCATTAAGCTTCGTTTTTCTTTTCGAATTTTTCCAA
+
AABB@GGGFG>FGFGGGCFGC>GGGGGGGDFDDGGGGGGC1FDGBGBGG/BDCGGE1EDGGGGGGBGGGGG>CGDG<FGGGGGGGGCDG00E0:F>FFG0
@HWI-D00524:51:C587MANXX:4:1101:11481:2800
AATTCTTCTTAGCTCAAATTTCGAAAATTTCATCCCATGATCTTAGTCATGCAATTAAATGCTCCTTCTTTTAGAAATTTAAAAACAATCATTGACCTAA
+
BBBBBGGGGGGGGGGGGEGGGGGGGGGGGGGGGGGGGGGGGGGGGGGGGGGGGGGGGGEGGGGGGGGGGGFGEGGGGGGGEGGGGGGGGE>GGGGGCGGG
@HWI-D00524:51:C587MANXX:4:1101:11622:2866
AATTCTTATTCCAGATTGAAATCAGAGATCCGTAAAGGAAAAATATTTCAGAACGAAGATTATTCTGTTGTTGAAAACACAGTAAGATTGTCAGTAGGTC
+
ABBB>;FBDFDGCG>CFFGGGGGG@EDGGGGGGFGGC@1FGGGGGFGGGGEGG>F9>GGGGGGDDGCGCFFGE@FGGGGGEGGGF0BFEEGG>BFEEGGG
@HWI-D00524:51:C587MANXX:4:1101:11889:2877
AATTCGGAAAGGGTAACATATACACTGACTCAGTCGCCCCCTGTTGAGGCTCCGACTGACTGCACTCCTGAGGAATTGCAGGCTTACAAGGAATGGTGTG
+
CCCCCGGGGGGGGGGGGGGGGGGGGGFGGGGGGGGGGGGGGGFGGGGGGGGGGGGGGGGGGGGGGGGGGGGGGGGGGGGGGGGGGGGGGGGGGGGGGGGG
@HWI-D00524:51:C587MANXX:4:1101:12183:2887
AATTCAATTCCCACGCTACAAATTGGTTATTTGAAACCATAGACAGGCTATTTACAAACGAAAACTCGACTTTTATGACATTGTCTCGTGAGATTCTTCA
+
BBBBBGGGGEGEGGGGG>BCDGDGGGGGGGGGGGGGGGGGGGGGG10EECGGGGEFFDDBGGGGBFCCGGGBGGCG0:CCGGGGGGCGGGEDGGGGGGGG
@HWI-D00524:51:C587MANXX:4:1101:12454:2960
AATTCAACATTCTACTTTTCTTTCGTTTCCGCTATTTGAAACTCTGATGTATCTTATTTCTTTGTCATTGTAAGACAATATTTCATTTATGAAAAAGATT
+
3<A>:EFFDGGGGEFGGGGGGGGGGGGGEFBBG>FEG1F>E1F@GDFGEF>F1FG>FGGFFGG1CE11FG1;1;=FGGCG>0;FFGGG>CFEGGGGGGCD
@HWI-D00524:51:C587MANXX:4:1101:13610:2931
AATTCATATGCATTGGTCCGAAGAACGATGCTCTGATACCACTAAATGTGACACCCTGACCCGTTACAATTAAAAATACAGCGGAATTTAAAATTTTCAT
+
BCBB>DGGGGGGGGFGFGGGGGGGGGBGGGGGGGGCDGGGFGGCBE:<F:@@GG=FGB>G1=/CE9CGGGGEGGG0EF@FECA<ECBFGGGGGGGGGDCG
@HWI-D00524:51:C587MANXX:4:1101:13740:2949
AATTCCATGCATTCGAACCAAGTGTGGAATCTTGTGGATCCACCTGAGGGAATTATTCCCATAGGGTGTAAATGAATTTACAAGAGGAAACTTGGGGCGG
+
?AB@BGGF@FDCFFEGGGGGGGGGGGGGG1=DGGGGGGEGGGGC>@FEGGBF>1FFGE1EF1F:@1:E<F0=>FE:0:0EGGGGGBGGGGG>00EFDG<D
@HWI-D00524:51:C587MANXX:4:1101:14244:2827
AATTCAAGACGATTTTTAAGTTTCTTAGCCAAGTGAGGTAATTAGGTCCAGTTAATATGTTTTTGTCGAGTATTACAGATATTGGATTGCGAATCGATGA
+
BBBCBGEGGEGGGGGFGGGGGGGGGGEGEGGGEDGGGGGCGGGGG1?>FCGGGGGFGGCFG>FB/>F>FGF>FEEGFDFCGGGG>0EFGGGG<GGGGGGG
@HWI-D00524:51:C587MANXX:4:1101:14249:2931
AATTCTCTATTGAGTTCATGCCAGGGACAGTGCCGATATCTAAGGCACCCTACCGATTAGCGCCTGCAGAGGTGAAAGAGCTCAAGGATCAGATTCAGGA
+
BCBBCGGGGGGGGEGCGGEDFGGGGFGGGGGFGGGGGGGGGGFGFGGGGGGG>FGGDBBGGBGGGDGGGGEGCGGGGCGGGGGGGGEGGGGGGGGGGGGG
@HWI-D00524:51:C587MANXX:4:1101:14036:2964
AATTCCTTTGATATCTGCAATGAATATGACTCGATTATTGCAGAAGGGAGCGGATGGATTCCTGGTATATGCAGTTGATTTACTGAAGCCGAGCCCATCA
+
B3AB>=FGEGEGEGEGGEGGGEGFGEGGFGGEFGBC=CG@C:C>=1FF>FG<9EGGGFEFG@FG1==F1FC0::FC0BGGGCGGGGEGGGGGGC@DDGGB
@HWI-D00524:51:C587MANXX:4:1101:14366:2890
AATTCTGATATCGTTTGAAATTATGATATTGGGGGAATTATGATTTGACTGATATTATGTGTTCTAGATATATTGATCAGTATATAATTGAAGTCAGACC
+
B=BBBGDFCC1FBGGFGDGGGGGGGCBF1@GGEGGGG@C>F1?BFGCEEFFFGFF@EGEGGEG<1FG1EC0DD0FB;CD;CFFDDE>FFGGGGGGCGEG>
@HWI-D00524:51:C587MANXX:4:1101:14620:2782
AATTCTTGATCTCTCTCAATATCTCTCTCAATTCGAAAATCCAGGATTTGAATTGATGTCCTTTCATTGATTCCTCCTAAATTGCATTGATTTCTCCTAA
+
B@B@BGGGFGGGGGGFGGGGGGGGGGGEGGGGGGGGGGGGGGGGGEGG>GGGGGFGGFGGGGGGGGGGGGGGEGGGGGGG>GGGGGGGGFGGGGGGGGDF
@HWI-D00524:51:C587MANXX:4:1101:14633:2861
AATTCTACATTCCTGTCTGTCTAGGATTTGGACAGGTCTCTCCTCATAAGACATGTCTGAAGCCAACTGTAACGGTTCATAGCTCAACACGTGCGAAGGA
+
CCCCBGGGGGGGGG>DGGGGGGGGGFGGGGGEGGGGGGGGGGGGG>FGEGGGGGGGGGFGGGGGGGGGGGGGCGGGBGEFGGGGGEGGGGGGGGGBEEGD
@HWI-D00524:51:C587MANXX:4:1101:14705:2886
AATTCATGTATCTATTGTTTCTGACAGGGATCCGAGATTCAAGTCGTCTTTTTGGAAAAGTCTGCATGCAGCGATGGGGACCAAGTTATTATTTAGTACA
+
BBBBCGGGGGGGGGGGGGGGGGGGGGGGGGGGGGGGGGGGGGGGGGGGGGGGGBGGGGGGGGGGGGGGGGGGGGGGGGGGGGGGGFGGGEGGGGGGGGGG
@HWI-D00524:51:C587MANXX:4:1101:14656:3000
AATTCTTCTGCTCGCGCATATGCGCGTCCTAACTTCGCGCATATGCGCGAGACCTACTGTCTCAGCACTTGTCAATTCTATATGCTCGCGCATGTGCGCA
+
CCCCCGGGGGGGGGGGGGGGGGGGGGGGGGGGGGGGGGGGGGGGGGGGGGGGGGGGGGGGGGGGGGGGGGEGGGGFGGGGGGGGGGGGGGGGGGGGGGGD
@HWI-D00524:51:C587MANXX:4:1101:14892:2762
AATTCACTAACTACTGTCTTCTCAGTTAACTTCTTAAACCTTCATTCCCCCTAAATAGATGCTTTAAATAAAATAATCCTGATTAAGATAATCCCAAGAC
+
AAAB0EGFDGDGGGGEF>@FCFCGEGGFEEGG1EFC:1FGGGGGGE@1=DA<D1@FGGGGGGGGE>:DDFCF0@CGGGGGG@FEGGGEDGFCD0FEGGBG
@HWI-D00524:51:C587MANXX:4:1101:15129:2968
AATTCCTTTAATATCCGTATTATCTATGACTCGATTGTTACAGAAAGAAGCAGAAGGATTCCTTGTATATTCAGTAGATTTACTGAAGTCGAGTCCAGCA
+
BBBB@GGGGFFGGCFD>BBF@=ECGGG1FDFFGGGGGGE@GGGGGDGGBC@CDB@<0<FGG1BFGFGGCCFF@FFDEGGGGCFGGGGGCGBFBCCFGGGG
@HWI-D00524:51:C587MANXX:4:1101:15523:2809
AATTCTCGTACAACAACATCTATCATACGAGTTTCGAGATGGCACCGTTTGAAGCTCTATATGGCAAGAAGTGCAGATCTCCGTTGTACTGGGATGATAT
+
CBCCCGGGGGGGGGGGGGGGGGGGGGGGG=FBFGGGGGFGFGGGGGGGGGGGGGGGGGGGGGGEGGGGGGEGGGGFGGGCFGGGGGGGGGGGGGGGGGGG
@HWI-D00524:51:C587MANXX:4:1101:15585:2850
AATTCATTGACATTCCAAGGAACTAAAATACATCAAAATAAACCACATAAAAACTAGATGCATAAAATAAAAACGTATTGATTAAAACCAAACGAAACCA
+
CCCCCGGGGGGGGGGFGGGGGEEEGGGGGGGGGGGGGGGGGGGGGGGGGGGGGGGGGGGGGGGGGGGGGGGGGGGGGGGGGGGGGGGGGGGGGGGGGGGG
@HWI-D00524:51:C587MANXX:4:1101:15991:2782
AATTCATTTCGAAATTGAATTTTTCTCTCTACCTCTTTTCCCTCTCGGAACCCACTGGAAATCTCACACCAGCGATAACACCTCTCTCGTATTCAGATCG
+
CBCBBGGGGGGEGGGGGGGGGGGGGGGGGGGGGGGGGEGGGGGGGEGBEBGGGBGGGGBDDDGGGEGGGDBFGGGGGGGGGGGGEGGGGGGGGG>F0FGG
@HWI-D00524:51:C587MANXX:4:1101:15887:2851
AATTCGTACGACTATGTTACTATACTATATGCCGGATTTCAATTATCAATCTTATTCTATTTGAAATAGAATAAGATTGGGATAGATAGTCGCATAAGTA
+
BCCCCGGGGGGGGGGGGGGGGGGGGGGGGGGGGGGGGGGGGGGGGGGGGGGGGGGGGGGGGGGGGGGGGGGGGGGGGGGGGGGGGGGGGGGGGGGGGFGG
@HWI-D00524:51:C587MANXX:4:1101:15841:2866
AATTCATTTTTGTCCTCTTGATTGTTCGGAGTGGAAGTAATTTTGCCTTGTTCAATTGATTATCTTCCGGGAACAGATTATTCTAACTTGTTTGTTAAAT
+
CCCCCGGGGGGGGGGGGGGGGGGGGGGGFBGGGGGGGGGEF@CGGCGGGGGEF@GGGGGGG@GGDGGGBEEGGE@GGGG>GGFC;=FGF@:F@GFGGECG
@HWI-D00524:51:C587MANXX:4:1101:15917:2912
AATTCAGAGGTAGTTGCATTTATGAATCTGCAGCGACCTTACCATTTTGCTGATGTCTTGTGTAGAGCGAAGAGAGCTGAAGCGAGTATGATTAGACAGC
+
BA?B=;@FCGGGGGGF@CFFGGGG@FG>BGGCEEGDGGGGGGGGGGGGGGGCFGEGGFGGGGG1=DBCGCEC>FBD0:BDCCF>FCC00=FG>FEGFDGF
@HWI-D00524:51:C587MANXX:4:1101:16101:2752
AATTCAACAGACACGAACATGAATATGAATACGATGATATGAACATGGATACGAAAATGAATATGAATATGTTTAAGTTTTATGAAAATGTTTTTATGCA
+
CBBBBGGGGGGGGGGCGGGGGGGGGGGGGGGGGEGGGGGEGGGGGGGGGGGGGGGGGGGGGGGGGGGGGGGGGGGGGGGGGGGGGGGGGGFFGGGGGGFG
@HWI-D00524:51:C587MANXX:4:1101:16194:2887
AATTCATAATCAATATCGGTACAACTTATAATCAATAACAATACAACCCTGATATCGATCTCAATCAAGTCAACTCCGAAAATCATAAAAAATATTTACA
+
BCCCCGGGGGGGGGGGGGGGGGGGGGGGGGGGGGGGGGGGGGGGGGGGGGGGGGGGGGGGGGGFGGGGGGGGGGGGGGGGGGGGGGGGGGGGGGGGGGGG
@HWI-D00524:51:C587MANXX:4:1101:16202:2970
AATTCTTGCTCAAACTTCGCGATTTTTGACTTGAATCGAAGCCTAGGATGTTAGGAAGACACCCCTTCAGACCGTTCGTGATTTGGACGCCGGACGTAGG
+
CCCCCGGGGGGGGGGGEG0BEGAGGGGG/FGGDEGG>FGGG<BFE1:CGGGGGCGGC@F>1FEGGBDFGGGG>ECBEF/CGG@DGD0;CGCBGGGGGG@>
@HWI-D00524:51:C587MANXX:4:1101:16307:2940
AATTCTTCTAAATAGCTTAATTAATACATCATTAACTTAAAAATTATTTCTATTATATTTAATTAGATATACTTTTTTATTTTCAAATTATTTAAGTAAT
+
CCCCCGGGGGGGGGGGGGGGGFGGGGGGGGGGGGGGGGGGGGGGGGGGGGGGGGGGGGGGGGGGGGGEGGGGGGGGGGFGGGEDGGGGGGGGGGG>GCBC
@HWI-D00524:51:C587MANXX:4:1101:17136:2750
AATTCTTGAAGCTCTTTGGAGTAGATCTCTTGTGATGATTTTCCCAAGAATGTCCTTAAACCAGCAGTTTCAAGTTTTTGAAAAACTTTCTTGACATCAG
+
CCCCCGFGGGGGGGGGGGGGGGGGGGGGGGGGGGGGGGGGGGGEGGGGGGGGGGGGG1>FGGEEGBGGGGGGGGFGG>DG<FG0=BDEGGGGGGGGEGGG
@HWI-D00524:51:C587MANXX:4:1101:17018:2793
AATTCACACAGTGATAGTGAATCTTGCCAACTAGTGCCAAAGTCTAGCACTACAGCTCTCAACATGTCCTCTAAGGTTTGCATAGTCCGCTCTGACTGTC
+
BBBB@EGGGGGGGGGEGGGGGGGGGGGGGGGGGGGGFGGGGEGGGGGGGGGGGGGGGGGGGGGGGGGGGGGGEGGGGGGGGGGGGGGGGGGGGGFGGGGG
@HWI-D00524:51:C587MANXX:4:1101:17453:2818
AATTCAATACACTTATAGTATATCAGTATAGTGTCTAGTGTCTATATATATAGAACAGAATAGAATCTATAATTTCCATAAATATTGTATTGAATATTAT
+
<??B<B>FFCD1BF>FGEGGGEG>DCFDFGGCGG1CF@CGGGGGG1DFGGGGEF>1:FFFGEFGCGE@EGGGGGGGFG>@F0FD:DGGGGGE@GGGGGGG
@HWI-D00524:51:C587MANXX:4:1101:17486:2822
AATTCTTGCATGTGTTCTTCTTGCAGCCATATGGCGATATTGAATGAACCATCTCCATTATGGCTAGGAATTATGAACGTTTTCCCGTCGAAACCCATTG
+
AABB@GGGGGGGGDFGFGGGGGGGEGG>BFEGEDBC<CFGGGGFGGFEGFGFFEGGGGC:FGE>GGGGGFF>GGG>DGFFEGG:0EB:FCGGG<@GGEGG
@HWI-D00524:51:C587MANXX:4:1101:17499:2882
AATTCAACCAAGTGAATAGTGGAGGTGTTCTTGTGGTTTGTAAGTGGAATTTCATCCTTTGTGCTCACATGATTATATATGTATTGTGTTTCAAAGGTTT
+
BABB@G;EFGGGCGGGGGGFGGGGGGGGGGFGGGGGFGGGGG@DGGGFGGGGGEGG1FGGGGEEGCFFEDGGEGFGGGGGGGDFGFGCDDDFFGEGGCGG
@HWI-D00524:51:C587MANXX:4:1101:17839:2993
AATTCTAGTAGTATGTGCAGCAGCGACGGCCCCGATCGAGGTCCAACGAATCCCTCAACGCCAAGTAAGTATGTTGACGTGCAAGAAAATATTTTAAGTT
+
BBBBBGGGGGGGGGGGGGGGGGGGGGGGGGGGGGGGGGGGFGGGGGGGGGGGGGGGGGGGGGGGGGGGGGGGGGGGGGGGGGGEGGGGGGGGFGGGGGGG
@HWI-D00524:51:C587MANXX:4:1101:18189:2767
AATTCTAACTTCCCATTCTCACATAATTCTACTTCCCATTCCAGTATGCCCTAACATCTAACAATCATTGTACGTGGTTTTCATATGCTCACATGCTTTA
+
CCCCCGGGGGGGGEGGGGGGGGGGGEGGGGGGGGGGGGGEG>FGG1FGGGGGGDGGGGGGCCGEGGEGGGGCFBGFGGGGGGGGGGGEFGFGGG@GGGGG
@HWI-D00524:51:C587MANXX:4:1101:18361:2925
AATTCCTCTTATTTTTTCTTGATTATGTTTTTTCCTATGAATTTAAACATGAGTTTTTCTTTTGTTTTGAATTTATGAAATAGATTTTTATAGACTAAAG
+
CCCCCGGGGGDGGGGGGGGGGGGGGGGGGGGGGGGGFFCE>FGE1CDDGGGGGGGGGG1@DCGCFGGG1=;F@G0F000E0=0:@FGDG>G:0@BFBGFB
@HWI-D00524:51:C587MANXX:4:1101:18570:2825
AATTCATCCCACTGTAAGCTCGTTCTATCTTTCTAATTTTAGGAACCACACTTGCACTTCTTCTTCTAGGTTTTCTTCTTCCGGTGTATGTTGATGTCGA
+
BBBBCGGGGFGGGGGGGGFGGGGGFGGGGGGGGGGGGGGGGGGGGGGGGGGGGGGGEGGGFGGGGGGGGGGGGGGGGDGGD@F@EGGGGGGGFGGGGGGG
@HWI-D00524:51:C587MANXX:4:1101:18914:2826
AATTCTATAATTATCTACTACCTCTCTCGAGTGCTAAGCAGAAATTAATTATCTAACAAAAGATTGCAACGTCTCCATTAACAATCGATAATTAAATAAC
+
CCCCCGGGGGGGGGGGGGGGGGGGGGGGGGGGGGGGGGGGGGGGGGGGGGGGGGFE>GFFGGGGEDGCGGGGGGGGGEG0EF>GCGGGGGBGGGGGGGGC
@HWI-D00524:51:C587MANXX:4:1101:19127:2776
AATTCATAATCAATATCAATACAACTCATAGTCTCAGTAATAACAAATCATAATCTCAAATCTGTACAAATCTCGATCATATCAGTTCTGCAAATCATAA
+
BCCC@GGC@FBGEGGGGGCGGFGGGFGGGFGGGGGGGGGGG>GEGGGGGEGGGGGGGGGEGGGGGEGGEGGGC>GGGFGGGGGGGGGGGGGGGGGGGGGG
@HWI-D00524:51:C587MANXX:4:1101:19056:2820
AATTCCGGCCACCACTAAAGAATTTCCGACGAGGCATTATTCCGACAACCCACCTTCCGCTCCTGGCTTTTTTTTCTTCACAAATTATCCACGATGCCAC
+
CCCCCGGFGGGGGGGGGGGGGGFGGGGGGGGGGGGGGGGGGGGGGGGGGGGFGGGGGGGGGGGGGGGGGGGEGDG@E08@@=G=FGGGE=CGG.DDBDGG
@HWI-D00524:51:C587MANXX:4:1101:19209:2877
AATTCTTCTATTACGGAATTCGATATAGGAATACCAGGACACTGGTTATATCGAGTAATAGAGATTATGGTTCCATCCTTTACGGAATTCGATATAGGAA
+
BBBCBGGFGGGGGGGDGGGGGGGCGGGEGGGGGGGGGGGGEGGGGGGGGGGGGEGGGGGGGCG>GEGGGGGGGGGGGGGGGGGDGGGFGGBFGGGGEDGG
@HWI-D00524:51:C587MANXX:4:1101:19982:2870
AATTCGTAGTAGACCGGGTGACCGATCTGGTTGATGATGAAGTTCTGCTGCATATGATGCTGTGGAAAGAGTGGCATGCCCTGAACAAGATAATGAAGAA
+
BBBBBGGGGGFGGGGGGGGGGGGGDGGGGGGGGGGGGGFGG@EDF1@GGGG>DFGFFFGGGE1FFGGCGGG@@GGGCG>FBGG>DCEGEBGG>EGEC888
@HWI-D00524:51:C587MANXX:4:1101:19826:2910
AATTCAATAAAGGAAAGATAATTTTTATGATCATGAAAAATGTTTTATGTCATGTTATGTTGAGGAAAAAGAAAAAAGGTTAAGGTTTATGTTGCATATC
+
CCCCCGGGGGGGGGGGGGGGGGGGGGGGGGGGGGGGGGGGGGGGGGGGGGGGGGGGGGGGGGGGGGGGGGGGGGGGGGGDGGGGGGGGGGGGGGGGGGGG
@HWI-D00524:51:C587MANXX:4:1101:19857:2937
AATTCTCTTTCTTCATCATCAATCGAATCACTGTTCGCGACCCAGGATTCTATTTTATCATCAATCCAATCCCCGTTCACGTTTTTTCTTTTTCTTATCA
+
CCCCCGGGGGGGGGGGGGGGGGGGGGGGGGGGGGGGGGGGGGGGGGGGGGGGGGGGGGGGGGGGGGGGGGG0EFGGGGGGGGGGGGGGGGGGGGGGGGGF
@HWI-D00524:51:C587MANXX:4:1101:19817:2964
AATTCGTTTATCTAAATAGTCAATTGGTCCGAACCCAACCATCCAAAGCCTTGGTCACTTACCACCCTACGTCCTAACACCGACCACCACCATTTTCGCC
+
CCCCCGGGGGGGGGGGGGGGGGGGGGGGGGGGGGGGGGGGGGGGGGGGGGGGGGGGGGGGGGGGGGGGGGGGGGGGGGGGGGGGGGGGGGGGGGGGGGGG
@HWI-D00524:51:C587MANXX:4:1101:19997:2979
AATTCAGAGCAGAAGTAGAGAAACCATTAGGAAAGAGTATTACAACACTACAATTAGATCGAGGTGGAGAATACTTGAGTACTGAGTTTCAAGACTACCT
+
BBCB?@FEFFGGGGGGGGGGGGGGGBEEEGGGGGG>DFCGGGDDGGGGGGGGGCDFEGGGGGGGGGDGGGDEFGGEEGGGEFGGGGGGGGGGGGGGG>EG
@HWI-D00524:51:C587MANXX:4:1101:20003:2754
AATTCAAGTGATTATTTTCTAATAAATATTAGATTTGTTACTTATAAGTAATAACACATATCTTTAATATGGAGAGAAGCATTTAACGTTAAGATTTCCA
+
CCCCCGGGGGGGGGGGGGGGGGGGGGGGGGGGGGGGGGGGGGGGGGGGGGGGGGGGGGGGGGGGGECGGGGEEGGGGGGGGGGGEEGGGGGGGGGGGGEG
@HWI-D00524:51:C587MANXX:4:1101:20056:2805
AATTCCATGCATTCGAACCAAGTGTAGGATCTTGTGGATCCACCTGTGGGAACTGTTCCCACAGAGACTTGGGGAGGGTGGGAAGGTGTTGACCTTCAAG
+
BBBCBGEGGGGGGGGFGGGGGFGGGGGGGGGEGFFDG1FGGGGGGFGGGGEBFGGGGGGGGGGGGGDG11EGGGCEG/=BGGFC<C8CGDGGGDGFCGGG
@HWI-D00524:51:C587MANXX:4:1101:20328:2820
AATTCCACTATGTCCAACCAGAACTCACACTTGTTGAAGACAGGGGTTGAATAAACACTTTAAGATATTTGATCTTTTTTGGATAAAGGTGAATCGGATT
+
BBBBCFGGGFGFGEGGGGGGGGGBDGGGGGGGGGGGGGGFBFEGGDGGGGGGGGEDGGCFGGGGCGGCFGCGGGGGGGGGGGGGGFDGG@GGGGFGGGCB
@HWI-D00524:51:C587MANXX:4:1101:20599:2878
AATTCACACTTACTGAACTTTGCGAATAACTTGTGCTTCTGCAAGGTCTGCAGCACTGTGGTCAGATGTCTGCTGTGATCCTCCTGATTCTTGGAGTAGA
+
CCCCCGGGGGGGGGGGGGGGGGGGGGGGGGGGGGGGGGGGGGGGGGGGGGGGGGGGGFGGGGGGGGGGGGGGGGGGGEGGGGGGGGGGGGGGGGGGGGGE
@HWI-D00524:51:C587MANXX:4:1101:20841:2753
AATTCCTTCATATCCATACTATCTATGACTTGATCATTACAGAAAAGAGCAGAGGGACTATTTATGTATTCAGTTGATTTACTGAAGTTTAGTCCATCAT
+
CCCCCGGGGGGGGGGGGGGGGGGGGGGEGGGGGGGGGGGGGGGGGFGGGGGGGGGGGGGGGGGGGGGGGGGGGGGGGGGGGGGCCGGGGGGGGEEGGGGG
@HWI-D00524:51:C587MANXX:4:1101:20854:2980
AATTCCTTGTCGAGAAGTTCCTGAATCTGCTTCTTAAGCTCTGCCATCTCTGTCGGTGCAAGTCGGTATGGCGCTTTGGATATCGGAGCCGTACCTGGCA
+
BBBCBGGGGGGGGGGGGGGGGGGGGGGGGGGGGGGGGGGGGFGGGGGGGGGGGGGGGGFGGGGGGGCGGGEGGGFGGFGGGGGGGGGGDGGGGGGFGGGE
@HWI-D00524:51:C587MANXX:4:1101:21144:2828
AATTCAAGTAAGATATTGTATGAAAGTATGATTTCTTCTATTCTCCTTTAAGTTGAGAATTGGAGGATTTTGTAATTGGGTGGCTTCAAAAAGAAGAAGG
+
BCBBBGGGC@GEEGGGG1CCCGGGGGEGGGGGGGGFGGEGGGGGGGGGGGGGGGFFGGGGCGGGGGG1FGGGGGGGGF00EF<FFBGGGGGE>GG>FG>>
@HWI-D00524:51:C587MANXX:4:1101:21251:2767
AATTCAATTGCGATGGTCAGAACTGGACATCAATCGGAATATCAGGTTCATGACAATGTCTTGTATGTGAATAATCGTATAGTTGTGCCAAATGTTTTAG
+
BBB@BGGGGGGGGGGCGGGGGGGGG>FGGGGGGGCGGGGFGC@DGGGCFCFGGGGGEGGGGGGGGCGCDG@FDCB0F000EF@00>FGEDGGEGG>FEDB
@HWI-D00524:51:C587MANXX:4:1101:1862:3236
AATTCTAGCATGCATGGGGCTTGAACTAATGGACCAACATGGCCCTAATACACCCTAGTACATGTCTAGGTGCCGCCTTGGGAGCCTAGGATTGATCCAA
+
CCCCCGGGGGGGGGGGGGGGGGGGGGGGGGGGGGGGGGGGGGGGGGGGGGGGGGGGGGGGGGGGGGGGGGGGGGGGGGGGGGGGGGGGGGGGGGGGGGGG
@HWI-D00524:51:C587MANXX:4:1101:2001:3004
AATTCATACATATATTTTAAATGTTAGTGCTTATAATTAAGGGTTAGCAAAACATCCATTTAACCGAAACAACCGACCAAACCAAAATAAATTGAAAATT
+
BB@BBGGGGGCGGGGGGGGGGGGGGGGGGGGGGGGGGGGGGGGGGGGGGGGGGGGGGGGGGGGGGGGGGGGGGGGGGGGGGGGGGGGGGGGGGGGGGGGG
@HWI-D00524:51:C587MANXX:4:1101:2259:3168
AATTCTTGAACGCATAAAACAATACTCAAAATTTCTTTCTTTATAGCTGAATAATTTTTCTGGGTATCATTCCAATGGGCAGAAGTGTACTGTACTATGT
+
CCCCCGGGGGGGGGGGGGGGGGGGGFGGGGGGGGGGGGGGGGGGGGGGGGGGGGGGGGGGGGGGGGGGGGGGGGGGGGGGGGGGGGGGGGGGGGGGGGGG
@HWI-D00524:51:C587MANXX:4:1101:2779:3119
AATTCCTCAACACACGCCACAAATCACTGAGAATTTCTTTCACTCATCCTTAATTTTTTTTCTTCTATGAACTTAAATATGATTTTTAACTTCTATTTTG
+
BBABBGGGGGGGGGGGGFGGGGGGGGGCGGGGGGGGGCDGGGGGGGGGGGGGGGGDGGGGGCGCDGEGGGGGCGGGGGGGGGGGC00BFGGGGGFGGDG@
@HWI-D00524:51:C587MANXX:4:1101:3249:3059
AATTCCAGAAGATATTCGTCTTGTAATAGAAGCTAAGGTCCGATTAGGAGGAGAAGTTCCACAATCATTGCTTATTCGGTATTTGCCTGGATTAGGAAAA
+
BBCCCGGGGGGGGGGFGGGGGGGEGGEGGGFGGGGGGGGGGGGGGGGGGGGGGFGGFGGGGGGGGGGGGGGGGGGGGGGGGFGGGGFGGGFGGGGGGGGG
@HWI-D00524:51:C587MANXX:4:1101:3211:3201
AATTCAAAAAATTATCTCATATACAATACAATCCGATCTTCTTTGTTTTCACTTCAAACAAGAGGTAAAAAAAAAAGCAAAATACAAAAAAATCGGAATG
+
BB@BCGGFGGGGGGGGGGGGGGGGGGGEGGGGGGGBGGGGGGGGGGGEGEGGGGGGGGGGGGBGG@DDGGGBGGGGGG0FGGFC@@DDGGGGGGGDGGDG
@HWI-D00524:51:C587MANXX:4:1101:3361:3190
AATTCATTACATGACTCAATAAGTGTTAAATCCCTACTGCAGCTGGTATCAAATATGGCTTTCACGCCTAAGGACTTGAATAATGTTGTGAGCTTTCCAA
+
@ABBCGGGEEDGGEGFGCFCBFGGGGGCGGGDFGGGEGG>FGGGGGGGGGF@1F@FEFGDGGE@@CFFGGEGFGG>FGGGGGGCGGGGGGGFGGGEG0:0
@HWI-D00524:51:C587MANXX:4:1101:3650:3033
AATTCATGTTAAATCATCAGAAAATATAAATAACAGTAAACGTACACCATAATTCATTGATTGATCTAACGTTGTAGTTATGATGAGAGAAGAGGGGAGA
+
==ABBEGGGGGGGGGGGGGGGGGGGGGGGGGGGGGGGGGGGGGGGGGGGGGGGGGGGGGGFGFGGGGGGGGGGGGGGGGGGGGGGGGGGGGGGGGGDGGG
@HWI-D00524:51:C587MANXX:4:1101:3632:3088
AATTCCACAAATAATCAAATCGCAAGCCACTAAAAAATTATTTAAATTATCTCATTAAATCGTAAGCCACTAAAAATTATTTAAATTATCTCAATTCTGA
+
CCCCCGFGGGGGGGGFEFEFFGFGGGFGGGGGGGGGGGGGGGGGGGGGGGGGGGGGCFEFFFGGGGGGGGGGGGGGGGGGGGGGGGGGGGGGGGGGGGGG
@HWI-D00524:51:C587MANXX:4:1101:3550:3235
AATTCAATAAACCCAAAGCTCTGATACCAAATGATGTGAATCTTGATACGAATAAATAGCAAACACGATTAAACAATCGCACCCTCTATTTAATTACGAT
+
BBC=BGGGEGGGGGGGGGGGGGGGGGGFGGBGGGGGGGGGGGGGGGGGGGGGGGGEGGGGGFGGGGGBGGGGCGGGGGGGGGGGGGGEGGGGGGGGGGGE
@HWI-D00524:51:C587MANXX:4:1101:3838:3023
AATTCTTGGATGAGAAAAACACTTGGGCTGGATTCCATCGGTTCACAGGTGTTATTTTTAGGCATTTTATTTTATTTGCATGATAACATCAATATCCCTA
+
BBBCBGGGGGGGDGEGGGGGGGGGGGGGGGGGGGGGGGGBDGGE>FGGGGGGGEGGGGGGGGGGGGGGGGGGGGGGGGGGGGGCGGGEGGEGGGGGEEGG
@HWI-D00524:51:C587MANXX:4:1101:3955:3133
AATTCGCAAAAAGGTAGGGAATCTTGCCAACTAGTGCCGAAATCTAGCACTACGGCTCTCAACATATCCTCTAATGTTTGGATAGTCCGCTCTGACTGTC
+
@BCCCGGGGGGGGGGGGGFEGGGGGGGGGGGGGGGGGCEGGGGGGGGGGGGGGGGGGGGGGGGGGGGGGGCGGGGGGGGGFGGGGGGGGGGGGGGGGGGG
@HWI-D00524:51:C587MANXX:4:1101:4069:3000
AATTCTCGATCTAGAACCCTTCCCGTAAAATTTCCACTCTTCAGCCATATCTGGTCTGAATCTCACTATCTTGTGGAAACAATCAACTGTCGCTCTGTAC
+
BB?@BG;/EFDGGGCGGGGGG>FGBGGGGGGGDD1CCGDGGEGE1FG>CF1FDE1@@C1@F11<FGGGGG>F1=F/CC@@FF@DDFGGFGE@><FBDGGG
@HWI-D00524:51:C587MANXX:4:1101:4220:3107
AATTCCTTCAGCAGACCACACATTCCATAATAATACAGCAAATTTGACATCACCTGCAGGATTCATTATATTTCGACATTGATCACTTTAACTAAACATA
+
CCCCBGGGGGGGGGGGGGGGGGGEGGGGGGFGGGGGGGGGGEGGGGGGGGGGGGGGGGGGGGGGGEGGGGGGGGGGGGGGGGGGGGGGGCGGGGGGGGGG
@HWI-D00524:51:C587MANXX:4:1101:4455:3082
AATTCTAGTAGCTAACTTCAATTATTTGTTGGGATTAAAGGGGAAACTACCCCGAACTTTTAGTTGGTTAATTTATATGTCGGTTTGTGATTTATTCTTG
+
AABBBGGGBGCDGGFDECGDGGECGGGGGGB@EDGGGGGCGGG/FGGGGGDGGDGGGGFGGE1CG@CGGG0CCGGGGEGGGGGGDB/FGGGEGGGGGGGG
@HWI-D00524:51:C587MANXX:4:1101:4730:3061
AATTCAATTTCTTAAACCCAAGAGTTTGTGGCATGCAATTTTCATTCATCAATTTCAATGCATCTCGATTTAATTCTACCATTCATGCTTTATCTTAAGC
+
:3AB0CFFGGFGGFGGGG>CFG;C=:FGGCGBGGGGFGEGCG>FG@D@DGEEG>FGC1FG>BFGGGB1C@BFBFC1FFGGGGGGGGGGGGGGGGGECFGG
@HWI-D00524:51:C587MANXX:4:1101:5201:3037
AATTCAAGAAGATTTTAGGTTTCTTAGCCAGTTGAGGTAATTAGGTCCTGTTAATACGTGTTTGTCGAGTATTGCAGATAGCGGATTGTGAATTGAAGAC
+
BCBCBGGGCGGGGEGGGGGGGGFGGFGGGGGGGGGGFGGGGGGGGGEGGGGGGGGGGGGEGGGGGGGGGCBGGGGGGCGGGGGGBABGGGGGGGDGGGGG
@HWI-D00524:51:C587MANXX:4:1101:5244:3050
AATTCAAATGGCTCTTCTCTTCCTGGAAAGCAACCGTTTAGGTATACCAATTCTCGAGTTTGGGCTCTTTTCTTTCATGACAGCAACGAACAGAATTAGT
+
BBBBCGC1F>FFF>DGFGGGGGGGGG>GGGGGGGGGGB@@BFGFGGG@GGEGEGGGGG1/FGDGGGGFCFFFGFGFEGGFC0FBFG>EF<<GBBFCGGGG
@HWI-D00524:51:C587MANXX:4:1101:5435:3092
AATTCATATATGATGTTCTTGACATATTAGACATCATAGAATCGAAGTAAGATTTAGAAACGGACTGATTATGAAATTGTTATGAATTTTCTGGGGTATA
+
CBCCCGGGGGGGGGGGGGGGGGGGGGGGGGGG@@GGGGGGGGGGEGGGGEGGGGGGGGGGGGGGAGGGGGGGGGGEGGGGGGGGGGGGGGGGGGGGGGGG
@HWI-D00524:51:C587MANXX:4:1101:5555:3141
AATTCTATTGTTGAAGATTCTAAAAGCTCTGCTTACAGCAGAGTAACCAAGAAATATTCCAGCATCTGATTTAGAATCAAATGCAGTTAAATGATTTTTG
+
BAB@BGCGGGGGGGGGGGGGGGGGFGGEEGGGGGGGGGGGGGGGGGGEGGGFGGGGGGGGGGGGGCGGFGGGGGGFGGGGGGGGGGGGGEGGGGGGGGGG
@HWI-D00524:51:C587MANXX:4:1101:6035:3034
AATTCTCAATAGCATTTAAGGCCGTCGTTTCGCAATCTCATAATATCTCTTGTATTCCCTTTTAACAATAGTGAGACATACAATGCCTCCAATAGATAAT
+
BB@BB>FEGGGGEGFGEGGGGGGGGGGGBEGGGGGGGEGGGGGGGGGGGGGGGGGGEGGGEFGGGGGGGGGGGGGGGGGGGGGGGEGGGGGGGGGGEGGG
@HWI-D00524:51:C587MANXX:4:1101:6423:3002
AATTCAAATGTCTATGCTTGGGCACTGATGATTAATTTTCAAATATTTTAAAATAATTTTTGAAGTAAAGCGTTTACTATATTGGGAATTTACAATATTA
+
BBBBBGGGGGGGGGGGGGCGGGGGGGGGGGGGGGGGGFGGGGGGGGGGGGGGGGGGGGFEGGGGGGGGGGGGGGGGGGGGGGGGGGGGFGGGGGGGGGGG
@HWI-D00524:51:C587MANXX:4:1101:7124:3109
AATTCTCTTCCAAAAATGAAGGTTCGCAACACAATAAATTTCTCAGCTGCTGAAAAATTCAGTAGAAGCCTATTATGTGGGGAGAATAATTGGGATGGAT
+
BBBBBGGGCGGGGGGGGGGGGGGGGGCGGGGGGGGGGGGGGGGGGGGGGGGGGGGGGGGFGGGGGGGGGGGGGGGGGGGGGGGGFGGGGGGGGGGGGGGG
@HWI-D00524:51:C587MANXX:4:1101:7863:3000
AATTCCTAACATGCAATAATTATGTATAAAATGCACAAAAATAATTAAACACAAATTAATGAAATAAACATGCGTTTAATGCTTTAAGACAGTTTAATAA
+
BCCCCGGGGGGGGGGGGGGGGGGGGGGGGGFGGGGGGGGGGGGGGGGGGGGGGGGGGGGGGGGGGGGGGGGGCGCFGEGGGGGGGGGGGGGGGFGGGGCF
@HWI-D00524:51:C587MANXX:4:1101:7999:3009
AATTCAATGAGGAGACAGAGCAACTGAGGGCATTCTTGAACACCCTTGGAAAGACAACAGGTATATGCTCATTGACATATTCCGCTAAGTTCCCTATTAG
+
BBBB>GFGCF>>@BDGGGGGGFBGGGGGGGBFGGGGE>C=FGGGGGGGGCGGEDDFFGGGGGGGGGDDGGCFEGGGEGGD@GFGGGGGDFFGDFGEDGGG
@HWI-D00524:51:C587MANXX:4:1101:7970:3069
AATTCAATAAAGATATATATGTGAATTTATAATTGTTGTAATAGTAAAAATGAAATATCAAATTTTTTAATTTATTCCATCTAATATATAATTAATTAGT
+
BBCBBGGGGGGGGGGGGGGGGGGGGGGGGGGGGGGGGGGGGGGGGFGEGGGGGGGGGGGGGGGGGFGGGGGGGGGGGGGGCGGGGGGGGGGGFGFGGGGG
@HWI-D00524:51:C587MANXX:4:1101:8876:3087
AATTCGAAGGAGTTCGGCATACCACCATGATAGAGGGCATATTTACGTGTTTTAATGCATTGTGTGAGTCATAGTTTGCATCGTTTTTGAGCTTATGAGG
+
BBCCBGGGGGGGGGGGGGGGGGGGGGGGGGGGGGGGGGGGGGGGGGGGGGGEGGGGGGGGGGGGGGGGGGGGGGGGGGGFGGGGBGGGCGDGGGGGGGGG
@HWI-D00524:51:C587MANXX:4:1101:9053:3007
AATTCGATCAAACCTGCAACAGTTCTACAATATCCCAACTTCCATTTCGGCAATGTCTTGGTCATCATATCAGATCCATTTTCATCCGTGTGAATCTTCT
+
:AABBGGGGDGGGEGCBC;DGGGGGGGG>FGGGGC1EDGBGGGGGGGG>AGGGGGG@GGDFGEGGEGGGGGGGGGGGGGCGCGG>D@BFBGFGGGCEFGG
@HWI-D00524:51:C587MANXX:4:1101:9001:3108
AATTCTTGAAATTCATTGTATAACTCATTCTGCTCAGTATTACTGGCTGATGATGAATTAGATAAATCCTGGGCTATTAGCCTCTGTTTACCATGATGTG
+
CBCCCGGGGGGGGFGGGGGGGGGGGGGGGGGGGGGGGGGGGGGGGGGGGGGGGGGFBGGGGGGGGGGGGGGGGGGGGGGGGGGGGGGGEGGGGGFGGGGG
@HWI-D00524:51:C587MANXX:4:1101:9141:3145
AATTCAGTTCATTAGTTGTGACTTTCGTATCAGCTTTATCGTTTCATCATTATACGATAGATCCATCTACATAAAACCGTGGTACCCGGCGGCTGTCGAA
+
CCCCCGGGGGGGGGGGGFGGGGGGGGGGGGGGGGGCGGGGGGGGGGGGGGGGGGGGGGGGFGGGGGGGGGCGGGGGGGGGGAGGGGGGGGGGGGFGGGGG
@HWI-D00524:51:C587MANXX:4:1101:9223:3248
AATTCATCTCAGATTCCATAGCTTCAAGCCATTTGGATGAATCGGCATTAGATAACGCTTCCTTGAAGGTCCTTGGATCACATCCATGGTTAGGCTCATC
+
BCCC@ECGGGGGGGGGGGGGGGGGGF>DGGGGEGCG1FFEGGGGGGDGGGEGGGGGGGGGGGGGGGGGGGGGFGGGGGGGGEGGGGGGBGGGGGGGGGGG
@HWI-D00524:51:C587MANXX:4:1101:9403:3065
AATTCACTTTACTTTTGGTGACTACACATTTTCTATAAAAAAAATAAGCGTTATGTGAGTAGGAGTGACCAAGATTTTGGTTAAATCGAATTAATCGACC
+
ABBBBGGFEGEGEGGGCDGGFGGCGGGGGCFGGGD>@F1FDB<GGGGGEG<=F@BD@:@ECGGEGGBFC@FGGGGGEG?CG0FGGGGGGGG@FEC@DG.C
@HWI-D00524:51:C587MANXX:4:1101:9337:3095
AATTCCACAAGTGGCAATTTAGAATCCCAACTACCAGAATAGTCAATAGTACAAGCTCTGAGCATATCCTCCAGAATCTGAATGACTCTCTCTGACTGAC
+
BBCCCGGGGGEGGGGGGGGGGDGGGGGGGGGGGGGEEBGGEGGGGGGFGGGGGGGGFGGGGGGGGGGGGGGGGGGGGGGGGGGGGGGGGGGGGGGGGGGG
@HWI-D00524:51:C587MANXX:4:1101:9713:3130
AATTCCCTCTCGATGATCCGCTTGTTATGGGCCTTCTTCGTCTTTTCCTTGTATGACAGTGCAAGATCATATGCCAGGTTCCGGAATTCCTCTAACTGAT
+
BCCCBGGGGGGGGGGGGGGGGGGGGGGGGGGGGGGCGEEFGB@DGGC@CG1FGGGGGGD@CDEGEGCCGGGF>0CCEDGGEGGD<GGGGG0@FD>FGEEG
@HWI-D00524:51:C587MANXX:4:1101:9819:3143
AATTCCTGTGTGGAAATATTTGCGGTCGACTCTGTTGGAGAAAACAGGATTGGTTTCGGTGGAATTTGAATGGACTGAAGACTTCCTTTTAACATGTCAA
+
BBBB@GEGGGGGGGGGGGGGGGGGGGGCGGGGGGGGGGGGGGGGGGGGGGGGFGGGGDGG<B@GGGGGGGGGGFGFGGGGFBGFGGCF>FGGGGGEGG=F
@HWI-D00524:51:C587MANXX:4:1101:10314:3181
AATTCTGATGGGAAGGCAGAAATAAATATTGATCTGGCTGCTTCAAAGGAATCAGAAAATGAAAATTCAGAACTTAAGAAGTCAGTTGAGCCTTTTGTTC
+
B3ABBGGGGG10>F<FG1F=FGGGGEGDGGFGGGGFGGGGGGGGGC>FGGBFDDGGGGGGGCG@GGC@FDGGGGEGGGGFFGGGGGFGGGGGGGGGGGFG
@HWI-D00524:51:C587MANXX:4:1101:10571:3190
AATTCATATGTAGCCCTGAGGAAAACGTAAGTTCATTGTTTCTTTTTTTTTAATAACTCACTGATCATAGTCTATTGCTGATCGAAATGCTGTCATTTTG
+
CCCCCGGGGGGGGGGGGGGGGGGGGGGGGGGGGGGGGGGGGGGGFGGGGGGG@DFGGGGEGGFGGGGGEGGGGGGGGGGFFEGGGGGGGEGGGGEGDGGE
@HWI-D00524:51:C587MANXX:4:1101:11183:3121
AATTCCATTGATATATAAAAGATTGGCTGTTTCCTCCGTGGATGTAGGCGTGTTATATCGCCGAACCACGTATATGATCTTGTTCTTCATTATTGCATGC
+
BAAB@GDGGGGGGGGGFGGGGFFGDGFGGGGG>CFGGGDGGGGGCGGGGGGGGGGGGGGBBGD/EGGGGG:DCCGG>CGGGGDEGEEGCFGGGG0CGBEG
@HWI-D00524:51:C587MANXX:4:1101:11471:3027
AATTCTGATAACATAATACGAATGATTGAGGAAATCAAAATTCAACATGATGACGATGAGCCAAAACTAACCCTCAATGATGAAGAAGTCCAAGTTGGGG
+
CBCCCGGGGGGGGGGGGGGGGGGGGGGGGGGGGGGGGGGGGGGGGEGGGGGGGGGGGGGGGGGGEGGGGGGGGGGGGGGGGFGGGGGGGGGGFGGGGGGG
@HWI-D00524:51:C587MANXX:4:1101:11688:3001
AATTCAGACTGCAATAGTTGCTAGTGTCCATCCTGTCTCTGGATCTCATAAAGAAAACATTGAAAAAAGTGCATTTGGTAATGGTGATGCATTAAAGGCA
+
CCCCCGGGGGGGGGGGGGGGFGGGGGGGGGGGGGGGGGGGGGGGGGGGGGGGGCGGGGGGGGGGGGGGGGGGGGGGDGDGGGGGGGGGGGGGGGGGGGFG
@HWI-D00524:51:C587MANXX:4:1101:11668:3149
AATTCCGTTCATTAGCTGTGACTTTCATATCATCATGTCAGTCGATGGATCCATCTACGTGTAACCGCGGTACCCGGCGGCGATGATCATCAGCGACGAC
+
CBBCCGGGFGGGGGGGGGGGGGGGGGGGGGGGGGGGGGGFGGGGGGGCGGFGGGGGGGGGGGGGGGGGGGGGGGGGFGGGGG@DGGGGGGGEGGGGGGGG
@HWI-D00524:51:C587MANXX:4:1101:11707:3158
AATTCCTTGACAACAGGAATATCAGAAACTTCAAATCTTTTTCCCTGTGTCGCATCATCTGCATAGATCATGAATCCTTCATTTCCTGTCGACAAAATTC
+
BBBBBGGGGFGGGGGGGGGGGGGGGGEEGGGGGGGFGGGFGGGGGGGGGGCFGAGGGGGGEGGGF<FCDGGGGGGGGGGGGGGGGGGEGGECEGGGGGGG
@HWI-D00524:51:C587MANXX:4:1101:11663:3179
AATTCCAGTTTCTATTGTGTCAGACAGGGATCCGAGGTTTACATCGTCCTTCTGGAAAAGTTTACATGCAGCCATGGGGACGAAATTGTTATTCAGTACT
+
3<ABCGGEDGGEGGGGGGGGGGG>FGGGGBGGGG9<BFFEGGGEGDDGGGGGGCGGGGGGGG>FGGEGCEDGEGGGEGBDDGG/FG:FFGGGCGG0GGGG
@HWI-D00524:51:C587MANXX:4:1101:11747:3247
AATTCATGGAAGATTTTTGAAGAGAAAGATTTATTATTGAAATAAGAAAATATTTGATAGAGTTTATTCCGTAAAACTTCTAGTTTTCTTATTGATAGAC
+
BBCCCGGGGGGGGGGGGGGGGGGGGGGGGGGGGEGGGGGGGGGGGGGGGGGGGGGGGGGGGGG>GGGGEGGGGGGGGGGGGGGGGGGGGGGGGGGGGGGG
@HWI-D00524:51:C587MANXX:4:1101:11826:3250
AATTCAGATCTTTTCACTTCAACTAGGCCCATAGTTTCGGAATTTCTATGTGAATCAAGCTCGAGAAAAGGAGGTTTTCCAATCACTGACTCAAACCCAT
+
BCCCBGGGGGGGGGGEEGGGGGGGECCFGGGGFG:CF@FGGGGGGGGE>@F@FGFFGGGGGDBG>FFCBF/FD<8;CGGFG@FGCEGDGGCDFGGGBBGG
@HWI-D00524:51:C587MANXX:4:1101:12153:3044
AATTCTGCGGAAAGCCGTATTCGATGAAAGTCGTATGTACGGCTTGGAGGGAGATCTTTCATATCTTTCGAGATCCACCCTACAATATGGGGTAAAAAAG
+
CCCCCGGGGGFGGGGGGGGGGGFGGGGGEFGGGGGGGGGGGGGGGGGGGGGGG/@F>GGGGGGGGGGGGGFGGGGGGGGGGGGGGGGGGGGGGGGGGGGG
@HWI-D00524:51:C587MANXX:4:1101:12231:3092
AATTCTTGAAATATGCATAGCCCCTACACGGTGGATTAAAACAGTTATATATATGACCCCTACACGGTGGGTGTAAAATTGTTATATGGTCCCTACATGA
+
CCCCCGGGGGGGGGGFGGGGEEGDGGGGGGGFGGGGGGGGGGGGGGGGGGGGGGGGGGGGGGGGGGGGGGGGGGGGGGGGGGGGGGGGGGGGGGGGGGCG
@HWI-D00524:51:C587MANXX:4:1101:12271:3126
AATTCATGACGTATACTATCATAATACTTCCCAAACTAATTCTGACAGAATCAATCTTGCCATGGTAGTTATACAACCTCCGTATAAACCAATCACAGTC
+
CCCCBGGGGGGGGGGGGGEGGGGGGGGGGGGGGGGGGGGGGGGGGGGGGGGGGGGGGGGGGGGGGGGGGGGGGGGGGGGGGGGGGGGGGGGGGGGGGGGG
@HWI-D00524:51:C587MANXX:4:1101:12262:3199
AATTCAAACATCTTAGACGACTGATACTCGCATACATTTGTTTTATTTATAAAAGTAATTTATATTTGTTTGTTTTAGTCTTATATTTCAGTCTATAATC
+
BCCCBGGGGGGGGGGGGG/EDGGGGGGGGGGGFGGG>GGEGGGGGGEGGGGGGGGGGGGCGGGEGGEG:DEFG>GE00E:FCGG:F>G0EFDGGGFEDG:
@HWI-D00524:51:C587MANXX:4:1101:12409:3228
AATTCTCCTTCCTCGGCATCAAAATCTTCAGATTTGGTTCTCTCAGCTCTCTCTCCTTTTCTGCTAGAACTAGCTGTGATAACCTGTTTTAACTCATCCA
+
CBBCCGGGGGGGGGGGGGGGGGGEGGGGGGGGGEGGGGGEGGGGGGEGGGGGGGGGGGGGGGGGGGGCFGGFFGGGCGGC@FGGGGGGGGGFGGGGEGGG
@HWI-D00524:51:C587MANXX:4:1101:12662:3133
AATTCAAGGTTTTCATTGTTGAAATTTTTTCTTATATTTTTAATGTCTTCAATTATAAATTATTTAAATCGTTTTGTCCATTTTGAGAAGAAATGTATAT
+
BCBBBGGGGGGGGGFGGGGGFGGGGEGGGGGFEGGDGEGGE01FEFCGGGDFGGGGEFGGGGGGGGGG>FBDGGGGG0F0>FGG08CD>FGCD@0FCFEC
@HWI-D00524:51:C587MANXX:4:1101:12700:3232
AATTCCTGAAACAATACTATCCGGCCGAGTTTCGTCTACAAAAGTTGAATGAGTTTGAAAATTTCAGACAGTCACCAGATATGACGGTAATGGAGTACAC
+
B@BCBGGGGGGGGGGGGGGGEGGGGGGGFGGGGGGGGGGGGGGGGGGGGGGGGEGGGGGGFGDEGGGGGGGGGFGGGGGFGGGGGGGDFGCDGFGCDCFG
@HWI-D00524:51:C587MANXX:4:1101:13398:3078
AATTCCTTAGATCATTGTACTGTTTTTGACTCGATTAGTACAGAAAGGAATAGATAGTATCCTTATGTATTCAGTAGAGCCACTGAAATCGAGTCTAGCA
+
CCCBBGGGGGGGGGGGGGGGEEGGGGGGBEGGGCFGGGGGGGGGGEGGGGGGFGGGGGGGGECGGGGGGFGGGGGGGGGGGCBFGGGGGGGGGGGGGGGG
@HWI-D00524:51:C587MANXX:4:1101:14149:3041
AATTCGAGGGGTTTTCAACGCATTATGTACCCTAGTTTTCATTTTCATGTTCTACAATGGTGGGATTATGTCAAGAGGTGTATTTCCTTTTGGGTTGGGT
+
<AABBG1FGGGGBGGGGGGBD<FDGGEGGGEGGGBGEGGEGGGGGGCGGGGGEFDF@GCDEGGG0>FDGGGGGEGC0FFGGEGGGDDFG0=BDBGGDG<.
@HWI-D00524:51:C587MANXX:4:1101:14456:3200
AATTCATAGATTTTCCTTTTGATAAACCTGGGACTTGGGGGCCACTTTAAGTCTTTGGTTGAACCTATTTTATGTCTTTATGAGGACATGATGTGTAATT
+
BBCCBGGGGGGGGGGGGGGGGGGGGGGGGGGGGGGGEGGGGGGGGFGGGGGGFCGGGGGGDGGGGGGGGEGGGGFGGGGGGGGGGGGGFGEGFFG@DFGG
@HWI-D00524:51:C587MANXX:4:1101:14528:3168
AATTCAGAAAAGGAAAAGCTCCGTGAAGCTTTTGGAAATTCTTGCGCCGGTAGTTTGCAATCCGTCCGTTAGATTTGAAATCCGACTTCGGTACCGTGTT
+
B@BCBGGGGGGGFGGGGEGGGGGGGGGGEGGFGGGGGGGGGGGGGGGGGGGGGGGGGGGGGGGGGGGGGGGGGGGGGGGGGGGGGGGGGGGGGGGGGGGG
@HWI-D00524:51:C587MANXX:4:1101:14740:3248
AATTCGGGCAATAAAACTAATTGCAAATGGTATAAACGTGGTTGAGTTTTAAAAAATAAAAATAAAAAAAAAACAACGGTTAAATATGTTTAATGTTTTA
+
CCCCBGGGFGGGGGGGGGGGGGGGGEGGGCGGGCGGGGGGGGGGGGGGGGGGGGGGGGGGGGGGGGGGGGGGGGGDGGGGGDFGGGGGGGGGGGCGGFGG
@HWI-D00524:51:C587MANXX:4:1101:14798:3117
AATTCATGTTAGTTGGTGCAGCAACGGCCCCAGTCGAAGTCCAACGAATCCCTCAACGCCAAGTAAGTATGTTGACGTGCAAAAGAAAGTATTTTAAGTT
+
B3ABBEGGDFFBGEGGGGGGGGGGFCGGGGGFGGGGG=GGGGGGGFGGGGGGGGGGGG@DG@GGFGCFGGCGGGGGGGGGGGGGGBBGGFGGCFGEGGG0
@HWI-D00524:51:C587MANXX:4:1101:15113:3017
AATTCCATTCGTCAACATTTCAAGATTTGGAGCCTGAGTAGAAACTCGTTCATGAAGAGTATTGAGAGATTGAGATTGAGACTCAATCTTGGCATCCATA
+
ABBBBGGGGGGGGGGGGGGGGGGGGGEGGGGGGGGGGGGGGGGGGGGGGGGGGGFGGGGFGGGGGGGGGGFGGGGGGGGGGGGGCEGGGGGGGGGGGGGG
@HWI-D00524:51:C587MANXX:4:1101:15058:3230
AATTCTATTTTTGGATTACTTTATGGGCTAAACTTTGCTCAATAAAGTTGTAATCTACTACTTGTCATCCTCAAACGGATCCTCAAACGGATGGACAAAC
+
@BBCCGGGFFGGFGGGGGGGGEGGGFGGGGGGGEGGGFGGFCBDGGEGGGGGGGGGGGGGGGGGGGGG>FGGFGGGGGGGGGGGGGGGGGGGGGGGGGGF
@HWI-D00524:51:C587MANXX:4:1101:15463:3042
AATTCGTGCTGATTCACTCATTCTTCATTTTCCAGCCAAAGAATCGAGAGCTTCCTTAGAACCCTCAAGTTTCTTCAAAGCTTTGAGGTAAGATTTATCA
+
BBBBBBF=BF@1EFGGGGGFGGGGGEGGGGGECG>1FGGGFGGEGGBDB<GGECEGFEGGGG>GGG1F>EFGGGGFFFGGGCD>GGGEGGGGGGGGEGEC
@HWI-D00524:51:C587MANXX:4:1101:15520:3119
AATTCAAAAAATTATCTCATATACAATACAATCCGATCTTCTTTGTTTTCACTTCAAACAAGAGGTAAAAAAAAAGCAAAATACAAAAAAATCGGAATGA
+
CCCCCGGGGG/FCGGGGGGGGGEGFGGGGGGGGGGGGGGGGGGGGGGGGGCGDGDGFCGGG@FGGGGGCFGGDGGGGGGGGGGGG0FGGCCGGBGGGGGG
@HWI-D00524:51:C587MANXX:4:1101:15809:3027
AATTCTCAGTCAAATCAATTCCAAAAATCATAACAATTACATAAACAGTTCTTTCTTTACTCTGGCTTCAATTATACGATGTCTACTATGTCGAGAACAT
+
BBBBBGGGGGGGGGGGGGGGGGGGGGGGGGGFGGGGGGGGGGGGGGGGGGGGGGGGGGGGGGGGGGGGGGGGGGGGGGEGGGGGGGGGGGGGGGGGGGEF
@HWI-D00524:51:C587MANXX:4:1101:16153:3077
AATTCTTTATGATTTTCAATGTAACAATAGTCTTCTTCAATTCTGATGCATCCCTTTTTTTAGATTTAGTCCCCGAGGTCAATAAATAGAGACGATACTC
+
CCCCCGGGGGGGGGGGGGGGFGGGGGGGGGGGFEGFGGGGGGGGGGGGGGGEGGGGGGGGGGFEGGGEEGGFGGGD/CFGDGGGGGGGGGGGGGGGGGGG
@HWI-D00524:51:C587MANXX:4:1101:16168:3079
AATTCCAATATGTAAGGTCTATGTATAAGTCCTCTCAAAAAAACAGTGTAATAAAGCATCAATACTAGTGGATTCATCCATAATGAACTAAATATTAAAC
+
BBBB@@FGGC@@FGCFDB1FGG>CDGGD>FDDEGGGFFGGG<<GF1=C:=:FG:EF1CDGGGGG>DBFGGGEC0EGEG>0EGGG0FGG0CFGGDFCGEGG
@HWI-D00524:51:C587MANXX:4:1101:16770:3086
AATTCCGTCTATTTTCACATCTAGGATTTACATATACAACATATATCACTGTCAAGAGAGAATTTATTATTAGTTAGGTTAACTATTTCGATTAAAAAAA
+
B3ABBGGGGEGG>GCFGGFGGG>F>EFG>FGGGGGGEGGGGG1EGGGEGGCFGGGGGFEGGGGCGGCGEGGEGGGE@EGGGGGGGGGGDGGEGGGGFGGG
@HWI-D00524:51:C587MANXX:4:1101:17474:3022
AATTCTGTTTTCGTTTAATTGTGTTCTCTGCGTTTACTGCACTGCAATTTACTGGCCATAAATTGTTTGTTGTTTGTTTAATCTTATAACTCGGGAGAGG
+
CCCCCGGGGGGGGGGGGGFGGGGGGGGGGGGGGGGGGGGGGGGGGGGGGGGGGGGGGGGGGGGGGGGGGGGGGGGGFGGGFGGGGGGGGGGGGGDEGDGG
@HWI-D00524:51:C587MANXX:4:1101:17340:3040
AATTCAAGTCGAACCTGATCGCAAATGTTCAAAAAATAATCAGATGGAATCAAGAAATGCTGAGTCTGACATTAATTTAAATAGATAAAACATGTGTATT
+
BBBBBGGGGGGGGGGGGGGGGBDGGGGGGGEGGGGDGGGGGGFGGGGGGGGGGGGGGGGGGGEGGGGGGGGGGCGGGGGGGGGGGGGGFGGGGGGGGGGG
@HWI-D00524:51:C587MANXX:4:1101:17651:3002
AATTCTTGAACAGCGAACAACCAGTTCAGATATTCACGACCAAGAAGTGCTGGATTCTCTTTCGGATAGGCCCTGAAAGGAGAAGGAAGGATGGAATGCC
+
ABBBBGGGC>GGGGG>BBDGGGGGGEGGGGGFGGGGCBBGGGGGBFECGEGGGBGGGGGEGGGGGGGGGGEEGGGB0BFEBBGEGGGEFGFGGGGGGGGG
@HWI-D00524:51:C587MANXX:4:1101:17740:3031
AATTCGTAAATCCACCTCTAATTTGAATACACAAATAACACAGCCCTTAAAAAGGAAAGAGAAACTGAAAGTAGAAAGACAAGTCAGCGTGCAAAACCTT
+
BBCBCGGGGGGGFGGGGGFEGGGGGGGGGGGGGGGGGGGGGGGGGGGGGGGGGGCGGGGGGGGGGGGGGGGGGGGGGGGGGGGGGGGGGGGGGGGGGGGG
@HWI-D00524:51:C587MANXX:4:1101:17920:3153
AATTCAAAGCTGTCAATACTAAATCTGGCAATGACATTCGAAATATACAATATCACCATTCCATTCAATCAAGACATCTCAATCTTATCAAATTCTGACG
+
CBCCCGGGGGGGGGGGGGGGGGGGGGGGGGGGGGGGGGGGGGGGGGGGGGGGGGGGGGGGGGGGGGGGGGGGGGGGGGGGGGGGFGGGGGGGGGGGGGGG
@HWI-D00524:51:C587MANXX:4:1101:18145:3216
AATTCTCAATATTCTAAATAATAATGGTAAAGAGGGGTTTTTCCTATGTCTTCGTATCGAAGAAAAAAAGAACTATTTGTTCTCTCCTCGAAACATTCGT
+
CCCB@GGBBG1DFGGGGGGDFGGGGGGGGGGGGB>GGGGB@GFEGGGGGECGFFFGGGGGGGGG@C:EGBFGGGGGGGE@@GGFEGGGG/FGBAEGC>GB
@HWI-D00524:51:C587MANXX:4:1101:18147:3249
AATTCAAGTATTGTATACGTCATTAGTCCGATCCTTTGTAGGAACTACCCGTAATAACGAACTTGAAAAATGGATCTGTTTATCATAAAGAGATTCGTCG
+
CCC@BGGGGGGGGGGGGGGGGGFGGGGGGGGGGGGGGGGGGGGGGGGGGGGGGGGGGGGGGGGGGGGGGEFGGGGGGGGGGGGGGGGGGGGGGGGGGGGG
@HWI-D00524:51:C587MANXX:4:1101:18647:3093
AATTCATATATTTTAAAGATTTCTAGTATTCTGTTTTTCTGCGGCTGCTGCGGCTTTGGGATCTGTATTCTTTGTCACTAAATACCCTTTCTAGTTATTT
+
BBBCCGGGGGGGGGFGGGGGGGGGGGGGGGGGGGGGGGGGGGGDGGDGE>DGGGAGGGGDGC=BDEFFGGGGGEGGEGGECDGECFGGGGGGGGGGEGGG
@HWI-D00524:51:C587MANXX:4:1101:18703:3143
AATTCCATGCATTCGAACCAAGTGTTGGATCTTGTGGATCCACCTGAGGGAACTGTTCCCACAAGGACTTGGGGCGGATGGGAAGGTATTGACCTTCAAG
+
B@ABBGGGBEGGGGGGGGGGGGGGGGGFGGGGGGGGGGGGGGGGGFGBGGGGGGGGGGGGGGGGGG:>1@GG>EGGG99CGGGGGGGGCGGGEGGGEGGG
@HWI-D00524:51:C587MANXX:4:1101:18791:3216
AATTCATCAATCAAAATCCTTCAAAATTTTTAGAAAATATTGGGATCAAGCATGAGCTCTCAGCAGCAAAAACTCCTCAGCAAAATGGTGTAGCTGAGAG
+
ABBCBGGGGGGFGGGGGGGGGGGGGFGGGGGGGGGGGGGGGGCGGGGGGGGGGGG>GGGGGGFG>1>FFGGGG>FGGFGGGGGGEBEGCGGGGGGGGGEG
@HWI-D00524:51:C587MANXX:4:1101:19109:3223
AATTCACTTTCCTTTTTCTTCATTCTGCACGAAAATTACCCAATTTTTCTCCCCAAATCCCTAACCCTCTCCCACTCTCTTCTCATTTTTTTTGCAGGAA
+
3<A@BFGGGGGGGGGGGGGGGGGGGGFGGGGGGGGGGGGGGG>GGGGGGGGGGGGDGGGGGG>@FGGGGGGGGGGEG0FGGGEGGDGGGEGGG/FFGBFG
@HWI-D00524:51:C587MANXX:4:1101:19292:3063
AATTCTCTGAGAAATTGAGAATACAACCAAAATTTGATCCTCTACAGTTGTGGCACAAAGATCAAGATCATGGTGGTTACTCAATGAGCATAGCTCACGA
+
CBCBCGGGGGGFGGGGGGGGGGGGGGGGGGGGGGGGDG>FFGGGGGGGGGGGGGGFGEGGGGGGEGGGGGGGEGGGGGGFGGGFFGGGGGGGGGGGGGGG
@HWI-D00524:51:C587MANXX:4:1101:19398:3151
AATTCCTTTGAGATGCGGTCAAAGAAGAAACTGGTGGCACTAACCTCACCAGCATCTTCAAAAGACAACTGTTTAACAATCCCGGACAGACTGTCAAGAT
+
BCCCCGGGGGGGGGGGGGGGGGGGGGGGGGGGGGGGGFGGGGGGGGFGGGGGGGGGGGGGGGGGGGGGGGGGGGGGGGGGGGGGBEGGGGGGGGGGGGGG
@HWI-D00524:51:C587MANXX:4:1101:19551:3105
AATTCCATGTATTCGAACCAAGTGTAGGATCTTGTGGATCCACCTATGGGAACTGTTCCCACAGGGACTTGGGGAGGATGGGAAGGTGTTGACCTTCAAG
+
=BABBG@@GEFGGGGGGGDGG>GEGGFGGGGGGGGGGFGGG>GGGGGECGGGGGGGGGGGGGGGGF@FGGGEG<=EAB>GBGGGGG>CFGGGGEFB@EDG
@HWI-D00524:51:C587MANXX:4:1101:19698:3146
AATTCTGATTGGGAAGTATGTTCGATGGAATAATTTCTTAGATGGATTCCAAACATTCATGATCTGGATGTGAATGAGAAGATATCAATGAACTTCTTTG
+
CBCCCGGBGGGEEGGGGGGGGGGG>GCGBGGGGGGGGGGGGGGGGGFGGGCGB>FGGGGGG@F@GGGGGFGGGBGGGGGGGGEGGGGGGGGGCGEGGGG>
@HWI-D00524:51:C587MANXX:4:1101:19854:3231
AATTCCCTACTGCAAACAGGCCAGGCGGGACGGGCTTCCTAAAAAGCCGGCTCAGGCCAGGGTCAGCATAGCAGAATGAAGGGAACGTCCCTAATATTGT
+
BBCCBGGGCGGGGGEGGGGGGGGGGGGGGGGGGGGGGGGGGGGGGGGGGGGGGGGFGGGGFGFGGGGGGGGGGGGGDGGEGGGGGGGGEGGGGGGGGGGG
@HWI-D00524:51:C587MANXX:4:1101:20012:3053
AATTCAGATCGTGATTGTGACTCGTATTCTTAAACGTATTGGGCGATGGATCCATCTACATGTAACCACAGTACTGGGCGGCGGGGGACACCAGCAACAC
+
CBCCCGGGGGGGGGGGGGGGGGGGGGGGGGGGGGGGGGGGGGGGGGGGGGGGGGGGGGGGGGGGGGGGGGGGGGGGGGEGGGGFGGGGGEDGGGG<@EDG
@HWI-D00524:51:C587MANXX:4:1101:20146:3093
AATTCCAACAGCGCCTTTGAGAACCAGAAGGCAAATGATTAATGAATATATGCATGTTGCTTTCATTTCTCAGGATGAACTAAAGAAAATTGAAGAAGCC
+
CCBCCGGGGGGGGGGGGGGGGGGGGGGGGGGGGGGGGGGGGGGGGGGGGGGGGGGGGGGGGGGFGGGGGGGGGGGCGGGGGGGGGGGFGGGGGGGGGGGG
@HWI-D00524:51:C587MANXX:4:1101:20590:3074
AATTCTGAGTCGGCATTAACCGGATTATTCATGCTCGAATAACATAACGAACGGCGATAAATTGCGTATAATATATGAAAGATACTTTGCTATCAACATT
+
BBBCCGGGGGGGGFGGGGGGGGGGGGGGGGGGGFGGGGGGGGGGGGGGGGGGGGGGGGGGGFDFGGCGDGGGGGGDGGGGGGGGGEGGGGGGGGEGGGGG
@HWI-D00524:51:C587MANXX:4:1101:20585:3156
AATTCAGCGCCTTTATCTTTACGATAGGATACAGGAAAGAATCGCTGATAGAACTCCATCCTGAACACTTTCCATGTAATCTCAGTGCCACGCTGTTCTA
+
BCBBCGGGGGGGGGGGGGGGGGGGGGGGGGGGGGGGGGGGGGGGGGGGGGGGGGGGGGGGGGGGGGGGGGGGGGGGGGGGGGGGGGGGGGGGG<FFGGGG
@HWI-D00524:51:C587MANXX:4:1101:20649:3216
AATTCTCACAGTGTCAACGTAAAAACGTAACAAGATTTAAAAACGTAGACGGTGTTCAACCGAATTTTTAAAAACAAAAACCGAAATCTTCATATGCATA
+
CCCCCGGGGGGGGGGGGGGGGGGGGGGGGGGGGGGGGGGGGGGGGGGGGGGGGGGGGGGGGGGGGGGGGGGGGGGGGGGGGGGGGGGGGGGGGGGGGGGG
@HWI-D00524:51:C587MANXX:4:1101:20850:3068
AATTCAGTTTTCAGTTGGTAACTGTGAATGTATGATATTCGAACAGATAGTTGTGATATAGACAGATTAAATCAGTTATGGCAGAATTTATGCTGAAATA
+
CCCCC>CGGGGGC1GGGFGGGGGGGEGGGGGGGGEGGGFGBGGGGG>FGGGGGGGGGGGG1EGCG>EGGGGGGGGFGGGG0DGGGGEGGGG0DGEEGGGG
@HWI-D00524:51:C587MANXX:4:1101:21180:3043
AATTCCTCATTTTGTATAGTCATATCTTGAATTGTGTCTCCTATTTGAGAGGTTTGGAAGGTTTCTAGGGTTAGTTGTCGGTCGAGCGATAGCCAAGAGC
+
CCCCCGGGGGGGGGGGGGEGGGGFEGGGGGGGGGGEGGGGEGGGGGGGBDGBCGGGGGGBFEFCDGGEGGFGGGEGCE@F@DB>GGGGGGGGGGGEEGGB
@HWI-D00524:51:C587MANXX:4:1101:21140:3237
AATTCTCTCGGACATGGAGGCAGCATAATATGCTTAATTTCTACAATATCTGGATGCTTGAGTAAGCGAAGGAGCTTGATCTCCCTAAGAATGCGAGTAG
+
CCCCCGGGGGGDGGGGGGGGGGGGGGGGGGGGGGGGGGGGGGGGGGGGGGGGGGGGGGGGGFGGGFGDGGGCGDFFGGFDGGGGGGGGGGGGGGBFECGE
@HWI-D00524:51:C587MANXX:4:1101:1761:3352
AATTCCATTCGTCAACATTTCAAGATTTGGAGCCTGAGTAGAAACTCGTTCATGAAGAGTATTGAGAGATTGAGATTGAGACTCAATCTTGGCATCCATA
+
BB@BCFEGG@@FFGGGGGGGEFDFGGGGGGFDGGGFGGGEGGGDGEGF<FGGGE11FGGDDGGGGGG>C1FFGGGGGGGGDGGGBDFGCFGGGGGGF>B0
@HWI-D00524:51:C587MANXX:4:1101:1770:3470
AATTCTTTCTTAAACTGATGCTAGGAAGCAGCGCCTTTGATGGGGCTGGTGGCACAGATATTGGGATAGAATTTCGTTCACTGACGCATAAATGGGACAA
+
CCCCBGGGGGGGGGGGGGGGEGGDEGGGGGGFGGGGGGGGG1FGGGGGGGFGGGGGGGGGGEGGGGCF:ECGGGGGGGGGGGCGGGGGGGGCFGGGGGGE
@HWI-D00524:51:C587MANXX:4:1101:2219:3312
AATTCCTTAGTTGTAGGAAGATTTTGATTTTGTATGTTGTGAAACAGAGATTTTCCCTTTTGACATTTTGGTCCTAAGCTTTAGAAAAAAATGAATGGTT
+
CBBCBGGGGGGGGGGGG@@GFGGEGG9FFGGEGGGGGGGGGFCFCFGGGGGGFGGGGGGGGFDGGGGGCG<FGG>GGGGGGGCB0FGEEGGGGGGEGC@:
@HWI-D00524:51:C587MANXX:4:1101:2447:3256
AATTCGAAATGATAATATTGAAATGCATCATTGCATTGCATATTGAGCCACTTTTCGATTCAGATTTGATATGGCGGAGGTCGCCTTGATATATTGATTT
+
CBCCCGEGGGGGGGGGGGGGGCCGCGCGGGFG@@DGGGGGE1BCEF@DGCDCG1@CDGGGC1CGGGGG1FGG0FGG@E<EDBGEGGGG0FDG>FGG0=FG
@HWI-D00524:51:C587MANXX:4:1101:2874:3450
AATTCGGTTCTAAGTCTAAGTAAATACTCACGACCCAAGCCGGCTTACAAAGTTGATCATATTATGATCAATTGCTTTCTGGGTTGTCTCAGGCTTTACG
+
CCCCCGGGGGGGGGGGGGGGGGGGGGGEGGGGGGGGGGGGGGGGGGGGGGGGGGGFGGGGGGGGGGGGGGGGGGGGGGGGGGGGGGGGFGGGEGGEGEGG
@HWI-D00524:51:C587MANXX:4:1101:3286:3309
AATTCCTACAGGCCCATTAAACATATTACACACCATATTTAATTTATTAATTAATCAACTCAACTTTTGAGCTTAATAAATTAAATACATTATAAATTCA
+
BBBCCGCCFGFGGGG/BF1FF@GG1FGGGGEGGG0FGGGG@GGGGGGGDG@1FGG>CD>FGGGGGGGGGGBEGEFCFG>0FCGGCFGGGG>GF@0=CF=F
@HWI-D00524:51:C587MANXX:4:1101:3607:3361
AATTCTCATACAATAACAGTTTCCAAACGACTATTGGAATGGCACCATTTGAAGCTTTGTATGGTAGAAGGTGTCGATCGCCGATATGTTGGAATGAGAT
+
BBBBBEGGED;FGGEGGGGG>DGGGF1EB>GG/=CFEB=@FGGGGGG11>F:FGGDF@B=1=F>EFGEGGECDFCFDCGGGGGBBEGE=0CF8F>E;<CG
@HWI-D00524:51:C587MANXX:4:1101:3644:3374
AATTCTGCGGAAAGCCGTATTCGATGAAAGTCGTATGTACGGCTTGGAGGGAGATCTTTCATATCTTTCGAGATCCACCCTACAATATGGGGTAAAAAAG
+
BBBCCGFGGGGAGGGGDGGGGGGGGGGGGGGGGGGGGGGEGBADGGGGGGGFGBEGGDEGECFGGGGGGGFEEGEFGGGGGGGGGGGGEGGGGGGGEGGG
@HWI-D00524:51:C587MANXX:4:1101:3560:3459
AATTCCTCCAACACATAAATATCGAAACATGCTGGAAATGAACAATACTTACATCCCTTCGTAGCCAACGATGCAAGGATCAATAATCTCAACTCGGAAT
+
BBCCCFGGGGGGGFGGGGGGGGGGGGGGGGGGGGGFGGGGGFGGGGFGGGGGGGGGGGGGGGGFGGGGGGGGGGGGGGEGEGGGGGGGGEGGGGGGGGGG
@HWI-D00524:51:C587MANXX:4:1101:3866:3482
AATTCAGAGTTGAAATAGATAAATAGTTGGGAAAGAGTATTAAAACACTTCGATCTGATCGATGTGAATAATAATTAAGTACTGGATTTCAAGATTACCT
+
BABBCGGGGGGGGGGGGGGGGGGGGGGGGGGGGGGGGGGGGGGGGGGGGGGGGGEGGGGGGCGGGGGGGGGGGGGGGGGGGGGGGGGGGGGGGGGGGGGG
@HWI-D00524:51:C587MANXX:4:1101:4098:3344
AATTCAAGAACTGAGATACATCACATTACACGAATAAAATGAGATTAATTATTAATCTCTCTCGCTCTTCAGGACACGGATATAAATATTTGCATCTCCT
+
BBBBBFGGCGGG@E@FFGG;F@DFGGGGGGGGGGGBGGFG>>DCGGGGGGGGGEEGCFCGBGGGB@FGGEGGC@GGGGGGGGGGGGGGGGCGC>DFGGCF
@HWI-D00524:51:C587MANXX:4:1101:4058:3422
AATTCTCTACTGATGCAGACAGATACACGATACAGCTTAAAAAGTATGGTGCTCTTATTTAACAAATCACCATCGAAGTACTTTTACATAAGGTAGAAAC
+
BBBCBGGGGGGGEGGGGGGGGFGGEGGGGCGGGGGGGGGGGGGGGGGFGGGGEGGGGGFGGGGGGGEGGGGGGGGBBDFGGGGGGGGGGGGGGGGGGGGG
@HWI-D00524:51:C587MANXX:4:1101:4263:3250
AATTCACAGATATTGAAACTGGAATACCTCAGGGTAGTCCCATCTCTCCAATACTATTCTTGATTTATATAAGGGAAATGTTTACATCAAATTCTGTCAC
+
BBCB0F>FCGGGGGG>FGGGGGGGGGGGGGGG>GEDGFGGCGGBGGEGGGCGGGFGGGGG1>FFGG>FG@GGGGGGEGCGGGG>DFCFGEGGDGGGGGGG
@HWI-D00524:51:C587MANXX:4:1101:4357:3289
AATTCTCTAACTTTTTGAAATTTACTTTTATGAACAATATTGTTCTGATTTATAATTAAATCATCTACTGTATCATTAGATTCTAAATCTTCTCTTACTT
+
CCCCCGGGGGGGGGGGGGGGGGGGGGGGGGGGEGGGGGGGGGGGGGCGGGGGGGGGGGGGGGGGGGGGGGGGGGGGGGGGGGGGGFGGGGGGGGGGGGGG
@HWI-D00524:51:C587MANXX:4:1101:4826:3290
AATTCTTCTGTTACGGAATTCGATATAGGAATACCAGGGCCATGGTTATATCGAGTAATAGAAATTATGGTTCCATCCCTTACGGAATTCGATATAGGAA
+
@BB@BGGFGGGCCFGDDCGD10:FDG>1@@FCFFGCC=FGGGGGGGF>FEGCDED1F>GGD1FFFFECGG@G0FDGDFGGGGGG/EFGGGGGGG/=DCBG
@HWI-D00524:51:C587MANXX:4:1101:5161:3321
AATTCAATGTCTCTCAATGTCCAATGGTAGCCCGCGTCGATAGGAACACAGTACTGAAGTCGGATTCAAAATCAGACGGACGGATCAACATATAAAGGCG
+
BBBBBCFFGGGGGGGGGGGGGCC=C@EFGGGGGGGGGDGGGEGGGGGEGEGGGGGGGGGGGGGGGBGGFGGGGGGGGGGGGGGGDG@FGEGGGGGGGGGG
@HWI-D00524:51:C587MANXX:4:1101:5004:3489
AATTCGTAATGCCCATACCTGGTTCGAAATGCTGTCTTCGGTATGTCTACATCTCGAACTCGAAGCTGATGATATCCGGATCGTAAATCAATCTTGGAAT
+
BCCCCEGGGGE>D1@E>C1F@GFFGGGGBDGEGFGFGGGFGGEDGFCGFGEGC@FGCFGGGGGGGGFGGGGCGFGGED@<FGGGGG>CGGGEFDGGFGGG
@HWI-D00524:51:C587MANXX:4:1101:5284:3353
AATTCTCAACCAAATTAAATTTACTCAAGCAAACACCAAAGACATTCAAGAAAAGCTTGATCTTTTAAGCAATAACGAAGCACCAATGCGTGAGAGTACC
+
BBBBCGGFGGEGGGGGGGGGGGGGGGG>1EGCGEGGGGGGGGGFGGGGEGCG>FGGGFGGGGGGGGGGGGGGGFGGFDGGGGGGGEGEGDBGGG@FCGGG
@HWI-D00524:51:C587MANXX:4:1101:5458:3378
AATTCAACAAATATTTATTTAAATTATAAATATATGTCATTTGCAGTAGCATAGTTCCCTAGAATTTAATTGCTTGATTATGTTGCCAATACGCATCTTA
+
BC@BBCCFGFGGGGCEGGGGGGGGG>GGGGGGGGFGGGFGG@G1:FEFGCFGGGGGGFGGGG>CGGGGGGGGGGGGBGGFGGGGGGGG>GGGGGGGGGEG
@HWI-D00524:51:C587MANXX:4:1101:5536:3450
AATTCTTTGAACCTTTCAAAGGCTTCAGACTTTTATTTCATCAAATACACATACTCATACCTCGAAAAGTCATCGGTAAAGGTGATGAAGTAGGCATGTC
+
BCCCCGGGEGGGGGGGGGG>BDFGGGGGGGGGGGGGGGGGGGGGGGFGGGGGGGGGGGGGGGGGGGGGGGGEGGG<CGDGGGGGGGGGEGGGGGECDBED
@HWI-D00524:51:C587MANXX:4:1101:6184:3298
AATTCTACTCTTTGACGGTGAATTGAGATTTTGTCTAGAACTATCCAAACATCACTCGAGGCGGAATACGGACAAATTATGATTTAGGAATGATTTAGGT
+
@?ABBGGGGGGGGGGGGGGGBGGGGGGBFGGGGGGGGGGGGGGGGFG@GGGGGGGGGGGGGGGGDGGGGGGGGG0FBEGGGGGGGGGB8FGGGC=FGGGE
@HWI-D00524:51:C587MANXX:4:1101:6233:3397
AATTCTGTTGTTAGCTTCAGTGCACAATTGCGTGATAGTGATACTGATTTAAATTCCTTGAATTTGTGGCCTATTCATCTGCTTTTCGTGCTGAGGATGA
+
B=BBBGEGGGGGF1@FGC1FFGGEGE<EFGGGAGDGGGG>1FGGGG>FGG:FGGGGGGGGGE>FFGGEDGGGBGGGDFGFGGGGEEGACD<DCGG=DFG>
@HWI-D00524:51:C587MANXX:4:1101:6386:3426
AATTCAGAACAGTTTTTCCAACCAGTCTTGAAAATTAAATTCGATTAGCTTGTTAATAAAAATTGATTACGTTACGAAATCGAAAATATACTGATACGGA
+
BBCB@GGGGGGGGGGGGGGGGGGGGGGGGGGGGGGGGGGGGGGGGGGGGGGGGGGGGGGGGGGGGGGGGGGGGGGGGGGGGGGGGGGGGGGGGGGGGEGG
@HWI-D00524:51:C587MANXX:4:1101:6697:3360
AATTCCAACATGATTCAGATTTTATGTGTTTGAGAAATTAAGATGTGATTGTTATTAGATGTTCTTAAGAATATAGACATCGTAATAACGTAAACTGTGG
+
?BB@@GGGEBFE;E11EFC>GGGGGGFGDB@C@FEGG>CFGG>FGDD1>@>FGGEGGGGGEG1FFG>BFEG>01=E:FFGD<@F>FGGEGGGGG@0;BC>
@HWI-D00524:51:C587MANXX:4:1101:6519:3367
AATTCACATGACCCGTGTGCATGTCACTTTAATCCAAAGATTAGAGTCTATTCTTTACGTCAGTTTTTCATTACATGTCTCAAGTTCGTTGTCCTAAAAC
+
BBBB:@EFGGGGGGGGGGFEGGFEF1FDGGGGG@C@@FEFG@CGGGGGGGGGGGGG>E<FEGG1FGCD>DGGGGGG>GCB0EBFGGGBGGEGGGGB@FFG
@HWI-D00524:51:C587MANXX:4:1101:6850:3459
AATTCCTCAAAATAATAGATCAAGCAAATGATCAATCCCATGAGGATATGTCTCAATGATGTCTAGATTCCACTTATTCTAGTACCCTCGGCCTGTTAAG
+
B@BBBGEGGGGGGFFGDCEGCGGGGGGGGGGGGGGGGGGGGGGGGGG>GGGGGGGGGGGGGGGGGGGGGGGGGGEGGGGGGGGGGDG:0EGGG=EDGGGG
@HWI-D00524:51:C587MANXX:4:1101:7078:3373
AATTCATGCTAGCAATCAGAAACAGGAAAGAAAACACATTCTACCCCGCTCACTAGCTCCTATCTCAATCTCAAGGATCTATCGCTCTGATACCACCTGT
+
B@BBBGGGGGGFCGEGGGGGGGGGGGGGGGGGGGGGGGGGGGGGGGGGFGGGGGGGGGGGG>FGGGGGGGGGGGGGGGGGGGGGGGGGGGGGGGGGGGGG
@HWI-D00524:51:C587MANXX:4:1101:7166:3394
AATTCACAACAGGTACTATTCTCTATGATTATATTGCATATGTATTGATATGTACTAATGCATTTTATACGAATATCTTTGACTGAGTTGCATGGAGATA
+
BBBB@GGGEBGGGGGGGGFGGFGGGGGGGEGCFGGGGGGGGGGFGGGDGGGGGGGGGGGFGGGGGGGGGGF0FGGGGGGGFCGGGGGGGGGGGGEGBGGG
@HWI-D00524:51:C587MANXX:4:1101:7276:3317
AATTCTGGTAGTGTAATTGTGATGTTAAGACTGACGGGGTTACAAGACTGTAGTGTTATTCCGTCTAAACATCAGTTGGTACAGATTGATCAGATTCAGT
+
<<=@@GGGEBGGGGEFFGEGGEDFGGGGGGGGGCEGGGGGGGGGGGFGGGGDGGEGGGGGGGGGBGFGGGGGGGGGGGGGGEGGGFGGGGEGGCCEEDGC
@HWI-D00524:51:C587MANXX:4:1101:7413:3382
AATTCAGTAATAACATAACACAGTAATAATCTTGTAATCCACGCAATGAAAGGCATAAGAAACATATTGAAGTGGATGACTCTAATGCCAATGGAATTAC
+
AAA>@DFGG>@FGGGGGGEFGGGGCGGD@FEGGEG>FGF:CDGFDGGGGGG>FGGGGDGGGGGGGGGGEC@GF0@FDG0FDFC=FGGGFGGFGGGGGGGG
@HWI-D00524:51:C587MANXX:4:1101:7451:3392
AATTCTAGCTTCATCATGTAGTCATCAAATCGTTTATACCACTGCCTAGGGCTCTGTTTTAATCCATAAAGTGATCTCTTTAACAGACATACTTTGTGTT
+
BBB@BGGGGGGECGGGGGGGGGGGGGGGGGGGGGGGGGGGGGGGGGGGGGGGGGGGGGGGF>GFGGGGCDFGGGGFGGGGGGGGGGGGGGGGGEGEGGGG
@HWI-D00524:51:C587MANXX:4:1101:8031:3386
AATTCATCCTTGACTTGATATCAGGTAATGTTTTATTTTTAAAACACCGTGCCGAATTATACCGATTGAATTGAAGGATTTGAAAAATCAGGTAGAAGAT
+
CCCCC1EGGGGGGGGGGCGGGGGGGGGGGGGGGGGGGGGGGGGGGGGGGGGGGGGGGGGGGGGGBEFGCGGGGGGGGGC>DGGGGGGGCGGGGGGFGGGG
@HWI-D00524:51:C587MANXX:4:1101:8384:3319
AATTCAAATAGAATCAACGAAAAAGGAATGTTATAATCCCTTTAGTTCCTGTCTAAAATAGAAATCCTTTTTTCTATCGATCTATTACTAATATATTCCC
+
CCCCCGGGGGGEGGGGGGGGGGGGGGGEGGGGGGGGGGGGGGGGGGGGGGGGGGGGGGFGGGGGFGGGGGGGGGGGGGGEGGGFGGGGGGGGEGGEEFGC
@HWI-D00524:51:C587MANXX:4:1101:8313:3380
AATTCTGAACTAATTAATCTCACTCTCAAACAATTCATGTATAATATTAATTCATAGCACGCAACAATAATTGTTATGGAAATATAGCATCATACATTTC
+
ABBBBGGGGGGGEGGE>DGGGGGGGGG>BGGGGFGGGGGGGGGGEDFGGFEGGGGGGGGGGGGGGGBFFGGGFGGGGGGGGGGGGGGGGGGGGGGGCGGG
@HWI-D00524:51:C587MANXX:4:1101:8385:3468
AATTCTTGTCAGTTGATATCAATATGCTAGCAGTTGGGTAATACACAGAATGAAGTTCATTAACACGGTTTGAATACAATAAATGACTTAAGTATGAAAG
+
3:AB0FDDGGG>F@11;BGGGEECGG1FGGGGF:E<@AGGDDGGEGEGGGGGGGC:1FGGGGGCDFG/0EGGGGG0FGGGGGFGEDFGCFGGGCFGG0FD
@HWI-D00524:51:C587MANXX:4:1101:8504:3498
AATTCCTGGAGAGGAAGATGCATCTTGGGTTGACGTATAGTGCGACTTGTCAGAAATATGGGGTCATATGGGATTTCCCCGTTCTCTTCCCCGATCGAGA
+
BBBBBGEGGFGGFGFBGG1EFGGGGGGGGGGGGGGGGEGEGGGGBGGGGCGFGGGGGGGGGEG>CGGGEGGFDCGGGGGGGGGGGGGGGGGGGGGDDGGG
@HWI-D00524:51:C587MANXX:4:1101:9473:3283
AATTCTATCGGAGATTTTTCTCAGCTTCGTATCGAGAGAACAAGAAATTAGAGTTTGAGAATTTGAGCCAAGGGCAATTGAATATTGACCAATATATTGC
+
CCCCCGEGGD>FGDGGGGGGGCGGGGGGGG>FGGEGGGG@F:FGGGGGGGGEGGGEGGG0EGGGCG=B@GBGGGGGGGGGGFGGGGC@FGGGGGGGGGCF
@HWI-D00524:51:C587MANXX:4:1101:9480:3306
AATTCAAAGGAACAATTATAAGGATCTAAAGGGGTCTATCTGTAATCTGCTTCAAGGTTAAATGACACTCTCAATGTAAATTAATGCCTGCAAATTTACA
+
BBCC@>FEFFGGBGGGG1EFGGGGGGGGGGGGFGGGGGGGFGGGGGGGGGGGGGGGEEFGEGGGGGGGGGGGGGGGGGGGGGGGFEGEGGGGGGGEGGEG
@HWI-D00524:51:C587MANXX:4:1101:9253:3409
AATTCTTCAGAAACATGTACCTTTGAAAATTATAGGGGGCTCTGTTGGCTCAATATTTAAGCACACTGAAACCAAACTAACATGCAGCAAAAATAAGATT
+
CCCCCGGFGCGGGEGDDCFGG1EFG>DE@FGGGGEFGGGGGCGGGGGGGFGGGGGGGFGGGGGGGGGGGGGCGGGFG@FEGGEEGGGGGGGG>FGGGGFD
@HWI-D00524:51:C587MANXX:4:1101:9285:3454
AATTCTACTCCTCCAGTAAAGTTGATTCAGAAGGTATTATAAATTCTACTGTTAATGGTCAGTCGTTAACTATATCTGAAGATTCTTTTGGGGAACTATT
+
CCCCC>DGGGGGGGGFGGGGGGGGGGGGGGGGGGGFGGGGGGGGGGGGGGGGGGGGEGGGGGGGGGGGGGGGGGGGGGGGGGFGGGGGGGGGGGGGGGGG
@HWI-D00524:51:C587MANXX:4:1101:9673:3288
AATTCTCTTTGAGCTTCACGTGTATCTTGTTGATCAGATGTCAGTGACCTATGTGGTTGAATTACCACAATGGCATTTTTTGGTTTCAACAATTCTTCGT
+
BBCCCGGGGGGGGGGGGGGGGGGGGCGGGGGGGGEFGGGGGFGGGGGGGGGGGGGFGG<DCGGEFCGCGGGGGGEGGGGGG@GGGGCGGGGEGG>GG@BC
@HWI-D00524:51:C587MANXX:4:1101:9728:3378
AATTCACATTTAGACAACTTAGCATACATTTTATCTTTTCTCAGAATTATCAATACAGTTCTCAAATGCTTAACATGATCAATCATATTCTTCGAATATA
+
BBABBDF1=1FFGGGGDFEGGGGGGGGGGEEGGGGGGGGCDGGDGGGGE@FGGGGGGGGFFGEDGFGGGGGGGGGGCDGGBD@B@GGGGGGGGGGGGGGG
@HWI-D00524:51:C587MANXX:4:1101:9753:3325
AATTCCTATTCCAGACTGGAATCAGAGAGTTGAGTTCGAGTTGAACTCTAGTATACATTTCTTCTCGTACAGCTGAATTGATTACTTGAGAGTTCGAGGA
+
BCBBBGGGGGGGGGGEGGGGGGFGGGGFGGGGGGGGGGGGGGGGGGGGGGGGGGEGGGEGGGGGGGGGGGGGGGGGGGGGGGGGGGGGGGGGGGGGGGGG
@HWI-D00524:51:C587MANXX:4:1101:9987:3494
AATTCAATTACGGTATTGTGTTCCTATCAACGCAGGCTACAACTGGATGAAAGTTTTGTTACGTTTGGACAAGATTTGAAATTATGATATTGTCAGAATT
+
CCCCCGGGGGGGGGGGGGGGGGGGGGGGGGGGGGGGGGGGGGGGGGGGGGGGGGGEGGGGGGGGFGGGGGGGGGGGGGGGGGGGGGGGGGGFGGGGGGGG
@HWI-D00524:51:C587MANXX:4:1101:10006:3371
AATTCCTTTTCCATGGGACTAAAGATGCTTTTCCCGTTTCTAAAGTCCCGATTGAAAGAGACTAAAAGATATATTCTGAAGGAAAGATAACAGTAGCAAT
+
CCCCCGGGGGGGEGGFGGGGGGGGGGGGGGGGFGGGGGGGGGGGGGGGGGG<FGGGEGGGGGGGGGGGGGGGGGGGGGGGGEGGG>DFGGGGGGGGGGGG
@HWI-D00524:51:C587MANXX:4:1101:10587:3392
AATTCAAGCTTCCGAATCACCTATTTTCTGTGAAAATACCAGTGTCATTGTAATCACACAAAATCCAGTACTCCATTCCAGAACGAAGCACATAGACATC
+
CCCCCGGGGGGGGGGGGGGGGGGGGGGGGGGGFGGGGGGGGGGGGGGGGGGGGGGFGGGGGGGGGGGGGGGGGGGGGGGGGGGGGGGGGGGGGGGGGGGG
@HWI-D00524:51:C587MANXX:4:1101:10648:3498
AATTCTTACGCATAATAAACATCAATATTAATATTATGACAAGATCGACACAGAAAGGGAACGAGGCTTGATCCGGGACGAACGTGGCACTATTTTCTTC
+
CCCCCGGGGGGGGFGGGGGGGGGGGGGGGGGGGGGEGGGGGGGGGGGGGGGFGGGGGGGGGGGGGGGGGGGGGGGGGGGGGGGGGGGGGGEDCCGGGGGG
@HWI-D00524:51:C587MANXX:4:1101:10872:3482
AATTCTCGTATCCGTTGATTGTCTCCTTATCATTTCTTGGACAGAGTTCTTGATTGCCGCTTCATCATTTATTGTAAGATGGCGTATTAATCTCAATAGC
+
ABABBGGGGGGGGGGGG>GGEGGGGGGGEGGGGGGGGGGGGGFGGGCGGGGGGGGGEFGGGGGGGGCGGGGFGGGGGGGGGGGGGGGGGGEGGGGGGGGG
@HWI-D00524:51:C587MANXX:4:1101:11122:3443
AATTCAAATGCATATCAAAGTTACCGTTGAAAAAGAAGTATAAATATAACTGAAGAACATCAGATGAACTAGTGACAATCATTCAAATCTTAATCTTGCT
+
=<ABBGCFCGGGFDC>FG1CFG>EE<DF>BGFBGGGGGGEGGGGCEGEGGGGGGGGGGGGGGGGGGGGGEG>DGGGGG@FFDF0FGDBGC0;B::CC0F0
@HWI-D00524:51:C587MANXX:4:1101:11492:3289
AATTCCGAATCTACTAAAAATATTTTCTTTCAAAAATGATGACGATTTTATGATCATTTGTTCGACATGGAATTGCCTCTATCCATTTGGAAACATAATC
+
CCCCCGGGGGGGGEGEGEGGGGGGGGGGGGGGGGGGGGGGGFGGGGGGGGGGGGGGGGGGGGGGGGGGGGEGGGGGGGGGFGGGGGGGGGGGGGGGGGGG
@HWI-D00524:51:C587MANXX:4:1101:11622:3346
AATTCTCCGGTGACTACGGCTGGGATACTGCTGGTCTATTAGCTGATCCTGAGGCCTTTGCCAAGAACAGAGCCCTCGAGGTACAGCGTATTAGTCCAAT
+
CCCCCGGGGGGGGGGGGGGGGGGDFGGGGGFGGEGGGGGECGGGGGGGGGEGGGGGGGGGGGGGGGGGGGGGGGGGGGGGGGGGGGGGGGGEGGGGGGGG
@HWI-D00524:51:C587MANXX:4:1101:11564:3422
AATTCAAGAAAATATGGCTGATTTTCTTGAAGATTTTGAAAGCAGAAGGTAGACAGTATAATTGGTGGGAGATGGGATTGGGGGAGTGAGCGATGGAGGA
+
=BBBB>>B1@F>E1FFGEF@GGGGD>1FFCG@@FE@F@BGGG>FGGGGGGCGDE>F>G1FFG>FDGGG<=F/:CFG@00EBGA@;E/FFGEGG0FBC@F.
@HWI-D00524:51:C587MANXX:4:1101:11762:3422
AATTCCTGTCTCATGTCAGATTCAGTCTCCCACGTGGCTTCTTCAACCCCATGACGAGTCCATTGTACTTTCACAAGAGGAATCGTCTTCGTTCTGAGCT
+
BBBBBGGGGGGEDGGGGEGCDF@FGGGDFGGGGGGGGGGGGGGGGGGFBGGGG>GDGGCFC@GGGGGGGGGEGG;FGGDEGGGGFBEGGEGGEBFC;>0C
@HWI-D00524:51:C587MANXX:4:1101:11969:3439
AATTCTTCTATTACGGAATTCGATATAGGAATACCGGGGCACTGGTTATATCGAGTAATAGAGATTATGGTTCCATCCTTTACGGAATTCGATATAGGAA
+
BCBCCGGGGGGGDGGFGGGGGGGGGGGGGGGGGGGGGGGFGGGGEGGGGGGGGGGGGGGGGCFEGGGGGGFGGGGGGGGGGGGGDGGGGGGGCGGGGGGF
@HWI-D00524:51:C587MANXX:4:1101:12445:3302
AATTCGCCGTGAGCATAGCGCACCCGCGCTCTTGAGTTGCCGCACCCGCGGTCTGCATGATAGATTGCCACCTTTGAATTTCGTGTTGACACATGGCTTG
+
?BBBBGGDDGGBGGGGGGGGGGGGGFBBGGGGGG1FGCFGDGGDGGGE<EG>GBGECDGFFCGGGGGEGFGGGDGGGGEGGGGGGGGGGGGGGGGGEBEG
@HWI-D00524:51:C587MANXX:4:1101:12425:3479
AATTCCATGCATTCGAAACAAGTGTAGGATCTTGTGGATCCACCTGAGGGAATTGTTCCCATAGGGACTTGGGACGGATGGGAAGGTATTGACCTTCAAG
+
BBBBCGGFGGGG1>EF>GGGGBDFGEED1FGGE>F>EGGGGGEEFGGGGGB@F1CGGGGGGDBCCGB=1EGGBFG<BEFGGG0CGGD0FGGG@GC@F0FG
@HWI-D00524:51:C587MANXX:4:1101:12649:3301
AATTCACCGTCTGTCTGGTAATGACAGTATGAATAATCTCATATCAATATACCACTCAATTCAATAACAATCTGATAATTCTCGATTTAATTCAAAATCA
+
CCCCCGGGGGGGGGGGGGGGGGGGGGGGGGGGGGGGGGGGGGGGGGGGGGGGGGGGGGGGGGGGGGGGGGGGGGGGGGGGGGGGGGGGGGGGGGGGGGGG
@HWI-D00524:51:C587MANXX:4:1101:13136:3366
AATTCTCGATGCTCAGACCCTTGAGTTCTCCCTTTAGTAAAACTCACTTGTCTCCTTGGTATGACAACACCAAGAACCTGCAAATAAGAAATAGCAATGC
+
CCCCCGGGGGGGGGGGGGGGGGGGGGGGGGGGGGGGGGGGGGGGGGGGGGGGGGGGGGGGGGGGGGGGGGGGGGGGGGGGGGGGGGGGGGGGGGGGGGGG
@HWI-D00524:51:C587MANXX:4:1101:13926:3252
AATTCTGCGGGGAGCTACATCTGATTACCACAAACATTAGTAACCCAATACTGCTGATCTGTGCAAATCTGTCCGAATCATGATCATCTTACTGCTGATC
+
CCCCCFFGGGGGGFDGGEEGGGGGGGGGEGGGFGGGGGGFGCGGGGGGGFEGGGGGGGGGGGGGGGGGGGGGEGGGGGGGGGGGGGGGGGGGGGGGGGGG
@HWI-D00524:51:C587MANXX:4:1101:13867:3458
AATTCAGGACTTCGACTGAGCAGGAAACCGAGACTGCAACGAAAGGTATAGGTCAATGTGGTATTGGGAGATGGACTTAAGTCGGTTTAGACTTGGGTTT
+
BBCC@C>CEB>@DGEFG/1CGGGGFGGGBGG@GGGGGGGGG0FGDGGDBFGGGGGGGE>GD:11<F>EGEGGCGGG>:FGGGGGDD>FGGGGEGGEG=CF
@HWI-D00524:51:C587MANXX:4:1101:14071:3262
AATTCTATCCAAGTAAACCCAGACAAATGGGACTGGATTTTGACGCATTAGGCAAAGAAATCCTCGACAGAATGTAATAATTTTTAAGGTCCTTGTTTCT
+
BABBCGDGGGGGGGGGGGFGB0EFDEGGEG>C<FGGGGDFDGGGGBGGCGGGGGGBG>GDGGGGGG<EF/:C>FGGGGECD0FGGEGGFGGGGGGD0FGG
@HWI-D00524:51:C587MANXX:4:1101:14180:3278
AATTCGCTATTTATTTAATTTGGTGAGATTTTTAATTGCATTATTATTTGGCTGGTCTGTGTTTAAATTTGTTAATACTTGGCACATCCCTCCCCAAAGA
+
CCCCCFBGGBFGGGGGGGGGEGGFEGGFGGGG>F@FGEGGGG@GG@GGGGC1F0<<EC1EFGGF@F1?FG1GG1FG00EC:FGGGGGG0:BD/CFGGGBF
@HWI-D00524:51:C587MANXX:4:1101:14062:3419
AATTCTAAAGATTAAAAATCAATTAATTATAATTTTAAGCACAAATATCTCATTTGATTTGGTGAGCCAGTCATATTGTGATTTTCTTTTTTATTATTTT
+
CBBBBGGGGGGGGGGGGEGGGGGGGEGGGGGGGGGGCBDGGEGGGGGGGGGGGGGGGGGFGGGGGEGGGGGGGGGGGGGGGFGGGGGGGGGGGGGGGGGG
@HWI-D00524:51:C587MANXX:4:1101:14475:3440
AATTCCTCGGCAACTCACGCATAGCCTCACTTTCATGCATATGCACGAGGTTCTCTGGACTCGGCCTGCACAGCTCGCGCATATGCGCGACATCTTCCGC
+
3ABBBGGGDG<BGEGGFGGGGGGGFGGGGGGGGGGGCGGGGCEGGGGFGGFGGGGGFGEDGG=FGFGGGGGGEEGGGG@GGGGGGGGDGCGDGGGFGEGG
@HWI-D00524:51:C587MANXX:4:1101:14581:3257
AATTCTGATTATATCCAGTATTGATTGAGTGGTATATTGATACCGTACCCTCGATATTGTTTTGTCAGACTGAGTATTGACAGGCTTTGAGTTCGAGACT
+
A=BBBGCCGGFFCFFFFGGGGGGGGGGEGGGGGGGGGGGGGGGGGGGGGGGGDGGGGGGGGGGFGGGGGGGGGGGGGGCEGCGGGCDGGGGGGGGGGEGF
@HWI-D00524:51:C587MANXX:4:1101:14622:3395
AATTCCACTCAATTCACATCATATGTCTGGTGGAAGTCACAGCTTTCCGGCGTACAGGCCTCCCCAATAATATGAGCCAGACACTGTCCGCGGGTAGCGA
+
@BBCBEFGDGGCGG>@FGGGGGGG>GGGGFGGG0E@FGGGGGGEGGGGGGGCGAG<FBGGGGGGBBGG@FGDCFGEGGGG@=F@GEGEGGGGDGCDCGAG
@HWI-D00524:51:C587MANXX:4:1101:14994:3272
AATTCGTATAAATTTCATTTACGGTCGATTTATAATTAAACAAATTCAATAATTTCACAATTATACGAGTATGTTCAAGTTGAAGCTCTGAGACTTGTTG
+
CCCCCGGGGGGGGFGGGGGGGGGGGGGGGGGGGGFGGGGGGGGGGGGGGGGGEEGGGGGGGGGGGGGGGGGGGGGGGGGGGGFGEGGGFGGGGGGGGGGG
@HWI-D00524:51:C587MANXX:4:1101:14924:3491
AATTCAGCGAATATTATATAATTACAAAGACAACACATAGCTCTACACCTTTTGTTTGAATCATAAGTTCAGAATCAGATTGAATATATGCCATAATCCC
+
BCCCBGGGGGGGGGGGGGGGGGGGGGGGGGGGGGGGGGGGGGGGGGGGGGGGGGGGGGGGGGGGGGGGGGGGGGGGGGGGGECGGGGGGGG@GGGGGGEG
@HWI-D00524:51:C587MANXX:4:1101:15015:3297
AATTCTCAATAGCATTTAAACAATCACTTTGGAAACTATATCTTTTCTCTTGTATTCCTTTTTCAATAAATGAGACATACAATGCCTCCAATAGATAATC
+
BBCCCGGGGEGGGGGGGGGGGGGGGGGGGGGGFGGGGGGFGGGGGGGGGGGGGGGGGEGGGGGGGGGGGGGGGGGGGGGGGGGGGGGGGGGGGGGGGGGG
@HWI-D00524:51:C587MANXX:4:1101:15133:3406
AATTCAGTTCCTCGATCAGATCTGATTCAATCAATCCCAACTGATTTTTCATTTAAAAGTCTTTTGAAGAGTTTAATCAGTTGTGCAGCCGTATGGTCTT
+
ABBBCD1GGG>GGGGGGGGGGCGG>F>BFGGGGGGGGGGGDDF1EGGCGGGGGGGGGCFEFGGGGCGEGGGD>FGGGEGGGCGGGDCFGG@9CDGGGGGG
@HWI-D00524:51:C587MANXX:4:1101:15852:3418
AATTCCAGTAGAGGTAACTCAGTATCGTCGTCTTATTGGCTCATTATTGTATGTTACTGCCAGTAGCCGTGATATTTTATTTGTTGTTTGCATTTGTGCA
+
BCCCBGGGGGGCGGGCGGGGGGGFGGGGGFGGGGGGGGGGGGGGGGGGGGGGEGGGGGGGGEGGGGFGGBGGEGGEGGGGGCFGGGGGGGFGGGGEGCFG
@HWI-D00524:51:C587MANXX:4:1101:15930:3420
AATTCTAAACGTATTTTATTTCTAAATGGCCATTTTGTTCTAATAATGGGATAGCTCGAAGGTCTAGGAACAAGATTTAAATTTTATTTCTTTCAAGTTG
+
CCCCCGGGGGGGGGGGGGGGGGGGGGGGGGGGGGGGGGGGGGGGGGGGGGGGGGGGGGGGGGGGGGGGGGGGGGGGGGGGGGGGGGGGGGGGGGGGGGG>
@HWI-D00524:51:C587MANXX:4:1101:16228:3340
AATTCGTCTAATCCCATATGCACTTCTTGGATTGGCATTACTTGCTCGAAAGATGGGACTCGAGTGGTTGCCATCCATCTCCCTGGCATTGGTCTTTACG
+
CCCBBGGGGGGGGGGGGGGGGGGGEGGGGGFGGFGGGGGGGGGGGGGGGGGGGGGGGGGGGG0CFFBFD<EEGGG>FGGGGGGGGGGGGGGGGGGGGGG<
@HWI-D00524:51:C587MANXX:4:1101:16186:3411
AATTCCATTTGGGTTATAGTAGACCGACTCACTAAGTCAGCGCATTTTCTGCCAGTGAAGACGACTTTCTCCATGACGCAATATGCGGATCTTTATATCC
+
<AB@<FG1@CG>>FFFGGCGGG>FGGDGFGGGGGGG1FDGEAG<FFGBG>@>F1@BDDGCGDBDGGFGGGGGFGGEGGGG9E:<FGGGGGDGG0FGFEGG
@HWI-D00524:51:C587MANXX:4:1101:16010:3425
AATTCAGTTGGATATTACTTCTATCATCCCCAAGAAACAAAGGTGTTTGTTTCTAGGACGCAACCTTTTTGGAAAAAGGAATTTCTATTAGATAGAAAGG
+
CBCCCGGGGGGGGGGGGGGGGGGGGGGGGGGGGGGGGGGGGGGGGGGGGGGGGGGGGGGGGGGGGGGGGGGGGGGGGGGGGGGGGGGGFGEGGGGGGGGG
@HWI-D00524:51:C587MANXX:4:1101:16209:3462
AATTCAGAACAAATCTTAAAACACACGATAATTCAAAATTTTAAATATTATATTTTATACATATTTTCATCTATAACTCTTGAGCTGAGAAATAAGACAA
+
<:ABBGDCGGGGFFGGGGGGGGGGGGGGGGGGGGGGGFGGGGGGGGGGGGGCGGDGGGGGGGGGGGGGGGGECFG1EFGGGGGGGGFGGGGGGGFGEGGG
@HWI-D00524:51:C587MANXX:4:1101:16419:3261
AATTCAAGTATGGCTTCTGAAATCAGCTATGGCGTGACCAATGTCAATTAACACATGATTTACTTAATTAAAGACACTTAATCATGTTTAGTTAACTTAG
+
CCCCCGGGGGGGGGGFGGGGCGGGGGGGGGGGGGGGGGGGGGGGGGGGGGGFGGGGGGGGGGGGGGGGGGGGGGGGGGGGGGGGGGGGGGGGGGGGGEGG
@HWI-D00524:51:C587MANXX:4:1101:16385:3402
AATTCACGGTTTGATCCTAAACGACTGTTACACAGCATCCCAGTGTCAAGGGGGTGAAGTGAATCTTCCTTGTAGATGCTTCACCAGCTGCTTGTTTATC
+
CCCCCGGGGGGGGGGGGGGGGGGGGGGGGGGGGGGGGGGGGGGGGGGGGGGGGGGGGGGGGGGGGGGGGGGGGGGGGGGGGGGGGGGFGGGGGGGGGGGG
@HWI-D00524:51:C587MANXX:4:1101:16996:3276
AATTCATAAAAGGAGATACAAATTCTTTACCTGATTTCCTCACAAGAGAATTTCTCCAAAACAGAAATGCCACCCAAAAAGGATAAAAATCCTGTTCAAA
+
B@BBBGGGGGGGFFGFGGGGGGGGGGGGGGGGGEFGGGGGGGGGGGGGGGGGFFGGGGGGGGGGGGGCGGEGGGGGGGGGGFGGGGGGGGGFGGGGGGGG
@HWI-D00524:51:C587MANXX:4:1101:17013:3261
AATTCACGTTAGTATGTGCAGCAACGACCCACGATCGAAGTCCAATGAGTCCCTCAACGCCAAGTAAGTATGTTGACGTGCAAGAAAACATTTTAAGTTT
+
CCCCBGGGGGGGGGGGGGGGGGGGGGGGGGGGABGGGGGGGGGGGGGGGGGDGGGGGGGGGGGGGGGGGGGGGGGEGGGGEGGEGGGGGGGGGGGGGGGG
@HWI-D00524:51:C587MANXX:4:1101:17108:3311
AATTCCAACATATGGCACTTCACGGTGGGATAGAACCTTTTTATGGCCTCGCCCCCTTAGAGGATTACAACTTAGGGACTGACGTCAGTATACCGTTAAA
+
BBBBBGGGGGFGGGGGGGGGGGGGGGGGGFGGGGGGGGGGGGFGGGGGGGGGGGGGGGGGGGG1FFEGGDEGGGEFGGGGGGGGFGGFGGGGGG.CFFGG
@HWI-D00524:51:C587MANXX:4:1101:17052:3360
AATTCAGTAGGTATTATTCCTGATTTAATACAATTTAAATCTGCACCAGTATCAAATAAGGCTATTGTATTCATTTTGAAATTTTCTGAAAATACTAGAT
+
CCCCCGGGFGGGGGGGGGGFGGGGEGGGGGGGGGGGGGGGGGGGGGGGGGGGGFGGGGGGGGGGGGGGCGGGGGGGGGGGGEGGGGGEGGGGGGGGGGGG
@HWI-D00524:51:C587MANXX:4:1101:17168:3419
AATTCTGAGAAGGTGAACAGTCTGAGATGCTTCGAATTTCGAACATGTCCTTTCATATCCCTACACAATTTCCAAGATACGTCCTGATCGTCCATTTATC
+
AAABBFE>GEDGBGGGGGGGGEGGGGGGGGGGFGEGGGGFEGGGGGGGGGGGGGGGGGGGGGEGGGGGGEGDGGGGDGEGBGGGGGFGGGGGGGGGGGCG
@HWI-D00524:51:C587MANXX:4:1101:17850:3348
AATTCATAAGGGATTTACTTGTCTATGTATTGTTCCATTCGATCTTTTAGGTCCCGACTTCACCTCGACGGTTATGCCACGATACCCTTAAAAGCCTATA
+
ABBBBEGGGGGGEGEGGGGGGGGGGGGGGGGGGGGGGGGGGGGGGFGGGGGGGGGGGGGGGGGGGGGDGGGGGGGGGGGGGGGGGGGGGGGGGGGGGGGG
@HWI-D00524:51:C587MANXX:4:1101:18128:3254
AATTCAGTTGCTGCATTAATAAAATCTTGTATTATGCAAATTTGGAATCCAAGTTATTTAGTTCCTAAAGTCTCTAGTAAAGCAGCATATGTTTCTCACA
+
CCCCCGGGGG1FGGGGGGGGEEGGCBGGGGGGGGGGFGFGGGGEG>GGGGGGEGGGGDGGGEG>F:FGGGGGGGGEGGCGCBEGGGGGGGGGFGEGGGFB
@HWI-D00524:51:C587MANXX:4:1101:18020:3306
AATTCTAAATCTAGAATCCTTACTGTGGTATCTCCACTGATCAGTCATCTCTGTTCCGAATCTTACCAGTTCTGGAACAATTTTAAAATATGTCTGTACT
+
BBABBGEGCGFDGGGGFCBFGGGGEGGGF>FGGGGFGGGGG1D:FCFGGGCFGGGGGGBGGGGG>FEGEGE1@GGEDEEGGGGGGCGEGCFGDCGGGGGG
@HWI-D00524:51:C587MANXX:4:1101:18010:3439
AATTCCATTACGTTCCGCATTTATACAGTATTTAAAAAATTTAGACCCTGTTTAATATAATTGATTAAATTGTCTCAATAATGATTAAGAACCTGATTAG
+
BCC@BGGGGFGGGGGGGGGGGGGGGGGGGGGGGEGGGGGGEBGGEGGGGGGGGGGGGEGGGFGGCGGFGGGF@FGGGGGGGEGDGCGFFGGGGG0EFDGG
@HWI-D00524:51:C587MANXX:4:1101:18403:3270
AATTCCAGAAAGGTGACAGAGTGTTTTTGAAAATATCTCCCTTTAGAGACACTGTTCGATTCGGCATGCGAGGGAAGTTATCTCCTCGATATATTGGTCC
+
BBBB@GGGGGGGGGGGGGGGGGGGGGGGGGGEGGGGGGGGGGGGGGGGFGGGGGGGGGFGGGGGGGGGGGCGGGBDGGGGGGGGGGGGGGGGGGGGGGGG
@HWI-D00524:51:C587MANXX:4:1101:18294:3432
AATTCATGTGTAATGGAACTTTTGAAGATAAAAACCCAAATGAAGCTATGGAGTATTTGGAATCATTAGTAGAAAATACTAAAAATTGGGATAATATAGG
+
BCCCCGEGGGDFEG1F>GCFGE@@>CGGGGEGCBFGGGFGFGGGGGFGDCGGG:FFGGGCCFG>G1<DGGEGGGEDDGGGGGGGG>:FDGGG00=FGG>0
@HWI-D00524:51:C587MANXX:4:1101:18542:3304
AATTCTCTTACAACAACAGCTATCAGAAGAGTATCGAGATGGCACCGTTTGAAGCTTTGTATGGCAAAAAGTGCAGATCTCCGTTGTACTGGGATGATGT
+
BBBBBG1FGGGGGGEGFGGGGGCGGGGGGGGFGGEGFGGGGGGEF0E=FDGF>FGGCBFGGGGGGGFGG0FGGGGGEGG@FG@FGGFB0CCE:C08=CGE
@HWI-D00524:51:C587MANXX:4:1101:18803:3251
AATTCAATTTGTATGGAATACCATTTTGGCATTTTTTATTTCCATATTTGAAAATAAAGCCTCATCCTTGTAAATAGATCAAGATTTAGATTGATATCCT
+
CBCCCGGGGGGGGGGGGGGGGGFGGGGGGGCGGGGGG>GGGGGGG>BFGGGBGGGGGDDEGGGGEGCFF>GG;=?C0CGCCGEGGGGGEGFGFDGGEGCG
@HWI-D00524:51:C587MANXX:4:1101:19118:3270
AATTCACAAAGAGGTAGGGAATCTTGCCAACTAATGCCAAAATCTAGCACTACGGCTCTCAACATATCCTCTAGTGTTTGGATAGTCCGTTCTGACTGTC
+
CBCCCGGCGEGGGGGGGGGGGGGGGGGGGGGGGGGGGGGGGGGGGGGGGGGFGGGDGGGGGGGGGGGGGGGGEGFGGGGGGGGGGGGGGGGGGGGGGGGG
@HWI-D00524:51:C587MANXX:4:1101:19275:3327
AATTCAAATTACTCTTTGGCCGTCTCCATATGTTTCTTCAGCCATAAATTTCATAAAAGAGAAAACTCAAGCTTTACAGTATTCGGCTCGTTAGCTCGTG
+
BBCCCGGGGGGGGGGGGGGGGGGGGGGGGGGGGGGGGGGGGGGGGGGGGGGGGGGGGGGGGGGGFGGGGGGGGGGGGGGGGGGGGGGGGGGGGGGGGGGG
@HWI-D00524:51:C587MANXX:4:1101:19383:3480
AATTCTAGAATGATAACTTTACAGCTACTGATTTTGCCTATACTGAAAAGAGGTCTATTGAAATCAAGTCTACAAAATTGAAGGCTGCTTATTTCGAAAT
+
B@BBBGGGGGGGGGGGGGGGGGGGGGGGGGGGGGGGEEGGGGGCGGGGGGBEGGGGGGGGFGGFGGGGGGGGGGGGGGGGGGGGGGGGGGGGFGGGGFGG
@HWI-D00524:51:C587MANXX:4:1101:19990:3467
AATTCCAAATTCCATGAAGAATAGACATAAAGTCTTGCCATCAATCCAATGTTCAGAAAAGGATTTCTTTATGCATGGGGACACATTTAACCATGTATTC
+
BBBCBGEGGGGGG>FG>FGGGGGG1FFFGEGGGGGGFGG1FGGGGGGGGGGGGGFGGGGGGCEGGGGGGGGGGGGGEGGGBDGGGGGGDGGGGGGEGGGG
@HWI-D00524:51:C587MANXX:4:1101:19935:3475
AATTCACACTTGGACAGTTTGGCATACAACTGCTCTTTTCTCAAAGTTTTCAATACAATTCTCAGATGATCTGCATGCTCAGTCAGACTCTTCGAATATA
+
CCCCCGGGGGGGGEGGGGC@GGGCGGDGGGGGGGGFGGGGCFGGGFFGGGGGGGGGGGGGGGGGGGGGGGGEGGCGGGGGGGGGGGGGGGFGF>FGDGGG
@HWI-D00524:51:C587MANXX:4:1101:20077:3344
AATTCATTTCTAGATTCAAAATGAGGAAGAAGAAGAATCATTTGGAGGAGGTTTTCTCAAGTTTCTTGCTGTGAAAGGAAATGAAGAACTGATGTTGATG
+
BBBCBFGGGGGGGEGGGGGGGGGGGEGGGGGGGGGGGGGGGGGGGFGGGGGGGGGGGGGGGGGGGGGGGGGGGGGGGGGGGGGGGGGGGGGGGGGGGGGG
@HWI-D00524:51:C587MANXX:4:1101:20035:3447
AATTCATAGTTCTTTTGTACGAGTCTCGTCAGTGATACGACTATTGAAAAGAAGCCCTCGATAAATTTCCGCTAATAGCCTGGTAATCCAAAGAAGCCTC
+
<3<?<EFEDGGGGGGGGG1EG;>E1CGGGGGGFGFGFGGGGGCFGGGGGGGGGGGGGGBBGGBGGGGGEGGGGGGGGEGGGGGGGGG@FDEDFGBCFEGG
@HWI-D00524:51:C587MANXX:4:1101:20386:3394
AATTCCTTAAAATGATTAAGGATCCAATATTAAAATCTACAATTATTGATCAAATGGAGAATACTGCTTCAACAAGCAATAATGATAATAACATTCTTGT
+
CCCCCGGGGGGGGGGGGGGGGGGGGGGGGGGGGGGGGGGGGGGGGGGGGGGGGGGGGGGGGGGGGGGGGGGGGGGGGGGGGGGGGGGGGGGGGGGGGGGG
@HWI-D00524:51:C587MANXX:4:1101:20469:3398
AATTCTAACAAATTTATTTGATCCATGCAGGAAAATGGCGTCATCAAGCAAAGTTAATTATTCCCAACAGAAATCCCCCACAGAATTAATTTGTTTTGGA
+
BBCCCFGGEGGGGGGGGGGGGGGGGGGGGFGGGFGGGGGGGGGGFGGGGGGGGGGGGEGGGGGGGGGGGGGGGGGGGGGGGGGGGGGFFGGGGGGGGGDG
@HWI-D00524:51:C587MANXX:4:1101:20531:3384
AATTCATATGCTATTCTCGATATAATAGTTGCAGATTCGATCGAGATATATGAGTTGAAAGTACCGTACTGTATGCTAACCATAGCTTAAGGTTCTTGCA
+
BABBBGGEGFGGEGGGGGGEGGGGGGGGGGGGDDFGGGGGGGDDG:FGECGGGGGECGEGGGEGGGGGGGF@GGGGGGGGGGGGGGGGGGGGFGGGGGE@
@HWI-D00524:51:C587MANXX:4:1101:20643:3471
AATTCGAGTTTCCAGACTGGATTTCGAAGCCAGCCAAGAGTATAATTTATAAGCTCATGGACCCAAATCCAAAGACAAGACTGAGCCTCGACGAATTAAC
+
BBCCBGGGGGGGGGGGGGGGGGGGGGGGGGGGGGGGGGGGGGGFGGGGGGFGGGGGGGGEGGGGGGGGGGGGGGGGGGGGGGGCGGGGGGGGGGGGBFGG
@HWI-D00524:51:C587MANXX:4:1101:20919:3251
AATTCCAGAAAAGGGTAGTATTTCTTCTGAACAGATAGATGTATCAGAAACTCAGATGGAAGTACAGATAAAGAGGTTTCAGTCGTATCAACCGCCGATT
+
BCCCCGGGG>BFGGGGGGGGGGGGGGGGGGGGGGGGGGGGGGGGGGGGGGGGFGGGGGGGGGGGGGGGGGGGGGGGCFGGGGFFGGGGGGGGGGGGGFEF
@HWI-D00524:51:C587MANXX:4:1101:21094:3398
AATTCCTATGCATATAAAATATCTATTATTTGGGCCCGCTTAGCTCAGAGGTTAGAGCATCGCATTTGTAATGCGATGGTCATCGGTTCGATTCCGATAG
+
CBCCCGGGGFGGGGGGFGGGGGGGGGGGGGGGFGGGGGGGGGGGGGGGGGGGGGGGGGGGGGGGGGGGGGGGGGGGGGGGGGGGGGGGGGEGGGGGGGGG
@HWI-D00524:51:C587MANXX:4:1101:1263:3691
AATTCACAAAAATCAGTTTCTGATAAAACTGGTTTAGGGTTCAACACTCAAGGAGAAATGTATCCAAATGATACTCAACCAAAGCTAAAAATAGACGAAG
+
CCCCCCFGGGGGGGGGGGGGGCFGGGGGEGGEGGGF1EFDGGFGGGDG>GGE1C@FFGFC<FDGBFGGGEBGGGCEGGGEGGGFGGGGGGGFG@DGG<GD
@HWI-D00524:51:C587MANXX:4:1101:1652:3711
AATTCGGCATAAAAGTCCTAAGGTGCCCAACGACACGCGAGCAGTTGCGCCGATGGCCGACACGGGCGACGGAAATGAAGAACCTCACGAGACAATGTTG
+
BCCBBGGDGGEGGGCGGGGEGGEGGCG@FGGGGGGGG@GBDGDGGGGGG@BGGGGGFGGGC<>GG>GGGG;G>>GGGGGBGD9DGGGGG>DGGBGGEEGG
@HWI-D00524:51:C587MANXX:4:1101:2209:3548
AATTCTCGGCTAACCTTACCACGACGCCCAGCCTCATCTTATCTGTTTATTTGAGTACTCATGACTTCAATCATGTCAATAATCAACGTCTGAATATAAT
+
BBCCBGGGGGGGGGGGGGGGGGGBGGGGGGGGGGGGGGGGGGGGGGGGGGFGGGGGGGGGGGGGGGGGG>FGGGGGGGGGGGGGGGFGGGGGGGGGGGGG
@HWI-D00524:51:C587MANXX:4:1101:2405:3701
AATTCATAGTTAAAACAACAAAGCAATGTTTAAACAAAGGAAAATAAGCTAGAAATACTAGGCGTGACGGAATCTGCGAAGAACGAAGCCCGGAAATCGT
+
BBBCBD>DE;FCGCGGFGGGBEGGGGGGGGGGGFCFGGGBGDDGGGGGCDGGFBGC1CGGG=1/E/FGGGCG0BFFGGGGGGGGGGGGGGGGGGC>;FGG
@HWI-D00524:51:C587MANXX:4:1101:2424:3703
AATTCAACTCAGATTCCATTTCTTCAAGTCACTTGGATGAATTGGCATCAGATAACGCTTCCTTGAAGGTCCATGGATCACATCCATGGTTAGGCTCATC
+
CCCCCGGGGGGGGGGGGGGGGGGGGGGGGGGGGGGGGGGGGGGGGGGGGGGGGGGGGGGGGGGGGGGGGGGGGGGGGGGGGGGGFGGGGGGGGGGGGGGG
@HWI-D00524:51:C587MANXX:4:1101:2794:3618
AATTCATAGGAATCGCATACGACATCCGATAATCGATCCGTTTACGATTCTACAACATCTATAATCTCAAGAACATATAATCACAAGCATATCAGCATTT
+
BBBBBGEGGGGGGGGGGGGGGGGGGGGGG/EGFGGGGGGGGGGGGGGGGGGGGGGGGGGGGCGGGGGGGGGGGGGGGGGGGGGGGGGGGGGGGGGGGGGG
@HWI-D00524:51:C587MANXX:4:1101:3442:3508
AATTCTAAATGACAGCAGACACGCAGATCTAAAAATTTTGATCCAAAAATCATTTCAAACGTTTTTGCTCAAACTTTTGACAACATGCATGGATTTTTAT
+
BB@BBGGGCFCGCCD>FGG>BGGBGGGG>1EBGGGFFGGGGGGGGGDFGGGGGGGGEGGGFDFFGGBGGFGGGGGGGGGFGGCGGGGG>FGGEFGCCGEG
@HWI-D00524:51:C587MANXX:4:1101:3541:3522
AATTCAAACACGATACCATAAAATAAAATCCGGTGTTTTCTTTGATTTTTTATTTTAAAAAAAATAAATATCTTATCTTCTGGACTGTTTAACTACACGG
+
BBB@BGGGGGGGGGGGGGGGGGGGGGGGGGGGGGGGGGGGGGGGGGGGGGGGGGGGGGGGGGGGGGGGEGGGGGGGEGGGGDCCGGGGGGGGEG>GGEGG
@HWI-D00524:51:C587MANXX:4:1101:3749:3726
AATTCTATATCTATATGTATCAGCATCCTACTACCCGTTTATTCTATAGATATATATATATTTGGACTGGAGTTGACAAACAACCAATACCAATTTTATT
+
BBBBCGGGGGGGGGGGGGGGGGGGGGGGGGGGGGGGGGGGGGGGGGGGEGGGGGGGGGGGGGGGGGGGGGGGGGGGGGGGGGGGGGGGGGGGGGGGGGGG
@HWI-D00524:51:C587MANXX:4:1101:3867:3505
AATTCCCGCACTCAAGAAAAAATACATTCTTTTTTTTTCTATCCACTCTGTTTTTATCAAAGCTGAAAAGTTTTTGATTTTGAGATACAATAACTGAAGG
+
BCBBBGGGGGGGGGGGGGGGFGGGGGGGGEGGGGGBDGDGGGCGGFCGGGGGGGGBGG>@FGGGGGGGGGDGGGG//EDFE@E=FFEGGFGGDC80;00C
@HWI-D00524:51:C587MANXX:4:1101:3972:3528
AATTCCTGAAAATATAGGATTGCGTAGAGGGACGAGAAGACGCAATCCACCTGACTATGGAACAGGGAGCCATTTGTATCATTTTAATTATGACGATGAT
+
CCCCCGGGGEGGGGGGGGGGCFGGGDGGGGGGGGGGGGFDGGGGGGGGGGGGGGGGGGGGGGGGGGGGGGGGGGGEGGGEGGGGGCEGGGGGGGGGGGGG
@HWI-D00524:51:C587MANXX:4:1101:4012:3640
AATTCCGAGATATGTTCCGATATTATTGCTGTCTTTGAATTGAAATTGGGTCCATAATGCAGTGCCCTTTGTCTCTTAATTCCGTGGATATTCCTGGAGA
+
BBBCB>FF</FGGEGEEDGEFGGECGGCDE@CFFGGDG>>EGGGGEEGGGGGB@EGGGGGCFGGGGGGGGGGFGGGGFGDE0FCGBA<FEEFGEGGGBEG
@HWI-D00524:51:C587MANXX:4:1101:4527:3601
AATTCCTAATAAATCTCAGTACAATCTATAACTTCAGTATCTGTACACTGTAAAATGAATAACAGCATAATTCTGATAGCAATCTCAATCAAATCAACTC
+
CCBCCGFGDCGGGGGGGGGGGGGGGGGGGGGGGGGGGGGGGGGGGGGGGGGGGGGGGGGGGGGGGGGGGGGGGGGGGGGGGDEGGGGGGGGGGGGGGGGG
@HWI-D00524:51:C587MANXX:4:1101:4969:3541
AATTCCAGAACGAAACTACGAACGAAAGTTATAAGTCAATGTGGTATTGGGACATCAACTCAAGTAAGATGTACTTGAGTTTCCCTAAATCACATACTTA
+
A?BB@GBFGGGGCBBGC;F<FGGGG<>EGG@GFCGGC:1FECGFGGGCGCGEGFFFGGE@BF1EGCGGGFFGGCGCGGG@@D0CD:BDGGGGGGE0::0E
@HWI-D00524:51:C587MANXX:4:1101:4928:3656
AATTCGACTAACATCTCGCCAGCTCACTGCGGAGTAATGAGTCTCGTTCGTTGGCACGTTTACAATCAAATTAGCCTAATTTTTGTCCAAATCAGGCACG
+
AAA>:0F<//;EF>CGGEG@BEGGB:FGGGGGGGGGGGGGGGCEG1FGDCFGEBGEGGDDD:FFCGD1:CFGG0FEFG0=EFGGGG0@0BFGGG>G>0FG
@HWI-D00524:51:C587MANXX:4:1101:5037:3658
AATTCATGTCTCCATGTGAGACGAACCCAAAAATAATTATCTAAAGAAACCCACAATACTGAATGAAACGATTATGTTTTTAATTGATTTGAAATCTAAC
+
BBBBCGCGGGGGCGGGGGC1EFGGGG>GGGGBGGGEEGEGGECEGGEGGGGGGGGGGGGGGGGGG>CGGGGFGGGGGGGGGGFC@GGG>F0;CGGGGGGG
@HWI-D00524:51:C587MANXX:4:1101:5085:3693
AATTCTCTGACATTTAAACATGAACTTTAAAACTCTATATTTCTCTTGTATTCCCTTTCTCAATATATATGAGACAACAAATGCCCCAATAAATATAACA
+
CCCBBGGGGGGGGFGGGGGGGGGGGGGGGGGGGGGGGGGGGGGGGGGGGGGGGGGGGGGGGGGGGGGGGGGGGGGGGGGGGGGGGGGGGGGGGGGGGGGG
@HWI-D00524:51:C587MANXX:4:1101:5720:3644
AATTCTCGATGTAGTTAGATTTTGATTTAAACCCAGTAGCCTTCGACGCCTTCAAGTTTGAGAGTAAGTCTTTTATGAGATGGTCTCACGAATCTTTATC
+
BBBB@GGGFGGGGGGGGGEGGGGGGGGGGGGEGGGGGGGGGGGGGGGGGGGGGGGGGGGGGGGGGEGGGGGGGGGGGFGGGGGCGGGGGGFDEGGGGGGG
@HWI-D00524:51:C587MANXX:4:1101:5640:3704
AATTCAAGTTCATCCAAACTTGATTCACTTTTGATGATTGGACAGAATGACAAAGCTGGACTTGGTTATCCGAATAGTTTGTTTGAAATTGGAGAATCTT
+
BBBCCGG>C;FGGGGGGG0FGGEEG>:1F>DF@<G>1FCFBFGGGGGGGGGGG1=CE1CFGGGG1>EF1FGGBBGEG>F>GDGDDFGGG0FFGFGG0F:F
@HWI-D00524:51:C587MANXX:4:1101:5777:3557
AATTCTTGTCTCATATCTGATTCAGTTTCCCAAGTTGCTTCTTCTACACCATGACGAGTCCATTGCACCTTCACAAGTGGAATCGTCTTCGTTCTGAGCT
+
BBBCBGGGGGGGGEGFGGGGGGGGGGGGGGGGGGGGGEGGGGGGGGGGGGGGGFGGGGGGGGGGGGGGGGGGGGGGGGGGGGGGGGGGGEGGGGGGGGGG
@HWI-D00524:51:C587MANXX:4:1101:5989:3685
AATTCAACAAAGGAAAAGGAAAAGAAAAAATGTTTATGATCATGTTAAAAGGTTTTATGTTATGTCATGTTGAGGAAAAAGGAAACAGTTAAAGTTTGTG
+
BABB=FGG>GGFF1FDB>GGGGGFGGFGGGGGGGGGGGEGG>FGGGE>FEGGGGGGGEGEG>FC@F@1BEF0CFG@FD0CFG>FGGEGECGCGGCGGGBF
@HWI-D00524:51:C587MANXX:4:1101:6249:3661
AATTCCAATCCAATGGACCGAGATATCGACAAATATCTACTTGAAAAACTAAGTGCGAATGCAATATGAGGTCGAGTATATATCATACCATATAATATAC
+
BCBCBGGCGGGGGGEDGGGGGGGGGGG9FGGGGGGGGGGGGGGGEGGGGGGGGGGGGCGGEGGGFD@FEE>FGGGGGGGGGGGGGGGGBGGGGGGGGGGG
@HWI-D00524:51:C587MANXX:4:1101:6284:3512
AATTCTTGTCACAACATTGTCAATATATCATTCACCTACCATCAATAAATTATTATAATAATATTAAAAAACTAATTTTATGGATCGTTCTTTGTCTGGG
+
A@BBBGGGGGGGGGFGGGGGGGGGGGEGEGGGGGGGGGGGGGGGGGGGGGGGGGEGFGGGFGGGGGGGGGGGGGGGGEGGGEGGGGGGGGEGGGD>GGGE
@HWI-D00524:51:C587MANXX:4:1101:6509:3510
AATTCTACACTAATCTCTCACCCATCATTGGTGATTAGAGATCAAGCAAGTTTGGAAAAAAAATTTTGCATGTTAAGGTGTACCAATTCAGTCCACAACT
+
CCCCBGGGGGGGGGGGGGGGGGGGGGGFGGGGGGGGGGGGGGGGGGGGGGGEGGGGGGGGGGGGGGGGGGGGGGGGGGGGGGGEGGGGGGGGGGGGGGGG
@HWI-D00524:51:C587MANXX:4:1101:6646:3664
AATTCAGTCCCTCATTCAGACCTTATTCTGCCAATACCAAATGATTTTTCATTTAATAATCTTTTGAAAATTTTAATCAGTTATGAAGCAGTTTACTCTT
+
BBBBBGGGGDECGEGEDGG>FFGGGGGGGGGE@BBGFGGGGGEGGGGGGGCGGGGGGGGEEGGGG@FB1FG@FGG>GGGGGGGGGGF0EFFGGGGCG>EG
@HWI-D00524:51:C587MANXX:4:1101:7182:3623
AATTCTCTACAATGACACTATAGAACAATTGAAGGGATGTGGCGCAGCTTGGTAGCGCGTTTGTTTTGGGTACAAAATGTCACGGGTTCAAATCCTGTCA
+
BBBBCGGGGGGGGGECCEGGGGGECGGGGGGGGGGGE@GGGGF<GDGGGGGGGGGGGGFDDGGGGGGGGGGGGFGGGGGG0EFGDGCG0=FGGGC0@GGG
@HWI-D00524:51:C587MANXX:4:1101:7066:3631
AATTCAACAAACACGAATATGAATGTGTTAATATGAATATGAATGTGTTGATATGAAAATTTTTTTATTTAAAGTTTATGTATTATGAAAATGTTTTTAT
+
CCCBBGGGGGGGFBDGGGGGGGGGGGGGGGGGGEGEGGGGE:FGECGGDGGGGGEEGGGCD1<CGGGGGGGGE>C;EDG0FGGGGGGFCGGFGG>0FGGG
@HWI-D00524:51:C587MANXX:4:1101:7444:3647
AATTCTAGCTCTTCCAGAGTGGTATCTCACTGATGGCTCGGGCCCCCCCGGAAGGAGGCCTTCTTCGCCTTCCACCTAAGCTGCGCAGGAAAGGCCCAAA
+
BBBCCGGGGGGGGGGGGFGGGGGEGGGGGGGGGGGGGGGGGBGGGGGGGGGGGGGGGGGGGGGGGGGGGGGGGGGGGGGFGGGGGGGGG.DGGGGGGGEE
@HWI-D00524:51:C587MANXX:4:1101:7297:3662
AATTCCACAGTGTATATTACTAACAATATGAGAATAAGAAGTAATTATATTTACTAAAAAATATTATTTTTGTAAAATCCAAAGTAGTTGAACCATATAT
+
CABBBGGGGGGEGFEGGGGGFFGGGGGGGG>>@GGGGEGCGGGBGGGGGGGCGGGG:FFGDGDC@DEGGGGGGGC;1>F0:CF@FGCGC0:FECGGGGFG
@HWI-D00524:51:C587MANXX:4:1101:7301:3739
AATTCCTAGAAATCCAACAAACAAAGTAAATAATACTAATACAATTAAAGGAAATACCATAGTATTCTCGGATTCATAAGGATAGGAATAAGACTTTTTA
+
CCCCCGGGGGGGGGGGGGGGGGGGGGGGGGGGGGGGGGGEGGGGGGGGGGGGGGGGGGGGGGGGGGGGGGGGGGGEGGGGGGGGGGGGGGGFGGGGGGFG
@HWI-D00524:51:C587MANXX:4:1101:7901:3508
AATTCACGTGTAAATCTCGATATACCAATAGTTGCAGATTTGATCGTAATATATATGTTGAAGAGATCGTATTGTATACTAAACATAAATTATTGGTTCT
+
BBBB0@GGGGGGGGGCFGGGGGGEGDGGGGGFEFGG1CFF@CGFCGGGGBGGGGEGGGGEE1DFF1FF@GGGCGG>GGGGGFGG0EDGB0FDF@@>B0:F
@HWI-D00524:51:C587MANXX:4:1101:7774:3514
AATTCCTTTTTGTCGCTTAAAATCACTATTATTTTAGGTAATATTTGTTTTTTGAATTGCATTAATGTATGTTTCATGGTTCTCTACAATTTGAAGTTGA
+
CCCCCGGGGGFGGGGGGGGGGGGGGGGGGGFGGGGGGGGGGGGGGGGGGGEGGGGGGGGGGGGGGGGGGGGGGG@FGGCGGGGGGEGCDGGGC00FGG0C
@HWI-D00524:51:C587MANXX:4:1101:8468:3525
AATTCTAGCTCTAGAACCCTTACCATAAAATTTCCACTCCTCAGCCATCTCAGGTCTGAATCGAACTATCTTGTGGAAACAATCGACTGTAGCTCGGTAC
+
BBBBBGCFEGGGGGGGGGGGGGG>FFGGGGGGEF>CDFBGGF1FGGDG>ECFCEGEGGDFGGGGGGGFGG>1=EFGGCGGGGEGB09=EFG0D00>CGGG
@HWI-D00524:51:C587MANXX:4:1101:8301:3673
AATTCTTCTATTACGGAATTCGATATAGGAACACCATATTTGGTTATATCGAGTAATAGGAACAGAGTTCCTTCTATTACGGAATTCGATATAGGAATAC
+
BBBCBGGGGGGGGGGGGGGGGGGGGGGGGGGGGGGGGGGGGGGGGGGGGGGGGGGGGGFGGGGGGGGFGGGGGGGFGGGGGGGGGGGGGGGGGEGGGGGG
@HWI-D00524:51:C587MANXX:4:1101:8585:3561
AATTCAGAGTTTGGTTCGAATGGTGATGGATTGGTGACTTTCAGAGGTTGTATCTGTGTTCCTTTTGGCGACGATATTCGTAGAGACATCTTGACAGAGG
+
BBBB@FGC>FGGGGFFDGGDFGGGG>FGG1FGGFGGGGGGGGGGGGGEGGGGGGGGGGEGFGGGGCBEEGDAGC>/EDGEGGGGGGGGGGGGGCGGGEGG
@HWI-D00524:51:C587MANXX:4:1101:8579:3579
AATTCTCTTCTAAATCCTGCAAAACAAACCACAACTATAAAATTGTTCCACTAATTTTCACGTGTATGAGACTAGTCAAGTGGTCTCAATTGCTTTACCA
+
BBB@B>1;FCDEG1FFEGGGGGGGGGGGG=GGGGGDGGCECFGGG@FBDGCGGGGEGGG@GGGBGGDG1FEEGGGGGEDDGCGGGG@F0EFFE0FDGEFG
@HWI-D00524:51:C587MANXX:4:1101:8881:3656
AATTCCATATCAACCAACAGTAATAGAAAAGACTCCAGTTCTATCCACGTCGATATGGCATCGATCACCAGTAATAGAAGAAGCTCTGATTCTATCCACA
+
CCCCCGEGDGDBGGGGGBEGGGGGGGFGCGGBDFGEGGGCGGFEGEEEGGGGGGGGC:FGGGGGDDGGGG:GGF@FG:FG0FGGGGGGGGGGGGGGGGCG
@HWI-D00524:51:C587MANXX:4:1101:9153:3726
AATTCACTAACAAGTATCTTGAGTTATATCTGAATGAGCAGGGGATTCATCATGAATATTCAGCTGCCAGAACTTCTCAACAAAATTGAGTAGCTGAGAG
+
CCCCCGGGGGGGGGGGGGGGGGGGGGGGGGGGGGGGGGFGGGGGGGGGGGGGGGGGGGGGGGGGGGGGGGGGGGGGEGGGGGGGGGGGGGGGGGEGGGEG
@HWI-D00524:51:C587MANXX:4:1101:9599:3659
AATTCTTTCATTGCAAAGCAAGAGTCTATCTGTAAAGGCCCGTATTTCGTATTCATAATTTTGCGGAATTATTAAATTTTTCTAAATAAATAAATAACTT
+
A3AB@DGEDGGGGFGED;1CDEGGFGG@GGGCGG@1FG0</9EGGGGGGGG@@DGGGECDGGGCDG>8FGGGDF>FGGGGGGGGE:CFEFGGGGF@FF@F
@HWI-D00524:51:C587MANXX:4:1101:9543:3692
AATTCCATTGTAAGCGGATGGGGTGTCCACCACAGTAAAGGTTGTCATCTTCGTTACCCGCCGAGGCTCATGTCCCAAAGATAGAGGAAGGACAATTTGA
+
ABCCBGGGGGGGG>FGGGGGEGBGGGGGGGGGGGGGGGGGGGGGGGGEGGGGEF@FGGGGGGGGGGGGGGGGGGGGGGGGEGGGGGEGGGGGG=GEGGGG
@HWI-D00524:51:C587MANXX:4:1101:9812:3628
AATTCCAACGCGCATGCTCGCAGCATATCTTCTAAGGTTTGTATGGTCCTCTCAGTTTGCCCATCAGTCTGAGGATGGTAGGTTGTGCTGAGGGTTACTT
+
CCBCCGGGGGGGGGGFGGGGGGDGGGGGGGGGGGGGGGGGGGGGGEGGGGGEGGGGFGGGGGGGGGGGGGGGGGEGEFG@FGGGGGGGGGGGGGFFFEGG
@HWI-D00524:51:C587MANXX:4:1101:10476:3676
AATTCGAAGGTACTCCTTTACTTTAATTTTACTTTAATTATTTATAATTATTTATCGAATTAGAACTATATTGAAATATAATTAAAATGTTAGAGATTCA
+
CCCCCGGGGGGGGGGGGGGGGGGGGGGGGGGGGGGGGCGGGGGFGFGFGGGGGGGGGGGGGG>FFGGGGG1FFFGGGGGGGGGEFGGGFGGGGGGGEGGG
@HWI-D00524:51:C587MANXX:4:1101:11095:3525
AATTCAGGTCTCCAAAACATAATTGTGAAACCATTTCGAAGTTCACTTTCTGGGAAACACGACCAAATGAACCATTTCACATTTCGCCAGTTGTTACTAA
+
CCCCCGGGGGGGGGGGGGGGGGGGFGGGGGGGGGGGGGGGGGGGGGGGGGGGGGGGGGGGGGGGGDGGGEGGGGGGGFGGGGGGGGGGGGGGGGGGGGGG
@HWI-D00524:51:C587MANXX:4:1101:11432:3614
AATTCAGTTAGTTTAGACTCTGTAATTATTTATTGGATCACCAACCTTGTTAAATCACCAAAACTTACAATGTTATAACAAAACCTTGTAACATTCTTAT
+
BABB>E@GGGFGGGGGGC>GG>DGGCGGGGGGGGGGGGGGGGGG<DGGCGGGGGGCEFGGGEBGEGGGGGGGGGGGGG>C@FBGBGGFFFGGGGDEGGEG
@HWI-D00524:51:C587MANXX:4:1101:11327:3617
AATTCGGCTAAAAATCCTCATGTGCCCAATGACACGAGGGCGGGACGGCCGTTGGCCGACACGGGCGACAAATGACGAATCTCACGAGACGATGTTGTTT
+
BBBB>FGGGGGGGGGGGGGGGGGGGGGGGGGGGGGGGGGGGDGGGGGGGGGGGGGGGGGGGGGGGGGGGGGGGGGGGGGGGGGGGGGGGGGGGGGGGEGG
@HWI-D00524:51:C587MANXX:4:1101:11677:3537
AATTCATTTTCTGGACATTGACTGTGGTGCTCAGGCGTGACATTTTACCGTTCAGGCGCCAGGCCGGCGCTCGGGCGCAAAGTTTTACAGCCTTAGTACG
+
CCCCCGGGGGGGGGGGGGGGGGGGGGGGGGGGGGGGGGGGGGGGGGGGGGGGGGGGGGGGGGGGGGGGGGGGGGGGGGGGGGGGGGGGGGGGGGGGGGGG
@HWI-D00524:51:C587MANXX:4:1101:11979:3608
AATTCTTTTTATCATTATCGCAATTCTAGTTGTATGAATAATGGATCTACGAGTGAATATTTCTTATCCAATCGTTACATGTATGTAACTCAATTTAGTT
+
BBBCCGGGGGFGGGGGEGGGGGGGGGGGGGGGGGGGGGGGGGGGGGGGGGGGGGGGGGGGGGGGGGGGGG;FGGGGGGGGGGGGGGGGGGGG>GGGGCGG
@HWI-D00524:51:C587MANXX:4:1101:12326:3705
AATTCCAGAACAGGGTAGTACATCGAATCCTCCAATGGATGTAACACCGACTCCAATGGAAACCTTGCTGAAGAGGTTTCAGTCATTCAAACCACCCACT
+
BCB@BGGGGGFGGGGGGGGGGGGGGGGGGGEGGGGGGGGFGGGGGGGGGGGGGGGGGGGGGGGGEGGG@GGGGGGGGGGGGGGGGGGGGGGGEGGGGGGG
@HWI-D00524:51:C587MANXX:4:1101:12464:3710
AATTCCAGAGCACTGAGCTCAGAGTTGATTTTTTTTAAAACCCACGGTTCCTACAAATAAATATGGATGTAGAAAAATGTGTTTGAAATGCTGATGTTCT
+
CCBCCGGEGGGEGGGGGGGGGGFGGGGGGGGEGGGGGGGGGGGGGGGFGGGGGGGGGGGGGGGGGG>@@GGGCEGGGGCDFGGGEGGGGEGGGGGGGGGG
@HWI-D00524:51:C587MANXX:4:1101:12519:3675
AATTCTTTATGAAATTTATATGATTGGTTTCACAACATACTTTTTAGATGGAAGATGTTGTGAATATCAATCAATATATATAACTTGTGTGGATGAATGA
+
A3AB@FGG1F1=BF@GGGGEG1FGGCGGGGEGGEBFGFFGFEFDGEGGCDGGCGEGCGECGD:FDGG1F>FFGGC1F@FGGGC0FGGGEGGGGGECGEE@
@HWI-D00524:51:C587MANXX:4:1101:12555:3701
AATTCCATTAATAACAGGTCGTTTTGATCCTTTGGAACAACTCGATGAATTTAGTAGATCATTTTAGGAGGCCCTAATCAAATGACTATAGATCGAACCT
+
??BBBGGGGGGGGGGGGGGGGGGGGEEFDGGGGCGGGGGGGDBGGGGGGGGGGGGGGGG1EDGGGGEGGGFGGGGGGGGGGGGDGG0EFGGEGF@GGGEG
@HWI-D00524:51:C587MANXX:4:1101:12885:3610
AATTCTTATTCAAGATAGGAATCAGATATTTGGGTTTTGGCTTAAACTCTGTTATGCAATTCTTTTGATATATCTGAATTGATTACTTGCGAGTTCGAGG
+
B?BB@EGBGGGGCG>FCGE;>FCEGGGGGGGGGGGGGGECCGGGGGGGFGFGGFGFGG>GGGGGGGGGGGGGEFGGEFC>DCGGGGEGEG>EGEDGGEGF
@HWI-D00524:51:C587MANXX:4:1101:13008:3598
AATTCAAATCCGACTTCAGTACTGTGTTCCTCTCGACTCGAGCTACGCAAGGACGTAAGTTTTATTATGTTTTGAGATGTTTTGAAGTTATGATGTTGTC
+
CCCCCGEGGGGGDGGFGGGGGGGGGGGGGGGGGGGGGGGGGGGGG@C<9EGBGGGGFGEGF1FFCGGCEFBEGGG=FGGGGCDGDFFGGGGGEECGGGGG
@HWI-D00524:51:C587MANXX:4:1101:13536:3700
AATTCGTATTAGAAAGTTCCAGAAGGCGGAATCTGTTAATCATCTCATAGAGTTGTTTGCTTAAAAATGTTTCAGTACATATGATTTGGTGCTGGGATAG
+
BBBBBGGGGGGGGGGGGGGGGGGGGGGGGGGGGGGGGGGGGGGGGGGGGGGGGGGGGGGGGGDGGGGGGGGGGGGGGGGGGGGGGGGFGGGGGGGGGGGG
@HWI-D00524:51:C587MANXX:4:1101:13977:3521
AATTCAGATCGTTAATTGTGACTTTCGTTTTCGTCTATGTGTTGGGCGATGGATCCATCTACATGTAACCAAAGTACTGGGCGGCTGCAACATCAGTAAC
+
BBBCBGGGGGEGFFGGGCGFGGGGGEGGGEGGGGBF@FFGGGGBGGGGAGGBGCFGCGGGGGEGCBGEGE:CD0;0:=0:CFGGGGDBGGGEGGGFGCFG
@HWI-D00524:51:C587MANXX:4:1101:13911:3615
AATTCAATAAAAAAAAACTGACTATTCATCTGCGAAATTTTTTCAGAGTTAATCAGAGCCCTATCAATCTCTTAATTCAAATTGATACTTTATTATTACA
+
BBBCBGGGGGGGGGGGGBF=FGGGGGGGGGGGGCGGGGGFGCGGCCBFGGGGEGGGEGGGGGGGGGGGGGGGGGGGGGGFGGGGEGGGGGGFGGGEGGGG
@HWI-D00524:51:C587MANXX:4:1101:14112:3640
AATTCTATAAACTCTGGAATGAGGCAAGAGATTGTATGTCTTCCAGGAATTTTTATGATGATTGTACAGCTTTGTAACATGAGTATTTGATGCCCTTGAA
+
BBCCBGGGGGGGGGGG>FGGCGGBGFGGGGGGGGGGGGGGGEGGGGFEGGCGGGGGCGGGEGGGGGGGGEGGGGGGGGGGGFGEGGGGGGEG@FGG0:GG
@HWI-D00524:51:C587MANXX:4:1101:14322:3543
AATTCTCAAAGAAGTTTTTTTATAAAACTCAATCAATGAACAAAAGTTAAATTGTTTGTGGTATTCTAGCCTATATATAGGTAACAAAACCCTAAATATA
+
CCCCCGEGGDGGGGGGGGGGGGGGGGGGGGGGGGGCGEEC@CGGGGGGGGGGGBGEGGFGBGCGGGGGGGGGGGGGGGGGGGGGGGGGGGG8CGGGGGGG
@HWI-D00524:51:C587MANXX:4:1101:14743:3519
AATTCAACAAAACACGAACATGAATATGAATACGTATATGATGATGATGATATGTATATGTTTATGATAATATGAAAATATTTATGCATAAGATTATGAA
+
CCCCCGGGGGGGGGGGGGGGGGGGEGGGGGGGGGGGGGGGGGGGGGGGGGGGGGGGGGGGGGGGGGGGGGGGGGGGGGGGGGGGGGGGGFGGGGGGGGGG
@HWI-D00524:51:C587MANXX:4:1101:14753:3724
AATTCACGCACAACCGGAACCACCACGACATTCGGTTGTGCTAAAAAATTACTCCACCCTCGTCCCTCTACTAAGACTTCCGGAAAATAACGAATAGCAG
+
CCCCCGGGGGGGGGGGFGGGGGGGGGGGGEGGGGGGGGGGGEGGEGGGGGGGGGGGGGGGGGGGGGGGGEGGGGGGGGGGGGGCGGGGGGGGGGGGGGGG
@HWI-D00524:51:C587MANXX:4:1101:15236:3620
AATTCTAGTAGGTAACTTTATTATTTGTTGGGATTAAAGGGGATCCTACCCCGAATGTTGGTTTGAATTAATTTATATTTCGGTTGTGCGTTATTCTTGA
+
CCCBBFGGGGGGGCFGGGGGGGGGGGGGGGGGGGGGGGFCGDGGGGGGGGGGGBCEGGGGGGGGBGGGGGGGGEGGGGGGFGGGGGGGGGEFFGGGGGG0
@HWI-D00524:51:C587MANXX:4:1101:15311:3616
AATTCGAAGCCTGTCAATACTCAATCTGGCAATGACAATATCAAGGAGTACAATATCAATACACCACTCAAATCAGTACTGAATATAATCAGAACTCAAT
+
BBCCCGGGGGGGGGGGEGGGGGGGGGGGGGGEGGEFFGGGGFGGGGGGFDGGGGEGGGGGFGGGGGGGGGEGGGGGGGFGGGGGGGGGGGGG@FGGGGGG
@HWI-D00524:51:C587MANXX:4:1101:15442:3678
AATTCATCTATGTCGGTCGGCATGCGAATTGATCAATTTTCATATAGTTGAGATGCATAGACCAGAGCGGTGTCTCCGACAGTTTGGAATGCGTCAGGGT
+
BBBCBGGGGBGEDGEGGGGGGGGGGGBBAEGGGGFDGGGDGCGGFGC>FGG>0FGGFGGGGC1F>FGGGGGGGCGGGGGGDGGGGGD>FECC<FGGGGF@
@HWI-D00524:51:C587MANXX:4:1101:16133:3681
AATTCAGATTGACATGGACAGACATGAAATGGAGTCTTCGTCTTCGTCAGATCATGAAGACAAAGGTATAAGTCAATGTGGTATTGGGAGATGGACTTGA
+
CCCCCGGGGGGGGGGGGGGGGGGGGGGGGGGGGGGGGGGGGGGGGGGGGGGGGGGGGGGGGGGGGGGGGGGGGGGGGGGGGDGGGGGGEGGGGGGGGGGG
@HWI-D00524:51:C587MANXX:4:1101:16446:3713
AATTCACAAAATACAACAATTTAACTTATTTGAGAAAACTTCAAATTTCTGGCAGAAATATATAGATATACCAAGAGGCTTAAAAGCAACAACATAGAAA
+
BBBBBGGGGGGGGGGGGGGFGGGGGGGGFGGGGGGGGGGGGGGGGGGCGGGGGGGGGGGGGGGGGGGGGGGGGGGGGGGGGGGGGGGGGGGGGGGGGGGG
@HWI-D00524:51:C587MANXX:4:1101:16355:3721
AATTCGAAATATCACGTGAACATTAGAATAGCAAGTCCCTTGGTGCAAAAGTAGCCTTCTGCGTCGTATTTTGGAGTTGTCTAAGAATTTAACACTTTTC
+
3AB>BGGG/C1CGEGGGGGGGEE1<CF1CGGGG>GGGGDCF:CFDGGGGFG1<FDCFGGGGCDGGGGB@FCGGGGB:=;;FCFD:FG0FGGGGGFCFE@@
@HWI-D00524:51:C587MANXX:4:1101:16639:3586
AATTCACATTAACCATTAAAAAAAACAAGAAGGAAAAAATAACCACGAACATAGACAAACTCAAGGTTGTAGTGGCATTATTGAAGATGTTCAGTTCCTT
+
CCCCCGGGGGGGGGGGGGGEGGGGGGGGGGGGGGGGGGGGGGGGGGGGGGGGGGGGGGGGGGGGGGGGGGEGGGGGGGGGGGGGGGCGGGGCGGFGGGGG
@HWI-D00524:51:C587MANXX:4:1101:17150:3543
AATTCAAGTATTGTATACGTCATTAGTCCGATCCTTTGTAGGAACTACCCGTAATAACGAACTTGAAAAATGGATCTGTTTATCATAAAGAGATTCGTCG
+
BBCCCGGGGGGGGGGGGGGGGGGGGGGGGGGGGGGGGGGGGGGGGGGGGGGGGGGGGGFFFGGGFGGGGGGGFFDGGGGGGGGGGGGGGGGGGGGGGGGG
@HWI-D00524:51:C587MANXX:4:1101:17107:3569
AATTCAATAAACCCAAAGCTCTGATACCAAATGATGTGAATCTCGATACGAATAAATAGCAAACACGATTAAAACGCAATCGCACCCTCTATTTAATTAC
+
BCCCCGGGEGGGGGGGGGGFEGGGGGGGGGGGGEGGGGGGGGGGGGGGGGGGGGGGGGGGGGGGGGGGGGGGGGGCGGGGGGGGGGGGGGGGGGGGGGGG
@HWI-D00524:51:C587MANXX:4:1101:17143:3599
AATTCTTCCAGCAACTTTGTTTACGTGTTAATTCAAGAAAAAAACAAGATAAGTGAGCTTATATGCCATTATTCTTAGAAAAATTACATATATGAGACTG
+
BCCCCGGGGGGGGGGGGGGGGGGGGGGGGGGGGGGGGGGGGGGGGGGGGGGGGGGGGGGGGGGGGGGGGGGGGGGGGGGGGGGGGGGGGGGGFGGFGGGG
@HWI-D00524:51:C587MANXX:4:1101:17405:3531
AATTCAAAAAAAAATTGGAAAATTAAAAAAGAAGGCTTACACTCGTAAATGCATCGTAGATGGACCTTTCTGAATCTGAGTCGGCCCTCTTGCTTTTATC
+
BBBC=DGGGGGGGGGGGGGGGGGGGGGGGGGFGGGGEGGGGGGGGGGEGGGGGGGGGGBGGGGEGGGGGGGGGGGGGGGGGGGGGGGGGGGGGGGGGGGG
@HWI-D00524:51:C587MANXX:4:1101:17490:3604
AATTCACATCATACATGTAGGCAACGTTCATCACTGTATCATTATTTTGGTGTCATATCAGTATTTCGATGAAAAATGACAAGAATCGAAAAAATACAGA
+
BBCCBGGGGGGGGGGGGGGGGGGGGGGEDGGGGEGGGGGD:FGEGGGEGGGGGGGGGGGEGFGGGGGGGGGGGGGE@GGGGGGGGGGGGGGGGGEGGGGG
@HWI-D00524:51:C587MANXX:4:1101:17304:3690
AATTCTTGTAGGTAATACAAGATTTGTATGTTCATGTTTAATATGTAATTTGAGTAAATTACATTACGTTTCCGCTTTGTATTTTTTAAAAAAATTTAGA
+
ABBB@GGGGGGGGGGGGGGCGGGGGGGGGGGGEGGGGGGGGGGGDG>CGGGFC=FGGGGGGGGGGGGGGGGGGGGGGBDGGGGEGGGGG>FFGG0EDDFG
@HWI-D00524:51:C587MANXX:4:1101:17404:3750
AATTCATATTTCTCTTGAAGACATTTCAGTTCTGGTTCTAGATTGACAGATTATGTGTTCAAGGGTAGTCTGAAGAATTATGTTTGTTATATTTATGATT
+
CCCCCGGGGGGGGGGGGFGGGGGGGGGGGGGGGGGGGGGGGGGGGGGGGGGGGGGGGGGGGGGGGGGGGGGGGGGGGGGGGGGGGGGGGGGGGGGGGGGG
@HWI-D00524:51:C587MANXX:4:1101:17667:3584
AATTCTTCTCATTAAATGATTTTATATTTACTCAAATATATATATATATATATATAAATAGTCTGTCGTGTGTGTGTAATTATATGCATGTTTATATACG
+
CCCCCGGGGGGGGGGGGG>GGGGGGGGGGEGGCGGGGGGGGGGGGGGGGGGGGGGC>@FCCGCGCGCGFFGGGGGGGEGFG>CGCG10=0FDFGGFDGG0
@HWI-D00524:51:C587MANXX:4:1101:17880:3579
AATTCAAGAACGAAGCCTTCCCTCAACCTCTTGATTTTCTGCTGAATTGCTGAAGAAGTTGCATGTTTATATATATACATATACCTCCGTAACATGCATA
+
BBBCCGGGGGGGGGGGGGGGGGGGGGGGGGGGGFGGGGGGGGGGGGGGGGGGGGGGGGGGGGGGGGGFGGGGGGGGGGFGGGGGGGGGGGEGGGGGGGGG
@HWI-D00524:51:C587MANXX:4:1101:18453:3533
AATTCATGATCAAGTAAGAATTTTGTTAAAGTATCATGATTGTGGTTCTTATTTAATCCATATAATGCTTTATCTAATTTATATACATGATCATGATGAG
+
CCCCCGGGFGGGGGGGGGGGEGGGGGGCGGGGGGGGGGGGGGGGGGGGGGGGGGGGGGGGGGGGGGGGGGGGGGGFGGGGGGGGGGGGGFEGGGCGEG@F
@HWI-D00524:51:C587MANXX:4:1101:18572:3556
AATTCCTCGGCGCTACTGAACTTGGCTACTGAAAATGATCTCTTGAATTTTGAAACTGCTAAAATTTATAGCTTTGGATGGCTGCTGAAATTGTTAGCAC
+
CCCCCGGGGGGGGGGGGGGGGGGGGGGGGGGGGGGGGGGGGGGGGGGGGGGGGGGGGGGGGGFGGGGGGGGGGGGGGGGGGGGGGGGGGGGGGGFGFGGG
@HWI-D00524:51:C587MANXX:4:1101:18934:3530
AATTCTTTTCTATTATTGCTAGTCGATATACGCATGCCAACTTCTGGAATCGGGATCCCTAGACTAGGATTGAGTCTAGTCTGAATGATGTAGCTACGAG
+
<AAB@DGGG1EEDGGGGGGGDGG1CCGGG@>BGGGGG>FGGGGGGFEGGE>FB@GEDGG@GFGG?FGG1:@0C>>E@GGFGCCGGGGEG@FFGG0:D</=
@HWI-D00524:51:C587MANXX:4:1101:18868:3534
AATTCAGATCGCTAATTGTGACTTTCCTGACGTGACATGACATGAAATGACGATGGTACCATCTACTTGAAACCACAGTACTGGGCGGCGGGGACATCAG
+
B:ABBGGDCGGGGGGGGEGGGGGGGEGGGGGGGGGGGGGGGGGGG@DGGGGGDGFBGDGFGGGEDFGDG1CFGGEGFGGEGFCGGFGGGG@GGGGGDEDG
@HWI-D00524:51:C587MANXX:4:1101:18778:3632
AATTCATTAACATATAAAGATTAAAGCCTAATGTACAACTATAAATTTTCAAAAATTATATTTGCTTTTACCCAAAGATTTTGATGGATTTTAAAAACTT
+
BBCBBEGGGGGGGGCGGCGGGGGGGGEGGCEGGFEGGGGGFEGGEEGGGGGEGGGGEGGGGGGGFEGGGGGDEGGDGGGGEFGGGGGGGGGGGEEGGDFG
@HWI-D00524:51:C587MANXX:4:1101:19041:3550
AATTCAGCTCTGATTCGGTTGGAACTGTATATACTCTCACTGGTTCACAATAATCTGTAGCATATACTAATACAAAACACAGTAATATCAAATCAGAGAC
+
CCCCCGGGGGGGGGGGGGGGGGGGGGGGGGGGGGFGGGGGGGGGGGGGGGGGGGGGGGGGGGGGGGGGGGGGGGGGGGGGGGGGGGGGGGGGGGGGGGGG
@HWI-D00524:51:C587MANXX:4:1101:19311:3512
AATTCCCTCTTGGAGACAAGGGTTTTCCCTCATTTCTTTCACTTCCCATCTTTGATTCAAGCTTCTAGTTGGATTTTCGAGTTGAGATCGAGGTTCTTGG
+
A=ABBGGFGGGGEFG>GGGGGGGGGGFFCGGGGGGGGGGB@FGEGGGGGE>FGE<FFDD>FGCCGGCC1BGG0CF>F>/=>F<F:CD>GGBBEGG>GGCG
@HWI-D00524:51:C587MANXX:4:1101:19470:3728
AATTCATGCATGTTCATAGTAGAATTTTTAATTAAAATATTTTAAATATTTTTTGGCCACGTTATGGTACTATATGATTTTTTTTAGTTAGGTCAGAGTT
+
BBCCCGEGGGGFGGGGGGGGGGGGGGGGGBGGGGGGGGCGGGGEFGGGGGGGGF<GEGGGGGGFGDGGGCGGGGGGGGGGGGGGGC@FG00CGD@ECFGG
@HWI-D00524:51:C587MANXX:4:1101:19544:3573
AATTCTTTGAACCTTTCAAAAGCTTCAGAATTGTATTTCATCAAATACACATACCCATACCTCGAGAAATCATCGGTAAAGGTGATGAAGTAGGCATGTC
+
CCCCCGGGGGGGGGGGGGGGGGGGGGGGGGGGGGGGGGGGGGGGGGGGGGGGGGGGGGGGGGGGGGEGGGGGGGGGGGGGGGGGGGGGGGFGGGGGGGGG
@HWI-D00524:51:C587MANXX:4:1101:19891:3680
AATTCGGGTCATTACACGCTCAGTCCAAGCCAGCTCACTGGTCTTCACCCCTTGTCTCCTCAAATGCATCCTCACCTGCATCGATCAAGTCTAGTGAGTC
+
BCCCBGGGGGGGGGGGGGGGGGGGGGGGGGGGGGGGGGGGGGGGGGGGGGGGGGGGGGGGGGGGGGGGGGGGGGGGGGGGGGGEGGGGGGGGGGGGFGGG
@HWI-D00524:51:C587MANXX:4:1101:20235:3580
AATTCAGTTCCCCGATCAGACCTGATTCTATAAATTGCAACTGATTTTTCATTTAGTAATCTTTTAAAGATCTTGATCAGTTGTGCAGGAGTTTGGTCTT
+
AAAB>GGGGG1>FGBEA<FCG0FGDGEGG>FEDBFGFCGEGGEFGGGGGGCGGGE@=FDFCFEGGGGGGG0FE0:0>;C@C0@@FCGGFGGGDFFGGGD0
@HWI-D00524:51:C587MANXX:4:1101:20401:3655
AATTCTGGTATTATAATTGTGGTGTTGAGACTGACGGGGTATCGAGACTGTATTGTTATGCCGTCGAAACATCAGCTGAGTTAGATTGATCAGATTCAAA
+
CCCCCGGGGFGGGGGGGGGGGGGGGGGGGGGGGGGGGGGGGGGGGGGGGGGGGGGGGGGGGGGGGGGEGG>FGGGGGGGFDGGGGGGGGGGGGGGGGGFE
@HWI-D00524:51:C587MANXX:4:1101:20266:3710
AATTCACGAAACAAAAATCAATATGCATGTCCTAAATATGCCTACAAAATGATGAATTATCGAAATGTCAGGCAATATATAAATTGTGCTGTGTCTGAAC
+
CCCCCGGGGGBGEGGGGGGGGGCGDD:F:FGGGGD1FGGGGGGGG1FFDGGCGE1FGGDGE0FGGBEGGGGGGGGGGGGFGDGE0>;ECGGGGCCFFEGG
@HWI-D00524:51:C587MANXX:4:1101:21195:3649
AATTCTTGGTAGTCGAACGACTACAATTAGGTCTATTGCAATGTTTCCTGATACAATTTGTATAATCCATGATAAATGCTAGAAAGGAGCAAAATGTTTC
+
A@BBCGGGCGGGGG<<B@GGGDGGGGCFE1BFGGE>GGGGGDFGGGCEGGGGG>G11:=BDBGGGG1CBFGGGGGG0CC0G>:FGG>0@0=F00EDFG@@
@HWI-D00524:51:C587MANXX:4:1101:1377:3815
AATTCCTCCCCTTCTTAGTCCTAGGCAACCCCAAAATAAAGTCCATAGAAATGTCAATCCAAGTTCTTTTTAAGAATATCACGCAAAAGTGTTCCCAAAG
+
BBBCBEGGGGGGGGGGGCGGGGGFGGGGGGGGGGGGGGGGGGGGGEGGGGGGGGGGGGGGGGGGGGGGEGEGECGGGGFGGGGGFGADFGCGGGGEGEGG
@HWI-D00524:51:C587MANXX:4:1101:1550:3871
AATTCCTCATAGTCACAATTACTTCACTTTCATCAATATTTTCATGTTTTCATCACCTTATAAAATTATGCATGAATATATTTTCTTTTGAAACCAAGCA
+
CCCBCG>FGGGGGGGGGGGGGGGGGGGGGGGGGGGGGEGGGGGGGGGGGGGGGGGGGGGGGGEFGGGGGCGGGEGGGGGGGGGGGGGGG0ECGGGGGFGG
@HWI-D00524:51:C587MANXX:4:1101:1900:3827
AATTCAATAAAGGAAAAAAATAATGTTTATGATCATGAAAAAGATTATGTCATGTTATGATTGAGGAAAAGGTAATGGTGAGGCTCATGTTATGCATATC
+
:?ABBGCGC1;BGGG1FBGGGDGCGGGG1ECGGGGGGGGGGGGGGGGGCGF@GGCG>GGEBG1FGG@B<FDGGGGGGCDGGGEEEGBG@FGGGGEGGGGE
@HWI-D00524:51:C587MANXX:4:1101:2147:3860
AATTCCAACAAAGCAAAATATGCGAATGGCATTGTATTGGCTTGTACAAGGATGTCAACCTGGAGATTCCTTGGTGTTTCATTATTCTGGCCATGGTTCA
+
BCBBCGGGGGGGGGGGGGGGGGGGGGGGGGGGFGGGGGGGGGGGGGGGGGGGGGGGGGGGGGGGGGGGEGGGGGGGGGGGEGGGGGGGGGGGGGGGGGGG
@HWI-D00524:51:C587MANXX:4:1101:2882:3829
AATTCAGTTAGGTTCAACTACATATCAGTGCTGAATCTTAAGTTGCTTTGAAGCCCAGATCTCCATGCTATCTAGTCCAGTCTCGTTCTCTTCTTGACCC
+
BBBBBGGGGGGGGFGGEGGGGGGGGGGGGGGGGGGGGGGGGGGGGGGGGGGGG>GGGGFGGGGGGGGGGGGGGGGGGGGGGGGGGGGGGGGGGGGGEGGG
@HWI-D00524:51:C587MANXX:4:1101:4808:3857
AATTCAGTAATCTGTCTTATTAAATTTTAATTTTTATCGATTATTTTTATTTTTAAAAACAATTTTATTATTTTTTTACGTGACGCTGACATGTCTATTA
+
BBCCCGGGGGGGGGGGGGGGGGGGGGGFGGGGGGGGGGGGGGBGGGGGGGGGGGGGGGGGGFGGGGFGGFGGGGGGG>B/FB0:/CEC/FFF:C@F:FG@
@HWI-D00524:51:C587MANXX:4:1101:5088:3802
AATTCCAATTTGTTGACTATTACTTATCAAATCTTGCTCTAGAATCTGGTTTGATTTTGTAGTCCAAATGATCCCATACCACGACGTATCTGGAATAGTA
+
BBBCCGGGGGGGGGGGGGGGGGGCGGGGGGGGGGGGGGGGGFGFGGGGGGGGGGGGGGGGGGGGGGGGFGGGGGEGGEGGGGGFGGGEGGGGGGGGGGGG
@HWI-D00524:51:C587MANXX:4:1101:5480:3757
AATTCTTAATTATTTAATTTGCAAGAAAGAATTAATATAGAAGATTGAACCTGAAAATGAGAATTGTTTGCATAACTATATATGCCTTTACCACCATTCA
+
BBBB@GGGGGGGGGGFGGGGGGGGGGGEGB<FEGGGGGC@GCFDDGDGGGGGGGGGGGGGEDEGG>GGGGGGGFGGGEGGGGGGG@FFFCDCGGDGCEGG
@HWI-D00524:51:C587MANXX:4:1101:5525:3795
AATTCCAATGGATTACATACAAAATTCAAAAAATAAAATACATCGATGATAGAGTCAAGAATAATACTTCCTAAGGTGATAAGTATTCGAAGGCCTCTTC
+
BBBBBGGGGEEDGGGGGGGGGGGGGGGGGGGGGGGGGGGGGGGGGGGGGGGGGGGGGGGGGGGGGGGGGGGGGGGGGGGGEGGGGGGGGGGGGGGGGGGG
@HWI-D00524:51:C587MANXX:4:1101:5533:3812
AATTCTTTTATGAAATATAATTCTTAAGCTATGCTATGAATTTGATGATAGAAGATGAATAATAGTTTCCACTATATGAAGCTGAGATCGAGGTAAGTGG
+
CBCCBGGGGGGGGGGGGGFGGGGGGGGGGGGGGGGGGGGGGGGGGGGGGGGGGGGGGEEFGGGGGGGGGGGGGGGGGGGGGGGGCFFGGGFGBGGGGGGG
@HWI-D00524:51:C587MANXX:4:1101:5558:3920
AATTCCCCCTTCATCTTTATCAAGTTTGGCAGACAAACTCATAGGAGTGGAAGCAGCAGAGCATGCTTCCATCCCAAACTTTTTCAATAGTTCCTTTGTA
+
BBBBBGF>EGGGGGGGGGGGCGGGGGGGGGGGBGGEGGGGGGGGGGGGGGGGGGGGGGGGGGGEGGGGGEGGGEGGGGGGEGGGGFGGGGGGGGGGGGGG
@HWI-D00524:51:C587MANXX:4:1101:5962:3934
AATTCTTGGTTCAGTTCTCCGCCTTAACGGCAGAAAAAGGGATTGATCAAATTCTATTGAGTCTGACTCATAGTGATCATTTATCAAAGAATGACTCTGG
+
BBBBCGGGGGBGGGGGGGGGGGGFGGGGGGGGGGGGGGGGGGGGGGGGGGGFGGGGGGGGGGGGGGGGGGGGGGGGGGGGGGGGGGGGGGGGGGGGGGGG
@HWI-D00524:51:C587MANXX:4:1101:5984:3961
AATTCTCTACTGAATGCCTCTTTTTCAGCAGCAGAGATTAAGTCAGCCTTATTTGATATGCATCCTGATAAAGCTCCGGGGAGTGATGGTATGTCCGTTT
+
BBBC@GCG>GGGGGD@DEGGGGGGGGGGGEGGGGEGEGGEGGGGGGFG1FCGGEG@1BGGGGGGGGGEGGGC;DFGEGGGG//9=FGC@C@FGGG;B:=D
@HWI-D00524:51:C587MANXX:4:1101:5864:3965
AATTCTTGGTTCAGTTCTCCGCCTTAACGGCAGAAAAAGGGATTGATCAAATTCTATTGAGTCTGACTCATAGTGATCATTTATCAAAGAATGACTCTGG
+
BABCBGGGGBFGG1EGBDF>>FDDGGGCF/E<EGGGGG<</F>FGGGFGFFEGGGC@C@GGBGGGFGGEGG>FEGE@0CGGGGGGGCG>FGDF>EGGGDG
@HWI-D00524:51:C587MANXX:4:1101:6304:3949
AATTCAAAGTGGGAACATATAAGAAGATTTTAGCACATTTTAGAGGCGCCTGTGAGGAACTTAGATAAGACACAAATAGCATATACGAAGAAGTTTGCAA
+
CCCCCGGGGGGGGGGGGGGGGGGGGGGGGGGGGFGGGGGGGGGGGGGGGGGGGGGGGGGEGGGGGGGGGGGGGGGGGGGGGGGGGGGGGGGGGGGGGGGG
@HWI-D00524:51:C587MANXX:4:1101:6379:3951
AATTCCAAATTGGGTAATTAACGGATTAATGGTGATTAAGCATGATCGGACGGACCGAAGATGGTTCGGAAGCACCGTAGAGTTCGGACGATCCGAAGTG
+
CCCCBGGGGGGGGGGGGGGGGEGGGGGGGGGGGGGGGGGGGGGGEGGGGGGGGGGGGGGGGGGGGGGGGGGGGGGGGGGGGGCFGGGGGGGGGGGGBGGG
@HWI-D00524:51:C587MANXX:4:1101:6749:3889
AATTCTGCTTCACAATGATAGGAAGAGCCGACATCGAAGGATCAAAAAGCAACGTCGCTATGAACGCTTGGCTGCCACAAGCCAGTTATCCCTGTGGTAA
+
BBBCCGGGGGGGGGGGGGGGGGGGGGGGGGGGGGGGGGGGGGGGGGGGGGGGGGGGGGGGGGGGGGGGGGGGGGGGGGGGGGGGGGGGGGGGGGGGGGGG
@HWI-D00524:51:C587MANXX:4:1101:6782:3761
AATTCAAAAGTCATGGCAGCTTAGGTAGTGGCGGAGCAAAAGTGGTTGATCCGAACCAGCGCAGTGCTAGGGAAGCTGTGCTAGGGAATTTGTGCTAGGG
+
BBBBBGGGGGGGGGGGGGGGGGGGGGGGGGGGGGGGGGGGGGGGGGGGGGGGGGGGGGGGGGGGGGGGGGGGGGGGGGGGGCGGGG0FGGGGGGGGGGGG
@HWI-D00524:51:C587MANXX:4:1101:7178:3903
AATTCGAATCCCCGCTGCCTCCGTGAAAGAGAGGTGTCCTAAACCACTAGACGATGGGGGCTAACTTGCTCAACCGCCCTCATACTATGATCATAGTATG
+
CBCCCGGGGGGGGGGGGGEGGGGGGGGGGEGGGGGGGGEGGGGGGGGGGGGGGGGGCGGGGGGGGGGGGGGGGGGGGDGGGGGGGGGGGGGGGGGGGGGG
@HWI-D00524:51:C587MANXX:4:1101:7041:3944
AATTCCAAGAAGGTGAAAATGTCCTGCTCTACAACTCCCGGTTGCGACTGTTTCTCGGAAAATTGAAGTCGCGATGGTCTGGTCCATTCGTGATTTCGAA
+
BBCCCEGGGFGGGGGGGGGGGGGGGGGGGGGGGGGGGGGFGGGGGGGGDGGEGGGGGBBGGFGGGGGGGGGGGGGGCG0FG>GGGGGGGGGGGGGEGGGG
@HWI-D00524:51:C587MANXX:4:1101:7340:3802
AATTCAGTTAACAAATAATAAATAAAATAAATAAAACATAAATACACAATAAACTATATATTACATAAAAAACAAGTAAATAAATATTTGAAATAATCAT
+
CCCCCGGGGGGGGGGGGGGGGGGGGGGGGGGGGGGGGGGGGGGGGGGGGGGGGGGGGGGGGGGGGGGGGGGGGGGGGGGGGGGGGGGGGGGGGGGGGGGG
@HWI-D00524:51:C587MANXX:4:1101:7275:3874
AATTCTCTCTACTCATCTCTATTTCTTTTATGGTTTATAACACGTTATCAGCACGATACTGTAAACAACTGAGGATGAACATTGTAGGATCGAGCGATTG
+
BBBCBGGGGGGGGGGGGGGGGGGGGGGGGGGEGGGGGGGGGGGGGGGGGGGGFGGGGGGGGGGGGGGGGGGGGGGGGGGGGGGGGGGGFGGGGGGGGGGG
@HWI-D00524:51:C587MANXX:4:1101:7295:3974
AATTCACACCTTTTCCCACAACCAAGACAAGTCTTCCATCTTCCCATTATTATTATGCCATGGCCGAAACTTGAGGGGGATGACTCTCAAATTTTCTCTC
+
BBBC@GGGGGGGGGGGGGGGGGGGGGFGGGGGGGGGGGFGGGGGGGCGGGGGGGGGEFGGGGGGGGGGGGGGGGGGGGGGGGGGGGGGGGGGGGGGGGGG
@HWI-D00524:51:C587MANXX:4:1101:8167:3936
AATTCCTTTTAATCAAGAACGAACAGAATTGGATATTTTAACCAAATGGTTATCTCCATCTATCAACCTTTTACATCAAAAGACAAACGATTCAATAGAT
+
BCBB=CGEGG1=FGGGGD1;FCGG<GGGGGGGEGGGGGDC1FDBCFG@1:<<F>F@FGGCGGGGGD@@@DD>FFCF0FGEGGGGGBGDGGGG0:E;FGGC
@HWI-D00524:51:C587MANXX:4:1101:8299:3797
AATTCGCCACTCACTGAGAGTGGACCAGCTAGCAATGGCGATCAGCTGTGAAAAGTCACCGACAACTCGAAGAGCTACTTGCACAAAAAATTAAGTATTA
+
CCCCCGGGGFGGGGGGGGEGGGGGGGGGFGGGGGGGGFGGGGGGEEGGGGFGGGGGGGGGGGGGGGFGGGGGGGGGGGGGGGGGGEGGGGGGGGGGGGGG
@HWI-D00524:51:C587MANXX:4:1101:9430:3798
AATTCGGTTGATTTGTATTGTATCTGAACCGAATCTTGTCTAATTCAACTTCGACTTTTTTTTGTCTTTGAACCAACTAATTGAATCTTTCAAATAGGTA
+
BCBBBEGGDGGGGGFGFGGGGGGGGEGGGGGGGGGGGGGGEGGGGEFFGGGGGGGGGGGGGGG/<:FGGC0;==0FBG>@FF>FCFFGGGC0<;D0FFGC
@HWI-D00524:51:C587MANXX:4:1101:9703:3814
AATTCTCAATAACATTTAAAGCCGTCGTTTCACAATCTCATATTTCTCTTGTATTCCCTTTTAACATTAGTGAGACATCAATGCCTCCAATAGATAATCA
+
CBBCCGGGGGGGGGGGEGGGGGGGGGGGGGGGGGGGGGGGGGGEGGGGGGGGGGGGGGGGGGDGGGGGGGGGGGGGGGGGGGGGGFGGGGGGGGGGGGGG
@HWI-D00524:51:C587MANXX:4:1101:9546:3848
AATTCCAGTATCCCCAAGCTGAGATTTTTCTGGGTAGATCGTGGAAATGGTTCCTCATCTTGTTTGTCTAGTGGGATTGATAAAGAGAGAGATTGGGTTT
+
BCCCBGGFGGGFFGGDGGGGF>DFGGGGGGGGGGGGGGG>FGGGGEGEGGGGGGEGDGGDGDDFEFEGGDF1=@G0EFGGGF0>FEG0C=FD@>DFG=CB
@HWI-D00524:51:C587MANXX:4:1101:9843:3754
AATTCAAATGTTTTTATTGGATTGATTAATCATAGTCAGAGCATTGCATGCAATTAGATGATCATCGACCATAGGCTTTTATCCCCTCACAGTTATCGAT
+
BBCC@GGGGGGGGGGGGG>>>FGGGGGEGGCFGGGEGGGEGGGGGGEGGGFGGGEGGGGGGGEEGGGEGDGEGGGGGGEGGGGGEGEDBGG@EDGGGGGG
@HWI-D00524:51:C587MANXX:4:1101:9970:3871
AATTCATTCCTTTTTGCTCACATGATTATATATGTATGTGTTTCAAAGAGTTTATTGTGTTATTCCCTTTCATTTGATCCATAGTATGTATTGTTATATG
+
BCBBBGGGGGGGGGGGGGGFGGGEGGGGGGGGGGGGGGGGGGGGGGGFFGGGGGGGGGGEGGGGCDFGGGFGGGEFGGGGGEGGGGGGGGGGEGGGGGGC
@HWI-D00524:51:C587MANXX:4:1101:9887:3884
AATTCATGCATGAATATGATGAGAGGATCATTTGTATTATCAATGAGCTGAATGCACTTGAAAAAGTGTATTCGAACAAAGAAGTGGCACTGAAGGTGGT
+
BBBBBGGGGGGGGGGGGGGGGGGGGGGGGGGGGGGGGGGEGGGGGGGGGGGGGGGGGGGGGGGGGGGGGGGGGGGGGGGGGGGGGGGGGGGGGGGGGGGG
@HWI-D00524:51:C587MANXX:4:1101:10436:3810
AATTCCATAATGATGTGATAAGTCTTTGAGTAATAATAGCGTCACTTTATGTTCACCTAGGAAGTCACATTTTTTAAAATCACATGTACCAGAGAATTTT
+
CCCCCGCGGGGEGGGGGFGGCGGGGGGGGGGGGGGGGGGGGGGGGGGGGGGGGGGFGGGGGGGGGGGGGGGGGFGGEGGGGGGGGEGGGGGGGGGGGGGG
@HWI-D00524:51:C587MANXX:4:1101:10406:3820
AATTCGAAATAGAGGTTATATTAAATTAATAAAATGCTTGAATCCTTCTCTTTCAACAAGACTAGAAGGTTGTTCGTCCATAATTATCATCTGAGCTAAT
+
BBCCCGEGGGGGE>FGGGGGGGGGGGGGGGGGGGGGGGGGGGGGGGGGGGGGGGGGGGGFGGGGGGGGGGGEGGGGGGGGGGGGGGGFGGGGGGGFGGGG
@HWI-D00524:51:C587MANXX:4:1101:10266:3950
AATTCTTAGACATGTCCATTCCAAACGTACCCAACATGCATAATTCCATAATTTATTTTTTTTAATTTAAATAAACACTGAACAATTAAAATCTGAACGT
+
<:AB<FG1;E@DGGGDGGGGCFB;1;FFGBGGFFCFGG>FFGCBFGGGGGGGGGGGG1@FCGG:1FGFGCGCFGE0FBCFDGGGECCFGG0EFGF0:EFB
@HWI-D00524:51:C587MANXX:4:1101:10596:3782
AATTCGATATAGAAATACCACATCTGGAAACCGGGATCCCTAGACTAGGATTGAGTCTAGTCTGAATTGTAGATCTACGAGTATTGTCGACAGCATGATA
+
A<A>BFCCFGGGGG;C@>CDGGGGGGGGGGEG>G/EDGBBGGGFGGCCGGGGGCGGEGGGGGGGEG1FFFG@D>GGGGGF>==FCCGEGGGGGEGGCGGC
@HWI-D00524:51:C587MANXX:4:1101:10709:3791
AATTCTGGTATTATATCTGTGAGGTTGAGATTGACGGGGTTACTGAGATTGTATTGTTATACCGTCGAAACATCCGTGGGATGATATTGATCAGATTCAG
+
B@BBCGGGG>FGGCDD1;BFG1;DFFDGGGGGGGGGGGGGGFDDF=FGGGCGGGCGGFDFGC1/E/8>GGGE0:CFGGGABCG>GC0:C00BDDCDEGGG
@HWI-D00524:51:C587MANXX:4:1101:10700:3898
AATTCCAATTTGTTGACTATTACTTATCAAATCTTGCTCTAGAATCTGGTTTGATTTTGTAGTCCAAATGATCCCATACCACGACGTATCTGGAATAGTA
+
BCCCCGGGGGGGGFGGGGGGG>CGGGGGGGGGCFGGGGGGGGGCGGGGEGGGF>DGGGGFGGGGGGGGGGGGG>FGGGGEGGGGGGGGGGGGGGGGGGGG
@HWI-D00524:51:C587MANXX:4:1101:10768:3755
AATTCCATGCATTCGAACCAAGTGTGGGATGTTATAGATCCACCTAAGGGAACGGTTCCCATAGGGACTTGGGGCGGATGGGAAGGTATTGACCTTCAAG
+
CCCCCGGGGGGGGG1CFFGGGGGGGGFGGGGGGGGGGGGGGGGGGGEGGGGFGGGGGGGGGGGGGGGGGFGGGGGGGGG>FGGGGGGGGGGGGGGGGGGG
@HWI-D00524:51:C587MANXX:4:1101:10819:3768
AATTCACTATCTAACACTCCTTTACCTTTGGTTGTGCACTCCAAAATTTCGGTATTTAGGACAGTAGCATAGCTATCCACCCTTTGTGCCAAATCCGCAA
+
CBBCCGGGGGGGGGGGGGGGGGGGGGGGGGGGFGGGGGGGGGGGGGGGGGGGGGFGGGGGGGGGGGGGGGGGGGGGGGGGGGGGGGGGGGGGEGGGGGGG
@HWI-D00524:51:C587MANXX:4:1101:10977:3824
AATTCTGTTGGATATTATTTCTATCATCCTAGTGAAGCAAAAGTGTTTGTTTCAAGAAATGCCACCTTTTTGGAAAGGGAGTTTCTATTAGATAGAAAAG
+
BBBBCGGGGGGGGGGGGGGFGGGGGGGGEGGGGGGGGGGGGGGGGGGGGGGGGGGGGGGGFGGGGGGGGGGGGGFGGGGGGEFGGGGGGGGGGGGDEGGG
@HWI-D00524:51:C587MANXX:4:1101:10848:3881
AATTCTTCACACAGAAATATAAAATGTAACCAATTGATAAAATATTAGTGGATGAATTATAATGCAGGTGATTTTAAAAATTGCATACGAAATCGAACAA
+
CCCCBGGGGG@FGE>1@FEGGGEGGGGGGGGF0FGGGGGGGGDGEG>FGCB>FECFGGEGGGGFGGGGGGGGGGGG@DFGGGEEGGGGGB@DGEB>FFGG
@HWI-D00524:51:C587MANXX:4:1101:10918:3935
AATTCTATCTTTATTGAGGAATAATTAAAAGATGTACAGCAACTTTTAAGGAAAATACTTCTTAAGGTGAAAAGCATTCCAAGGCCTTTTGAGAGGACGA
+
BBBCCGGGGCEGGGFCDGFCFGGGEGGCE@FDF1=FEGEGGDD@:CFCFGG>CFGGGGGGCGGGGGGGGC@EB0FFC;D>FECFGGG>FG0EFGE>G0CG
@HWI-D00524:51:C587MANXX:4:1101:11448:3803
AATTCGCCGTGAGCATAGCGCACCCGCGCTCTTGAGTTGCCGCACCCGCGGTCTGCACGATAGATTGCCACCTTTGAATTTCGTGTTGACACATGGCTTG
+
CCCCCGGGGGGGGGGGGGGGGGGGGGGGGGGGGGGGGGGGGGGGGGGGGGGGGGGGGGGGGGGGG0FGGGGGGGGGGEGGGGGGGGGGGBEGDGGGGGGG
@HWI-D00524:51:C587MANXX:4:1101:11722:3779
AATTCATTTTGAATATTTATATCTGTTGTATAGCCACATCAACACTTCTGTCAATCGTACATTGTAGCTTTTCTGAAATACAACGTTCCCACTACATAGT
+
CCCCCFGGGGGGGGGGGGFFGGGG>FGGGGGGGGGGGGGGGGGGGGGGGGGGGGGGEGGGGGGGGGGGGEGGGGEGGGGGFGGGGGGGGG0FGGGGGGGG
@HWI-D00524:51:C587MANXX:4:1101:11566:3958
AATTCTCGGATGTCTTTCCTGACGAACTCCCTGGCAAACTTCCCGACCGCGAGGTGGAATTTGAGATTAATTTAGTGCCCAATGCTGCACCAATCTCAAA
+
BBCCCGGGGGGGGGGGGGGGGGGGGGGGGGGGGFGGGFGGGFGGGGGGGGGGGGGGFGGGGGGGGGGGGGGGGGEGEGGGGGGEGGGGGGGGGGGGGGGG
@HWI-D00524:51:C587MANXX:4:1101:11599:3985
AATTCAGAGATTTAGTGTGCATTTTTGTGGCAAGTTCAAATTTTTAGGGAATCTTGAATTTTTTGTTTAAATCTTTAGCAAATACTGTCAAGCTAGATCA
+
CBBBBEGGG>FGGGGGGGGFGGGGGGDGGGGGEGGGFGGGGGGGGGGGGGGGGGGGGGGGGGGGGGGGGGGGGGGGG>GGGGEG>>CGGGGGGGEGGGGE
@HWI-D00524:51:C587MANXX:4:1101:11771:3757
AATTCGAGAAAATTTTCAATATGAAAGTGATCGAGCAAAAAACTTGCACTATGAAACCCTCGGTAAAAATTCAATAAAATTCAAACTCGAAATTATCGCA
+
BCBBCGGGGGGGGGGGGGGGGGGGGGGGGGGGGGGGGGGGGGGGGGGGGGGGGGGGGGGGGGGGGGGGGGGGGGGGGGGGGGGGGGGGGGGGGGGGGGGG
@HWI-D00524:51:C587MANXX:4:1101:12664:3752
AATTCCACAATGGAAGGTGGTATATGGTGCACCATCATACTTCAGCATTGTTAATTCATGGAGTTGGTTTGCAGCTTCTTCCGCATGGATAAGAGGCTGG
+
BCBBBGGGGGGGGGGGGGGGGGGGGGGGGGGGGGGGGGGGGGGGGGGGGGGGGGGGGGGGGEGGGGGGFGGGGGGGGGGGGGGGGGGGGGGGGGGGGGGG
@HWI-D00524:51:C587MANXX:4:1101:12979:3913
AATTCTATTTCTTTTGAAAAGGAGTTTCACGTGCGAATTGTGGTGGTGGGCTAGGGTTTCAACTTTTTATGCATTATTTATAATTAACTTAAACCCTAAT
+
BABBBGGCGGGGGGGGGGGGGGGGGGGGGGGGGGGGGGGGGGGGGGFFGGGGGGGGGGGGGGGGGGGGGGGGGGGGGGGGGGGGFGGGGGGGGGEGGGGG
@HWI-D00524:51:C587MANXX:4:1101:12997:3952
AATTCTAGAACGAGAACCCTTACCATAAAATTTCCACTCCTCAGCCATCTCGGGTCTGAATCGAACTATCTTGTGGAAACAATCGACTGTAGCTCGGTAC
+
@BBBBGFFGGGGGGCGGGGGGCGFGGGGGEGGGGCGEGGGGGGGGGGGGGGGEGFGGGGGGGGGGGFGGGGCFGGGGFGGEGGGGGGGGGGGGGGFGGGG
@HWI-D00524:51:C587MANXX:4:1101:13214:3814
AATTCTGTATCGAATAATACTGAACGAATTAAACGAATTGAGATAGCAGTTTAATGATTTATGGCTTGAGAGTTAGAGTTATATCTGAATATGTATTTCT
+
BCBBBGEGDGGGGGGGGGGGGGGGGGGGGGGGGGGGGG>DGGGEGGGGGFGGGGGGGGGGGGGGGGGG>FBF>FBGEGGGGGGGGGGCGGGGGGGGGGGG
@HWI-D00524:51:C587MANXX:4:1101:13448:3960
AATTCAGTTCCTCGATCAGTTCTGATTCGATCAATCCCAACTGATTTTTCATTTAAAAGTCTTTTGAAAAGTTTAATCAGTTGTGCAGCAGTATGGTCTT
+
@AABB>=FFGGCGGGGGGGGEGGGGGGEG>GGG1@FGGG1FF1:@FGEGCGGGEFB:FGEEFGDCGBF1F:0?1BFDGGEG0=0F@BGGG0CD0CFDGFG
@HWI-D00524:51:C587MANXX:4:1101:13931:3983
AATTCTAAAATCACTAAATGAATAATTAAGACATTTAAATACTAAAAATGAATAAATTATTTAAAAATGCTCCTTCCTAGCATTTAAAATAAAATATCGC
+
BBCCCGGGGGGGGGGGGGGGGGGGGGGGGFGGGGGGGGGGGGGGGGGGGGGGGGGGGFCGGGGGGGGGDGGGGGGGGGGGGGGGGGGGGGGGGEGGGGBG
@HWI-D00524:51:C587MANXX:4:1101:14180:3905
AATTCCATGTAGTCTGACTATCTCTTGGATATACAACTTAGCATACTGTGTCATGGAAAAAGCCGTCTTTACTGGTAGAAAATGTGTTGTCTTAATAAGA
+
BABBBEGGGFGFGGGGGGGFGGGGGGGGCGEGGGGGGGGFGGEGGGGGGGEGGGGGGGGEFGGGGGDGGGGGGFCFGGGGDGGGGGGGGGGGGEGC@@CG
@HWI-D00524:51:C587MANXX:4:1101:14280:3890
AATTCGGAAATTATAATATTTTATTTCAAATTGCAGGTTAATCAATATAGTTCAATAAATATATATTTCGTTCGTCTCATCTTATTTACGTCATTCATAA
+
ABBBBGGGB>DG>FGGGGGGGG1FGGE>FCGBCGGGGGFGGGCGGGFGFF@FGGGGGFGGGGGGGGGGGBGGGGGGGGGGGGEGGGGGGGGGDGGGBBFE
@HWI-D00524:51:C587MANXX:4:1101:14568:3773
AATTCATATATGATGTTCTTGTCATGTTAGACATCATAGAATCGAAGACAGATTAAAGAACAGACTGTTTCTGTAATTGTTATGATTTTTGAAAGATATT
+
BBBBBGCGGGGGGGGGGGGGGGGGGGGGGGGGGGGGGGGGGGGGGGGGGGGGGGGGGGFGGGGGGGGGEGGGGGGGGGGGGGGGGGGGGGGGGGGGGGGG
@HWI-D00524:51:C587MANXX:4:1101:14542:3918
AATTCTCAATTTTCTACGACATCTAAACGATAAAATATTTTCAGGAACAGGAAAATCTAAACGAGCTTTGTGCCTAGTTTCAGTTATTCTTTGATGTGGT
+
BBBBBGGGGGGGGGGGGGGGGGFGGGGGGGGGGGGGGGGGGGGGGCGGGGGGGGGGGGGFGGGGDGGGGGGGGGGCGEEGGGGGGGGGGGGGGGGEFGGG
@HWI-D00524:51:C587MANXX:4:1101:14677:3949
AATTCCTGGATGACTACTGTGTCGACTACAATGTGCTTCCTTTAGTATAGCTTCTTTCAGATCTATCAAATTTGGAACCACAAGTCTACCATTAAAGCGC
+
BCCCBEGGGDGGGGGGGGGGGGGFBDGGGGGGGGGGGGGGGGGGEGGGGGGGGEGGGGGGGGGGGG>GGGGGGGGGGGGGGGGGGGGGGGGGGGGGGGGG
@HWI-D00524:51:C587MANXX:4:1101:15127:3831
AATTCTCTATCGATCTTATGCTGGGCACTGTTCCTATATCTAAAGCACCTTATCGTCTAGCACCTGCCGAAATGAAAGAATTGAAAGATCAAATTCAAGA
+
CCCCCGGFGG1EGGGGGGGGGGGGFGGGGGGGGGGGGGGGGGGGGGGGGGGGGGGGGGGGGGGGGGGGGGGGGGGGGGGGGGGCEGGGGGGGGGGGGGGG
@HWI-D00524:51:C587MANXX:4:1101:15158:3833
AATTCGGCTAAAAATCCTCATGTGCCCAATGACACGAGGGCGGGACGGCCGTTGGCCGACACGGGCGACAAATGACGAATCTCACGAGACGATGTTGTTT
+
CBCCCGGGGGGGGGGGGGGGGGGGFGGGGGEGGGGGDGGGFGGDGGGGGGGDGGGGGGGGGGGGGGGGGGGGGGGGGGCGGGGGGGDGGGGGGEGGGGGG
@HWI-D00524:51:C587MANXX:4:1101:15332:3874
AATTCCTGGAATGAAAATGAACAAGTCAAAGTTTTTTCCTTTTCCAAATATTGACTTCAGGTGGTGGAAGGAAGAGAACGTTAAGGTTGGAGTAACAGCA
+
BBBCCGGGGFFGGGGFGGGGGGGGGGGGGGGGGGGGGGGGGGGGGGGGGGFGGGGGGGGGGEFGGGGFEGGGGFGGGGGGGGGGEGGGGGGGGGGGGGGG
@HWI-D00524:51:C587MANXX:4:1101:15542:3829
AATTCATCAGAAAGAAGAACAGAAGAAGCACTGTGAAATCCATACTCCTTTACACCTCTTAGATTTGTGATAGTATAAGATCCACCCGTCAGATTTTCTA
+
AABB@FGGCF>FGGGGGEBGFG1C11<BDF:FGGFEF>G@BGGGGFGCGGGDGFGEG>CFGGG>BDGGGFFEG:FG:F0FGG0:FGGGGDGGGGGGFGGG
@HWI-D00524:51:C587MANXX:4:1101:15619:3914
AATTCTTCCAAGTTCTTCTTCTTCAGTACCTGAAATCATTGAAATGAGAACTTCATACCCTTTTCTATTTGGGTCCTGAACTGATTAGACCCTTAGAGAC
+
CBCCCGGGGGGGGGGGGGGGGGGGGGGGGGGGGGGGGGGGGEFEGGGGGFGGGGGGGGGGGGGGGGGGGGEDDGGGGEGDGGGGGGGGGGFGGGGGEGGG
@HWI-D00524:51:C587MANXX:4:1101:15844:3950
AATTCCGCTTGAAACAGATTGTATTCAGAATATACGATATCTGAAGTTAGTATACGGATTGATTTTGATATATTTGAGATTATGATCAGTGACAGAGAAC
+
CBBCBGGGGGGGGGGGGGGGGGGGGGGGGGGGGGGGGGGGGGGGGGGGGGGGGGGGGGGGGGGGGGGGGGGGGGGGGGGGGGGGGGGGGGGGGGGGGGGG
@HWI-D00524:51:C587MANXX:4:1101:16086:3793
AATTCAACCAAGAGATTAGATACAAGGTTCCAAGTGGTTGTAAGTGGAATTTCATTCTTGTGCTCACATGATAATATATGTATAATGTTTCAATGGTTTT
+
BBA@@GFGBGGGGGGGGGGGCGGGGGGGGGGGGGGGGGGGGGGGCGDGGGFGGGEGGGGGGGGFGFGGGGGGGGGGGGGGGGGGGEGGGGGGFGGFDCGG
@HWI-D00524:51:C587MANXX:4:1101:16076:3869
AATTCTCATAAAATCATTTCATTTTTGTTAAGATTTCATTTAATTATCTCAAATTCCACGAAATCACGCCAAATATCAATCTCATTTTAAAATTATATTA
+
BBBB@GGGGGGGGGEGGGGGEGGGGFGGGEEGGGGGGGGGGG>GGGGGGGGEGGGGGGGGDCGGGGGGGGCGGGGGGGCGEGGEFEGGGCG>FGGGGGGG
@HWI-D00524:51:C587MANXX:4:1101:16644:3921
AATTCCGTCTATTTTCACATCTAGGATTTACATATACAACATATATCACTGTCAAGAGAGAATTTATTATTAGTTAGGTTAACTATTTCGATTAAAAAAA
+
BCCCCGGGGFFGGGGGGGGGGGGGGEGGGGGGGGGGGGGGGGGGGGGGGGGGGGGGGGGGGGGGGGGGGGGGGGGGGGGGGGGGGGGGGGEGGGGGGGGG
@HWI-D00524:51:C587MANXX:4:1101:16709:3998
AATTCTCCGTCCCTTTCAAAGTCGGTGGATGGAATGACTGAAATCTTTTCAACAATTTCTCCATTGGAGTAGGGGTCACATCCATAGGAGGATTCGATGT
+
BBBBBGG>GGGGGG>GGGFGGGGGGGGGGGGGEGGGGGGGGGGGGGGGGGGGGGGGFGGGGGGGGGG@B=FGGGGGGGGGGDGGGGGGGGGDGGCGGGGG
@HWI-D00524:51:C587MANXX:4:1101:17120:3864
AATTCAAGCTCGAATCGTTTCTAGGGGAAGTGGCATTTGGGTTATTGTTGAATTTTGCAGAAAATAAATTGTTTGCGGTGTTGCTTTCAGTGTCAGGGAG
+
BBBCCGEGGGGGGGGGGGGGGGEGGGGEGGGGFGEGGGGGG>GFGGGGGFGGGGGGGGGGGGGG1EFGGGDFGGGGGG<<FGGGGGEGGGFGEGG0FG=F
@HWI-D00524:51:C587MANXX:4:1101:17026:3951
AATTCTACCTTTTAGAAATTATAATTGGCTGATATTATTCGGGATTATAATTGGCTAATTAGACTCTACGTGCCCACTAAGAAAATACGATTTCTCTTTT
+
BABCCGGGGGGGGGGFGGGGGGFGEGGGGGGGGGGGGCGGEFDEGGGGGGGECFGGGGGGGGGGGEGGFGGGGGGGGEGGGGGGGGGGGFGGGGGGGEGG
@HWI-D00524:51:C587MANXX:4:1101:17921:3917
AATTCTTCTAATCGGGCTACTGCTGCAAATGTCTCATAAAATTATATTATTTCTTTTTGTATAAATCCTTAGGCTTCTAATCTGGCTTTATTTACAACTA
+
CCCCBGGGGGGGGGGDGGGGEGGGEGE>1:EFGGGGGGGGGGGGGG>GCFGGGGGGGFGGGGCFGFGGGG>CFG>FGGCBGGGCECFFGFDEGGGGGGGG
@HWI-D00524:51:C587MANXX:4:1101:17944:3918
AATTCATCTACATAAGAAAGCATGTCTTCCAAAATCATACACCCATCGTCCATAGAAAGCAAGAAATTTAGTTTTTAGTAACTATGTTCATATAGAACAT
+
BBBBBGGGGGGGGGGGGGGGGGGGGGGGGGGGGGGGGGGGGGGGGGGGGGGGGGGGGGGGGGGGGGGFGFGFFGGGGGGGGGGGGGGGGGGGGGGGGGGG
@HWI-D00524:51:C587MANXX:4:1101:17756:3953
AATTCGATTTTAAGATGTAATTTAAGTTATTGTATCTGAAATTTATGATATGTGAATAATTAGGCATCAATATGTGAATAATCATGAAGTTGAACAAACC
+
BBBCCGEGGGGGGGGGGGGGGGGGGGGGGGGGGGGGGGGGGGGGFGGGGGGGGGEGGGGGGGGGGGGGGGGEGGGGGGGGGGGGGGGGGGGGGGGGGGGG
@HWI-D00524:51:C587MANXX:4:1101:19128:3905
AATTCTAAAAATGAGCCACCAATAATTAAAGTAACTGATGACTGATGTGAAAATAAACTGTCTTACCAACAAGATGGATAAAAATAAATTCAGTTTAATT
+
CCCCCGGGGGGGGGGGGGGGGGGGGGGGGGGGGGGGGGGGCGGG@GGGGGGGGGGGGGGGGGGGGGGGGGGGGGGGGGGGGDGGGGGCGGGGGGGGGGGG
@HWI-D00524:51:C587MANXX:4:1101:19694:3766
AATTCAACTCCAGAATCAAGCAAAGTCAGGATATTGATCCCGATGTAGTTAAGCTGAAAGAGACCAAAGGAGGGCAAGATTCTGATTTCACCACCAACCC
+
CCCCCFGGGGGGGGGGGGGGGGGGGGGGGGGGGGGGGGGGGGGGGGGGGGGGGGGGGGGGGGGGGGGGGFGGBGGGGGGGGGGGGGGGGGGGGGGGGGGG
@HWI-D00524:51:C587MANXX:4:1101:20083:3899
AATTCCCAGCATTATTTTATTGATGTAAATACGTACTCGATTGTAATTACATTTCTTCTTAATGATATGATTGGATTGCCTGTGATTTCGAGGACGAAAT
+
CCCCBGGFGGGGGGGGGGGGGGGGGGGGGGGGGGGGGGGGGGGGGGGGGFGGGGFGGFGGGGGGGGGGGGGGGGFEGGGGGGGGEGGGGGGGGGGGGGGG
@HWI-D00524:51:C587MANXX:4:1101:20518:3825
AATTCTTCAATAGACTTATTTAGTCTCTCCAAACGACGATGTGTTAATGCAGGATGAGGGACGTTGGAACTGCTTAAACTATCCATCGGTGTTTAATTGT
+
BBBC@GGGGGGEFCGGGGGGGGGGGGGGGGGGEBGADGECEGGGGGFGGGGGGBGGECGGFGGGGGGGGEGGGGGFGGGGGGGEGGGGGECGDG0>GEGG
@HWI-D00524:51:C587MANXX:4:1101:20990:3915
AATTCAGAGGAGACAAGCTTTATTCTTTATATCCTTAATTGTGCTTTTGTAAGATTTAGATATCCAAATTCAAATCCGATTGCGGTTTTGAGCTCCTCTC
+
BBABBGGGGGGGGGGGGGGGGFGGCGGGGGEGFGGGGGCDFFGGGGGGEGGGGGGGGGCGGGCC@GGGCGEGGGECFG<GGGGGGBGGEB<:FGGGDGGG
@HWI-D00524:51:C587MANXX:4:1101:20833:3944
AATTCTGATTATGCGTGGAACTACTATATTATCCTGATTAGAATACTATTATGACAAATATTTTTTATTAAATTATTATACTAATGCGTGAAATTACGAT
+
BCCCCGGGGGEED@GGG@/BFGG@FFGGGGGGGGGGGGGGGGGGGEGEGGGGGFEGGGGEGDG1FG0FGEDEGGEGCGGGGCGDGB0/F<FGGE0F>:@F
@HWI-D00524:51:C587MANXX:4:1101:21082:3896
AATTCACCAACTTACCCGACAGCATTTTCACACTTCACACCACAGTGGGGCCATATTCTCAGGTTATGGATGCTGATTCAGTGAACTCACTCAATGCGGA
+
CCCCCG>F1>FEGGGEGGDGG>GGGGGGEEGEEGGFEGCGCGGGGDGGFDGDGGGGEEBFGGGEFDGGGGGGG@FCGG0D@F0CGGGCGDG>GGCEEAGG
@HWI-D00524:51:C587MANXX:4:1101:2178:4128
AATTCAAAGATACTTACATCCTCTTAAAGCCTTTGATGAGAGGAACAAGAATCTCCACTTGTATCAAAGTTTGGATGTGTAAATCTTGTAAAATCAAAGT
+
CCCCCGGGGGGGGGGGGGGGGGGGGGGGGGGGGGGGGGFGGGGGGGGGGGGGGGGGGGGGGGGGGGGGGGGGCGGGGGGGGGGFGGGGGGGGGGGGGGGG
@HWI-D00524:51:C587MANXX:4:1101:2495:4085
AATTCTCGCGCCCTAGCGCGAGACATTCTGTCCCCGAGTGTTGCTTGTACCGCGCTCGGGCGGTCACATTTTACCGCTCGGTCGCGGCATATTCTGTCCC
+
BBBCCGGFDGGGGGFGF@BDGGFGGGGGGGGGGGGG>GFFFGGGEFEGGGGDDGGGGGDGFG/CDGGEGGGE=DGDGAG;.EGGG;CGAD@@EGG/DDGG
@HWI-D00524:51:C587MANXX:4:1101:2485:4104
AATTCGGATTGGTCAATAAAAATCGATTTCAATGCTATTCTTTTTTTGTTTTTTCTGAGTTTATCCAATTTCTCGTGAAAGGTAAATTGGGATAAAGGAA
+
CCCCCGGGGGGGFGGGGGGGGGGGGGGGEGGGGGGGGGGGGGGGGGGEGGGEGG@GEGGGGGGG1CGGGGGGGGGFGGGGGGGGFGGGGGGGGGGGGGGG
@HWI-D00524:51:C587MANXX:4:1101:2295:4183
AATTCCAGACCGAGACTATGAAAGAAAGGTATAAGTCAATGTGGTATTGGGACATCAACTCAAGTAGGATGTACTTGAGTTTCCAATCACATACTTATTA
+
BCBCCGGGGGGGGGGGGGGGGGGGGGGGGGGGGGGGGGGGGGGGGGGGGGGGGGGGGGGGGGGGGGGFGGFGGGGGGGGGGGGGGGGGGGGGEGGGGGGG
@HWI-D00524:51:C587MANXX:4:1101:2561:4028
AATTCTTCTATTACGGAATTCGATATAGGAATACCGGGGCACTGGTTATATCGAGTAATAGAGATTATTGTTCCATCCTTTACGGAATTCGATATAGGAA
+
BBBCBGGGGCFGGGGGCGGGFGGGGGGGGGGGGGGGGGGGGGGGGGGGGGGEGGGGG>GGGGGGGFGGGGGGGGGEGGGEGGGGGFBGGEGGGFGGGGGG
@HWI-D00524:51:C587MANXX:4:1101:2509:4221
AATTCCAAATGATTACATAGAAAAATTCGAAATGAAATACATCATCAATCAAATCAAGGATAATATTTCCTAAGATGATAAGCGTTCCAGGGCCTCTTCA
+
CCCCCGGEGGEGGGGGGGGGGGGGGGGGGGGGGGGGGGGGGGEGGGGG>GGGGGGGEGGGGGGGGGGGGGGGGGGGEGGGGEGBGGGGGFFGGGGGGGGG
@HWI-D00524:51:C587MANXX:4:1101:2798:4194
AATTCTAGTACGCGTGCCGGTGAAATCCTTTATCAGATTCAGGAAAGAATTAGAGTCTTGATCTGCGTTTCTGTTCTTCAACTTTCAAAGTAATATTGCT
+
B=ABBCGEGGCG<GGGDGGGGDGGGGGGFGGGEGGD@GGEGGGGGDDFDGGGGGGEGGBGGGEGGFGGGGGGGGGEDGGGGGGGGEGGGGGGGEEDGGGG
@HWI-D00524:51:C587MANXX:4:1101:2954:4249
AATTCCAAGGTCCTGTTCATCCGCTCTGCCACTCCATTCTGTTGAGATGTGTAAGCCGTCGTGAATTGACTTTTGATGCCCTCATGTTGATAATATGCAT
+
CCCCCGGGGGGGGGGGGGGGGGGGGGGGGGGGCGGGGGGGGGGGGGGGGGGGGGGGGGGGGGGGGGGGGGGGGGGGFGGGG>GEGGGGGGGGEGGGCGGG
@HWI-D00524:51:C587MANXX:4:1101:3095:4041
AATTCTCAAGCATTAACTGATGAATCATAGATTGATTCTTGCTTCTTTCAGCATTCAGCTCAACAATCTCCCGTTTAAGACTCAACAGATCAACTGATTA
+
BBBCCGGGGGGGGGEGGGGFGGGGGGGGGGGGGGGGGGGGGFGGGGGGGGGGGFGGGGDGGGGGGGGGGGGGEGGGGFGEGGGFGG>GEGGG0DGGGGGF
@HWI-D00524:51:C587MANXX:4:1101:3639:4114
AATTCATTATGTACAGTGAAATATCAGTATTGACTCATGACGGTTGATGAAAACCTTGATTACCTAAATTTTGAATTTACGTGTCTACTTGTGTTAGTCG
+
CCCCCGGGGGGGGGGGGGGGGGGGGGGGGGGGGGGGGGGGGGGGGGGGGGGGGGGGGGGGGGGGGGGGGGGFFBGGGGGGGGGGGGGGGGGGGGGGGGGG
@HWI-D00524:51:C587MANXX:4:1101:3905:4097
AATTCTCAGTCACATCGACTCCGAAAATCATAACAATTACATAACCAGTCCGTTCTTTAATCTGACTTCGATTCTATGATGTCTAACATGACAAGAACAT
+
?BB>0ECFGG1F>;EC/@EF=<FG/</ECDDFG1C@FEGCCF1ECF>BDGCGG1:@FGG1=CFDG>FG1E@FG:F>C:CGGDGGCFDGCCDGEGGGGFGG
@HWI-D00524:51:C587MANXX:4:1101:3951:4134
AATTCAATCTTTCTTGTGGCAATGAATACTTTCTTTTCAGATAGAACCAGTCCTTCTTTTTTATAAACATTAGCGAAAATCTCTAAATGCTTGATATCTT
+
BB@BBGGGGGGGGGGGGFGBGGGGGGGGGGGGGGGGGGCF>FGCCEGGGGGGGGGGGGEGGGGGGFE11BFGGC>EGGGD0CD>GGFFGGFGEDGFF0CF
@HWI-D00524:51:C587MANXX:4:1101:3861:4195
AATTCATTGAATAAAATACAAAATACAGTCAAAACCTCCAACAATAGATTAGATTAAGCAGAAGAAAGAATCTCAGAACTTGAAATCTTTTGAAATAATC
+
BBBCCGGGGGGGFGGGGGGGGGGGGGGGGGGGEGGGGFFGGEGGGGGGGGGGGGGFGGGGGGEGGGGGEGGGGGGGGGGGGGEGGGGGGGGGGG>GEGGG
@HWI-D00524:51:C587MANXX:4:1101:3792:4201
AATTCATGTTACACACCGTCGCTATATTGCGACGGAATGTATGTGACAAACCGTCGCTAATTAGAGACGGAATTCATGTTAGAAACTGTCGCTACTTAGC
+
ABB@B@FDGGGDFGGGGGGGG@F<FEGCGG/>CGBBCGGGGGGGGGGEG>FEGDGGGGGGGGGG@DGGDD/CGECGGEFDFFGGGBDGB@DGGGG=FF=F
@HWI-D00524:51:C587MANXX:4:1101:3882:4206
AATTCAACCCTCTGATGAACTGATTCACTACAGCTTCATCATTTCCAGTTATTTGAGGAGCAAAATGCAGTAGAGTCGAGAATTTAGCAGCATATTGGTC
+
CCCCCGGGGGFGGGGGGGGGGGGGGGGGGGGGGGGGGGGGGGGGGGGGGCCGGGGG0CGDGGGGGGGGGGGGGGGGEGGG>CGCGGGGGGGGGEGGGGGG
@HWI-D00524:51:C587MANXX:4:1101:3854:4244
AATTCGCAAAGAGGTAGAGAATCTTGCCAACTAGTGCCAAAGTCTAGCACTACGGCTCTCAACATATCCTCTAAAGTCTGGATAGTCCGCTCTGACTGTC
+
CCBCCEGGGGGGGGGGGGGGGGGGGGGGGGGGGGGGGGGGGGGGGGGGGGGGGGGGGGGGGGGFGGGFGGGGGGGGGGGGGGGGGGGGGGGGGGGGGGGG
@HWI-D00524:51:C587MANXX:4:1101:4147:4187
AATTCGTCTCTTGGACTTTGTGTCTCGACTTTTCGACTGCCCTTCTGAAACATTTTGTCTTTAATGCTCTGATGAAACGTCCATTATTTTCCTTTCACTA
+
ABBCBGGGGGGGGGFGGGGGGGGGGGGGGGBGGGGEGGGGGGGGG11E@GGGGGGGCGGGGGFFEGEGGGGGEGGGGGEDFFDGGGGGGGEGGGGGDCGC
@HWI-D00524:51:C587MANXX:4:1101:4456:4130
AATTCCAAAACGGTCATGTGGAGAATGCCTTCAACGTTCCTTACATGTTTAGTACCCCAAATGGTTTGTATGTTTTATAATTTATTTTCTTTTATCTTCC
+
CCCCCGGGGGGGGGGGGGGGGGGEGGGFGGGGGGGGGGGGGGGGGGGGGGGGGGGGGGGGGGGGGGGGGGGGFGGGGGGGGGGGGFGGEGGGGCG@GGGG
@HWI-D00524:51:C587MANXX:4:1101:4435:4244
AATTCCATTATGGGTGTTTACGTTCATATTGGGGAGTGTACGAGTGCTTTGTCGATGTTGGGAGATATGGTCAAGAATGATGATTTTAATGCAGATGCAG
+
BCCBBGGGEFGGGGGGGDGFGGGGGGGGGGGGGGGGGGGGGGBBEFGGGGGGGF>GGBDGGGDGG:BDGGGGGGGEB>GGGGCGGGGGGGGGGEF0FCGG
@HWI-D00524:51:C587MANXX:4:1101:4701:4201
AATTCTTTGAACTTTTCAAATGCTTCAGATTTGTGTTTCATCAAATAAACGTACCCATACCTCGAATGGTCATCAGTAAAAGTAATGAAGTAGGATTGCC
+
BCC@BGGGGG@EGGGGGGGGGGGGCG1F1DGCDDDGGG1EEGGE>GFGGG<GGGC@GG1C@FDGGGG:BF@CGFGGC@FCGGGF>FFGBDDGCDGEFGGG
@HWI-D00524:51:C587MANXX:4:1101:4762:4168
AATTCAAACGTATGAAATTTGTGCGAGATAAAACTTAGTAGTGAAACTGTTTGCTAGCACTCTAATAATGAAGTTCTTCTCATTAGAGTTCACACGTATG
+
CCCCBGGGGDGGGGGGGGGGGGGGGGDGGCGGGFGGGGGFGGGGGGGGGGGEB>GGEGGGGD@FGGGGGGEGGGGFFGGGGEGGGGGGDGEGGGGGGGG>
@HWI-D00524:51:C587MANXX:4:1101:5114:4086
AATTCCTTTCAATGACATGCTTGGATCTGAAATCTTTATGTATGTACACAAACATTAGTATAAAAACGTATATGATGCATAAAGAATGGTACAAATGCGT
+
CCCCCGGGGGGGGGCGGGGGGGGGCGGGGGGGGCGGGGGGGGGGGGG@GGGGGGGGGGGGGGGGGC<EEFGEGGGGGGGGGGGGGGGCGGGGG>CGG>C=
@HWI-D00524:51:C587MANXX:4:1101:5591:4156
AATTCACCGCTCACCTACGGGTGTGGATATCTTATATGATTTGATGAAGTAATAATGCATGGAATCTCTAGCTAGAGTGAAATGTACGTTAGAGAAGGAG
+
CCCCCGGGGGGGFGGGGGGGGGGGGGGGGGGGGGGGGGGGGGGGGGGGGGGGGGGGGGGGGGGGGGGEGGGGGGGGGGGGGGGGGGGGGGGGGGGGGGGG
@HWI-D00524:51:C587MANXX:4:1101:5849:4119
AATTCTTTATGAAAGAGTTCCTGAATCTGCTGCTTGAGTTCTAGCATCTTAGCTTGAGCTAAACGGTACGGTGCCTTTGAGATTGGCACCATGTCTGGCA
+
B@ABBCEGGGGGFGGGGGGGGGGDGGGGCGGGGGGGGGFGGGGGGGGGGEGGGGGGGGGGDGGGFGGGGGGGGGGGGGGGGBGG>DGGGGEGGGGGGGGG
@HWI-D00524:51:C587MANXX:4:1101:6246:4165
AATTCCATGCATTCGAACCAAGTGTGGAATCTCGTGGATCCACCTGAGGGAATTGTTCCCATAGGGTGTAAATGGATTTACAAGAGGAAACTTGGGGCGG
+
BBCCBGGG@1FGGGG>GEDGDGGGGEBDBFGGCGGEG<F1FGGGDG1EDDFDDGGGG>C>FGFGEFBF/EDEGCEBF@GGGGGEGGG>@FGFGGCFEFGF
@HWI-D00524:51:C587MANXX:4:1101:6445:4004
AATTCTTACTTTGAACCTTTTCTCTAGTGATTTTCTTTTCTGAGTTTTGAAAGCATACGTAAAACAATAACACACTTGTTAAAGAAAATTTTGTACTTAG
+
BBCCCGGGGGGGGGGFGGGGGGGGGGGGGGGGGGGGGGGGGFGGCFGGGGGGGGGGGGGGGGGGGEGGGGGGGGGFGGGGGGCCGGGGGGGGGGGGGGGG
@HWI-D00524:51:C587MANXX:4:1101:6310:4119
AATTCCACCGTCTTATACATTATGCACCACACTACATGGAAGATGAGGTAAGAAAAATGAAAAAAATTGTTCAAGGGTTAAAGCTCGATATTCGTTGGGC
+
BCBBCGGGGGGGGGGGGGGGGGGGGGGGGGGGGGGGGGGGGGGGGGGGGGGGGGGGGGGGGGGGGGGGGGGGGGGGGGGGGGGGGGGGGGGGGGGGGGGG
@HWI-D00524:51:C587MANXX:4:1101:6309:4222
AATTCAGTTCATTAGTTGTGACTTTCGTATCAGCTCTATCAATGGATCCATCTACGTATAACCACGGTACTGGACGGCGAGGGACATCAGCGACAGCATT
+
BABBBGGGGGGGGGGGGGGGGGGGGGGGGGGGGGGGGGGGGGGGGGGGGFGGGGGGGGGGGGGGGGGGGFGGGGGGFGGGGGGGGGGGGGGGGGGGGGGF
@HWI-D00524:51:C587MANXX:4:1101:6710:4167
AATTCTTGTTGCTATCAAATGTTGGTGGAGGGATCTAGAATGAGATGTGGCCGATTTCTTGAGCTTATTAGACTAGGAGAATGTTAATTATTTAATTAAT
+
BBBCCGGGGGGGG;BGGGCGGGGFGGEBGGGGCGGGGGGGGGGGGGGGGGEGDDGGGGGGGGGGGEGGGGGGGGGGGGGGGGGGGGGGGGGGGCFGGGGG
@HWI-D00524:51:C587MANXX:4:1101:6655:4187
AATTCAAGCATATGAGTGACTAATCTAAATATTAAAGTTACTTATTTATCAATATGAGTCGCGATGACTATGTTTGGGAAAAATTGCACTCCTTCATACT
+
BBBBBFGGGBFGGFFGDEFGGGGGGGGGGGGG@FFGGGGGGGGGEGGGGGGGGFDGGGC>AGG@CBGGCGDGDEFG//0@=:FGCCGFGEGGGCEGFFGG
@HWI-D00524:51:C587MANXX:4:1101:6799:4163
AATTCAATTAAAAGAAAATGTTTAAGTTTATGATGACACCATGAGCTGTCTTGACACGTATATGATGATATGAGATGACATGATTCGACACGACATGATT
+
A<<@@FEGGGGFGGGGEGDCGGGCC>FDDEGEEGGCGEGEGGCDGGGGGGGGCGCGGBGEGGGGG>DGGGGGCGGGGGFGCGGGGGGGGGGGGFGGGFCC
@HWI-D00524:51:C587MANXX:4:1101:7212:4176
AATTCCTATGCATATAAAATATCTATTATTTGGGCCCGCTTAGCTCAGAGGTTAGAGCATCGCATTTGTAATGCGATGGTCATCGGTTCGATTCCGATAG
+
CBCCCGGFGFGGGGGGFF==FGCGGGGGGGGGGGGGGGG<FDEEGCFEFGB:FGGFGGGGGGGGGGGGGGGGGGGGFGGGGGGGGGGGGGGGGGGGGGGG
@HWI-D00524:51:C587MANXX:4:1101:7211:4246
AATTCATGCATAAAGCATACACCCGATCACTTCTCCTCGAGGAGCAAGGGCAGTTTCGTCCAATACACAGTCAAGTCCTCATATTCAAAGGAATCTGCCT
+
BBBCCGGGGGEGGGGGGGGGGGGGFGGGGGGGGGGGGGGGGGGGGGGGGGGGGGGGGGGGGGGGGGGGGGGGGGGGGGGGGGGGGGGGGGGFGGGGGGGG
@HWI-D00524:51:C587MANXX:4:1101:7750:4058
AATTCTGACAACAACAAGGTCTACTCGACAAGAATGAATTAGGCGTTAATGAAACTTTTAACAGAAATCTTTCACAAACTTCCCAACTAATGCTAATATT
+
BCCCCGGGGGGGGGGGGGGGGGGGGGGGGGGGGGGGGGGGGGGGGGGGGGGGGGGGGGGGGGGGGGGGGGGGGGGGGGGGGGGGGGGGGGGGGGGGGGGG
@HWI-D00524:51:C587MANXX:4:1101:7782:4246
AATTCTAGTTGTGTCTTGTTTTCTTGTAATAATAATATATTAATAACGGTAAAAATTCCTTTTTTACCAACAAAATTGAAGACTGGCATAAAACTGCAAC
+
BCCCCGGGGGGGGGGGGGGGGGGGGGGGGGGGGECGGGEGGGGGGGGGGGGGGGGGGGGGGGGGGGGCDFGGGGGGGFF@FGGGGGGGGGFGGGGFGGGG
@HWI-D00524:51:C587MANXX:4:1101:8442:4023
AATTCTGATTATATCCAGTATTGAGTGAGTGGTGTATTGATACCGTACCCTCGATATTGTTATTGTCAGACTGAGTATTGATAGGCTTGGGATTCGAGAC
+
CC@BBGGGGGGGGGGFGGGGGFGGGGGFGEEGGGGGGFFGGGGGGGGGGGGGGGFBGGEEEGGDEFGGGFGGGFGGGGGGGGGGGGGG/8FDF>GGCG>G
@HWI-D00524:51:C587MANXX:4:1101:8306:4179
AATTCAGCAGCAATTCTTGAAGAAAGGAAGTATGAATACAATTCCATTCGTCCGTTTTAGTTAGGGTGGATGTAATTGAGGAGCGGGGAAAGGGACCATA
+
CCCCCGFGGGGGGGGGGGGGGGGGGGGGGGGGGGGGGGGGGGGGGGGGGGGGGGECCBGGDGGGGG>FCFEFGG@GGGGGGGGG@GGGFGGGGGGGGGGG
@HWI-D00524:51:C587MANXX:4:1101:8428:4188
AATTCACCGCTCACCTACGGGTGTGGATATCCTATGTGACCTAATGTAATAATAGTGCATGGAATCTCTGGCCAGAGTATAAGATGTACGTTTGAGAAGG
+
BBABBGGGGGGGGGGGGGGGGGGGGGGGGGGGGGGEGGGGGGGFGGGEGGGGGGGGGGGGGGGFGGEGGGGGGGGGGFGGGGGGGGGGGGGGGGGGGGGG
@HWI-D00524:51:C587MANXX:4:1101:8437:4239
AATTCAAAGTTTTTTCACTCACTGTGAAACCACCGGAGGAGTAAGGCTACTATTAACAGATTGGAAAGGGATGATGGATCGATTACGAGCGATGAGGATG
+
BBBCBGGGGGCGGGGGGGGGEGGGGBGGGGGGBGGDGGGFGGGGGGGGGGGGGGGGGGGFFEGGGGGGBGBEGFGGGGCGGGGGGGGFGGGGEGGGGFEG
@HWI-D00524:51:C587MANXX:4:1101:9399:4112
AATTCAAAAGCTTAACTTGCATATCTCATACTTAGCATGCTTACTCTCCAGCTCAAACGCCTCTTAGGACATTCTAAAATTCCCATGACTCGACCATGTA
+
BB@BBGGFGEGEEGGEGGGGGGGGGFGGGGGGGGGEGGGGGGGGGGGGGGGGGGGGGGGGGGGFEGFGGGGGGGGGGGGGGGGGGGGGGGGGGGGGGGGG
@HWI-D00524:51:C587MANXX:4:1101:9395:4164
AATTCTAGCTCGAGAACCCTTACCATAAAATTTCCACTAATCCGCCATCTCAGGTCTGAATCGAACAATCTTGTGGAAACAATCGACTGTAGCCCTGTAC
+
BBBBBGGGGGGGGGGGGGGGGGGGGCGGGGGGGGGGGGGGGGGGGGGGGGGGGEGGGGGGGGGBGGGGGGGGGGGGGGGGGGGGGGGGGGGCGGGGGGEG
@HWI-D00524:51:C587MANXX:4:1101:9817:4184
AATTCAGCATGGGCAAGGTTTAAAAAGATGTTAAGAATGTGCCCGAGACATGGTTTTTCGATAGGCCAACAGGTTGAGACATTTTACTATGGGGTGGATC
+
B@BBBGGCFGEBDGEGGGGGGGCCGCGGCGGGGGGGGGGGGGGGGDGGCGGEGFFBDGGGCCFDGGGEGGGGEGCBGGBFB>FEGGGGGGGGGFGGGGGG
@HWI-D00524:51:C587MANXX:4:1101:10242:4201
AATTCGATGTTGGTCGTTTTTGCAGGCTGATAGAGCAGTGTACAAGCAAAGACATTTCCCAGAGGCCTTCATTTGCTGTTGTCATAGAGATTCTGGAGGA
+
BBB@@GGGGGGGG>FGEGGGGGEGCEGGGFGGGGGGGGGGGGGGGGEGGGGGGGGGGGGGGGGGGGGGGGGGFGGEGGGGGGGGGGCFGGGGGGFGEGDG
@HWI-D00524:51:C587MANXX:4:1101:10432:4124
AATTCCACTTTCATCTTTATCAAGTTTGATAGATGAGCTCATTGGAGTAGAAGCAGCAGAGCATGTTTCCATACCAAACTTTTTCAGAAGCTCCTTAGTA
+
CCCCCFGGGGGGFGGGGGGGGDDGGGGGGGGCGDCGGGGGGGGGGGGFGGGGGGGGGGGGGGGGGEFGGGGGEGEGGGGGGEGGGGGG0FG>FGGGGGGG
@HWI-D00524:51:C587MANXX:4:1101:10583:4086
AATTCTTTGAACCTTTAAAAGGCTTCAGACTTGTATTTCATCAAATACACATACCCATACCTCGAAAAGTCATCGGTAAAGGTGATGAAGTAGGCATGTC
+
CCCCCGGGGCDGGGGGGG1GGGDGGEGGGGGGGGGGGGGFGGGGGGGCFGGGGGGEGGGGFGGGGGGGEGGEGGGBFGGGGGFGDGGGGGGGGGGGGGGG
@HWI-D00524:51:C587MANXX:4:1101:10967:4011
AATTCGACGATCGTATTTCCACGGTGGAGCCTAGTGCCCACCCCCATGGTCCACGTGGAGCTGAAGACTGATCAGTCGCCAAAGGATAAAAGCTATTCAC
+
CCCCCGG<>ECFDGGGGGGGGE<AGGG0FGGGEBBGGGGGE>FEDGGGGGG>DCGEF</EDEGGGGEGBGEGGGGGGBG/FCFGGGGEGEFDFGGGGGGG
@HWI-D00524:51:C587MANXX:4:1101:10900:4235
AATTCCTTATGTGCTTTGAGTTCCAAGTGATATCTCAAAGTTCTCCCTCGCATAACCTCCAAATAAACTAATATTAAGAATTGAAATCGTAATCGTTAAT
+
CCCCCGGGGGGGGGGGGGFGGGGGGGGGGGGGGGGGGGGGGGGGGGGGGGGGGGGGGGGGGGGGGGGGGGGGGGGGGGGGGGGGGGGGGGGGGGGGGGGG
@HWI-D00524:51:C587MANXX:4:1101:11046:4005
AATTCATAGATAAATTCGTTATCGTTTTCATAGATGACATCTTGATTTATTCCAAGTCAAAGAAAGAGCACGAAAAACATTTGACACTAGTTCTCCAAAC
+
BABC@EGGGGGGGGGGGGGEGFGGGGGGECFC>CFCFGEGGGGGFGGGGGGGGGGCECGGGGGGGGGGFGGG>EGGGGGGGGGGGFG>@>GGGEGEGGEG
@HWI-D00524:51:C587MANXX:4:1101:11176:4032
AATTCGGGCTACTACATCCTCCAACTTTGGAACTTCTTCTTTGACCTCATTGATCACTGCTAAATAAATTTCTTCTTCTCCTTTTATGGCTTTCCAGACT
+
BBB@BGGGGGGGGGGGCGGGGFGGGDFDGGFGGCFCGEG1CFFGEC@FGGGGGCDEGEGGGGGGGGGCGEGCFF@FGGGGGGGGCGGGGGG>F>FCCGG@
@HWI-D00524:51:C587MANXX:4:1101:11238:4052
AATTCAATAGCAAATAATAGAGTATAAAAGTTGGTTCAGTCGTCATTTGTTATAAATGATTCCTTGAGACAAATAATGTCTCATCAGACGACATTGAACA
+
BB3>BGF>GGGGFGGGGECDGGGFCGGGGGGGGGGGGGGGEGGGGGGGGGGGEGGGGGGEEGGGGGGGGGGGGGGGGGGGGGGGGGGGGGGGGDGGGGGG
@HWI-D00524:51:C587MANXX:4:1101:11072:4189
AATTCTGTTTCGTGTACGTGATTTCTTTGATTGTTGTTGAGACAAATCTAGCTGATTCATTTACTAACACATAGGTTATTCTCTTTATGTAGTACCATAT
+
CCBCCGGGGGGBGGGGGGGGGGFGGGGGGGCGEGGEFGGGGGGGGGEGGG>GGGGGGGGGECFGGGGGGCGGGGGGGGGGEGGGGG>GGGCDGGGGGGGG
@HWI-D00524:51:C587MANXX:4:1101:11251:4043
AATTCAGAGGTAGTTGTATTCATGAATTTGCAACGACCTTATCATTTTGCTGACATCCTGAGTAGAGCGAAGAGAGCGGAGGCGAGTCTGATTAGACAAA
+
CCBCCGF>FGGEG@1FFGGGGGEGG>DGC:FGGCB0E<ED>GGGGGGFGGGGGEFGGGGEGG1E1E1=/BC/=FE<G@GD/BFCD>;;DDGCFGCGGGG0
@HWI-D00524:51:C587MANXX:4:1101:11899:4031
AATTCTTGAAAAGTTTGATTAAAGATATATGTATTTGTTCATTGGAAGTGGGAAATAATTTTCGAGCACTGTTATTATTTGATTGGAAATTATAAAAGAA
+
CCCCCGGGEGGGGGGGGGGGGGGGGGGGGGGGGGGGGGGGGGGGGGGGGGGGGGGGGGGGGGGGGGGGGGGGFFGGGGGGGGGGEGGGFGGGGGGGFGGG
@HWI-D00524:51:C587MANXX:4:1101:11935:4118
AATTCAGCATGGGCGAGGTTTAAAAAGATGTTGAGAATGTGCCCGAGACATGATTTTTCAGTAGGCCAGCAGGTGGAGACATTTTACTATGGGGTAGATC
+
@ABBCGGGGGGGGGGCGGFGEGGGGGGGGGGGEGGGGGGGGG>>GG<DGGGGGGGGGGGGGGGFGGGGFGEGGCCGEGGGGGGGGCGCGGGE>FCFGGGG
@HWI-D00524:51:C587MANXX:4:1101:11839:4168
AATTCAAAAAGAGTTTCATTTTTGAATGAAGTTACACGATCCAGTTCGTATTATTAGTTTACGCTCAACGAATCGGTTGATAGGAATCACGCGATGGGTA
+
CBBCCGGGGGGGGGEGGGGGGGGGFGGGFGGGGGGGGGDGGGGGGGGGGGGGGGGGGGGGGGGGGGGGGGGGGGGGGGGGGGGGGGGGGGGGGGGGGGGG
@HWI-D00524:51:C587MANXX:4:1101:12263:4102
AATTCGATTGAGGCAGTTCATGAAGACAAGCGGTTCTCACCGAAGGAAATGTATTAAATGTGTGTCATTGAGGCGTCATTAGAAAAAAAATATAGTTTGA
+
B@BB@GEGGGGGFG<;FFGEGGF>DGGGGGGGGGGGGGGGGDGGGGGGGCGGEGGGGGGGEGEGGGGGGGC>GF/=CCFGFGGGGGBCGGFGD@FC0CFF
@HWI-D00524:51:C587MANXX:4:1101:12337:4179
AATTCCATACCTTGGGACTTTATGTTCATAATGATGTCATGCTTGCTTTTGGTACTCCGGAAAAGCAAATTTTGATCGAACCCATATTTGCTCAATGGAT
+
BBBC@EGGGGGGGGGGEGGGG;F1EF:::CGCFGG@GGGGCGDE1@CGG11ECDGEEG/E9EGG:CFGGGGGG0/=FEBGGGG<BF@GGCGGGGGGGGFB
@HWI-D00524:51:C587MANXX:4:1101:12508:4041
AATTCTAGTAGCAAACTTTATTATTTGTTGGGATTAAAGGGGATCCTACCCCGAATGTTGATTTGAATTAATTTATATTTCGATTGTGCGTTATTCTTGA
+
BBBCBGGGGGGGGGGGGGGGGGGGGGGGGGGBFGGGGGGGGGGGEGGGGGGGGDGGGGGGGGGGGGGGGGGGGEGGGGGGGEGEGGGEGGGGGB>CGGGD
@HWI-D00524:51:C587MANXX:4:1101:12625:4247
AATTCTACGCAGGAGGTTGTTTTTTTGATTGAAAATGAAAATTTATTAGCTTTGGATGGAAATATTAAATTTTATACATTATTATACACATTGCATATCT
+
B@B@BGGGGGGGGGGB>FGGGGG=CEGFFC>FCFGGGCGGGGGGFGFGGCFGGGGGGGBG:BFG>F@DFFCGGGGGG>DGGGEGGGGGGGGGCGGCC0<B
@HWI-D00524:51:C587MANXX:4:1101:13187:4192
AATTCACAATTACAAAATGTAGGACCGAATGCTTACCGCTTTACCGAAAGCTATAACTGTGGTAATAATGCAACTCAAATCTTTTAAACCGCACAACAGC
+
CCCCCGGGGGGFGGGGGGGGGGGGGGGGGGGGGGGGGGGGGGGGGBGGGGGGGGGGGGGGGGGGGGGGGGGGGGGGGGGGGGGGGGGGGGGGGGGGGGGG
@HWI-D00524:51:C587MANXX:4:1101:13464:4126
AATTCCTGAGCCCAAGAGTTAAGAATAACAAGTTCTTCATTACCTAAAATAGAATAATTGAGAGAAAGATATTGTGATGATAAAAAAAAATGAGTGGTAA
+
BBBCCGGGCEGGGGGEGGGGGG>GGGGGGGGGGFFGGGDGGEGFG>FFGGGGCGGGGGFEGGGGGGFFEGDGGGFDCBFGGGGGGFGGGGGG0F:CFFGG
@HWI-D00524:51:C587MANXX:4:1101:13274:4216
AATTCTCTGAGGCGGTATATCTGAATATCACACGGTTAGTACACAATCTATACTATCTGTCTCAGCCCTCCTCTGATCATATACCTCTGATCTAGAATCG
+
BCCBBGGG@GGBGGGGGGGGEGGF1EGGGGGGGGFGGGGGGGGEGGGFGGGEGGDGGGGGGGGGG1FGGGGGGGFCGGEGGGGGGDGG@ECGGGGGE@GB
@HWI-D00524:51:C587MANXX:4:1101:13365:4220
AATTCATAAGAGTTGATATTTATGTGTAATTTTCATTAAGAGTGAGTTTTATGTGAGACATTTTCACGGATCTTAATTTGTGAGACGGGTCAACCTTACC
+
CCBBCGGGGGEGGGGGGFGGGGGFGGGGGGGGGGGGGGGGGGGGGGGGGGGGFGGEFGGGGGGGGGGBGGGFGGGGGGGEGGGGGGGGGGDGGGGGGGGG
@HWI-D00524:51:C587MANXX:4:1101:13552:4098
AATTCCTGTAGACCTTTTGTCTTCTCCACCTGCATTCCATTTCAGGACAGTCTTGTTCCATTCAACAGTTAAAAAAATTGCCAGAACACGGGAGGAGGAG
+
CCCCCGGGGGGGGGGGGGGGGGGGGGGGGGGGGGGGGGGGGGGEGGEGGGGGGGGGEGGGGGGGGGGGGGGGGGGCD@FGEGGGGGGGGDAEBGGFGGBG
@HWI-D00524:51:C587MANXX:4:1101:13639:4104
AATTCTGAAGGAATTACATTATCACAAACTCATTATGTTGAAAAGGTTCTTGAAAGATTCAAGGCACTCGACAATCCTTCGGCAAGAACACCTTTAGATT
+
BBBCCGGG1FF1=FFGGGGGGGGGGGGBGEEGG>BGF@:FC@F@1FGDGGGGGGGGB@FGGEGCFGG>CGEGGGGGGGGG>=BEBBG0FDGF0;:DFGG>
@HWI-D00524:51:C587MANXX:4:1101:13688:4190
AATTCTCAACAAGAAATCGAGAGCTTCGGCGAAGAATTGCTTTTGAGTTCCAGAATTCGATTTACGATCCATCCGTCCGTCTGCATTATAATCCGACTTC
+
CCCCCGGGGGGGGGGGGGGGFGGGGGGGGGGGGGGGGGGGGGGGGGGGGGGGGGGGGGGGGGGGGGGGGGGGGGGGGGGFGFGGGGGGGGEGGGGGGGDG
@HWI-D00524:51:C587MANXX:4:1101:13706:4248
AATTCTCCAGGGAAGTCTCGATCTTTCTTACTGAAGGTGTAAAGGAAATGAGGGAATCTATATATCATTCCATGCATTGCAAGACAAGTGTCCCACTCAC
+
BBB@>GGGGGGFEFGGEGGGGGGGGGGGGFGEGCEGGGGGGGGGG1=FFFBFFGBGGGGGEGGGGGGC1CDGGFGGEGGGGGGGGGG:EGGGGGGG>F@F
@HWI-D00524:51:C587MANXX:4:1101:14129:4062
AATTCCTATTATTTAATGGCCAAGAACACTTACGTATTTTATTCCCACTTTCCCAAGTGACGAATAAATGTATCAATCAAACTCCGATTCAATTATTCCT
+
BBBBBGEGGGGGEGGEGECGGGGGGGGGGGGGGGGGGGGGGGGFGGGGGGGGGGGGGGDGEGGGGGGGGGGEGGGGGGGGGGFGGGGGDGGGGGGGGGGG
@HWI-D00524:51:C587MANXX:4:1101:14343:4130
AATTCTATAAAAAAGACATCTTATCTGACTCGTTCTATGAAAAATATTAATTTTTATACTAATAATATAATTTTTCACTTTAGACATAAACCGAATCCAC
+
=BBCBEFGGGGGGGG=>FGFGGGGEGGEGGGGG=GGGGEFGGEGG>FEGGGFGGGEEGGGGGGGGGGGECGGE>FEGGGEFCGEGGGGGDGBEE>0FFGG
@HWI-D00524:51:C587MANXX:4:1101:14388:4155
AATTCGAACAACTGCTTCAAATACAGTATCTGGAAGTACCGCTTGTGGAACCTCAATATCCACGGGCTTATTAGCTAAATGGCAATTGGCGCATACAATA
+
BCCCCGGGGGGGGGGGGGGGGGGGGGGGGGGGGGGGGGGGGGGGGGEGGGGGFGGGGGGG1FGGGGGGGGGGGGGGGGGGGFDGGGGGGGGGGGGGGGFG
@HWI-D00524:51:C587MANXX:4:1101:14974:4162
AATTCAATAAAGGAAAAATGAATACGTATATGATGATACGATATGTCATGATTTGAGATGAATATGTTTAGGTTTATGCTCATGCTTTTGAAGATCATGA
+
BBCCBGGGGGGGGGGGGGGGGGGFGGGFGGGGGGGGGGGGGGGGGGGGGGGGGGGGGGGDGGGGGGGGGGGGFGGGGGGGGGGGGGGGGGGGGGGGGGGG
@HWI-D00524:51:C587MANXX:4:1101:14789:4196
AATTCGCCTTTCTCATTCTTGAAACGATTGAATATCTCTGCAATTCATCGACAAGCTAGCATTGTTTGTATTCATTTAGGGTGTTCCATGCAATTGCTTT
+
BBCCBGBBF>>@F>FCFGGGGGGD>GBED0FDG111CGEEGEECGGG::FGDGDFDDGGGGDGEEGGGDGGGGE>>:DFEGGGDGF@BCGGGGGEDGGGG
@HWI-D00524:51:C587MANXX:4:1101:15224:4122
AATTCCAAATTGGGTAATTAACAGATTAATGGTGATTAAGAAGGTTTAATGTGTAATTTTGACCATGGTCATGATCGGACGGACCGAAGATGGTTCGGTA
+
CCBCCGE1FGGGGG/CCGGGGGGGGCEFDDGGFG1C1=CFGGGFGCGF>G>FGGGCFC@FG<F1GGGBG@DGDD1?FBF<B88EGGG/9:F@CF>B<C>C
@HWI-D00524:51:C587MANXX:4:1101:15455:4046
AATTCCTCCTTTGCTTGAGCTACAGCTCCCGTGTTTTCACAAAACACCGGGACAGGAGCAACTCTATTAGGAATGACGCCCAACTCTTGGACGAAATTCC
+
@ABBBGGGG@GGGGGC>BDEFGCGCFGGGGGFGBDCGGGGGGGGGE:FGBEEC:CFEBBBEGEGCEGECFDGGGGGGBDGGGGG>GGDEGDGG.C;FGGG
@HWI-D00524:51:C587MANXX:4:1101:15666:4175
AATTCTGCTGACATTCGAATACACATGCAATAGTTGCATGGTTCATGAAACTCGTACAGTGATGCACACCGCTTTTAAAAGCTCGTGACTACACGAATGC
+
CCCCCG;>=DGG@@F@FGEGBGGG:CCCFFGGGGGGG@G:>GGGGGGG1EFE1CFGEFEGGGG:DGGGGG<EGDFGGGGG0E@CGGGGGGCCGG>EGGGG
@HWI-D00524:51:C587MANXX:4:1101:15809:4002
AATTCGTTAATTCAAAATGAATTAAATCTCCCCAAGTAGGATTCGAACCTACGACCAATCGGTTAACAGCCGACCGCTCTACCACTGAGCTACTGAGGAA
+
ABBCBGGGGGGGGGGGGGGGGGGGGGGGGGGGGGGGGGGGGGGGGGGGGGGGGGGGGGGGGFGGFGGGGGGGGGGGGGGGGGGGGGGGGGGGGGGGGGGG
@HWI-D00524:51:C587MANXX:4:1101:15836:4011
AATTCTTGAAAAAAATAAAAATTCAAGAATATATCATAAATTATAATTATTTGGATCTCTTTCATATTGGTCATGTATATCCCAAACTTTTGTTGATGAA
+
BCCCBGGGGGGGGGGGGGGFGGGGGGGGGGGGGGGGGGGGGGGGGGGGGGGGGGGGGGGGGGGGGGGGGEGGGGGGGGGGGGGGGGGGGGGGGGGEGGGG
@HWI-D00524:51:C587MANXX:4:1101:15894:4187
AATTCATGTGCGAATGAATGTAATGGGCGTTGGAAAGGATTCCGACGTAGCTCCTCCGATGTTCAGGTCAGTACGGAGAGCAAACTTAATTGCAAGTATA
+
CCCCCFGGGGGGGGGGGGGGGGGGGGGEGGGGGGGGGGGGGGGGGGGGGGGGGGGGGGGGGGGGGGGGGGGGGGGGGGGGGGGGGGGGGGGGGGGGFEGF
@HWI-D00524:51:C587MANXX:4:1101:16007:4060
AATTCTGATTTGTTTCAATTCAAAGAGTAGGAATGGTGTAGATAGAAATTCAGTATTTTGGAACGAGAAGAATGTAAAAAACAGCAACCAAGTTTCGTCT
+
BBBBBGGGGEGGGGGGGGGGGGGGGGGGGFGGGGGGGGGGGGGGGGGGGGGGGGGGGGGGGGGGGGGGGGGGGGGGGGGGGGGGGGGGGGGGGGGGGGGG
@HWI-D00524:51:C587MANXX:4:1101:16228:4107
AATTCTTACGCTTACATCTTTCAATCCGTCCGTCAGATTTGAAATCCGACTTCGGTACCGTGTTCCTAGCGTTGTAGGCTACGCGTGGACGTAAGTTTTA
+
BBBBBGGGGGGGGGGGGGGGGGGGGGGGGGGGGGGGGGGGGGGGGGGDGGGGGGBGGGGGGGGGGGGGGGGGDGGGGGGGGGGG<EDGGGGGGGG8DGGG
@HWI-D00524:51:C587MANXX:4:1101:16101:4144
AATTCTTACTATGGTATCTCCACTGATCAATCCTTTCTGGTCTGAATCTTACCATTTCTGGAACAATTCTACAATATATTTGTACTTGTTCAGCATATAC
+
CCCCCGGGGGGGGGGGGGGGGGGGGGGFGGGGGGGGGGGGGGGFGGGEGGGGGGGGGGGGGGGGGGGGGGGGGGGGGGFGGGGGGGGGGGFGGCDGGGGG
@HWI-D00524:51:C587MANXX:4:1101:16327:4063
AATTCTGCGGAAAGCCGTATTCGATGAAAGTCGTATGTACGGCTTGGAGGGAGATCTTTCATATCTTTCGAGATCCACCCTACAATATGGGGTAAAAAAG
+
BBBBBGGGGGGGGGGGGGGGGGGGGGGGGGGGGGGGGGGGGGGGGGGGGGGGG<GGGGGGGGGGGGGGGGGGGGGGGGGGGGGGGGGGGGGGGGGGGGGG
@HWI-D00524:51:C587MANXX:4:1101:16283:4144
AATTCTTATATGGCCCAAAAAGGTGAGATAAAACACTTGTTGCACACACATGAGCCACTTGTGTTAATTCTTTACAAGGAGATCCTCCTTAATACAAGTG
+
A?BBBGGGGCG@FEDGDGGBGGBFGGGGEGGGGGGBGGGGGGGGGGEFGGGFGGGGGGGGGGGGGGGGGGGGGGGGGGGGBG>BFGGGFGGGEGGGB?FG
@HWI-D00524:51:C587MANXX:4:1101:16668:4188
AATTCCGAGGTAGTGTGGAATACCAAGTAAACGCAGTACTAGTCAATGAACTGGGAAACAAACGTAGCTTGTAGTTGGAAAATTTATCCAAATTTTCTAG
+
CCCCCFGGGGGGGGGGGGFGGGGGGGGGGGGGGGGGGGGGGGGGGGGGGGGGGGGGGGGGGGGGGGGGGGGGGGGGGGGGGGGFGGGGGGGGGGGGGGGG
@HWI-D00524:51:C587MANXX:4:1101:17230:4197
AATTCAAATGCATATCAAAGTTACCGTTGAAAAAGAAGTATAAATATAACTGAAGAACAGCAGATAAAGTAGAGACGATCATTCAATCTTAAAGCTTGTT
+
C@BBCEGDGGGGGGGGFGGEFGDGGDD<BF1CFF/01<FGDGEGGG>B1GGC>@GGG>DEFG1CGCGGGGGGGEGGCCGGB@FGG0;EFGD0F>GG@GGG
@HWI-D00524:51:C587MANXX:4:1101:17508:4014
AATTCAAGATAAAAGCCCGTGATAAAAATGAGTATCATAGTCCGTGGATTTACAATTTACATAGAAATATGAAGTCGGATACCGTCGATAATCATAGTCC
+
BABBBD@FD=EFGGCBEGGGGBFFFGGGGGFGGGGGGGGGGGGGGFGGGGGGGGGGGGGGGGGGGGGGGGGCFFGGDGGGGGGGGDGGGFGGGGGGGGGG
@HWI-D00524:51:C587MANXX:4:1101:18161:4061
AATTCTTGTTTGTACCTGTTACCTGCAGTCACACACATAATATAATTTGGTACCCATATCTATTTGGGTCCTGAACTGATTAGTCCTTTAGGAACCCATA
+
BCCCCGGGGGFGG1FDFCGGG@C@FGGCGG@CGGGDFDGGGGFGFGGGC1CGGGGGGEEGGGEGGGGG>DDF0FGGDFGB0E0E=FGGGGGFEFGG>BFG
@HWI-D00524:51:C587MANXX:4:1101:18218:4116
AATTCAATCAAATTCTGTTTCAACAACATAACGTCATAGTCTCAATATACCCAGCAATATCCTCTCAGTCAGATATCAATTCTACATCTCATAATCAATA
+
BBCCCGGGGGGFGGGFGGGGGGGGCGGGGGGGGGGGGGCGGGGGGGGGEGGGGGGGGGGGGGGGGGGGGGGGGGGEEGGGGGGGGGGGGGGGGGEEGGEG
@HWI-D00524:51:C587MANXX:4:1101:18424:4128
AATTCCTATGGTTAAAAAGATAAATCCTAGACTAATAACCCGATAACTCCAATAATCCAATTGTTGAATCAATTGGGACCTGTAATAATTAAAAAGAGAA
+
CCCCCGGGGGGGGGGGGGGGGGGGGGGGGGGGGFGGGGGGGGGGGGGGGGGGGGGGGGGGGGGGGGGGGGGGGGGFGGGFGGGGGGFGGGGGFGGBGGGG
@HWI-D00524:51:C587MANXX:4:1101:18654:4041
AATTCATCTCTAATTACATACTTACCTTCCTCGGTCTTCTCCAATCTCGATAGATGATCAGCAACTTGGTTTTCAGTCCCCTTGCGATCCACGATCTCTA
+
BBBBBGGCGEDFGGGG1CC=EG>F1FGC:FCGF>/CF<:>FGGGGGE1F>FDB>GCGG@FGF>D1:1FGGGF:C;F::@GBEGB@/9FGGGGDG00E@GE
@HWI-D00524:51:C587MANXX:4:1101:18679:4233
AATTCTCGGCCCTTCCAAAAATAACCACCAAACTAATACTCACCCTTTTTGCATATTCAGCCCTTAACAACTCACACCTAGCCTACCCTAGACCCTCCTA
+
CCCCCGGGGGGGGGGGGGGGGGGGGGGGGGGGGGGGGGGGGGGGGGGGGGGGGGGGGGGGGGGGGGGGGGGGGGGGGGGGGGGGGGGGGGGGGGGGGGGG
@HWI-D00524:51:C587MANXX:4:1101:18908:4008
AATTCACACTTGGACAGTTTGGCATACAACTGCTCCTGTCGCAAAGTCTTCAGTACGATTCTCAGATGATCTGCATGCTCAGTCAAACTTTTCGAATATA
+
CCCBCGGGGGGGGFGGGGGGGGGGGGGGGGGGGGGGGGGGGGGGGGGGGGGGGGGGGGGGGGGGGGGGGGGGGGGGGGGGGGGGGGGGGGGGGGGEGGGG
@HWI-D00524:51:C587MANXX:4:1101:18868:4153
AATTCAGTTTTCTTGAGTTGAAAAAGAGACTGACCAGTGCGCCTGTGTTGACGATTCCTTCAGGCACTGGTGGATTTGTTGTTTTATTGTGATGCATCTC
+
BABB=FGGEFGFGGGGGGGGGGGG>FGGEGGGFGGGGGGFGGGGGGGGGGGGGGGGFGGGGGGFGEGFGGGGG>GEGG@GGC0BBFGGE@CFGGEFGCGG
@HWI-D00524:51:C587MANXX:4:1101:18995:4162
AATTCATGAAAATAACTCTTTCCCAATATAATTTCATCGAAAATAAGAAATACAATAAGTAGTGATTATTCTTGCTGCCCACACTCTTCTTCATGTACGT
+
BCCBCGGGGGGGGGFGGFCCGGGGGGGGGGGGGGGGEGGGGGGGGGGGGFGGGGGEGGFGGGGGEGGGGGGGGGGGGGGGEGGGGGGGGGGEEGGGGGGC
@HWI-D00524:51:C587MANXX:4:1101:19011:4047
AATTCTATCATGGTTTTGGAAATGGCATGCTATAGGTTGGAGTATTGGTTGGTTCTATGGATTATTTGACTTGTATTTATGGATATAGAGTTGATTTTGG
+
CBCCCGGGFFFGGGGGGG<FGGGGGFFGGEGFC1FG=FGGEFF@GGGGGG<CEDFG>FGG1@FGGEGD1@@GFGGGGGEGGDECDDGGCD0:ECEEEEGG
@HWI-D00524:51:C587MANXX:4:1101:19901:4160
AATTCAAGTATTGTATACGTCATTAGTCCGATCCTTTGTAGGAAATACCCGTAATGATGAACTTGAAAAATGGATCTGTTTATCATAAAGAGATTCATTG
+
B=BB@GGGG1FGGGGGD1;C@GGGGGGGGGGGG/CGGGGCEGGFEGDE1FGGGGGG>GGEGGGG>1FGGGGFGGGGGCGGGCGE@GGGGGGGGGGFDGGG
@HWI-D00524:51:C587MANXX:4:1101:20249:4187
AATTCCAAAAAGGAACGTCCAGACCCATGTCAAGTTTATGCTAACTATATATCCAGGTACTCCATCCAGGTGCGTGCACAAGCACGTTAACATCCATAAC
+
AABBBGGGGGGGGGGFGGDGGEGGGGGGGGGGEGGGGCGGGGGGGGGGGGGGGGEDGGGFGGGGGGGGGBGCG<CGFEFGGG0GGGGGGGGCCGGGGFGG
@HWI-D00524:51:C587MANXX:4:1101:20487:4063
AATTCAAGTAAGATATTGTATGAAAGTATGATTTCTTCTATTCTCCTTTAAGTTGAGAATTGGAGGATTTTGTAATTGGGTGGCTTCAAAAAGAAGAAGG
+
@BBBBGGGFECF@DGGFGCGGGC;DCGGGECBF1@FFFGGGGGGGCF1:CDGGE:F1F>CFCDFEB>CFEGGD>1?B;EB>F/0000EFGC>/:ECB@;C
@HWI-D00524:51:C587MANXX:4:1101:20599:4183
AATTCAAGACGATTTTCAGATTTCTTAGCCAATTGAGGTAATTAGGTCTGGTTAATACGTGTTTGTCGAGTATTACATATAGCGAATTGCGAATCGAAGA
+
BCCBBGGGGGGGGGGGGGGGGGGGGGGGGGGGGGGGGGGGGGGGGGGGGGGGGGGGGGGGGGGGFGGGGGGGGGGGGGGGGGGGGGGGGGGGGGGGGGGG
@HWI-D00524:51:C587MANXX:4:1101:1384:4319
AATTCTAGTATCCGTTGATTGCCACTTCATCCTTCCTTGGGCAATGTTCTCTTCATTGATTGTGATACGGCGTCTTAATTGCAATAGCCGAAACACATTG
+
?BBCCGGEFGGGGGGGGGGFGGGGGGGFGGGEGGGGCGCDGGGGF1FFGGGGGGG>FGG>CFDBGGGGGDGGGGGBGGGG@@GFGGGGGGGGGGGGGCCG
@HWI-D00524:51:C587MANXX:4:1101:1950:4338
AATTCCGTCTATTTTCACATCTAGGATTTACATATACAACATATATCACTGTCAAGAGAGAATTTCTTATTAGTTAGGTTAACTATTGTTAGGTTAACTA
+
BBB@BGGGGGGGGGGGGGGGGGGGGGGGG>FCDFCGGGGGGGGGGGGGGGGGGEGGGGEGGGGGGGGGFEGGEGGGGGGGGCFCGGGCGGEGGGGGEFGG
@HWI-D00524:51:C587MANXX:4:1101:1949:4462
AATTCTGAGGAACCATTTGTGTACTAGAAAGTTGGTGGGAGTGCAGTGACATTCCTAGTACTTTATGTTGTTGATATCCTGCTCATTGGGAATGATGTAT
+
BBBB?FGFGGGGGGEGGGGGFGGGGGGGGGG1FGGDGGGEBFGEGGGGGGGGGGGGGGGG>EDGG1=FF1:FGGGGEGGDGGGGGF>D>G;CFFDGGG@G
@HWI-D00524:51:C587MANXX:4:1101:1812:4487
AATTCCTTGGTAAATCTCGGACAATTTGATATATGTTGCCATTCGAAGGAAGTGGCTGAAAGAATTAACTCTTGAATAAACAAACTGACATAAAACTATA
+
@BBB@GGGGGGGECFGGGGG<CGGGEFG>GG@FEGGGGGGGGEGG1EB/1:1EBGBGGEGEF<:DEFFEGGCGGGGEEGGGGGGGGGGFGEGFEGGGGDG
@HWI-D00524:51:C587MANXX:4:1101:2229:4456
AATTCTTAATTCATGAGTTGTAGGGAGGTATTTATGTCACCACAAACAGAAACTAAAGCAAGTGTTGGATTCAAAGCGGGTGTTAAAGAGTACAAATTGA
+
BBCCCGFGGEGGEGGCGGGEGEEEDGG/FGGDGGGGGCGGGGGGGFEGEGGGGGGGEG>FGGGGGEB0F>GG@0BFBEG<:EEGDFFCGGECGGGEGGGG
@HWI-D00524:51:C587MANXX:4:1101:2464:4399
AATTCAGGGTGATGACGATTTGAGGTAAAGTTGATCGGCTAGCTAAGTTATAAGAGTAGACATTGAGTTAGCGAAATTTTTGGGAACTTAAGTTTAATGT
+
CCCCCGGGGGGGGGEGGGGGGGGGGGGGEGGGGGGGGGGGGGGGGFGGGGGGGGGGGGGGGGGGGGGGGGGGGG@GGGGFGDGG@GEGGGGGGGGGGGGG
@HWI-D00524:51:C587MANXX:4:1101:2289:4483
AATTCAAGAAATTTAATTTGGCGACTATAGTTTGATCAAACAGATAGCTTACAAAGGAATGTATGAGTATATTCCATAATTCGAAGTTGTGGAATTTATT
+
CCCCBGGGGGGGGGGGGEGGGGGGGGGDGGGGGGGFGEGGGGGGGGGGCGGGGGGGGGGGGGGGGGGGGGGGGGGGGGGGGGGGGGGGGGGGGGGGGGGG
@HWI-D00524:51:C587MANXX:4:1101:2789:4261
AATTCCTTTAATATCCGTAATATCTATGACTCGATTGTTACAGAATGGAGCAGAAGGATTCCTTGTATATTCAGTAGATTTACTGAAGTCGAGTCCAGCA
+
CCCCCGGGGGFGGGGGGGGGGGGGGGGGGGGG=BFGGGGG>FGGGGGGGGGDGGGGGGGGGGCCGGGGGGGGGGGGGGGGGGEGGGGGGGGGGCFGCG>D
@HWI-D00524:51:C587MANXX:4:1101:2801:4310
AATTCACATGACATTTGAAATGTGTTTTGTTACGCTTCTCTATTTTCATCCTATATATTTATATTTCTAATTAGTTATATTATAACTATAACTTAATTAG
+
BBA@BGEGGFGGGGGGGEGGGGGG1FGGEGGFGGGGGGGGGCGGGGGE11>FFGGGGBBFGEGGGGEG>1=FCGEFGGGEBGGDGGGGG0EFFGF@0CDF
@HWI-D00524:51:C587MANXX:4:1101:3104:4304
AATTCTGGATAATTGGTTTCAGTAGTTGAATGGTTGTTTTTCCATTTAGTCCGCGTTTATCACTTAATTAATCAAGTGAAATTAAAGTGGGTTAGATATA
+
BBBCCGGGGGGGGGGGGGGGFGGGGGGGFGGGGGGGGGGGGGGGGGGGGGGGGGGGGGGGGGGGGGGGGGGGGGGGGGGGGGGGGGGGGGGGGGGGFGGG
@HWI-D00524:51:C587MANXX:4:1101:3233:4390
AATTCATTATCTGCATTTTGTTCGACCTTGATCCTGTCCGCAAGTGTTGGTCGAACCGTGAGAGATGATAATTTGATTGCAGATCCCTTTGGAATAACAT
+
BBBBBCGGGGGGGG1FFGGGGGGGGGGGGG>FGGGGGGGGGGGGGGGGGGGGGGGEGGBGGGFGDGEEGGGGGGGGGGGGFGCGGGGCFGGGGEGGGGGG
@HWI-D00524:51:C587MANXX:4:1101:3234:4415
AATTCATGGAATAATTTTCTTTAGGCTAAGACCACAATAGGACCAAACAATACTTTATTTGATATTTGTTTTATTTTCATTATATTATTTTTCTTGATTT
+
CCCCCGGGGGGGGGGGGGGGGGGGGGGGGGGGGGGGGGGGGGGGGGGGGGGGGGGGGGGGGGGGGEGGGGBGGFGEGGGGGGGGGGGGGGGGGGGGDGGG
@HWI-D00524:51:C587MANXX:4:1101:3560:4405
AATTCATCCGCCCTAGTTTCTCACCATGGGGTGCACCAGTGCTCTTCGTGAAGAAGAAATACGGGAGCATGAGGCTGTGTATAGATTATCGAGAACTGAA
+
CBCCCGGFGGGGGDEG>EGGGGCGGCGGGGGGGGEGGGFGGGFGGEGGGGE=FBGGGGGGGGGGGCEGBGGGGGGGGGGGGGGG@GGGGGGGGGBGGGGC
@HWI-D00524:51:C587MANXX:4:1101:4192:4275
AATTCGTTCCCGGGCCTTGTACACACCGCCCGTCACACTATGGGAGCTGGCCATGCCCGAAGTCGTTACCTTAACCGCAAGGAGGGGGATGCCGAAGGCA
+
BBBCB=GDF11>=;<EGGEGCGGGGGGGGGF@GGB/CCFCGDEGGGDGC@<DGEEFD19/B<FGGGGGBFEGG@GGG@<GGDFGD<DGCGC.DG.CGDGG
@HWI-D00524:51:C587MANXX:4:1101:4646:4265
AATTCTTGCCTTGGAATAAATGAAAGAAAACGGATTGATATTGGTGCAATCTGATCCATTATCAGAGAGCAATCCTGAGCCTGCTAAATCATTCCTATAT
+
CCCCCFGGGGGGGGGGGGGGGGGGGGGGGGGGGGGGGGGGGGGGGGGGGGGGGGGGGGGGGGGGGGGGGGGGGGGGGGGGGGGGGGGGGGGGGGGGGGGG
@HWI-D00524:51:C587MANXX:4:1101:4618:4382
AATTCTGAGCCTCAGAAAGAGTCTCTCCAATCTCCTTTTTCAAGGCAACAAATTCAGCCACGGTTGGCTTGGGCCTCAAAGCGAGTACATTCTCAGCATC
+
BCCCBG>FGGGGGGGGGGGGGGGGGGGGGGGGGGGGGGGGGGFGGGGBGGGGGGGGGGBGGGGGGGGGGGGGGGGGGGGGGBGGGEGGGGGGGEFGEGGG
@HWI-D00524:51:C587MANXX:4:1101:4536:4405
AATTCTCTGTCTTTTAGAAGAAAATTTGATTTCTCATTTAAGCTTTTTTGATATTTATATAGATTTGATGTATCTTGTTCGATAAGTTGAGATGCTTAGA
+
BBCCBGGGGGGGEEGGGFGGFEGGGGGGGGGGGGGGGGFGGGGGEGGGGGGGGEGGGEGGGGGGGF>CGCGGGEGGGGG@FCGFGGGG>>FEC0@BFGCG
@HWI-D00524:51:C587MANXX:4:1101:4985:4351
AATTCTGTTTACTCACTTTAAATTGAGTATCCGTTTCCCTCCCTTTCCTGCTAGGATTGGAAATCCTGTATTTTACATATCCATACGATTGAGTCCTTGG
+
B@B@BGGGGGGF>11EFGGGGFFGGGEG1FGGGGEGGGGGGGGGGGGCFGGG1FGEGGGGEEGGGGGGGCD@FFDFGCGGGGGCDFEGGGGCG@G>FD>G
@HWI-D00524:51:C587MANXX:4:1101:4990:4429
AATTCTTCTGTTACGGAATTCGATATAGGAATACCAGGGCCATGGTTATATCGAGTAATAGAAATTATGGTTCCATCCCTTACGGAATTCGATATAGGAA
+
BCCBBGGGGGGGGGGGGGGGGGGGGGGGGGGGGGGGGEFGGGGGGGGGGGGGGGGGGGGGGGGGGGGGGGGGGGGGGGGGGGGGGFGGGGGGGEGGGGGG
@HWI-D00524:51:C587MANXX:4:1101:4791:4432
AATTCTGCTTCACAATGATAGGAAGAGCCGACATCGAAGGATCAAAAAGCAACGTCGCTATGAACGCTTGGCTGCCACAAGCCAGTTATCCCTGTGGTAA
+
BCCCBGGFGG>GGGGGGGGGGGEGGFGGGGCGGGGGGGGGGGGGGGGGGGGGGGGGGGGGDGGGGBFGGGGGGGGGGGGGGEGGGFGGGGGGGGGGGGGG
@HWI-D00524:51:C587MANXX:4:1101:5144:4271
AATTCAATATGAGACATCGAAGATGGCTTGATTTGCTTAAAGATTTCGATTGTGAGATCAAGTACCATCCAGTAAAGTCGAATGCAGCAGCTGATGCACT
+
BBBCCEEG1DFGGGGDDGB1FB/F>FGGB/11ECFCGGGGGGGGGGGGGG>FGCGGGGFC>1=F>CFGGGGE@EGEG@FGGBC@E0FEF@FBCDFCFBGG
@HWI-D00524:51:C587MANXX:4:1101:5005:4344
AATTCTACTCTAGCGGTATGATCGATTCTGATGGAAATATCACTGCTACTATCAATGGTCAGTTGCTGACCATCACTGAAGATTCCTTTGGAGAAATATT
+
CCCCBGGGGGGGGGGGG@GGGGGGGGGGGGGGGGGGGGGGGGGG@GGGGGGGGGGGGGGGGGGGGGGFGGDGGGGGGGGGGGGGGGGGGGGFGFEGGGGG
@HWI-D00524:51:C587MANXX:4:1101:5404:4324
AATTCTGCTTCACAATGATAGGAAGAGCCGACATCGAAGGATCAAAAAGCAACGTCGCTATGAACGCTTGGCTGCCACAAGCCAGTTATCCCTGTGGTAA
+
BBCBCGGGGFGGGGGGGGGGGGEGGBFB1EGGGGGFGGGGGGGGFCCGGGGGGGGGGCGGGGGEGEGGGBDGGGGGGGGGGGGGGGGGGGGGGE>FC@@G
@HWI-D00524:51:C587MANXX:4:1101:5446:4343
AATTCGCCATGATATACCTGATCCATGCATAATATCATGAAAAATGGATACAAATTTTTGACTGCTACTTAGTATCGGCAACAGGTCTGAAAAAGTATCT
+
BBBBCGGGGGGFGGGGGGGGFGGGGGGGGGGGGGGGGGGGGGGGGGGGGGGGGGGGGGGGGGGGGGGGGGGGGGGGGGGGFGGGGGGGGGGGGGGGGGGG
@HWI-D00524:51:C587MANXX:4:1101:5386:4432
AATTCCTAGAAATCCAACAAACAAAGTAAATAATACTAATACAATTAAAGGAAATACCATAGTATTCTCGGATTCATAAGGATAGGAATAAGACTTTTTA
+
BBBBBGGGGGGGGGGGGGGGGGGGGGGGGGGGGGGGGGGGGGGGGGGGGGGGGGGGGGGGGGGGGGGGGGGGGDEGGGGGGGGGGGGGGGGGGGGFFGGG
@HWI-D00524:51:C587MANXX:4:1101:5709:4395
AATTCGTTAGAATTTTTTCATAATCCCCATAAGTTTTTATTCTTTTTAGAGAAATATTATTTTGAAAATTTTTTCCTTGAATTAGTGTATTAATACTATT
+
BBBBBGECEGGGGGGGC<GFGFFGGGGGGGGGG>C>FGGEG@FGGFGBGGGGEGGGGGGGEGG>FGGGGGGGGG00:FC>DGGGGGGG0FDBDF@0F0BD
@HWI-D00524:51:C587MANXX:4:1101:6397:4311
AATTCATCAATCAAAATTTTTCACAATTTTTAGAGAATACTAGGATTAAGCATTACTCCTCAGGAAAATGGTGTAGCTGAGAGAAGAAATCGGACCTTAA
+
BBCCBGGGGGGGGEGGGFGGGGGGGGGGGEGGGGGGGGGGGGCGGGFGGEEGGGGGGGGCG>@BFFGGG=FFGGGGGCGG0@FEGGGGGGGG<BGGGGFC
@HWI-D00524:51:C587MANXX:4:1101:6424:4349
AATTCACAACGTAACTTGCACAACTTAGACGTAAATGTCATACTTACTCTCGAGTTCGATCAATACTTAGGACGTTCGAAACTTTCCCATGACACGACTC
+
CCBCCGGGGGGEGGGGGGGGGGGGGGGFGGGBBGGGGGGGGGGGGGGGGEGGGGEGGGGGGGGGFGGGGGGGGGFGGGGFDGGFGGGGGGGGGGGGGGGG
@HWI-D00524:51:C587MANXX:4:1101:6776:4290
AATTCCCAGCATTATTCCACTGATGTAAATGTTCTTATACAGTTCTTGTATATATACTCCTTGTTAATACGAATAAAATGCCTATGGTTTCGAGGACGAA
+
CBBCCGGGGEGGGGGEFGFF>FGGGGGGGGEGGGGGGGGGGGGGGGGGGGGGGGGGGGGGGGGGGGGGGGGGGFGGGGFGGGGGGGGGGFGGGGGGDGGG
@HWI-D00524:51:C587MANXX:4:1101:7011:4387
AATTCTCTGTTGTGGAGGATTTAGAAAATTCAATTGATAAAGAGGTTGCTGCTAAGATTACACTTGCTTCTGAATCTTCCGAGGTTCTAGTATCCATTCT
+
CCCCBGGGGGGGGGGFGGBGGGGGGGGFGGGGGGGGGGGGGGFGGEGGGGGGGGGGGGGGGGGGGGGGGGGGGGGGGGGGGGGGGGGGGGGGGGGGGGGG
@HWI-D00524:51:C587MANXX:4:1101:7104:4437
AATTCCTCGTTGAAGACCAACAATTGCAATGATCTATCCCCATCACGATGAAATTTCAAAGATTACCAAGACCCGTCGGCCATGGCTATAGACTCGTTGA
+
BBCBC@DGBFFGGGGGGGGGGGGGGGGGEEGGGFGGGGGGGGGGGGGGGGGGGGGGGGGGGGGGGGGGGGGGGGGGGGGGGGGGGGGGGCGGGGGGGGGG
@HWI-D00524:51:C587MANXX:4:1101:7928:4302
AATTCAATTGCTTCACTTGTAATCCAAGAAAGAAAGTCAGTTCACCCATCATGCTCATTTCGAATTTTTCCTGCATTAACTTAGCAAATTTCTCACATAA
+
BBCCBDBGGGGGGGGGGGGGGGFC1C=1BB@FFGEGGEGDG:@BGGGGGGGGGGGGGGGFGGGGGGGGGGGG>FD@CGGGGGGECDB>C@GGGGGGGGGF
@HWI-D00524:51:C587MANXX:4:1101:8744:4391
AATTCACATTTGGACAATTTGGCATACAAATGACTAGTACGAAGAGTTTGAAGTACCAGTCTCAGATGTTCAGCATGCTCCTTTTTAGATTTCGAATACA
+
B@BBBG11F@FGGCCD0F1BCD11F@GGGCGGFGG1<>BFGG>F/FFEGGGGGGFGEG@@FG>FGEGGGGGGGEGEGGCGGGGEG>FGGGGEGGBE0FEE
@HWI-D00524:51:C587MANXX:4:1101:8876:4306
AATTCTCAGTCTAGAATCCTTATCGTACCATATTCATTCTTGGTCATCTCAGATCTGATTCTAACCATCTTCTGAAATTAATCTATGGTAGCTCTGTACT
+
CCCCCGGGGGGGGGEEGGGGFGGGGGGFDGGGGGGGGGGGGEGGGGGGGGGGGGGGGGGGG>FGEGGGGGGGGCCFGGCGGGGGGGGGGGGGGGGFCEGG
@HWI-D00524:51:C587MANXX:4:1101:9107:4349
AATTCACACAACGGCAGTGAATCTTGCCAACTAGTGCCAAAGTCTAGCACTACAGCTCTCAACATGTCCTCTAAAGTTTGGATAGTCTGCTCTGACTGTC
+
BCCCBEGGGDGGGGGGGGGFGGGGGGGGGGGGGGGGGGGGGGGGGGGGGGGGGGGGGGGGGGGGG@GCGGGGGGGGGGEGGGGGFGGGGGGGGGGGGGGG
@HWI-D00524:51:C587MANXX:4:1101:9189:4349
AATTCTCAATCTAGAATCCTTATCGTACAGTAATCATCCCTTGGCCATCTCAGGTCCAATTCTCACCATCTTCTGGAATTAATCTATGGTAGCTCTGTAC
+
A?BB>GGGCGEEE;FGFFG>D@G@FGG@GGCEF>>GGGG:1@FGGGEG>GCCGEGGGGGGGEGGGGGGGGGGGGGGG>EGGGGGGGFGGGGFGGGGGGG@
@HWI-D00524:51:C587MANXX:4:1101:9227:4468
AATTCTGTTGGAAATTATTTCTATCATCTCTGTAGTGACCCGTTCCAGAATCACCTACTAATCAAGAACTAAGCATGCGATTAACTTAATTAATACTAAT
+
@@BBBGGG@CFDCFGEC@F@FFCFGCCFGGGGGGFGDGGGG<GGGGGGGGEG>GGGGGGGG>DEF:FFDFDGGGGGGGGGBEFGGCGGGGFEE@DGGGGC
@HWI-D00524:51:C587MANXX:4:1101:9245:4498
AATTCAATGAAAGAGTGAACTACATCGTAAATGAACTGAATGAACAAGGAAAGGTGTATTCAAACAAAGAGATTGCTCTAAAATTAATGTGTGACCTTCC
+
CCCCBGGEGGGGGGGGGGGFGGGGGGGGGGGGGGGGGGGGGGGGGGGGGGGGGGGGGGFGGGGGGGGGGGGGGGGGGGGGGGGGGGGGGGEGGGGGGGGG
@HWI-D00524:51:C587MANXX:4:1101:9318:4358
AATTCAAATAGTTGTAGTTTGCCTAAATCTACTGATGCACAAAAGAAACCTATTGTCAAACTGAAACTTCTACTACTCGTTTTTCTTTAAAATTTACTAG
+
BCCCCGGGGGGGGGGGGGGGGGGGGGGGGGGGGGGGFGGFGGGGGGGGGGGGGGGGGGGGGGGGGGGGGGGGGGGGGGGGGGGGGGGGGGGGGGGGGGGG
@HWI-D00524:51:C587MANXX:4:1101:9309:4412
AATTCAAATGAACCGTTATGCCGAGATCGAGCGTCGTTACATAATTAGCCAAGGATTGGGACAGAACCCTCGGCGCTCGAGCGGTAGAAAAGCACCGCCC
+
B@BB@GGGGFEGGGFGGGGGGGGGGFGGGDBBDGGGEBGGFDC>FFFGGGGE>DGGGGEGGGEGFGGGGGGGGGFFGGDG.FCGBDGGGEGBGGGGDGGG
@HWI-D00524:51:C587MANXX:4:1101:10673:4350
AATTCTCGTCGAAGAATCTGCTTGTCATGCCATTTCTTGGTCTTTTCCTTGTATATCTTGGCATTTTCGTAAGCATCATTCCTGAATTCTTCCATCTCAT
+
CCCCCGGGGGGGGGGGGGGGGGGGGGGGGGGGGGGGGGGGGGGGFGGGGGGGGGGGGGGGGGGGGGGGGGGGGGGGGGGGGGGCFGGGGGGEEFGGGGCF
@HWI-D00524:51:C587MANXX:4:1101:10925:4266
AATTCACCAAGTGTTGGATTGTTCACCCACCAATAGGGAACGTGAGCTGGGTTTAGACCGTCGTGAGACAGGTTAGTTTTACCCTACTGATGAAAGCGTC
+
@BB@@GGGGGEGGEC@G1EG;GG1<F>DB<F@FGGGFFGBGGGGEGGGGGGFFGGGGGGGGGGGGGGGGGGEGGGGGGGGGGEGGEGGGGGGGGG>GGGD
@HWI-D00524:51:C587MANXX:4:1101:10775:4414
AATTCGTCACTAATAATTTAACTCTTTAATAATGGTTTTTTTTTACCCTCATAAAAACTTTAAAAATTATGTTTTTAGTGACCCATTTTTCATTCCCTCA
+
CCCCCGGGGGEGGGG@GCGGGGGGGGGGFGGGGFCGGGGBGAGG>FD1FG>GCFGGGGGGGGGGGFGGGGGGGGGGGEGGGGGGGGGGGGGGGGGEGGGE
@HWI-D00524:51:C587MANXX:4:1101:11500:4356
AATTCCAATTCCTATTACTCGATATAACCAAACATGTGGTGTCCTGACCTATCCTTCATGGACTGTAGCTCTATCGCTATTATCATTATCTTGAGATATC
+
BBBCCGGGGGGGGGGGGFGGGGGGGGGGGGGGGGGGGGGGGGGGGGGGGGGGGGGGGGGGGGGGGGGGGGGGGGGGGGGGGGGGGGGGGGGGGFGGEGGG
@HWI-D00524:51:C587MANXX:4:1101:11551:4330
AATTCCGAATCTACTAAAAATATTTTCTTTCAAAAATTTGATGACGATTTTATGATCATTTGTTCGACATGGAATTGCCTCTATCCATTTGGAAACATAA
+
BBBBCGEGGGGGGGGGGGGGGGGGGGGGGGGGEEFGGGGCGGGGGFGGFGEGGGGGEGGGGGGGGGGFGGGGGEGGGGGGGGGGGGGEDG>DGGGEGGGG
@HWI-D00524:51:C587MANXX:4:1101:12019:4344
AATTCTTTGTGATTTGTAAATACATAATTATGACATAAGGTGATTAAAACTAGTAATCAAATTAGGGATTCATAGTGGCTTTGTATTTAGAAGTTAGATT
+
@=ABBGGGGGGDFGGGGGGGGGGGGGGGGCGGGGGGGGGFGGFGGGGGGGGGGGGDGGGGGGGGGGGGGGFCFGGGGGG0FFGGGGGGGGGGGGGGGGGG
@HWI-D00524:51:C587MANXX:4:1101:12009:4381
AATTCTTCAAGCTCTAGCAGATGGTACAAAACTACTTTTCAAAGAGAATCTTCTTCCATCTAGAGGCGATACTCGTTTATTCAGTATCGGGCCATCCATA
+
BABB@GGGGGEGGEGGGGGGGGGGGGGGGGGGGGGGGGGGGGGGGEGGGGGGGGGGGGGGGFGGGGGGGGGGGGGGGGGGGGGGGGGGDG@GGGGGGGGG
@HWI-D00524:51:C587MANXX:4:1101:12850:4410
AATTCAACGCCAAGAAATGGATGCGTTTCGGTTTAGGACCGACACATTTATGGGATACATGATGGATTTCACATCGGTCTTGGCTCAGCAATTTCCATCT
+
::<@01?FF<<DA@>GBFGGC>G>/=EEDG/C/9FFGGFECGGGCGCFGFGDGG>FFGFBFG@>DBDCFGG>FBGBF/8CBGGGC0C@EGE00CD=DFGG
@HWI-D00524:51:C587MANXX:4:1101:12754:4445
AATTCTTCTGCCATATCTGGATTCTTTGAGCTACCTGCACCTGCCATTTTAGCTGCTGAATATTACTTGCTGATATGTTTAAGACTAACTGAGCTACTCT
+
CCCCBGGGGGGGGGGGGGGGGGGGGGGGGGGGGGFGGGGGGGGGGGGGFGGGGGGGGGGGGGGGGGGGGGGGGGGGGGFGGGGGGGGGGGGGGGGGGGGG
@HWI-D00524:51:C587MANXX:4:1101:13100:4455
AATTCTCGTTTTTACATTTCTTGGTTCCAAACTGTTATTTCACAACTCTTTCAGCTTTTCTTGATTTCATCTGTTTATTCAGGCAAGTCACAGTCGAAAC
+
BABBBGGGGGGGGGGGGGGGGGGGGGGEGGGGFGGGFGGGGGGGCGGGGGGGGGGGFGGGEGF@F>BFGGGGGGGGCGEGGCGGGFGGFGGDCGEBBFGG
@HWI-D00524:51:C587MANXX:4:1101:13416:4308
AATTCATTCTCAATAGCCATGAAATGATCAGCTTAGGATGTATTTGCACAACTCTTTCTGAATTAATAAAGGGACAGGCCAGTCAGGATGATTTAAGTGT
+
CCCCCGGGGGGGGGGGGGGGGGGGGGGFGGGGGGGGGGGGGGGGGGGGGGGGGGGGGGGGGGGGGGGGGFGGGGGGGGGGGGGGGGGGGGGGGGEEGGGG
@HWI-D00524:51:C587MANXX:4:1101:13453:4487
AATTCTTTCTGAAATCTCAGTCAGAGATATATTCCATATTTGGCTTCACTCTTTCAGTTATACCTCGGATCCTGTCAGGTCCGATCTCAGGAATCTTAGA
+
@ABBBGGGGGGGGGGGGGGGGGGGGGGGDGGG>FEGGGGGEGGGGFGFGGGGGGEGGGGGGGGFGGGFGG<FGFGGGGBGGGGGGGG0FGGGGGGG>FD>
@HWI-D00524:51:C587MANXX:4:1101:13721:4323
AATTCAAGAGAAGGTCACGGCGAGACGAGCCGTTTATCATTACGATAGGTGTCAAGTGGAAGTGCAGTGATGTATGCAGCTGAGGCATCCTAACAGACCG
+
BB@BBGGGGGGGGGGGGGGGGGGGDCG@GGGGGGGGGGGGGGGGGGGGCF1FGGFE1DGGGGCE0=FFGG>GGGGGGGGGGGGGGGBCDDGGGGFGGGGG
@HWI-D00524:51:C587MANXX:4:1101:13691:4389
AATTCTCCATGTAAATCATCCAGTGTGTGTGTGTGTGTGAAGTGACGATGCTTTACGTGAGATGTTTGAGTTTCTAATTGGTGGAAATGGAAGATTTTAA
+
BAABB@GCGGGGG@@FGCGGGEGGGGGGGGBBFEGFEFG1FBF1CCGCBFGGGGFG>FFBFDGG1@FF@CDFFGGFGGGCC;0BFFE>DC>EF>>:BB=C
@HWI-D00524:51:C587MANXX:4:1101:13730:4490
AATTCTGAATCTAGAATCCTTACCGTGAAATCTCTAATCATCAGCCATATCTGGTCTGAATCTTATATTCTACTAAAAGGGATCTATAATAGTTCTGTAC
+
BCCBBGGGGGGGGGGGGGGGGGGGGGGGGGGGGGGGGGGGGGGGGGGGGGGFGGGGGGGGGGGGGEGGGGGGGGGGGGGGGGGGGGGGGGGGGCFGGGGG
@HWI-D00524:51:C587MANXX:4:1101:13982:4357
AATTCTGTTTACTCACTTTAAATTGAGTATCCGTTTCCCTCCCTTTCCTGCTAGGATTGGAAATCCTGTATTTTACATATCCATACGATTGAGTCCTTGG
+
:ABBBC>FGG@FFGGGGEGFF1EGFGGGEGGC<=EGGDGGB9>FGCEFD<DGCGGGEGE>>DFGGGGGGGGGGDEGCFGGCEFGFGGGGEGGGG0FF0=0
@HWI-D00524:51:C587MANXX:4:1101:13989:4457
AATTCATCCCCTTCTTAGTCCTAGGCAACCCCAAAATAAAGTCCATAGAAATGTCAATCCAAGTTCTTTTTAAGAATAGCACGCAAAAGTGTACCCAAAG
+
BBBBBGGGGGGGGGGGGGGGGGGGGGGGGGFFGGFGGGGGGGGGGGGGGGGGGGGGGGGGGGGGGGGGGGGGGGGGGGGGGGGGGFGFGFGGGGGGGGGG
@HWI-D00524:51:C587MANXX:4:1101:14117:4279
AATTCCTGAAAAAAATTGAAGGATGAAATTTGTTCTTGCCCTCAGAAGATTGTGGATAAGCGTAAAGAAAAACTGAAATGGAGCGGGTAAAATCCTTTTG
+
BBBCBGGGGGGGGGGGGGGGGGGGGGGGGGGGGGGGGGFGGGGGGGGGCGGGGGGGGGGGGGGGGGGGGGGGGGGGGGGGGGGGGGGGGGGGGGGGGGGG
@HWI-D00524:51:C587MANXX:4:1101:14152:4361
AATTCTGCGGAAAGCCGTATTCGATGAAAGTCGTATGTACGGCTTGGAGGGAGATCTTTCATATCTTTCGAGATCCACCCTACAATATGGGGTAAAAAAG
+
ABBB=FF>;EDGGGG1EF=@GGGFGCBDECFDGGGGGGGGGBCEGDFGDFGDGBGCFCEDFGGCGCCGEDGEGEGGGGGGEFDGEGGGGGGGD.CC=F>F
@HWI-D00524:51:C587MANXX:4:1101:14194:4427
AATTCCAAATTCTCACCAAGATTTTGCATTTCTTCATGGAATTTCATTTGCATAAACTGCATACCAGCTTTTGTAGCAGAAAGATTTTGCCTCAGCATCT
+
BCBBBGGGGGGGGGGGGGGGGGGGGGGGGGGGGGGEGGGGGGGGGGGGGGGGGGGGGGFGGGGGGGGGGGGGGGG>GDGGGGGGGGEG>FGGGGGGGFGG
@HWI-D00524:51:C587MANXX:4:1101:14244:4483
AATTCTGCTTCACAATGATAGGAAGAGCCGACATCGAAGGATCAAAAAGCAACGTCGCTATGAACGCTTGGCTGCCACAAGCCAGTTATCCCTGTGGTAA
+
BBCBBGBEGGGGGGGGGGGGGGGGGGGGGGGGGGGGGGGGGGGGGGGGGGGGGGGGGGGGFGGGGGGGGGGGGGGGGGGGGGGGEFGGGGGGGGGGGGGG
@HWI-D00524:51:C587MANXX:4:1101:14318:4409
AATTCTTCAAAAAATTTCAGTGCAGAACAGCAGTTCATGATATTTCTCAGTGGTTCATATAATTTGAAATGACTCAAAATGTTCTATGTAACCTCTACAC
+
BCCCBGGGGGGGGGGGGGGFGGGGGGGGGGEFGGEGGGFEEGGGGGEGGGGGGGGGGGGGGGGGGGGGGGGGGGGGC@FEEGGGGGGGGGGGGGGGGGGG
@HWI-D00524:51:C587MANXX:4:1101:14704:4495
AATTCCTTGGTTTCACAGATGATTATAGAATTAAGCTGATTGAGCACCAGTTACGGGAAATCGCAAAGAGTTGGTGGCTGGTAACCAAAGAATATCTAGA
+
BCBCCGGGGGGGGGGGECFGGGGGGGF@FGGGGGGGGGGFGFGGGGGGGGGGGGDG<GGGGGGGGGGGGGFG@GGGGGFGGGFGGGGGGGEGGGGGCGGG
@HWI-D00524:51:C587MANXX:4:1101:14792:4369
AATTCTCTTCAAAAGCTCTTGTTTGATCTTCAAGATGTTGTATTTATAGGCTCCAACACTGATATATACGTTAGACACAAGAATATGACCGTTTGAAAAG
+
AABBBGFGGGGGGGGEEGGGGGGGGDGGGGE>FGGGGGGGGGGGGGGGGGGGGGGGGFGGGFGGGGGFGGGGGGGGGGGFGGGGGGGGGGGGGGGFGDGG
@HWI-D00524:51:C587MANXX:4:1101:14778:4463
AATTCAATTACAAAGCCACAAATGCGTTATCCAACACCATAGACACATTATTTACATATGAAAACTCGACGAAAAACAACATTGTCTCGTGAGATTTTTC
+
CCBCCGGGFGGGGGGGGGGGGGGGGGGGGGGGGGGGGGGGGGGGGFGGGGGGGGGGGGGGGGGGGGGGGGGGGGGGGGGGGGCGDGGGGBFGGGGCGGGG
@HWI-D00524:51:C587MANXX:4:1101:14882:4498
AATTCCCTCTAGCCTCAGCTCTAGCTCTCAACTCTAGCAACTGCACATCAGTCGCCTGCTCTCTACGGATCCTGTCCGTCAAAGTAGATCGAATAACCAA
+
BCBCBEGGGGGGGGGGGGGGGGGGGGGGGGGGGGGGGGGGGGGGGGGGGGGGGGGGGGGGGGGGGGGGGGGGGGGGGGGGGGGGGGGGGGGGGGGGGGGF
@HWI-D00524:51:C587MANXX:4:1101:15498:4361
AATTCATAAGGGATTTACTTGTCTATGTATTGTTCCATTCGATCTTTTAGGTCCTGACTTCACCTCGACGGTTATGCCACGATGCCCTTAAAAGCCTATA
+
CCCCCGGGGGGGGGGCGGGGGGGGGGGGGFGGGGGGFGGGGGGGGGGGGGGGGGGGGGGGGGGGGGGGGGGGGGGGGGGGGGGGGGGFGGGGGGGGGGGG
@HWI-D00524:51:C587MANXX:4:1101:15714:4257
AATTCGGAATTTCATGGATATTGAGGTTACAACCAGAATTTCCTTGCTTATGGAGGGTTAGTTCACAAAATTTTGGGGCAAATTATTAAGAGAAGACCCT
+
BB@@@@FG>GEFGGGDF>DFGGCEGGGGGGFCGGGFGGGGGGGGGGGG@GGGCGGGGDBGBF>FGGGGGGGGGGGADC<E=EGGFFGG@FCCE@@FGGGG
@HWI-D00524:51:C587MANXX:4:1101:15507:4268
AATTCTGGCTCGAGAACCCTTACCATAAAATTTCCACTCCTCAGCCATCTCAGGTCTGAATCGAACAATCTTGTGGAAACAATCGACTGTAGCTCGGTAC
+
CCBCBGGGGGGGGCBGGGDGGGGGGGGGGGGGGGEGGGGGGDFFGG@GE:C>FGBFGFEGGGBFFDEE>FE@FG0EGGGGGGGGFEDG@FGGEFF<DGGG
@HWI-D00524:51:C587MANXX:4:1101:15752:4357
AATTCATATAAGGGGGATCAATTCTTGAGTACATCAGTTCAGTTATGCTGAGAACTGAACTAATAACAGCTCAAACTGATCAAATCATTATGAAAACAAT
+
CCCCCGGGGGGGGGGGGGGGGGGGGGGGGGGGGGGGGGGGGGGGGGGGGGGGGGGGGGGGGGGGGGGGGGGGGGGGGGGGGGGGGGGGGGGGGGGGGGGG
@HWI-D00524:51:C587MANXX:4:1101:15853:4371
AATTCATCCCCTTCTTAGTCCTAGGCAACCCCAAAATAAATTCCATAGAAATGTCAATCCAAGTTCTTTTTAAGAATAGCACGCAAAAGTGTTCCCAAAA
+
BBBCBGGGGGGGGGGGGGGGGGGGEGGGGGGGGGGGGGGGGGGGGGGGGGGGGGGGGGFGGGGGGGGGGGCGGGGGGGGGGGGGGGGGFGGGGGGGGGG>
@HWI-D00524:51:C587MANXX:4:1101:16361:4439
AATTCTGGCTGCGACAGGTTGTCTTCTTGGGGCACATTATATCTGGAGAGGGTATTGCGGTAGATCCGAGTAAAGTTGAGGCTGTTATCAGTTGGCCGAG
+
BBBCCGEGGGGGGGGGGGGGGGGGGGGGGGGGGGGGGGGGGGGGEG<FGGGFGGGGGGGGGGGGGGGGGGGGGGGGGGGGGGGGGGGEGGGGGGGGGGDD
@HWI-D00524:51:C587MANXX:4:1101:16734:4354
AATTCATTAGAGGAATGTTTCCAATCAAAATAGTTTGTTCTTGCATATCCCTACTGGTTTTCAAAATTAATCCTGCGGATACATATAATTCAGAAGAATA
+
AABBBGGGGGGGGGGGGGGGGBGGFDGGGGFDGGGGGGGGGGGGGGGGGGGECGGFCFGGGGGGGGGGGEGGGGGGGGGGGGGGGGECGF>EGGEGGGGG
@HWI-D00524:51:C587MANXX:4:1101:16813:4461
AATTCAACACCATTGTTTTCGGATCGATATTTTTCGTACGTATACCTCAATATATCTCCGTCACTGTGACCACTTCGATATGAACTGTAAATACTATTAT
+
CCCCBGGGGGGGGGGGGGFGGGGGGGGGGGGGGGGGGGGGGGGGGGGGGGGGGGGGGGGGGGGGGGGGGGGGGGGGGGGGGGGGGGGGGGGGGGGGFGGG
@HWI-D00524:51:C587MANXX:4:1101:17032:4349
AATTCCCATTTGCGTCGACTCGTATCCAAGATCTAAGGCCTTGACCTCGCTTTTTCAGGCCAGAAATATCCACCCCTAGCCAGCCAGAGGTAGCCGGCCT
+
CCCCCGGGGGGGGGGGGGGGGFGGGGGGGGGGGGGGGGGDGGGGGGGGGGGGGGGEGEGGGGGEGGGGGGGGGGGGGBGGGGGGGGGGGGCCEGGGBGGG
@HWI-D00524:51:C587MANXX:4:1101:17018:4363
AATTCAAATCATTAATTATGACTTTCGTATCATCTGTTGGTCGATTGATTAATCTTACGTATAACCATGGTACCAGACAGCGGGGACATCAGCGAAATTC
+
ABABBGGGGGGGGGGGGGGGGGGGGGGGGGGGGGGGGGGGGGGGGGFGGGGGGGGGGFEFDGGGGGGGGGGGGGG>CGFBGGGBGCEBGGEGGGGGGGGG
@HWI-D00524:51:C587MANXX:4:1101:17003:4455
AATTCAACTTAAAGGAAGAGACCAAGTAGGATGCAAACAAATGCCGTTTGAAGATAAAAGGCTAAGAGTTTCTTCCTGGAAGATGAGGGATTTCAGAAGT
+
BBCCCGGGGGFGGGGF@GGGGGGGGFGGEFGGGGGGGGGGGGGGGGGGGGGGGGGGGGGGGGGGGGGGGGGGGGGGGGGGGGGGGGGGGGGFGGGGGFGG
@HWI-D00524:51:C587MANXX:4:1101:17518:4305
AATTCTGTGGAGTGTGAAAGTTGGTTGGACGATATTGAAATGATGTTCGAATCGTTGGAGTATACTGATGAGAAGAGGGTGAAACTGATAGGACACCAAC
+
CCCCCGFG>GGGGGGGGGGGGGGGGGGGGGGGGGGGGGGGGGGG1FFGGGGEGG0FGGGGGGGGGCDGGGGGGGGGGGGGDGGGGGGGEGGGGGGGGGGG
@HWI-D00524:51:C587MANXX:4:1101:17698:4362
AATTCATATATGATGCTCTTGACATGTTAGACATCGTAGAGTCGAAGTCAGATTGAGAAACGTACTGATTATGGAATTGTTATGAATTTTTAGGGTATAA
+
BBBBBGGFGEGGEGGGGGGGGGGGGGGGGGGGFGGGGGGGGGGGGGGGGGGGGGGGGGGGGFGGGGGGGGGGGGDFGGGGFGGGGCFGGGGGGGGFFE0C
@HWI-D00524:51:C587MANXX:4:1101:18556:4287
AATTCCACATAATCCTTCGGCACAGCAACCGCCTTCACCGACGAGCATTAATCTTCAAAAGTCGCATTAATCTTCAAAAGTCATGGCAACTTACGGTTCC
+
BCCCC@G>FGGGGGGGGE0;CB<DFBEGGGGGGGGGGEFGAGAGGGGCFCDGGGGGGGGGGGEGGGGDFGDDFGGGGGFGGGCB0@FGGEGGCGGGGG@;
@HWI-D00524:51:C587MANXX:4:1101:18555:4330
AATTCGACATGAAAGAGTTGGGGGAAGCCAAGAAGATACTTGGAATGGAAATAAGTAGAGATCGAGAAAAGGGAACACTTTTTCTCAATCAAAGTACATA
+
BCCCCGGGGGGGGGGGGGGGGGGBDGGGGGGGGGGGGGGGGGGGGGGGGGGGGGGGGGGGGGGGGGGGGGGGGGGGGGGGGGGGGGGGGGGGFGGGGGGG
@HWI-D00524:51:C587MANXX:4:1101:19230:4496
AATTCCCGGATGTCTTTCCTGAAGAACTCCCGGGCGAACTTCCTGACCGCGAGGTGGAATTTGAGATTAATTTAGTGCCCAATGCTACACCAATCTCAAA
+
BBBBB>;F/=>/FGGCGGGGFBFG11FGGGGGG@GGGB/FCDGG1:@FBC<A//=CFGGGC@GGGEGEFFGGGGGGGGEEGGGGEGGGCGBGG=F8FCCG
@HWI-D00524:51:C587MANXX:4:1101:19480:4296
AATTCCTAGAATTTTAGGTGGGATGGGGATTGTAATTCTTTCTACTTCTCGAGGTATAATGACAGACCGGGAAGCTCGACTAGAAAGAATTGGCGGAGAG
+
B@BC@GGGGGGGGGGGGGGGGGFGGGGCBFGGGGGGGGGGGGGGGGGGGFF>FGGGGGGGGEGGGGGGGGGGGGGGGGGGGFGGGGCGGEGGEGGGDGGG
@HWI-D00524:51:C587MANXX:4:1101:20322:4381
AATTCTTCTCAAATCCTCTTTTCTTTCTTGCGCCTCCTGCCTTATTCACGTGAGTTATGGTTATTGGGTTTTTTGGAAGAAAGCCCGCCAAGATTATGTA
+
AAABBGGGGGGGGGGGGEFGGGGGGGGGGGDGDGGGGGGFGGGGGGEGGGGGGGGFFGGFGG@FG>@FBBCGGGD/:=CFGGGBGGGGGGGGGGGGGGGG
@HWI-D00524:51:C587MANXX:4:1101:20695:4334
AATTCTTCTCATTCCAGCAAGATTCAACGGAGATTTCAGAAGAAGGAAGCTTTCTTTTCTTAGACTCTATAATTGTGATTGTGAAAGAATTAAGCATCCA
+
CCBCCGG;FGGGGGGGEGGGGGGGGG@FGGGGGGGGGGGEGG>GGEGGGGGGGGGGGGGGGGGGGGGGGGEGGGGGFC@GEGGGGGGGGFGGGEGGGGGG
@HWI-D00524:51:C587MANXX:4:1101:20902:4487
AATTCTGACCAAAAAACAAAATAATGGAAGCAATACTCGGGAACACCGCACACACATTGTAGCAGACGTTCTACGTCTACCAAGATTAGGTTTTCGACTT
+
BBBBBGFGGGFBGGGGGGGGGGGGGFGGGGGGGGGGGGGGFGGGGGGGGGGGGGGG<:@CGGGGGGGGFGGGGGEGGGGEGGFGB0FGGC;CCDGGGGGG
@HWI-D00524:51:C587MANXX:4:1101:21279:4259
AATTCAACGAGTCAACCCGCCGATTTTATTCTCCTATTTTCGGGAATTTTCGGAAATTTTTTTTTATTTTCGAAAATATTTAAATTTCAATACCCTGCTC
+
CBCCBGGGGGGGGGGGGGGGGGGFGGGGGGGGGGGGGGGGGGGGGGGGGGGGBGGGGGGGGGGGGGGEDGD8FGGG@G=@FGGF@=C0DGECFCDFFGD/
@HWI-D00524:51:C587MANXX:4:1101:1363:4646
AATTCTAATAAATATGATATCAATTACATTTGATAGTATTGATTTATAATACTTATTTTTATTCATGAAAATGCTTAGCCGAGAAATGACATTTAAGGCG
+
ABBCBGGFGBFFGGGGGFBGGGGGGGFDDGGG1=FEDCFEG1DGGCGGGGGGGGGGGGEG>FC@FGG>F>G@0DFEEG>:BGG<GGGGCGGEGGDC0?=/
@HWI-D00524:51:C587MANXX:4:1101:1617:4560
AATTCGTGCCACCTCTATATATATATTGCATGGTTCAAGACACATGGCAAATCCTTTGAAATACACGTCTCGCGCATATCCTACGGGTCTCGGCAGCTTA
+
BCCBBFG0>FGGGGGGGGGGGGGGGGG1FGEG@GGGGGGGGCGGDGBBGGGEGGGGGGGGGGGGGGGGGG0>BEGGGGGGGGGGBFGGGGGGEGGDGBGG
@HWI-D00524:51:C587MANXX:4:1101:2204:4545
AATTCTCACTATTTCTTAGATTCATGGACCCAATTCAATTCAGTGGGGTCTTTCATTCACATTTTTTTCCACCAAGAACGTTTTCTAAAACTCTTTGACC
+
BCCCBGFGGCCGGGGGGGGGGGEGGDGEGGGGGGGEFFGGGGGGGGGGEGGGGGGGFGGGGGGGGGGGGGDFGGGGGGBGG>FGEGGGGGGGGGGGDEFG
@HWI-D00524:51:C587MANXX:4:1101:2022:4548
AATTCTATAGCAATATTGATATTCTTTTTCTCTCTTTCTCTCATCCTTCCGTTTATCCACACCTTTCTTCTGTATATTGTTTTAAACTTAGAATTAAAGT
+
BBBBBGGGGGGGGGGGEGGGGGGGGGGGGGGGGGGGGGGGGGGGGGGGCGGGGGGGGDGGGGGGGGGGGGGGGFGEGGGGGEGGGGCDG0FCGGGE>GGD
@HWI-D00524:51:C587MANXX:4:1101:2037:4565
AATTCGGGAAACAGGCATTAAAAAGAAACAAATTCTTGCCTTTCCTGCCATGAACTTGAAGACTAGAAGCTCTCGATATATTAATAGCTGGTTTGTCACA
+
CCCCCEGFGGGGGGFEGGGG:@GGGGGGGEGGGGGGGGCGGGGGEGEEGGGGGCDEGF1<FGGGGGGGGGGGGGGCGGGGGCGGFGGGGGGGDGGGGEGG
@HWI-D00524:51:C587MANXX:4:1101:2395:4722
AATTCAACAAAGGAAAAAGAAAAGGAAAAAGGAAAATGATTATGATCAAGTTAAAATGTTTTATGGCATGATAAGGAAAACGATCAAGACTTTTATGTGC
+
BCBBCGGGGGGGGBFGGGGGGGGGGGGGGGGGGGGGGGGGGGGGGGGGGGDDGGGGGGGCCGFGGGGGGGGGFGGGEEGGGGGGGGGGGG>FGEGGGGGF
@HWI-D00524:51:C587MANXX:4:1101:2944:4579
AATTCAGTGCAGAATGATATTGAAGAGTAATAGGAGGGTACAGATTGCTAACTCTTATGTTCGGAGATATTCTGATGATTTTATGCTTGTTATATCTATG
+
BBBBBGG>111FF1CF@FGGGGGCFFGBD@1@ECDGGGBDDGGGGGGGGGGEFCCGGEGG>GGGGG/FGGGGGGG>F00F>GCFCFG>DGDGGDG00BBF
@HWI-D00524:51:C587MANXX:4:1101:2825:4582
AATTCTGCGGAAAGCCGTATTCGATGAAAGTCGTATGTACGGCTTGGAGGGAGATCTTTCATATCTTTCGAGATCCACCCTACAATATGGGGTAAAAAAG
+
BBBBBGGGGGGGGGFGGGGGGGGFGGGEGGGGGGGGGGGGGGGGDGGEGGGGGDFGG>GGGGGGGGGGGGGGGGGGGGGGGGGGCGEGGGGGGGGGGGGG
@HWI-D00524:51:C587MANXX:4:1101:3198:4554
AATTCACAAATGAGAGTTGAGCTTCAAAAAATAGTTGAGTATTACTTTTTACACGAAGACATAAAATATTGTGTATGTAGTATTGATATAAGAGATATTA
+
BBBBBGGGGGGGGGGGGGGGGGG>GGGGGGGGGGGGFGGGGGEGGF:FGEFGGGGGGGGGGEGGGGGGGFFGGGGGGGGGGGGGGGGGGGGGGGGGGGGG
@HWI-D00524:51:C587MANXX:4:1101:3378:4566
AATTCAACAAACATGAACATGAATATGATGACATGAATATGTTGATATGAACATAGATACGAGTATGAATATGTTATGCTTATATGAAAATGTTTATGCA
+
BBBCBGGGGFGGGGGGGGGGGFEGGGGGGGGGGGGGGGFGGGGGFGGGGGGGGGGGGGGGGGGGGGGGFGGGGGGGGGGGGGGGGGGGGGGEGGGGGGGG
@HWI-D00524:51:C587MANXX:4:1101:3345:4642
AATTCAATCCTCTAATGAATTGATTCACTACAGCTTCATCATCCCTAGCCATATGAGGAGCAAAACGCAACAGAGTAGAAAATTTAGCAGCATATTCATC
+
AABBBGFGGGGGGGFFGGGGGGGGGGGGGGGGGGGGGGGGGGGGGGGGGGGGGGGGGGGGGGGGGGGGGDGGGBFCFGGGGGGGGFGGGGGGFGGGGGGG
@HWI-D00524:51:C587MANXX:4:1101:3299:4730
AATTCCAATTCGAGTGAAAAGTCCAACCAGAAGTACATATATCCTCATGTACCTTGGCGACATTGACAGAAGCTAAAACAGAATCATAAACTTTCCGGCT
+
??BBBGGGGGGGGGFGGGGGGGFGFDGGGGGGGGGGGGGGGGGFGGGGGGGGGGGGFGGGGGGGGGGGGGGGGGGG0EGGGGEGGGGGDGGGGEGGGGGG
@HWI-D00524:51:C587MANXX:4:1101:4394:4667
AATTCATCTAAGGGCGAAATGTATATGTATATGATTTCAGGAAATGAATATGTTTATGTTTACGGAAGATAATGAAATATATATTAATTACAATACTTTT
+
BABBBC>BGGDDGBGD<DCGGGFE@GGG>CFCEGGGGGGGGCGG@@F1=F>G11E@GECDGGGGBGF/F1FFGGEEG=BF@FFGG0FF@FF>=:0EGGEC
@HWI-D00524:51:C587MANXX:4:1101:4884:4515
AATTCAGTTAACCCTGTCGAGTGGGTTTTTCTATCATTGTTTTTAGGTTAAAAAAAAACCAGTTTACCCCTTTCTGAGGTTTAATTGATTAAGCGCTCAG
+
@@BBBGGGGGGGGGGGGGGGGGGGG<CGGGCG>FEFGGCFFGGGGGGGGGGGEEGGGGD/FGGGGGGEGGGGG;F0DCGGGGD>GGCGCG@FFGAGGFGG
@HWI-D00524:51:C587MANXX:4:1101:5235:4583
AATTCTCAGTAGCATTTAAAGCCGTCGTTTCACAATCTCTATCTTTCTCTTGTATTCCCTTTTTAACAATAGTGAGACATACAATGCCTCCAATAGATAA
+
CCCCCGGGGGGGGGGGGGGGGFGGGGGGGGGGGGGGGGGGGGGGGGGGGGGGGGGGGGGGGGGGGGGGGGGGGGGGGGGGGGGGGGGGGGGGGGEGGGGG
@HWI-D00524:51:C587MANXX:4:1101:5078:4604
AATTCATAGAACAATGATATAACTTTATAGGTTTTGAGTAAGTAATCAAATAAATTGTAAAACCAAATCGTAGTATGATTATGAACAACTTACTGTAAAT
+
BBBBBGGGGGGGGGGGGCGGGGGGGGGGGGGGGGGGGGGGGGGGGGGGGGGGGGFGGGGGGGGGGGGGGGGGGGGGGGGGGGEGGGGGGFGGGGGGGGGG
@HWI-D00524:51:C587MANXX:4:1101:5331:4631
AATTCTCGCACTACTGGTATATCCACCAATGCCGGGCTCCACTTCTGCATGTCTACGGCATAAACAAAGAAACCATCTGCCCCTTTTTGCAACAATCTGT
+
ABBCBGGD<GGGGGGG>GGGGGGEGGGGGGGEGGGG//BGDGGGFEGGGGFDGGFGGGGGGGGGGGGGGGGBGGGGGGGGFDGGGGGGGG>BGGGG>FGG
@HWI-D00524:51:C587MANXX:4:1101:5539:4701
AATTCAATAAAATCATGTTCTTCTTTTTAATTCATGAATGTTGTTGTATTGGAAGGAGAGAAAAAAAAATTTCCTACTAAGGCATCGCCTAGTAGAGGAG
+
CBCBCGGGGFGGGGGGGGGGGGGGGGGGGGGGGGGGGGGGGGGGGGGGGGGGFGGGGGGGGFEGGGGGGGGGGGGGGGGGGFGGGGGGGCGGGGGGGGGG
@HWI-D00524:51:C587MANXX:4:1101:5971:4533
AATTCAAGTTGATTCTATTTCGCCTCTTCCTCAGAGAAAGACGATCAAACAATTCCCAATCATGGTCCTTGCGGATGGGATCATCCATATAATATACAAA
+
B@BCCEGGGGGGGGGGGGGGGEGGGGGGGGGGEGGGGGGGGGGGGGBGGGGGGGGGEGGGGGGGEGGGGGGEDGGGGGGGGGGGGGGGGGGGGGFGGGGG
@HWI-D00524:51:C587MANXX:4:1101:6621:4582
AATTCCTAATCTTCATTTGTAGCTATAAACCAAGGCCTAACATTACAACTATTGAAAATCCTATTAACCTAGTCATAGTTGTCAAATATACTAGTGGAGA
+
CBCCCGGEGGGGGGGGGGEGGGGGGGGGGGGGGGGGGGGGGGGGGGGGGGGGGGGGGGGGGGGGGGGGGGGGGGGGGGGGGGGGGGGGGGGGGGGGGGGF
@HWI-D00524:51:C587MANXX:4:1101:6988:4732
AATTCATCTCAGATTCCATTGCTTCAAGCCACTTGGATGAATCGGCATCAGATAATGCTTCCTTGAAGGTCCCTTGGATCACATTCATGGATAGGCTCAT
+
BBBCBGGGGGGGGGGGGGGGEGGGGGGGGGGGGGGGEGGEEGGGGGGGGGGEGGGGGGGGGGGGGGGEGFGEGG>FGGGGGGGGG>GGGEGGGGGGGGGG
@HWI-D00524:51:C587MANXX:4:1101:7238:4561
AATTCTATTATGATTTGAAATTATGATATTGCCAGAATCAGATATGATTCATATATGTTGTCGTTGCGATATCAGACATCGTATAATCGAAACCGGATCG
+
CCCCCGGGGGGGGGGGGGGGGGGGGGGGGGGGGGGGGGGGGGGGGGGGGGGGGGGGGGGGGGGGGGFGDFGBGGFGGGGGGGGGGGGGFGGGGGGGGGGG
@HWI-D00524:51:C587MANXX:4:1101:7253:4589
AATTCTATGGATTCGCGAAGACTCTGTGGATAGAAAGGAAAAAGGATATATTGAAGTAGTTCTGATAATTCAATAATATTATTACTGAAATTCGAAGTTC
+
BBCCCGCF@FGGGGEGG<GGGGGGGGGFGEGGGGGGGEGGGGGGGGGGGGGGGGGGGGGGGGGGEGGEGGGGGGGGGGGGGGGGGGGGGGGFGGGDGFGG
@HWI-D00524:51:C587MANXX:4:1101:7462:4733
AATTCCAACGGTTTGTACAAATTTGAGAATTAAACAGATTCGTTCACCGGGAACAACAAGAGTAGGATCCTCCTGTCTGCTTTGATCCATCATTGCCATC
+
BBABBGGGGGGGGGGGGGGGGGGGGFGGGCFGGGGGGGGGGGGGGGGGGGGGGGGGGGGFGFGGGGGGGGGGGGGGGGGGGGGGGGGGGGGGGGGGGGGG
@HWI-D00524:51:C587MANXX:4:1101:7618:4645
AATTCCCTAGACTAATTAATATACTCTGTCGAGCTATATTAATACTAATCATAAACATGCAGTAATCAAGTATCCTCAATTATTTAACAGTTCACGATTG
+
CCCCCGGGGGGGGGGGGGGGGGGGGGGGGGGGGGGGGGGGGGGGGGGGGGGGGGGGGGGGGGGGGGGGGGGGGGGGGGGGGGGGGGGGGGGGGGGEBGGG
@HWI-D00524:51:C587MANXX:4:1101:8063:4589
AATTCTTTCTGGAGCAGTATGGGCTAACGAAGCATGGGGATCTTATTGGAGTTGGGATCCAAAAGAAACTTGGGCTTTTATTACTTGGATCATATTCGCG
+
CCCCCGGGGGGG1FBGGGGGGEGGGGGGGGGGFGGGGGGGGGGGGGGGGGGGGCDGGGDDGGGGGGGGGGGGGGGGBDGGGGGGGGGGGGGGGGGGGGGG
@HWI-D00524:51:C587MANXX:4:1101:8109:4593
AATTCCATGCCATCACGCGATTATTTTCAACTTTCCAATTTTCGTCCGATTTCTCTGGTGGAGGCCTCAATCTAACGGCGATATTCATTTTCAGTTTCCA
+
BBBBBGGGGGGGGGGGGGGGGGGGGGGGGGGGGGGGGGGGGGGGGGGGGGGGFGFGGEGGG>EBGGGGGGGGGGEGGGGGDGDGGGGGGDGGFCGGGEGG
@HWI-D00524:51:C587MANXX:4:1101:8472:4585
AATTCCAGAAAATAATATTGCTGCCGAGAGCACAGCGCACCCGCACTCTTGAGTCACCGCACCCGCGGTCTGCATGCGAGATTGCCACCTTTGATTTTCG
+
@ABBCEGGGGGBGGGGGGGGGGGGGGGGCGGEGGGGGGGGGGFGGGGG>FE1F@GGGGGGGGCGGGGGGGGGGGGGGGC<CFGCGGGGGBG@GGGBGGGG
@HWI-D00524:51:C587MANXX:4:1101:8762:4614
AATTCGCCTTCTACATTGGTCAAACTATTGTAAAAACAACGCATTTATCAACTCCTACCATCCAATTCTACCAGGAAATTTACAAGGATTAAGGAGATCC
+
BBBBBGGGGGFGFGFGGGGGGGGGGGGGGGEGGGGGGGGFGGFGGGGGGGEGGGCGGGGGGGGGGGGGGGGGGGGGFGGGGGGGGGGGGGGGGGGGFGGG
@HWI-D00524:51:C587MANXX:4:1101:9016:4507
AATTCTTCACTTCATCCAAATGTGTAAAAGATTATAGCCGCACTTAAAAGCCGAGTACTCTACCGTTGAGTTAGCAACCCGAAGAAAATATAGATTAAAC
+
CCCCCGGGGGGGGGGGFGEGGGGGGGGGGGGGGGGGGGGGGGGGGGGGGGGGGGGGGGGGGGGGGGGGGGEGGGGGGGGGGGGGGGGGGGGGGGGGGGGG
@HWI-D00524:51:C587MANXX:4:1101:9046:4595
AATTCCATGCATTCGAACCAAGTGTGGAATCTCGTGGATCCACCCGAGGGAATTGTTCCCATAGGGTGTAAATGGATTTACAAGAGGAAATTTGGGGCGG
+
CCCCCGGGGGGGGGGGGGGGGGGEGGGGGGGGGGGGGGGGGGGGGGGGGGGGGGGGGGGGGGGGGGGGGGGGGEGGC@GGGGGGGGGEGGGGCGGBGGGG
@HWI-D00524:51:C587MANXX:4:1101:9118:4623
AATTCCATGCATTTGGACATAGCCTGGTGATAATTTGAGATAATTCTTTTGTCGACTATCATTTTTATGCGTTTTATTTTTTTTGAAGGTTTGTTGTGCA
+
BBCCCGGGGGGGGGEGGGGGGGGGGFGGGGGGGGGGGGGGGEGGEGGGGGGGGGGGGGGGGGGGGGGGCGDGGGGCGGGGGGG@AGGGGGGGGGGGG>GC
@HWI-D00524:51:C587MANXX:4:1101:9815:4509
AATTCTACTTATTTGTGCGAACTATTGATTTGAATTTTGGCGCTGTGCCGCAGAGTACGCATTAAAATTTCTGATTTGTTGTATAATTATCTCTTTTACA
+
CCCCCGGGGGFGGGGGGFDGGGEDGGGGGGGGECGGGGE>CGGG>FGGGGFGGGG1CF/B<CGGGGGGGGGGFGGCGDGEGGDCFGGGGGCFCGEG>8FB
@HWI-D00524:51:C587MANXX:4:1101:10477:4639
AATTCATATATGATGTTCTTGACATGTTAGACCTCATAGAATCGAAGTCAGATTGAGACACGGACTGATTATGGAATTTTTATGAATTTTTAAGGTATAT
+
CCBCCGGGGFGEDGCDGGGGECGGGGGGCC>CEC>FFG@@FGGFFGBBGCG1>FCECGGFGGGGB/CF@:FGGGGG@FF>0@FGGGG00=:CFGE@D:CF
@HWI-D00524:51:C587MANXX:4:1101:10705:4579
AATTCCTAACTGAAAGGACTTAGTTTTTCCTAACTGATCGTTCAGTTGAAAATTCTACTAATCTTCTCATCAAAGTTAATAAATTAAACCTATTATATTC
+
BCCCCGGGGGGGGGGGGGGGGGGGGGGGGGGGGGGGGGGGGGGGGGGGGGGGGGGGGGGGGGFGGGGGGGGGGGGGGGGGGGGGGFGGGGGGGGGGGGGG
@HWI-D00524:51:C587MANXX:4:1101:10944:4741
AATTCAATATTATGATAATATTCATATATAATAAATCAAGATAACTATTTTAAATTGTTGGTAATATCAAACTAAAATTTAAGTGATACCAAGAATTTGG
+
CCCCCGGGGGGGGGGGGGGGGGGGGGGGGGGGGGGGGGGGGGGGGGGGGGGGGGGGGGGGGGGGGGGGGGGGGGGGGGGGGGGGGGGGGEGGGGGGGGG>
@HWI-D00524:51:C587MANXX:4:1101:11017:4677
AATTCCATAATATCCAAAACCATTCATGCGAAATAAGTAAATAAAGAAATAAAAGTCTAAAATTCAACTCAATAAATTCTAGCATCCTATCACTCTGTAA
+
CCCCCGGGGGGGGGGGGGGGGGFGEGGGGGDEGGGFGFEGGGGGGGGGBGGGGGGGGGGEFGGFGGGGGGGGGGGGGGGFGEGGCGGGGGGGGGGGGFGG
@HWI-D00524:51:C587MANXX:4:1101:11495:4548
AATTCAATGAAACTTACATCCTCTAGTAGCTCTTGATGAGAGGAGCGCAGAACTATGCTCGGATCGAAAATCGGATGGCCGGATCTTGCAAAATCTATTT
+
BCBB@DGGGGGGGGGGFGGGGGCGGGGGGCGGC>>FGCE@FCDGG0EDGGFGEGGGGCGEBBDGGGDDGBGEGBGGGBFG/<B8/0FGGGDGGGGGGGGG
@HWI-D00524:51:C587MANXX:4:1101:11447:4658
AATTCAGGAATATAAATTAAACTGTGAATAATTATCGTGGAAACTTTGTGAAATCATTTCTCTAGATATTTTCTCTCATTATTATCTCTCAATTCGGTGA
+
BBBBBGGGGGGGGGGGGGGGGEGGG@FEGGGGGGGGEGGGGGGGGGGGGG@GGGGGGFGCDGGGGGGGGCGGGGFGGECGGGGGGGGGGGFGGGGG>GBG
@HWI-D00524:51:C587MANXX:4:1101:11692:4527
AATTCTGATTTGTTTCAATTCAAAGAGTAGGAATGGTGTAGATAGAAATTCAGTATTTTGGAACGAGAAGAATGTAAAAAACAGCAACCAAGTTTCGTCT
+
CCCCCGGGGGGGGGGGGGGGGGGGGGGFGGGGGGGGGGGGGGGGGGGGGGGGGGGGGGGGCFGGGGGGGGGGGGGGGGGGGGGGGGGGGGGGGGGGGGGG
@HWI-D00524:51:C587MANXX:4:1101:11711:4587
AATTCCAGCGACATGCGCGCATCCGCGCGGGATGTGGGGCCACCGCACGCCCAGTTCTGCCCAAGTGCGTGCACGATGCACACTGTTGTGCATTCTTGTT
+
B@BCBGEGGGFGGGFGDGD<CCDE<G>G@/E>CDGFGG<<GGGGGGGGFCGG<FFGGGFGGGG=GDEEGGGGGGECBGGGGGGGGGG9DDGGGEGBGGGG
@HWI-D00524:51:C587MANXX:4:1101:11592:4601
AATTCAAAACTATAATGTAGGATCCATAATTTTTTTTGGATCTTTTTTACACGAATATAAAATTTCTCGTAATAGATTTCAAATTTCAATATAGTGATTT
+
BABBBGFGGGGEGG>FGGGGEGGGGGFFGGGGGGGGGG9F>F>FGGGGGGGG/EBBGEDGGGEGEGCGBGGGGGDGF>@FGGGEGGCCGED0FD@GGCFB
@HWI-D00524:51:C587MANXX:4:1101:11664:4710
AATTCTGGAGCTAGAATCCTCATTTATCAACTATTTCTAGAACACATGCTACAATATTTCTGTACTTGTTTAGTAGTACATATCATTACTGAGATCAAAA
+
CCCCCGGGGGGGGGGGGGGGGGGGGGGGGGGFGGGGGGGGGGGGGGGGGGGGGGGGGGGGGGGGGGGGGG>FFGGGGGGGGGGGGGGGGGGGGGGGGGGG
@HWI-D00524:51:C587MANXX:4:1101:11753:4696
AATTCCCGGTAACAACAATAATTCATAGTTAAACCCTATAAACATAACTTTTTCAACATTCACTCCCAAATCTTGAATACAACACAACAATGAACTAGGA
+
ABBB@GEGGG>GGGGGBCFD=FGGGGGGGGGGGGGGGEG@GDGGGGGGGGGGGECFGGGGFGGGGFGGEFGGGGGGGGGGGEGGGGGGGG0FCGEGEGGG
@HWI-D00524:51:C587MANXX:4:1101:11972:4718
AATTCCAAAATAAATGAGCAATTAGCAGGACCACAAAAAAAACGTGAATCTATGTTACCAAGATGGAAAAACATGCTTGAAATGGCAACAAAAAATCCAC
+
BCBCBGGGGGGGGGFFGGEGGGGGGGGGG>GDGGFGGGGGGGGGGGGGGGGGGGGGGGGGGGGGGGGGGGGGGGGGGGGGGGGGGGGGGGEGGGGGGGGG
@HWI-D00524:51:C587MANXX:4:1101:12432:4735
AATTCAAATTAGCGACGGTTATTGATTATCGTCGCTAAATGACGATTTTTTAAAAAGTTTTAGTACAATTACAACGGTTTTTTGAATTTTTTTTTTTTAA
+
CCCCCGGGGGGGGGDABGGG>GGGGGGGGG>DGGGGGDGGGFGFGGGGGGGGGFGGGFGGGGGGFEFGGGGGGGE<AC/FGGGGDGGGGGGGGGGGC###
@HWI-D00524:51:C587MANXX:4:1101:12527:4522
AATTCTCGTATTTTGACAAAGTCGAAGGCGGACTAGGAGCTCTGGAAGGTATTATCCCTGCTACAGTTGATGGTCCTAGTTCTGTTAACGTAAGAGCTGT
+
AA@@>GCGGGGGGGEBFF11FFCD<0=EGGG<<>FC>1EG>@@C1:>1CDCGGGGGE>F>FEEF@1@F>DCC@D>CCCCD0>@FF0EFGGGEGBFGGGG<
@HWI-D00524:51:C587MANXX:4:1101:12756:4637
AATTCATTGACTCTAAAATGTCCCAAATAATTATTTGAGCTTACATGAATTTTCTCATAGTTTTATTTAGCTTAAATCGAGAACTTTTAAATTAATCTTT
+
BBBCBGGGGGGGGGGGGGGGGGGGFGGGGGGGGGGGGGGGGGGGGGGGGGGGGGGGGGGGFGGGGGGGG@GGGE>DGGBGGGGGGEGGGGGGGGGGGGGG
@HWI-D00524:51:C587MANXX:4:1101:13557:4682
AATTCCACCGTCTTATACATTACGCACCACACTACATGGAAGATGAGGTAAGAAAAATGAAAAAATTTGTTCAAGGGTTAAAGCTCGATATTCGTTGGGC
+
BBBCCGEGGGGG>FGGGEGGGGGGGGGGGGGGGGGGGGBFGEGGGGG>GFC1FGGGDGFG>GGGGGGGGGGGGGG>C0@FG:DECGGDGEGGGGGGFDCG
@HWI-D00524:51:C587MANXX:4:1101:13964:4516
AATTCTCCAGCGCACTAGCCTCCAACCATGACGCAACAAGGCTCGGACATCTTCTTCCTAACTTGACTCCGGATTGGACCAGCCTTAGACTAAACCATCC
+
CCCCCGGGGGGGGGGGGGGGGGGGGGGGGGGGGGGGGGGGGGGGGGGGGGGGGGGGGGGGGGGGGGGGGGGGGGGGGGGGBFGGGGGGGGGGE@GEGGGG
@HWI-D00524:51:C587MANXX:4:1101:13909:4670
AATTCCATAAGAGATCATTTGAGACCGTAGTAGACTCCATCAAAGCAATTGCAGCAAGTCATCTTTGGCAGGTGTGAATGCAGACGTTGTTGTTCTGTGA
+
ABBBBGGGGFFGGGGEGGGGGGEEG=GFGGGEGGGGGGGECCGCFGFGGGGGGGEGGBCGGEGGGGG1FCFG@@FFFGGFGGGCBGF0EFGFGFGGGGG>
@HWI-D00524:51:C587MANXX:4:1101:13934:4690
AATTCCTTCGATTTCTCCCTTTTCTGATAATTTCCATTTGCATGTTAATATATATATATATTCATATATATACATACACGTTGCACAATTGAAGCCAAAT
+
BBBCBGGDGGGGEGGGGGGGGGGGGGGGGEGGGGGGGGGGFGGGCGGGGGGGGGEGGE>@=FFGGGGGGGGGGGGGGGGGGGGGGEGGGCDF0@CGB>FG
@HWI-D00524:51:C587MANXX:4:1101:14175:4649
AATTCTTCACTATTATTCTCCCTCATTTTTCTCTCAATTTTCTTCTTCAATTGTTGAGGAAAGAAATCACTTCTCTTTGAAAAATCTTCTTATTTTTCTA
+
CBBCCGGGGGGCFGGGEGGGGGGGGGGGFGEGGGGGGGGGG1FGFD>D:1FG1<C@@G1FDGGDCGGGGGCF>FGGGE01000ED@FG@DG@GGGCD==@
@HWI-D00524:51:C587MANXX:4:1101:14076:4704
AATTCCACTTCAGCCCCAGCTATTTCTGTGCCTGATGTAGAGCAAGGTTGAATCATGATATTCCACCAAAGATTCTATATTTTTCCTGTTTTTGCATCTG
+
CCCCCGGGGGGGGEEGGGGGGGGGGGGGGGGGGGGGGGGGG>GGGGEGGEGGGGGGGGGGGCGGGGGGGGGEG>GEGCGGGGGGGGGGGGGGGGGCGGGG
@HWI-D00524:51:C587MANXX:4:1101:14093:4738
AATTCTGAGAGCTGAGAAACTGTATGCTAAACTGTCGAAATGCGAGTTTTGGTTGAAACAGGTGATATTTCTGGGGCATATCATATCCGGAGACGGGATA
+
BCCCCGEGGGGGGGEGGGGGGEGGGGGG>GGGGGGGGGGGGGGGGGGGGGFGGGGGGGGGGGGGGGGGFGGGGGFGFGGGGGGFGGGGGGGGGGGFGGGG
@HWI-D00524:51:C587MANXX:4:1101:14544:4523
AATTCCACTTACAACCCACAAGAACACCACAAACTTAGTTCTTGATCACCACCTACAACAATAATCCAAATATAACACCAATATCAACTCCAAATCCAAG
+
B@BBBEGGGGGEGGGGFGGGGGGBGGGGGGGGGGGGGGGGGGGGGGEGGBFGGGGGGGGGDFFEGGGGGGGGGGGGGGDEGGGGGGEGGGGGEEGGGGGG
@HWI-D00524:51:C587MANXX:4:1101:14658:4677
AATTCCAGTGAGCATGGGGCTGGATCCAACGTTCTATCATGACCCTAACATGTCCTAGTACAAGTCCATATCCAGCATCGAGCCCCTGGAACGATCCATC
+
CCCCCGGGGGGGGGGGGGGGGGGGGGGGGGGGGGGGGGGGGGGGGGGGGGGGGGGGGGGGGGGGGGGGGGGGGGGGGGGGGGGGGGGGGGGGGGGGGGGG
@HWI-D00524:51:C587MANXX:4:1101:14591:4736
AATTCTTTCATCTTTTCTTCTAGCTGAGCTTCTGATGCATCTAGCTGTTCAGACGAAGTACTACCCCTTTCTGGAAATCTCCGAGGCGGTATATCTGAAT
+
3ABB@GGGGCFFGGGGCGGEGGGEGC>@GEGFGGGCGGG@@DEGGGGFGEGGGG@/E<0CGGGGG>@FGG>F>G0E>FEBGGE</CG<DE/B8C>C>08F
@HWI-D00524:51:C587MANXX:4:1101:14619:4743
AATTCATCGTGATTCTATGTAACCACATTTATTTTAAAAAAAATTATATTACCACGTGTATTAGGTCTTAATATAAATTATGTTATTATATAAAATAATT
+
A?ABBEGGCGGGGGGGCGGGEG@FGGGGGGGGGGGGGGGGCGGGGGGGGGGCCBF>F@CFGGEF>GDGGGEGGGGB:CECFBC@FG>GGGGGGGFE:=DG
@HWI-D00524:51:C587MANXX:4:1101:14903:4527
AATTCAACGGAAAGAGTACCCTCTTCCACATCAATCTTGGTTCTAGCAGTTTTCATGAAAGGTCTCCCCAATAAAATCGGAGCTGAAATCGCAGTGGAGT
+
BBCBCFGC>DDGAGGGGGEFGE@FG>11BGGGGGGCGGGE@@FGGGGG>@FDGGGGGGGGGBGGGGGGGGGEGGGGGGGG>B<0;FGGCGBFBFGGBFBB
@HWI-D00524:51:C587MANXX:4:1101:14813:4550
AATTCACAAAATTCGTATCCTCTTCGACGAGCTTCTCCTTCACATTCTCCAGCAACTCACCTCCAGGGAAACAAATTGACGGGCAACGCAACGTCACGAA
+
CCCCCGGGGGGGGGGGGGGGGGGGGGGGGDGGGGGGEGGGGCFGGGGGGGCGGG>GFGGEGEGGGGGGGGGGGGGGFGGGGGGGDGGBGGCGGGGBGGG.
@HWI-D00524:51:C587MANXX:4:1101:14934:4641
AATTCCAAATAACGTAGCACAAAATTATGATCCAGTGTGAAATTTTTTAATTTGAATATCCTTGAATTTTTTTATTAAAATATATTATACTGATTCGATT
+
CBCCCGGGGGGGGGGGGGGGGGGGGGGGGGGGGGGGGGGGGGGGGGGGGGGGGGGFGGGGGGGGGEGGGGFGGFGGGDFGGGGGGGEGG0F>0FGG@@FG
@HWI-D00524:51:C587MANXX:4:1101:14816:4670
AATTCTCTGTGGAGGTATATCTGCTTATCAAAACATTAGTGCCCAAATACTACAAATCTGTTCCAATCTTTCTCTGATCATCTTACTGCGGATCAAGAAT
+
BBBBBGGGGGC>DBGGGGGGGGGFGGGCF1FGGGGGGGDGEEGGGGGGEGGGGGGGGGGEGGGECGGGGGGCGGGGGGGG>GGGGGGGGFDGGGGG>@BG
@HWI-D00524:51:C587MANXX:4:1101:15016:4507
AATTCTGTGAGTTCTGTATATCAGTTAATGCAGCAGATGATTTGTTCCAAGCCTGAATAAGCCCAGTTTGCTTTCAATTTTGAAGCATCAACTTCTGAAT
+
CCCCCGGGGGGGGGGGGGGGGGGGGGGGGGGGGGGGGGGGGGGGGGGGGGGGGGGGGGGGGGGGGGGGGGGGGGGGGGGGGFGDGGGGGGGGGGGGGGGG
@HWI-D00524:51:C587MANXX:4:1101:15404:4555
AATTCATCCCAACTGATAAATTATTAAAATCAAACGCTGAACAGCCAATACCAGCTGTTCCATTGAAAGCAATCTCAACTGAGCATTCAACTGAAGGACA
+
@ABBCGGGFGCDBGGGGGGGGGGGGGGGGGGGGGGGDGGGEGGGGGGGGGGGGGGGGGEGGEGGGGGGGGEGGGGGGGGGGGGGGGEGGGGGFCGGDGGG
@HWI-D00524:51:C587MANXX:4:1101:15454:4657
AATTCAATAAAAAGGGAAACATATATGTATATGATGAAAGGAAAGAAAAATATACGATGAAAAAGAAAAAGTATGTGATGAAAGGAAAGAAAAGTATAGG
+
CCCCCGGGGGGGGFGGGGGGGGGGGGGGGGGGFGGGGFGGGGGGGGGGGGGGGGGGGGGGGGGGGGGGGGGGGGGGGGGGGGGGGGGGGGGGGGGGGGGG
@HWI-D00524:51:C587MANXX:4:1101:15410:4664
AATTCGATAATTGCATTTAAGTCCATTAACTTTTTTTAAAACTTCATTTTGGTCCTACATTTTTCGAAAATCTCAATTTAGTCCTTAAACCTTCGTAAAT
+
@BC@BFGGGGGGGGGGEGGF>FFGGGGGFGEGGGGGGGGGGGGGCDGG>F>GG1@FEGD>FFDGG9:B<CGGGG0EFGGGFGED0CGGGECFGGGGEGDG
@HWI-D00524:51:C587MANXX:4:1101:15458:4715
AATTCACTGTCATGAATTAACTAATTGGTTGCCTCTTTGGCAAGATGCCGCTGAAAATGAGATGGATTGTGTAACCTGGTTTAGAATTTATCAATAAAAT
+
BCBBBC@DCGGGGGEFCGGFGGEGGGEGGG/ED1@GGECG>GGGGGGGGGGGGGGGG>GGGGGGFEGGGGGFGCGGEGGCFBF@FGGBGGGGFGEGGGGG
@HWI-D00524:51:C587MANXX:4:1101:15679:4619
AATTCAAATGCATTTCAAAGTTACCGTTGAAAGAGAAGTATAAATATGACTGAAGAACAGCATAAGAAAGATAGACGATCATTCAATCTTAAGCTTGCTG
+
CCCCCGGFGGGGGGGGGGGGGGGGGGGGGGGGGGGGGGGGFGGGGGGGGGGGGGGGGGGGGGGGGGGGGGGGGFGGGGGGGGGGGGGGGGGGGGGEGGGG
@HWI-D00524:51:C587MANXX:4:1101:15940:4548
AATTCTTGTCTCATATCCGATTCAGTCTCCCAAGTGGCTTCTTCCATGCCATGACGAGTCCATTGTACTTTCACGAGAGGAATCGTCTTTGTTCTGAGCT
+
BBCCBGGGGEGEGGGGGGCFGGGGGGGGFGGGGGGFDFFGGGEEGGGGGEGGGCGGCGGGGGGGEGGCFFGGGGGGGGGGGGGGGG@FGGGGGGGEGGGG
@HWI-D00524:51:C587MANXX:4:1101:15818:4747
AATTCGAGACTTCGTCTTCGTCGGACATAGAAGATAAAGGTATAAATTAATATTGAGTTGGGATTGCACAACTCGAGTGAGGTTTGGCTCAAGTTTCCCT
+
BBBB@GGEGGGGEGGGGGGGGGD<GGBCEGEGGGGDGGGGGGGGCGGCFGGGGGGGGFGGEGGGGGGGGCGGEGGGGFGGGGC>FGGGGGGGGCBGEGGG
@HWI-D00524:51:C587MANXX:4:1101:16471:4503
AATTCCTTCTCTAAGACCCTCTAATTTGCGATTTTCCGCTTTTGGTAAGTTTCCGTTTCCCGAGACATCGGTACAGGCAGGTCGAAATTCGATTCTAGTT
+
CBCCCGGGGGGGGFGGGGFGGGGGGGGGGGGGGGGGGGGGGGGGGGFGGGGGGGGGGGGGGGGGGAGGGGGGGFEDGGGGGGGGGGGGEGGGGGGG@@BG
@HWI-D00524:51:C587MANXX:4:1101:16676:4519
AATTCCATATTCGAAGTTGCGATCGGATCTATTCATTAAAAAGACTCGATTCAATATATTTCTTATGTACCCATAGGTACTATATTGGATTTGAATCAGA
+
CCCCCGGGGGGGGGGGGGGGGGGGGGGGGGGGGGGGGGGGGGGGGGGGGGGGGGGGGGGGGGGGGGGGGGGGGGGGGGGGGGGGGGGGGGGGGGGGGGGG
@HWI-D00524:51:C587MANXX:4:1101:16771:4537
AATTCTAGTATTCCAGACTATACAAGATAAAAGATGTCAAAACTTGAAGTCTGTCTACATTTCATTGGTTCATAGTTAAAACTTAAAATACATATTTAAA
+
@BCCCGGGGGGGGGGGFGGGGGGGGGGGGGGGGGGGGGGGGGGGGGGGGGGGGGGGGGGGGGGGGGGGGGGGGGGGGGGGGGGGGGGGGGGGGGGGGGGG
@HWI-D00524:51:C587MANXX:4:1101:16981:4546
AATTCATCTCACTATATTGGTTATACAACATCCGTATATACCAACCTGTAAGTTATAACAAAACAATACTACCTGTAGTTGTTATCATATTTGCTTATCC
+
BBB@BGGGGGGGGGGGGGGGGFGGGGGGGGGGGGGGGGGGGGGGGGGGGGGGGGGGGGGGGGGGGGGGGGGGGGGGGGGGGGGGGGGGGGGGGGGGGGGG
@HWI-D00524:51:C587MANXX:4:1101:16930:4658
AATTCAAATTCAATCAAGTAGAGCGTATTAAGTTCAATTATTTTATTTGTAGCAACCAAGTAGTTAGCTTGTCGGAATTAAAGTAAATAAGAACGCAATT
+
CCCCCGGFGGGGGGGGGGGGGGGGGGGGGGGGGGGGGGGGGGGGGGGGGGGGGGGGGGGGGGGGGGGGGGGGGGGGGGGGGGGGGGGGGGGGGGGGGGGG
@HWI-D00524:51:C587MANXX:4:1101:17405:4714
AATTCAAACTACAAAGTAAGGGTTATATTATTTTGGAGTTTAGAAAGGTTGGTTTTATTGAAGGGTTAAGTTTTGTTTATTGATTCATTGGATTATTGGT
+
CCCCCGGGGGGGGGGGGGGGGGGGGGGGGGGGGGGGFGGGGGGGGGGGDGGGGGGGGGGGGGGGGFGGGGGFGGGGGGGGGDCGGFGGGGGFGGCGGFGG
@HWI-D00524:51:C587MANXX:4:1101:17307:4719
AATTCAGATAATTAATTGTAACTTTCATATCAGATGTTTGTCGATTGATCAATCTTACATATTACCATGGTACCAGGCGGGGGAACATCAACGACACTCA
+
BBBCBFGGGGGGGGGGGGGGGEGGGGGGGGGGGEGGGGGBGGGGGGGGGGGFGGGGGGGGGGGGGGEGGGBFEFGGGGFG@A@GGGGGGGCGDGGGGGGG
@HWI-D00524:51:C587MANXX:4:1101:17561:4562
AATTCTTTCGCAACAGGAATCTCAGATAAAGAAGACTCCTTCTTCGAAATATCAATAGCGTAGATAAGATAACTCTCATCTCCGCTAATCAAAAGTCGAG
+
BBB@BGGGGGGGGGGGGGGGGGGFGGGGGGGGGGGGGGGGGGGGGGGGGGGGGGGGGGGGGGGGGGCGGGGGGGGGGGGGGGGGGGGGGGGGGGGGGGGG
@HWI-D00524:51:C587MANXX:4:1101:17754:4615
AATTCAGTGTGTGATACTATGCAGTTTCAATTGTATCAGAAGTGTTGGTGGGAAATACAGTAGTCCCGAACAGTGATCAGAATTGTCAGAACTGTATTTT
+
BBBCCGGGGGGGGGGGGGGGGGGGGGGGGGGGGGGGGGGFGGGGGGBGGGGGGGGGGGGGGGGGGGGGGGGGGGGFCGGGGGGGGGGGGGGGGGGEEEGG
@HWI-D00524:51:C587MANXX:4:1101:17802:4645
AATTCTCAATACAGTTCTCAAGTGTTCAGCGTGCTTAATCATATTCTTGGAATAAATCAAAATATCATCGATAAAGATAATCACGAAATCATCGAGATAT
+
CCBCCGGGGGGGGGGGGGGGGGGGGGGGGGGGGGGGGGGGGGGGGGGGGGGGGGGGGGGGGGGGGGGGGGGGGGGGGGGGGGGGGGGGGGGGGGGGGGGG
@HWI-D00524:51:C587MANXX:4:1101:18160:4567
AATTCCCCTAGGAATAATTATACTAATCCAATTAGGAATATTATTTTAATTAATAACTAAAATTCCCATGTATATACCATATATATAATACATCTACACA
+
=<B><?1=?C>C11FFGGGDGGGGFECGF1EGCDGGGGGGGG>GGGGG1@@D=1CB@FGGCEGEEGGGEGGEGGGGGEG:FGGGGG0FFGCCDCGGGGG@
@HWI-D00524:51:C587MANXX:4:1101:18668:4725
AATTCAAAGTCTGTCAACCCTCATTCTGGCAATGATAATATCAATACTATCATATCAATATACTTCTCAAATCAATACCAATCTGATCAATCTGGATTCA
+
CCCCCGGEGGEG>GGGGGGDGGGGCGGGGGGCGGGGFGGG>@GGGGGG>FGEGGGGGGGEGGGGGEGGGFGGCFCGGGEGGDDGGGGGGGGGGGGGGGGE
@HWI-D00524:51:C587MANXX:4:1101:18667:4742
AATTCTACCGCCCGAGCGCGAGAGCGGTGGAGATAAGACTAAATTCTTTCTTCCTTCTTTCTTCATTTCATCGTACGATAAATTCGAGGAAGTCGAGAGA
+
CCCCCGGGGGGGGGGGGGGGGGFGGGGGGGGGGGGGGGGGGGGGGGGGGGGGGGGGGGGGGGGGGGGGGGGGGGGGGGGGGGGGGGFGGGGGGFGDGEGG
@HWI-D00524:51:C587MANXX:4:1101:19076:4587
AATTCTATGGGCTATAAGCGAAGTTGATTTATTAAAGTTAGCCTAAGGCTAGCATGAGATAACTTATTAAGTTTTATACGCTAGTATTAATTAAGCATTA
+
BCCCCGEGGGGGGGGGGGGGFGGGGGGGGGGGCGCGGGGGGGGGGGFEGGGFGGGGGGGGGEECEGGGGGGGGGGGGFGGGEGGGGGGGGGGGGGGGFGG
@HWI-D00524:51:C587MANXX:4:1101:19040:4589
AATTCCCAACATCACCATTGTCTTTCCTACAAACTCATCAACTTTACCAAACATTAAATAACAAATGACACCAAATAACATCAACAAGATATTATCAAGT
+
CCCCCGGGGGGGGGGGFGGGGGGGGGGGGGGGGGGGGGGGGGGGGGGGGGGGGGFGGGGGGGGGGGGGGGGEGGGGGGGGGGGGGGGGGGGGGGGGGGF0
@HWI-D00524:51:C587MANXX:4:1101:19870:4501
AATTCCATTGGACCCAGAAATGATACATTGGAAGAATCGGTTGGGTCTTCCAATATCAATAGGTTGATTGTTTCGCTCCTGTATCTTCCAAAAGGAAAAA
+
BABCBGGGGGGGGGGGGGGGGGGGGGGGGGGGFGGGGGGGGGGGGGGGGGGGGGGFGGEGGGGFGGGGGGGGGGGGGGGGGGGGFGGGGGGEGGGGGGGG
@HWI-D00524:51:C587MANXX:4:1101:19941:4628
AATTCAGTGCAATAAATAACCACACTTTCTATAATCTTTTAATATGGAGGTAGTAAAGTAGAGATCTTCACTATAAAGAGGAATAGAAGAGTCCAAATCC
+
CCCCCGGGGGGGGGGGGGGGGGGGGGGGGGGGGGGGGGGGGGGGGGGGGGGGGGGGGGGGGGGGGGGGGGGGGGGGCGGGGGGGGGGGGGGGGGGGEGGG
@HWI-D00524:51:C587MANXX:4:1101:19775:4631
AATTCTATGGGTTATAAGTGGAGTTGATTCATTAGAGTTAGTCCATTATTAATAAAGGAAGCTTATTAAGTTTTATACGCTAGAATTAATTGAGTATTGG
+
BBCBBGFGGGFGGEGGFGGGGGGCGGGGG@GEGGGGDGGGGGGEFGGGGGFFCEGGGGGGGECGGEGGFFGGGGGGGFGGGDG>FGGFGGGEFGGGCGGE
@HWI-D00524:51:C587MANXX:4:1101:19997:4667
AATTCTCGCGCCTGAGCGCGAGAGGTTCTGCCCCGAGTCAAATATGTACCGCGCTCGGGCGGTCACAAACTACCGCTCGGGCGTGAAGTGTTCTGCCCTA
+
3:A@BG@?BGAAFG>F>GG/<EAD><CFCEGCGG<GGGBFG1<CFGGGCF>/EDGGGGG@<GA>GEG=.ED=D@DGGGGG;AGDGBGEEG@@DB/D=@EG
@HWI-D00524:51:C587MANXX:4:1101:20078:4547
AATTCATGCCGTAATGTCGTCAACTATACCAAGATCAAGTATTGAATCGGATATGTGTTGATTGAGATTAGAAATTGATAGAATGTGTATCAACATTGTT
+
CBCCCGGGGGGGGGGGGGGGGGGGGGGGGGGGGGGGGGGGGGGGGGGGGGGGGGGGGGGGGGGGGGGGGGGGGGGGGGGGGGGGGGGGGGGGGGGGGGGG
@HWI-D00524:51:C587MANXX:4:1101:20079:4571
AATTCTGTTTACTCACTTTAAATTGAGTATCCGTTTCCCTCCCTTTCCTGCTAGGATTGGAAATCCTGTATTTTACATATCCATACGATTGAGTCCTTGG
+
BBCCBGGGGGGGGGGGGGGGGGFGGEGGGGGGGGGGGGGGGGGGGGGGGGGGGGGGGGGGGGGGGCGGGGGGGGGGGGGGGEGGGGBGGGBGFGGGGGGG
@HWI-D00524:51:C587MANXX:4:1101:1735:4762
AATTCTACCGCCCGAGCGCGAGAGCGGTGGAAAGATAAGAATGAAATTGTTGTTCGATTTCTTCATTTCATTTACGTAGCTTCGAGAGAGAAACGAGAGA
+
CCCCCGGFGGGGDD/EGGGG>EG>GGDGGC@GGGGGGGGGGEGGG1FCFBFGGGGGGGGEEFGGGGGGGGEGGGGFGDGGGDG<F>DC0C;<FGGGGGGG
@HWI-D00524:51:C587MANXX:4:1101:1897:4938
AATTCTGTAGTGACAGAAGTCAAGTTACTCTTAGTAAGTCAAATATATGAAGAAGAAAAAAAATGTTGAGGTACAATAATTATTTTTTTATCTCAACATT
+
CBCCCGGGGGGGGGGGGGGGGGGGGGGGGGGGGGGGGGGGGGGGGGGGGGGGGGGGGGGGGGGGFGCGGGGGGGGGGGGGGGGGGGEGGCGGGGGGGGGG
@HWI-D00524:51:C587MANXX:4:1101:2164:4847
AATTCTGATAGTATATCTGTGATGTTGAGATTAACGGGGTATCAAGACTGTATTGTTATGCCGTGGAAACATCAGTTGATTAGATTGATCAGATTCAGTA
+
<AABBFG?EFGGGGFF@FGGG@GGGGGGGEFCFFGGGGGGGGGGGGG>>FGFDGGCGGC1<EEFEGGG1@GCFECFGGGE>FGGGFGFEGG0>FC0FGGG
@HWI-D00524:51:C587MANXX:4:1101:2369:4776
AATTCTACCGCCCGAGCGCGAGAGGCGGTGGGGCGAGGATATATTCTTTTCCTTCTTTCCTCCGTCACTTATCTTTAGAGAATTCGAGAATAACTGAGAG
+
CBCCCGGGGGGGGGGGGGGGFGFGFGGGGGGGGFGGGGCFGGGGGGGGGGGGGGGGGGGGGGGBEGDGGGEGGGGGGGGGGGGGEGBDGGGGGGGBEG6=
@HWI-D00524:51:C587MANXX:4:1101:2526:4838
AATTCTCCATAGGTTTTCAAGATATTTCCTTCCCCTCTTCTCCGTTGCAAGTCCTACGCGCATATCTTCATGTTTTTTAGCACATAAACGTTAAGGAACG
+
BCCCBD11C1=EBFBF=CGCD@FDEGG1FDE@BGEEBB@:FFGGFDB/C1:FG>BG1F>>E9FCF>CGCGG0CDFEBDGFFGCDGGC0EFGGGE>GG>8C
@HWI-D00524:51:C587MANXX:4:1101:2928:4977
AATTCATTCGCCCTAGTTTCTCACCATGGGGCGCACCAGTGCTCTTTGTGAAAAAGAAAGATGGGAGCATGAAACTGTGCATCGATTACCGAGACTTGAA
+
CCCBBGGGGGGDGGDDGGGEGGCGGG>FBGGGGGGGGEGGGGGGGCGGGGDEGGGBGGGGG@FGGFGAGGGE0ECFGGGGGDG<EGGGDFGGGGGGDFGD
@HWI-D00524:51:C587MANXX:4:1101:3103:4827
AATTCATACCCAGTGGTACTTTTTCTACCATCCAGGCCACCATCCATGTCGGCATCGACACCTTGTAAGCCCAAATTTGACCTTCTGATGCATAAAGATA
+
BBBBCGGGGFGEGDGGGGGGGGGGGGGGGGGGGGGFG>FGGGEGGGGGGGGGGGGGDGGGGF>DGGGGGGGGGBFFEGDGGGEGGGEGGGFGG0FCGFFG
@HWI-D00524:51:C587MANXX:4:1101:3380:4902
AATTCTTCACTTCATCCAAATGTGTAAAAGATTATAGCCGCACTTAAAAGCCGAGTACTCTACCGTTGAGTTAGCAACCCGAAGAAAATATAGATTAAAC
+
<:ABBGGEEFGGGFGGGGGGGGGEF@EGEFEGGGGGGGDGGGAGGGGGGGGGG>EGGGGGGGGGGFGGGGFGFGGGGGCFEC:EFGGGGGGGGFDGGGCG
@HWI-D00524:51:C587MANXX:4:1101:3293:4927
AATTCAACAAAGGAAAAGGAAAATGTTTATGATCATGTTAAAGGTTTTATGTCATGTTGAGGAAAAAGAAAAAAAGATTAAGGTTTATTTATGATTATAT
+
ABA@BGGGGGGGGGGGGGGGGGGGGBBDF:FGGGGCFFFG1CGGF@CGGDFGGGGGFGGGGGGGGGGGGGFGGGFGGDFGGGGF:>FCDDE>DFGDCFCG
@HWI-D00524:51:C587MANXX:4:1101:3565:4833
AATTCTCAATAGCATTTAAGGTCGTCGTTTCGCAATCTCATAATATATCTTGTATTCCCTTTATAACAATGGTGAGACATACAATGCCTCCAATAGATAA
+
CCCCCGGGGGGGGGFGGGGGGGGGGGGGGGGGGGGGGGGGGGGGGGGGGGGGGGGGGGGGGGEGGGGGGGEGGGGGGGGGGGGGGGGGGGGGGGGGGGGG
@HWI-D00524:51:C587MANXX:4:1101:3856:4783
AATTCACAGTCTGTCTGGTAATGACAATATGAATAATCTAATGTCAATATACCACTCAATTCAATAACAATCTGATAATTCTTGATTTAATTCAAAATCA
+
CCCCCGGGGGGGGGGGGGGGGGGGGGGGGGGGGGGGGGGGGGGGGGGGGGGGGGGGGGGGGGGGGGGGGGGGGGGGGGGGGGGGGGGGGGGGGGGGGGGG
@HWI-D00524:51:C587MANXX:4:1101:3820:4926
AATTCAGCCTGCTATCTGTTGTGGCCATGTCTATATACTAGGGAAGGTGATAATATTTATTTTTTACGACTTTCCAACAGATTGACAGTCACATAAGACG
+
BBBCBGGGGGGGGGGGGGGGGGGGGGGGGGGGGGGGGGGGGGGGGGGGGGGGGGGGGGGGGGGGGGGGGGGGGGGGGGGGGGGGGGGGGGGGGGGGGGGG
@HWI-D00524:51:C587MANXX:4:1101:4349:4904
AATTCCTTGATATCCGTATTATATAAGATTCGATGATTATCGAAAGGAATAGAGTAATTCCTCATATATTCAGTTGATTACTGAAGATGAGCCTATCAGG
+
BBCCCGGGGGGGGGGGGGGGGGGGGGGGGFGGGGGGGGGGGGGGGFGGGGGGGGGGGGGGGGGGGGGGGGGGGGGGGGGGGGGGGGGGGGGGGGGGGGGG
@HWI-D00524:51:C587MANXX:4:1101:4620:4757
AATTCTCGTTTGAATATCCTTTATTAATCCCAGAATTTCTTCTTGGGTTTCAAGGATTTTCTCAGCTCGTTGCGGTACAAAATATAGCATATTGCCATAA
+
ABBCCGGGGGGGFGGGGGGGGGGGGGGGGGGGGGEGGGGGGGGGGGGGGGGGGGGG>GGGGGGG:EFGGGGGGGGGGBGGEGGGGGCGGFGGGGCGGGEG
@HWI-D00524:51:C587MANXX:4:1101:4584:4987
AATTCATGTTAGTACGTTGCAGCAACTATCCCGATCGACATCCAGCGAATCCCTCAACGCCAAGTAAGTATGTATGACGTGCAAGAAAATATTTTAAGTT
+
BBBC@GF1FGCGGEFGGGGGGGGGGGGEGGGGGFGGGGGGGCECGGG@GGGFGCGGGGGGGGGGGGGG>DGEGEGGGGGGGGGCGGGGGG>GEEG>CFFE
@HWI-D00524:51:C587MANXX:4:1101:4813:4754
AATTCAATTGCTTCACTTGTAATCCAAGAAAGAAAGTCAGTTCACCCATCATGCTCATTTCGAATTTTTCCTGCATCAACTTAGCAAATTTCTCACATAA
+
CCBCBGGGGGGGGGGFGGGGGGGFDGGGGFBCGGGGDGEGGFDFEGGFGGGGGGCG>FGGGFGGGGGEGGGGGGGG>FFGEGEGEGCBFEGGGGECFFG@
@HWI-D00524:51:C587MANXX:4:1101:5481:4901
AATTCCATTACGTTCCACAATTGACACTTGTATAAAAAAAAAATTTAGACCCTGTTTATTATAATTGATTTAATTATTCCCACCGACGATTAAGAAATGA
+
BABBCGGGGF@FFGFGGGGGGGGGGGGGGGGGGGEGG>9EGGGGGGCGGGGGGGGGGFGGDFDFGGE@FGGGGGGGGG>0FDFGGBGG>DGFCFGCDDGG
@HWI-D00524:51:C587MANXX:4:1101:5485:4921
AATTCAAAGGATGGAATGCTGCCATATGTTGCTGTGTTTCATCTCCTGCATTGCATGTTATTGCTGTTGGTTGCTCTGATGGAAAGATTCACGTCCACAA
+
BBBCBDECGEBC@CFFFDCGFGGGGGGGGEGEGGGG>FGGGGCFGGGCCBFGGGGGGGFGGE1>@GDCGGGGDGG>FCFFGEBFF0F>FDFGGEBE9FG0
@HWI-D00524:51:C587MANXX:4:1101:5715:4819
AATTCATTGGATCCTTTTCCGCGTTCGAGAATCCCCTCCCTTCTTCCACTCTAACTAGGACCAATTTAGTCACGTTTTCATGTTCCAATTGAACACTTTC
+
BBBBBGGEFEFGGGGGGGGGGGFGGGGBGGGGGGGGGGGGGGGGGGGGGGGGBDGGGGGGGGGGGEEGGGGGGGGGGGGGGEGGGGE0?EFGGGGGCGCG
@HWI-D00524:51:C587MANXX:4:1101:5911:4827
AATTCTGTTGGGTATTATTTCTATCGTCCCAATGAAGCAAAAGTGTTTGTTTCAAGAAATGTCACTTTTTGGAAAAGGAATTTCTATTAGATAGAAAAAG
+
BBB@BGGFGGGFGDGGGGGGFGGGGGGGGGEGGGGGGGGGGGGGGGGEGGGGECGEGGEGGFGGGCGGGGAG@FGGGCGBG>CFDCGEGGGFGGGGGGGG
@HWI-D00524:51:C587MANXX:4:1101:5777:4983
AATTCAACTCAGATTCCATTTCTTCAAGTCACTTGGATGAATTGGCATCAGATAACGCTTCCTTGAAGGTCCTTGGATCACATCCATGGTTAGGCTCATC
+
B@BB@GGGD1EG@FGC1F1DF1=F@FC@11EDCGDG1FGGGFF1::B@FDF@@BFG<@GDGGGGFGEGGCGC@@FCG>DGGGEGGCGGGGGGGBFG0CFG
@HWI-D00524:51:C587MANXX:4:1101:6486:4810
AATTCAGAAGTGAAGTAGAGAAGCAATTGGGACGAAGCATCAAGACACTTCGATCGGATCGAGGTGGTGAGTACTTGAGTGCCGAGTTGCAAGAGTATCT
+
BCCCCGGGGGGGGGGGGGGGGGGGGGGGGGFGGGGGGGGGGGGGGGGGGGGGGGGGGGGGGGGGGGGGGGGGGGGGGGGGGGGGFGFGGGGGGGGGGGGG
@HWI-D00524:51:C587MANXX:4:1101:6501:4937
AATTCAATGTCAACAGAGTTTTGTTTAACCAAACTTTTAAATGAAAAAAACAACAAATTCATATGAGACGGCCGTTCTCACATGTCAATTTTGTGATATT
+
BBBBBGGGGGGGGGGGGGGGEGFGGGGGGGGGGGGGGGGGGGGGGGGGGGGGGGGGFGEFGGGGGGGEGGCGGGGGGGGGGGGGGGGGGGGGGGGGGGGG
@HWI-D00524:51:C587MANXX:4:1101:6545:4990
AATTCAAGATTTTCATATTTTTTATGCCTCGTTTTCGTTATTTGTTTTCAATTGTAAATATTTATGGATTCTATTTTCGATTTTTGGGAATTTTCAGTGT
+
BCCCCGFGEGGFCGGGGGGGGGGGGGGGGGB@GGFGGGGGGGGGGGGGGEFFGGGGB@FGGGGE@>E<FFGGGGGGGE<CFEEGG/:/00:FEG@CFGGG
@HWI-D00524:51:C587MANXX:4:1101:6764:4765
AATTCTCTACAATGACACTATAGAACAATTGAAGGGATGTGGCGCAGCTTGGTAGCGCGTTTGTTTTGGGTACAAAATGTCACGGGTTCAAATCCTGTCA
+
CCCCC1@CGEG@GGCGEGGGGC;@FGGGGGGFGGEGGG/FGGB><BBAFCGBFFCGGGEE<<GGGGG18FG@FGBFG@@BGDGG<8CGFCGGGGCF0DDG
@HWI-D00524:51:C587MANXX:4:1101:6951:4803
AATTCTTCTGATGTTATAGCACATTCTCCAGGTAACTTTCAGATTTCCCGAGCATTACCTATGTTTTTAGTCACACCCTTCTAATGATGGGTGGCTTCAA
+
BBBBCGGGGGGGGGGGFGGGGGGGGGGGGGGGGGGGGGGGGGGGGGGGGGGGGGGGGGGGGGGGGGGGGFGGGGGGGGGGGGGGGGDEGGGGGGGGGGGG
@HWI-D00524:51:C587MANXX:4:1101:6904:4893
AATTCTTCAACTGTGTTGTGCAGGACACCTACTGTAATTCGAGTTTTCGTCAATTATGCGCTCGGATTCTGGACTTGTGATTCCAATAAGAGTTATAGAG
+
BBBCBGGGDEGGEGGGGGGGGGGGGGGGGGGGGGGGGG>GGGBF/FCGGGGEGGGGGCGBGGGG@GGGGGDGEDG>F@@GE>0F0BF>GFFFFGGG0FE>
@HWI-D00524:51:C587MANXX:4:1101:6953:4920
AATTCAATATTTAAATTGTAAATTCAACTCCTTGAATTTATCACCTCCAAAATTTAATAGTCATAATTCAACTCCTTGAATTTATTTCTCAATATTTTAT
+
BBBBBGGGGGGGGGGGGDGDGGCFFGGGGFGGGDGGGGGGGGFFGGGGGGGGGGGGGGGGCGGGGGGGGGGGGGEGGGCEFGGEGGGEGEGGGCEGGGGG
@HWI-D00524:51:C587MANXX:4:1101:7234:4864
AATTCTTGTTTGGGCAGTTCATACCATCCATACATAGTGTTTTGATCTAAGATTTCAATTCTTCCGTGTTTCAGCAGTAACATATTGTTCCATGGAGCTA
+
BCBBBCGGGGGGGGGGGGGGGGGGGGGEGGGGGGGGGGFGGGGGGGGGGGGGGGGGGGGGGGGGGGGGGGGGGGGGGGGGFGGGGEGGGGGGGGGEBEGG
@HWI-D00524:51:C587MANXX:4:1101:7152:4938
AATTCTTAGACATGTCCAATTCCAAATGTACCCAATATGCATAATTCCATAATTTATTTTAAATGAACACTTAAATACTGAAAATCTGGTCGAAATTCTT
+
BCBBB>FGGGGGGGGGGGGGGGGGGEGGGGGGGGGGGGGFGGGGGGGGGGGGGGGGGGGGGGGGFGGGGGGGGGGFGGGGGGGGGGGGGGGGGGGGGGGG
@HWI-D00524:51:C587MANXX:4:1101:7294:4862
AATTCAGAGTTTAGTCTGAATGGTGATGGATTGGTGACTTTCAGAGGCCGTATTTGTGTTCCTTCTGGCGACGATATTCGTAGAGATATTCTGTCAGAAG
+
BCCCCGGGGGGGGEGGGGGFGGGGGGGGGEGGGGGGGGGGGGGGGGGGGGEGECFGGEGGDGGGGGFGGGGGGGGGGGGGGGGGFG@GGGGGGGGGGGGE
@HWI-D00524:51:C587MANXX:4:1101:7279:4866
AATTCTTTATCGACAACCAACAAGGCCTTCCCCAACCAGAGTAAGGTAAGGGTGGGGTGCTACCGAAACTACTTATTGAGGCTCTCTGACTAAGGACGTA
+
BBBBBGGGB@DB0CGGEDG>FD0>F00E@FGGGGDGGGG0FGGGGGEG@<BEGFD@<GGGGFFFGGGGGG@GGGGGCGG0FEGGGGGGGGFCG8FEGGGG
@HWI-D00524:51:C587MANXX:4:1101:7312:4944
AATTCGAAGTGCCATGCTATTATTACTTTATTATTACTTAATATTCATATGGCGAAGGCATAGTTCTCTTTTTTTTCTCAAATAAAAAAACCTCATTGGC
+
CCCCCGGGGGGGGGGGGGGGGGGGGGGGGGGGGGGGGGGGGGGGGGGGGGGGFGGGGGGGGCGGGGGGFGGGGGGGGGGGCGGGGGGGGG/FGGGGGCCG
@HWI-D00524:51:C587MANXX:4:1101:7920:4772
AATTCTCAGAAGAAAGTAAACCAGCTGTTCAATCGACTGAAAGTAAGAACAAATCCAAATGGTATGGAATTGGATATAACTCCGAGAGTTCAACTGATTC
+
B=BBBGGGGGGEGGG1EGGGGGGGGGGGGGGGGGGEGGGGFGGGGGGGGGGGGGGGCGGGGFEFFDGGGGE@FGEGGGGGGGGGGGFG0FGGGGGGGG0F
@HWI-D00524:51:C587MANXX:4:1101:7883:4826
AATTCATCTGATAAAACAATTGGGGCTAGAGAGTGCATGAAAATTTTTTGTGTTAATCAGGGATTGCAGAAAAAAATTTAGTCCAACGGAACATAATACA
+
CBBCCGGGGGGGGGGGGGGGGEGGGGGGGGGGGGGGGGGGGGGGGGGGGGGGGGGGGGGGGGGGGGGGGGGGGGGGFGGGGGGGGGGGGGGGGGGGGGGF
@HWI-D00524:51:C587MANXX:4:1101:8085:4805
AATTCAGTGTAGGGTTCTTGTCGCCTTTCTTCGCAATCGTCAACGAGAATTCATGCGTTAAATACGCAAAGGCACGCATAATTCTTCCCTTCAAACATCA
+
BBBBBGFGGGGGGGGGGGGGGGGGGGGGGGGGGCGGGGGGGGGGGGGGGGGGGGGGGGGGGGGGGEGGGGGGGGGGGGGGGGGGGGGGGGGGGGGGGGGG
@HWI-D00524:51:C587MANXX:4:1101:8185:4820
AATTCTAACATATTCAGTTTGTTAATGAATTAACCAATAAGCATGTCTGTAGATTGAAATGATTGAGTTGTTGATATTATTGATTGACTTTGTCTCAATC
+
CCBCCGGGGGGGGGGGGGGGGGFGGGFGGGGGGGGGGGGGGGGGGGGGGGGGGGGGGGGGGGGGGGGGGEGGGGGGGGGFG>CEGGGGEGGGGGFGGEGG
@HWI-D00524:51:C587MANXX:4:1101:8172:4863
AATTCATCTTTTTTTTACCGACAAAATCCGTGATCAAAATAATTTTATTTGATTTTGAGCACGGATTTTTCTGGCCCAAATGTATCTTGTCTTTACCACG
+
BB?BBFGGGGGGGGGGFECGBDACGDFGGGGGBGGGFGGGGGGGECFGGG>FFGEF>FGCEGGGBCDGGGGGD>DGGGGBGFGGGGGGGGBEGGFCD008
@HWI-D00524:51:C587MANXX:4:1101:8009:4910
AATTCTAGTGTCTATTGTTTCTGACAGAGATCTAAGGTTCACATCTTCCTTTTGGAAAAGTCTGCATTCAGCGACGGGAACAATTTTTTGTTCAGCACAG
+
BCCCCGGGGGGGGFGGGGGGGGGGGGGGGEGGGGGGGGGGGGGGGGGGGGGGGGGGGGGGGGGGGGGGGGGGGGGGGGGGGFGGGGGGG@GGGFGGGGGG
@HWI-D00524:51:C587MANXX:4:1101:8111:4920
AATTCTTTGCCCCCGTCCCCCATCCCGCCATCCTCATACTGTGGTTGACCTTTGCTGGAAAATCTTTGCCAGATCTGAAGTTGAAAGACCTTGATATTGT
+
ABABBGGGGEGEGGGGGGGGGGGGGGGGGGGGGGGGEEDGGGEGGGGGGGEEGGGDF1BFG@>DCGGGGGGGEGGFC:CDGGFCGGGGGGGGGGGECGGG
@HWI-D00524:51:C587MANXX:4:1101:8197:4986
AATTCTCTTACAATAACAGCTATCAGACGAGCATTGAGATGGCACCGTTTGAAGCTTTGTATGGCAAGAAGTGCAGATCTCCGCTATATTGGGATGACGT
+
CCCCCGGGGGGGGGGGGGGGGGGGGGGGGGGGGGGGGGGGGGGGGGGGGGGGGGGGGGGGGGGGGGGGGGGGGGGGGGGGGGGGGGGGGGGGGGGGGGGB
@HWI-D00524:51:C587MANXX:4:1101:8416:4915
AATTCAAACGGATTTAGCAATCTTACGGATTTTCGGACGTTAACTTCCAGCTTGTTTCTTCCATAATTTAGGAGCACCTTTCTGTAAGTGGGCTTATGTT
+
CCCCCGGGGGGBGGGGGGGGGGGGCGGGGGGFGGGFGGGGEEGGGGGGGGGGGGGEGGGGGGGGGGGGGGGGGGGGGGGFGGGGGGGGGGGGGFEGGGGG
@HWI-D00524:51:C587MANXX:4:1101:8545:4752
AATTCTATGGGTTATAAGTGGAGTTGATATATTAGAGTTAGTCCATCATTAACAAAGGAAACTTATTAAGTTTTATACGCTAGAATTAATTGAGTATTGA
+
BCBCCGGGGGGGFGGGGGGGGGGGGGGGGGGGFGGGGGGGGGGGGGGGGGGGGGGGGGGGGGGGGGGGGGGGGGGGGGEGGGGGGGGGGEGGGGFGEGGG
@HWI-D00524:51:C587MANXX:4:1101:8678:4820
AATTCCATCCTCCAAGGTTAATCTTATGAAGTAATATTGAACATGTATGTGTTTTGTCCTAGTGTGATAAACATAATTCTTTGCCAAATAAATAACACTC
+
BCBCCGGGGGGGGGGGGGGGGGGGGGGGEGGGGGGGGGGGGGGGGGGGGGGGGGGGGGGGGGGGGGGGGGGGGGGGGGGGEGDFGGGGGGGGGGGGGGGG
@HWI-D00524:51:C587MANXX:4:1101:8889:4845
AATTCGCACCACTTAGCTGTCTTCAATTCGACATGGAAGCTTATCAAGAATCAGCTTGCATTAATGGCGACGTTTGTTCACACGAAGAATGGCGTAAATA
+
CCCCCGGGGGGGGFGGGGGGGGGGGGGEGGGGGGGGGGGGGGGGGGGGGGGGGGGGGGGFGGGGGGGGGGGGGGGGGGGGGGGGGGGGGGGGFGGGGGGG
@HWI-D00524:51:C587MANXX:4:1101:8873:4904
AATTCTTTCCCTTCTCAGCTCAACGTTGATTATCCTTCTTTGGCTTAGGATAGTCATCAATGAAGTTTCCATTTTTGCCACAGTTGAAGCAAGCATTTGG
+
=BBBBGGGG1DEGFGFGGGGGGGGGGGBDFGGGGEGGGGGGCFGCGG1E@GGGDGGCGGEGEGGGCGGGGFGGGGGAGGGGGGGGFFCC>FGGEEGGGGG
@HWI-D00524:51:C587MANXX:4:1101:9127:4763
AATTCAACTTGTGTGTGTGTGTTGCCGTGTGATGTGTGTGTGAAAATAGGTGTGTGTGTGTGTGTTTAGGTAGTAAATTAGAGAAATAAATTATGGTTAA
+
CCCCBGGGGGFGGGGGGGGGGGGGGGFGGGGGGGGGGGGGGGFGGGGGGGGGGGGGGGGGGGGEGGEGGGGG@GGEGGGGGGGGGGGGGGGGGG>DFFGG
@HWI-D00524:51:C587MANXX:4:1101:9132:4839
AATTCTATCTTTCTAAATAAAGATAGGTATGAATAAAAAAAAAAGATCTATTTTTGCAATTCTAGTCTTTCTATTTTATTTCGTTCCTATTCTCCTTTCT
+
BBBBBGG1FGGFG>GGGGGGGGGGGGGGGFGGGGGGGGGGGGGGGEGGGGGGGGFGGGGGGGGECFDGEGFGGGGGGEGGGEGGGGEGEGGFGGGGGGGG
@HWI-D00524:51:C587MANXX:4:1101:9402:4781
AATTCGATCAAACTCTTCCTCTGCAACACACCGTCTTATCATGGAATCTGCACAAATTTTAAACAAAAACGGTTCCTCCCAAAAATAGTATTTTACGTCA
+
B@BBBGGGGGGGGGGGGGGGGECGGGGBGGGGGGGGGEBFGGCFGGGGGFGGFGGGGGGGGGGGGGEGGG@G>GGDFFGGGGGEC0ED0F@0EDGGGGGG
@HWI-D00524:51:C587MANXX:4:1101:9366:4895
AATTCTCTTCTAGAAAGCTTACAACGTTTAATGCCTGATGAAAGTACCCCAAGAAGATCCATTTCAACGAGGAAAATGATGAGATTATTTGCAGCAAATA
+
BBBBCGGGGGGDCCGGGGGEEGGGGGGGGGEGGGGGGEGGGGGGGGGGGGGGGGGGGGGGCDGGEGGGGGGGGGGGDGGGGGGGDCGGGEGGGGGGGGEG
@HWI-D00524:51:C587MANXX:4:1101:10396:4887
AATTCAGCTGTATAAAAAAGCAAGTAAATATTTTTTTGTCCATTCAATTCAAAACTATATAGTGGTCTTTTTAACCTCAAAGTTTTCAAGTAACAAGGAA
+
=BA0?GCGFGGGGG1>;FGDF1F@FBGEGGGGGGGGGCDFGDGG@GG>FFDGG>FGGGGBF1FFBGGGGCDFG>00C0CD0F;FEGG>F0=FCGCG>0@G
@HWI-D00524:51:C587MANXX:4:1101:10532:4861
AATTCCTCCCCTTCTTAGTCCTAGGCAACCCCAAAATAAAGTCCATAGAAATGTCAATCCAAGTTCTTTTTAAGAATAGCACGCAAAAGTGTTCCCAAAG
+
B@ABBGGGGGGGGGGGGGGGGGGGGGGGGGGGGFGGGGGGGGGGGGGGGGGGGGGGGGGGGGGGGGGGGGEFGGGGGGGGGGGGGGGGGGGGDGGGGEGG
@HWI-D00524:51:C587MANXX:4:1101:10831:4798
AATTCAGCTGCGTTATGGCACAAAAGATTGGGTCATATCTCTGAAAAGAGAATAAGGAGACTCGTGTCAGACGAAATTCTCGAACCTTTAGATTACACAG
+
BCCBB@DGGGGGGGGGFGGGGGG>FEGGGGGFGGGECGGGGGGGGGGGGGGGGGGGEGGGGG>BGGEBGGGGGGGGGCGGGCGGGGGGGGGGGGGGGGGG
@HWI-D00524:51:C587MANXX:4:1101:11038:4852
AATTCCTTAGATCATTGTACTGTTATGACTCGATTATCACAGAAAGGAACAAATGGTATCCTTATGTGTTTGGTAGATATACTGAAATCGAGTCTAACGG
+
BBBB@DGGGEDGGGGGEGGGGGGGGGGGGCCEEGGBGGGGFEGGGGGGGGGGGGGGGEGEGGGGGGGGGGEGGGGGGGGEGGG0FGGDGGGG0EFCGGGG
@HWI-D00524:51:C587MANXX:4:1101:11341:4832
AATTCAATCAACCTGAAGCTCTGATACCAAATGATATGAATCTTGAAACGAATAAATAGCAAACACGATTAAAAATAAATCGCACCCTCCATTCAATTAC
+
CCCCCGGGGGGBDGGGGGGGCGGGGGGGGEDGGGGFGGGGGFGGGGGGGGGGGGGGGGGGGCGEGGGGGGGGGGGGGGGGGGGGGEFGGGGEGGGGGGGG
@HWI-D00524:51:C587MANXX:4:1101:11460:4898
AATTCAAAGAAGACGAAGCGGTGCTACTGTACAACTCCAAACTGCACTTATTTCCTGGCAAGCTCAAGTCAAGATGGACGGACCCATACATGATCACCAA
+
BBBCCGGGGGGGGGGGGGGGGGGGGGGGGGGGGGGGGGFEGGGGGGGGGGGGGEGGGGEGGGGGGGGGGGGGGGGGGGGGGGGGGGGGGGGGGGGGGGGG
@HWI-D00524:51:C587MANXX:4:1101:11512:4963
AATTCCTGTCTTGTTTTCCATATCCATAGTTCTTGCAGTGAGAAACAGAAAATTTCTGCCCATTTCGTCTTTTTAGTTTCATTTAACATATAATAATAAG
+
BBBBCEGGGFGGGGGGGGGGGGGGGGGGGGGGGGGGGGGGGGGGGEGGGGGGGGGGGGGGGGGGGGGGGGGGGGGGF@FDGGGGGGGGGGGGGGGGGGGG
@HWI-D00524:51:C587MANXX:4:1101:11889:4824
AATTCAAGACTTCGAGAGAGCCAGAAACCGACAAAAGAAAGGTATAAATCAATGTTAACCGGGAGATTGACTCGAGTTAGACTTGACTTGAGTTTACCTA
+
BBBBCGGGGGGGGGGGGGGGGGGGGGGGGGGGGGGGGGGGGGGGGGGGGGGGGGGGGGGGGGGGGGGGGGGGGGGGGGGGGGGGFFGGGGGGGGGGGGGG
@HWI-D00524:51:C587MANXX:4:1101:12365:4765
AATTCTAGCCAGAATTCGCAGTCTGGTATGCTTTTGCGGCTCATTTTTTATTATTTTCCATCTACAACTGAAAACATGCAAATTTATGTATTTTCAATGC
+
BCCCCGGGGGGGGGGGFEGGGGGGGGGGGGGGGGGGGGGGGGGGGGGGGGGG>FGGGGGGGGGGGGGGGGGGGGGGGCFGEEFGGGGGGGGEGG0FGGCG
@HWI-D00524:51:C587MANXX:4:1101:12253:4993
AATTCCAAAGCTTAAATAAATCTGTCAACTCAATTTGATACCTTAAATGATATAGGTTTTACGTATAAAAGACTACCTTTAGCGTCCTAAGTCGCATTTA
+
CCCCCGGGGGEGGGGGGGGGGGGGGGGGGGGGGGGGGGGGGGGGGGGGGGGGGGGGGGGGGGGGGGGGGGGGGGGGGGGGGGGGGGGGGGGGGFGGGGGG
@HWI-D00524:51:C587MANXX:4:1101:12823:4800
AATTCATAGTAAACTGAACGAATAAGCCATACGAGTATCCTGTATACATGTTTTTATTTACGATTCAATGTATTAGTTTCAATTTTCACCACAATAGTTG
+
BBBBBGGGGGGGGGGFGGGEGGGEGGGGGGGGEEDGGGGGEC>GGGGGGGGGGFGGGGGFGFGGEGGGC:@G1FFGDCGEGGGGGGGGGGGGGGGG>FGE
@HWI-D00524:51:C587MANXX:4:1101:12947:4946
AATTCCTGTTTGGGGTTACTAATCCTTTTGAGTTTCAGATATGCCTCCGAGAAGAGTACCGAAACCGGGTAGTACATCGAACCCTCCCATGGATGTGACA
+
BBCCBGGGFGGGGGCDGGGGGGGGFGGGGGGE1FGGGGEGFG1FG>FGGGGG>GEDGFGGGGGGGFCCGEGGGGFGGGGGGGGGGGGGCFGB>GGGGGGG
@HWI-D00524:51:C587MANXX:4:1101:12865:4995
AATTCCACCGATGGAACTTCGAAAATGTAGGGTTATGTATTATGATTGTTTTGTAGAATAACGTAAAAGTAATACAATTATCTTGTGGTCTTAATCATAC
+
B@BBB>FFGGGGGCEEGGGEBE@B>CFFFCGFDFGGGGGGGGGG>DCFGGGEDGGGEGGGGECFGGGGGDGGGGGGGGGGGGFGCDE/EFC>G;FC@FGG
@HWI-D00524:51:C587MANXX:4:1101:13245:4864
AATTCCCTTTCAACTCAGCCTTAGATCTCATTTCCAACAGTTGCTTATCATGCTGTTGTCCAACTTTAATCCTGTCATTCAAAGTAGGGCGAATCACCAA
+
CCCCCGGGGGGGGGGGGGEGGGGGGGGGGEFBDGGGDFGGGGGGGGGGFGGGGGEGGGGGGGGGGGEGGEGGGGGGGGGGGCFGGGGCGGGGGGGGCBGG
@HWI-D00524:51:C587MANXX:4:1101:14087:4777
AATTCGTCTGGTTGAAGGTGATGTCTTTTTGGAATAAAGTCCACGATCTTCAGTCTATACAGAGACCCGGTTCAATTCCCAATGCTCAACAAAGAGCTGT
+
BBBCBGGGGGGGGGGGGGGGGGFGGGGGGGGFEGGGGGGGGGGGGGGGGGGGFGGGGGGGGGFEGGGGGGGGGGGGGGGGGGGGGGGGGGGGGGGGGGGG
@HWI-D00524:51:C587MANXX:4:1101:14183:4964
AATTCTTGTTTGGGCAGTTCATACCATCCATACATAGTGTTTTGATCTAAGATTTCAATTCTTCCGTGTTTCAGCAGTAACATATTGTTCCATGGAGCTA
+
CCCCCGGGGGGGGGFGDGGGGGGGGFGGGGGGFGGGGGGGGGGGBGGCG>FGGGGGEEGEEGGEGDGGGGGGFGGGGGGGGGGGGGGGGGGGGGG@GGGG
@HWI-D00524:51:C587MANXX:4:1101:14475:4864
AATTCGGCTAAAAATCCTCATGTGCCCAATGACACGAGGGCGGGACGGCCGTTGGCCGACACGGGCGACAAATGACGAATCTCACGAGACGATGTTGTTT
+
BBBCBGFGGGGGGEGGGGGGGGGGGGGGGGGFGGGDGGCGGGGGGGGFGGGGFGGGGGGGGGGGGGGGGDGGGGGGGGGGDGGEGGGG@GGCGG:CGGGG
@HWI-D00524:51:C587MANXX:4:1101:14742:4792
AATTCAGTTCATTAGTTGTGACTTTCGTATCAGCTCTATCGTATCAGCTCTATCGATGGATCCATCTATAAAAACCGTGGTACCCGGCGGCAGGGGACAT
+
A@BBBGGGGGGGGEFGGGGCCGGGGEGGG>FF>DEGEGGGGGGEGGGDGGGEGGGBDGGGGGGGGGECGGFD@=FGGGGGGGGGGGCCADGG.CCC88FG
@HWI-D00524:51:C587MANXX:4:1101:14703:4817
AATTCACTGAAGAAATAAATCTAGAGATATGATTTCGTCTGGCTTCCCCTATGCTAACTCGGCATTAACTAACATATTATTAAATTGCATCGCATTTATA
+
CCCCCGGGGGGGGFFGGGGGGGGGGGGGGGGGGGGGGGGGGGGGGGGGGGGGGGGGGGGFDGGGGGGGGGGGGGGGGGGGGGGGFGGGGGGFGGGGGGGG
@HWI-D00524:51:C587MANXX:4:1101:14844:4759
AATTCCTGTGATATTTAGATGGTCTATGACTCGATTAATACAGAAAGGAACAGATGGTATCCTTATGTATTCAGTAGATCTACTGAAATCGAGCCTAATA
+
BBCCCGGGGGGGGGGGGGGGGGGGGGGGGGGGGGGGGGGGGGGGGGGGGGGGGGGGGGGGGFGGGGGGGGGGGGGGFGGGGGGGGGGGGGGGGGGGFGGE
@HWI-D00524:51:C587MANXX:4:1101:14981:4785
AATTCTCCCTCATTTTTCTCTCAATTTTCTTCTTCAATTGTTGAGGAAAGAAATCACTTCTCTTTGAAAAATATTCTTATTTTTCTAGTGCAAAATAAGA
+
BCCCCGGGGGGGGGGGG>EFGGGFDFF@FGGGGGGGEGGGGGGCGGCGGGFGGCCG>GGGGGCFGGG1FCGFEGGGGGGGGGGGGG00E0=;@0F0FGGG
@HWI-D00524:51:C587MANXX:4:1101:15585:4892
AATTCTCAGTCAAATCGACTCCAAAAATCATAACAATTACATACACAGTCCGTTCTTCAATCTGACTTCAATTCTATGATGTCTAACATGACAAGAACAT
+
B@BBBGGGGGGGGGGGGGGGGGGGGGGGGGGGGGGGGGGGGGGGGGGGGGGGGGGGGGGGGGGGGGGGGGGGGGGGGGGGGGGGGGGGGGGGGGGGGGGG
@HWI-D00524:51:C587MANXX:4:1101:16331:4786
AATTCGTGCCAACTTTTTGGTTCTTACTTGATCAAAGAAATATTGTTTTCTATCCAACGCCTGAGCAATTGTTGCAGCCTTGACAATCTTGAGAACGATT
+
CCCCCGGGGGGGGGGGGGCGGGGGGGGGGGGGGGGGGDGGGGGGGGGGGGGGGGGGGGGGGGGGGGGGGGGGGGGGGFGGGGGGGGGGGGGGGGGGGGGG
@HWI-D00524:51:C587MANXX:4:1101:16489:4856
AATTCTAAAACACCCGCCTAATCTTCAGACTTACATATAAATTAGGCGGGTTGTCTTATGAGTGGTCAATGCTAGAATTGTGAGTGTTTTTCATAAAAGT
+
CCCCCGGGGGGGGGGGGGGGGGGGGGGGGGGGGGGGGGGGGGGGGGGFGGGGGGGGGGGGGGGGGGGGGGGGGGGGGGGGGGGFGGGGGGGGGGGGGGGG
@HWI-D00524:51:C587MANXX:4:1101:16301:4860
AATTCCCAACATGTCTAAATAATAATAAATAAAAATAGATAGAAGTAATAATTTGGTACATTATGTTTTCTTTTTCGATTTTAACCCTTCATCTTTAAAT
+
CCCCCGGGGGGFGGGGGGGGGGGGGGGGGGGGGGGGGGGGGGGGGGGGGGGGGGGGGGGGGGGGGGGGGGGGGGGGGGGGGGGGGGGGGGGGGGGGGGGG
@HWI-D00524:51:C587MANXX:4:1101:16611:4913
AATTCGGTTTTATATATCCAGTTTAACCCGACTACATCTTTGTTTTTGGGAAGATCAACCAAGTTCCAAGTTCGATTTTTCAGAATAGTGGTCATTACAT
+
@BBBBEEGGGGGGGGGGGG>GGGFGGGGEG>DGDGGGGGGCGEBGGGGGGGGGGGGGFG:F>GGGGGGGGGGGFDGEFFGGGGGGGGCDGGGCGGGEEGG
@HWI-D00524:51:C587MANXX:4:1101:16648:4972
AATTCAGAATAAAGGGGCTCACTTTGACCGTTAAGAGTAGGGAACCTGTCCCCTGTCTTTGTTTCTATCTCATCGTATCCCATTCTGTTCTGCGAGATTT
+
BBBCBGG11EECFDEGGGE>:FGGGGGGEGCGF=F::FCG>GDFEGFBFGC1:FGFEFGCDGGGG>FGED@FGGGCFB>>FGEGGGGGGGGGG/9E/0EF
@HWI-D00524:51:C587MANXX:4:1101:16921:4751
AATTCGAGTAGCTAAATTTATTATTTGTTGGGATTTAAGGGGATCCTACCCCAAACTTCGATATAATTAATTTACACCTCGATTTCTGATTTGTTCTTGA
+
B@BB@=1CGGGGGGGEGGGGGGGGGGGGBBEGGGGGGG1<<ECFEDGGGGGGG>GGCDBDGDDD@FGGCGGGGGCGG@GGGGGCB0:FCFFBDE@FDF0B
@HWI-D00524:51:C587MANXX:4:1101:16779:4832
AATTCTTGGAAGTTTCTGAATCCGCAGATGCTTTGCCAAAGTTTTTATAGAAGTTATCTTCGGATTTTAGGGGATGTTGTTGGTTTCCACCTTCTAGAAA
+
CCCCCGGGGGGGGGGGGGGGGGGGGGGGGGGGGGGGGGGGGGGGGGGGGGGGGGGGGGGEGGGGGBGGGGGGGDFGGGGGGGGGGGGGGFGGGGGFGGGG
@HWI-D00524:51:C587MANXX:4:1101:17067:4851
AATTCTGGCGTGGGTTTAGTTCAATCCGTCTGTTAGATTTGAAATCCGACTTCGGTACCATGTTCCTAGCGTTATAGGCTACACGTGGACGTAAGTTTTA
+
B?A@BGGGGGGFGGGBGGGGGGDGGGGAGGGGGBGGGGGG>FGGG>CE/EGG>FGGGBCGGGGGGGGCG>GFG<GGGGGGEGGGGGF>>FAGDGGCF>DD
@HWI-D00524:51:C587MANXX:4:1101:17330:4875
AATTCAAAAAACACGAATATGAATATGAAAATGTTTATGATGAATATGAATATGAAAATGTCGATATGAAGATGTTTGTGAAAATGTTTATGTTTGAAGT
+
@@BC@GGGGGGGGBGGGGDGGGGGGGGGGGGGC=FGGGGEGGGGGGGGGGGCFGGGGGGGC>GGGGGGEGC0DCFGGGD>@FGGEFFG>FEE=F@GGEEG
@HWI-D00524:51:C587MANXX:4:1101:17651:4765
AATTCTTGAGTGCATTGCAGCACACAATGTTTTGAGAAGTTAACATGGCACAGATATCAACTTAATCAGAATTTATACAATACTATTATCACTATCCATA
+
BB@BBGGGGGGGGGGGGGGGGGGGGGGGGGGGGGGGGGGGGGGGGGGGGGGGGGGGGGGGGGGGGGGGGGGGGGGGGGGGGGGGGGGGGGGGGGGGGGGG
@HWI-D00524:51:C587MANXX:4:1101:17738:4920
AATTCTTGTTCCGGTTCCGTTGAGCTATCGCCTGCTACAGTGCTCTCCCTTCCAAATCGCGGCCCCTTCTCGTGTATTAGGTTCGGTCCTTTTATAGAGT
+
CBCCBGGGGGGGGGGGGGGGGGGGFGGGGGGGGGGGGGGGGGGGGGGGGGGBGGGGGGGGGGGFGGGGGGGGGGGFFFGGGG@FEGFGCGGGEGG=0FGC
@HWI-D00524:51:C587MANXX:4:1101:17846:4759
AATTCACTTTTAATTGATGATAGCCTGATCGTAGATCAATTTTCGAAAAGGTAGCAGCTCCTTGTAGTTGATCAAACAAATCATCAATTCTAGGGAGTAG
+
CCCCCGGGGGGEGGGGGGGGGGGGGGGB@GGGGGGGGGGGGGGGGGGGGG>FGGGGGGGGGGGGFGGFGGGGGGGGGGGGGGGDGGGGEGGGFCGEF=FC
@HWI-D00524:51:C587MANXX:4:1101:17907:4977
AATTCTTGAAGAACTCGGGGTTGGTACCCACAAAGCTGTCAAGATTCTGTGTGATAACCAATCTGCATTAAGTATCGCCAAGAACCCAGTGCAACACGAT
+
B@BBBEGGGG>FGGGGGGGGGCEGGGGGGGGGGE>FGGGGGGGGGGGGFGGGGGGGGGGGGGGGGGGGGGGGGGGGGGGBGGGGGGGGGGGGGGGGGGGG
@HWI-D00524:51:C587MANXX:4:1101:18075:4754
AATTCTTTTTATTGAGATGGGTATGGACAAAACAATCTGAGAAGCATTCACCCTCTAAGCAGCAAATGCAAATGCAAAAACAAAACCCTAAGTCCGAAAT
+
CCCCCGGGGGGGGGGGGGGGGGGGFGGGGGGGGGGGGGGGGGGGGGGGGGGGGGGFGGGGGGGGGGGGGGGFGGGGGGGGGGGGGGGGGGGGGGGGGGGG
@HWI-D00524:51:C587MANXX:4:1101:18061:4849
AATTCATTGACTCTAACATGTCCCAAATAATTATTTAAGCCTAAATTAATTTTCTCATATTTTTATTTGGCATAAATCGATGACTTTTAATTTAATCTTT
+
CCCCCGGG@>FGEGDGGGGCGGCFG1EE>GGGGGGGFG>@FGGGGEGG>DGGGC:1CGFGGGGGGGGGGGGFGGGGFC/CCCGGGGGGG>>0C0;F>FGD
@HWI-D00524:51:C587MANXX:4:1101:18265:4946
AATTCACGTATATTCACACATATACATAGCCATTTTCTCCTTCATCCTTCTCCTGCTGACTTAAGCATCGGAGTGGCCACGCCGGACACCCTTTCGACGC
+
BAB@BGGGGGGGGGGGGGGFGCGGGGGGGGGGGEGGGGGGGGGGGGEGGGGFGGGGGGGGGGGGGGGGGDGGGGGBGGGGGGGFGGGGGGGGGEF<FGDG
@HWI-D00524:51:C587MANXX:4:1101:18510:4759
AATTCTCTAACCTTATTATTTGTCTGTGTTTCAGCTTTTCTTTCAACTTTTTACTACTGTGTTTATTTCACTTAAATAGTTTTTAAACACCATTTCCTTA
+
CCCCCGGGGGGGGGGGGGGGGGGGGGGGGGGGGGGGGGGGGGGGGGGGGGGGGGGGGGGGGGGGCFGGGGGGGGGGGGGGGGGGGEGGGFGGGGGGGGGF
@HWI-D00524:51:C587MANXX:4:1101:18729:4932
AATTCAAGTATTGTATACGTCATTAGTCCGATCCTTTGTAGGAACTACCCGTAATAACGAACTTGAAAAATGGATCTGTTTATCATAAAGAGATTCGTCG
+
BBCCBGGGG>FEGGCGGGEGGGGGGGGGGGBGGGGGG@FGGGGGEGEGGGGGGGGGDGGGGGEGGGEGGGGGGGGGGGGGGGGGGGGGGGEEFEFGGGGG
@HWI-D00524:51:C587MANXX:4:1101:18812:4806
AATTCCAGAGCCTACCGAAGAAAGTGTAGAGATTGCAGTTGAGGAAGATGAGGGAAAGAGTGCAAGTGGTGGAGAAGAGAAAGTAGAGGAACCTGAAAAA
+
BBBBBGGFEC;FGCB1EFGGGGGGGGGGCGGGGGGGGGGGGEGGGGGGGGGGGFFGGGGGGGGGGGGGGGGFGGGGGGGGGGGGGGEGGGGGGGGBGGGG
@HWI-D00524:51:C587MANXX:4:1101:19221:4796
AATTCAGTTTTTATCGGATCAAAAAAATTTCTGGAATCTATTATTCACACAAAAAATGCTTCTGCATTCTCTAGGTCCCCAATAGTTTTTGGGTTGAAAT
+
BBBBBEGGGGGGGGGGGGGGGGGGGGGGGGGGGGFGEGGGGGGGGGGGGGGGGGGGGGGGGGGGGGGGGGGGGGGGGGGGGGGGGGGGGGGGGGGGGGGG
@HWI-D00524:51:C587MANXX:4:1101:19237:4898
AATTCCTTCATTCTTACTTTACTTTCATTCTTTCTGTTTCGAACTCCGACAGCCTACTAACCAGGGCTCTCCTTGTCCCTATCAGAGGATTTCACCGCTT
+
@BBCBGGGGGGGGGGGGGGGGGGGGGGGGEGGGGGGGGGGGFGGGGGGGDGGGGGGGGGGGFGGGGGGGGGGGGGGGGGGGGGGGGGGGGGGGGGGFGGG
@HWI-D00524:51:C587MANXX:4:1101:19044:4995
AATTCAACTCAGATTCCATTGCTTCAAGCCACTTGGATGAATCGGCATCAGATAACGCTTCCTTGAAGGTCCTTGGATCACATCCATGTTAGGCTCATCA
+
ABB@<1=@GGCFGDG1=FFFF@FG>FCCGGEGC>@EFGG1DGFGBEGGGGGEEGGGGGDGGGGG>FGGGG0EFEE00:>C0EFEGGFEGGGE:0DGGGCF
@HWI-D00524:51:C587MANXX:4:1101:19343:4792
AATTCTGATTATATCCAGTATTGATACCGTACCCTCGATATTGTTATTGTCAGACTGAGTATTGACAGGCTTGGGGTTCGAGACTTCGACAGAGCCAGGG
+
CCCCCG>EGGGGGGGGFGGGGGC@GGGGGGGG/EGGGGGBCFGGG1FGCGGEGGG>11<CCEE>GG>1F=FEABGGGG>BBB=8FCFG0///FCG>G>>G
@HWI-D00524:51:C587MANXX:4:1101:19391:4813
AATTCCTTCTCTAAGACCCTCTAATTTGCGATTTTCCGCTTTTGGTAAGTTTCCGTTTCCCGGGACATCGGAATAGGAAGGTCGAAATTCGTTCTGGTTA
+
CCCBB>FG@FBFGGEGGE;=0FFCGGGFGGGFFGGGDDFGGGGGGGGGGGGGGGGGGGGGGBAG<EBFGGFG<FEGGGDGGGC<E0CFDBDGGGG0FFEC
@HWI-D00524:51:C587MANXX:4:1101:19357:4916
AATTCACTAAGTATAAGATCATCATACTTTATAAAATCATTCTGACAGAATCAATTTCACATATTTGGCTATACAACATCCGTATAAACCAATCTACAGC
+
B=BBBGGGGCFFFGFGGGGGGGFEGGGGGGGGGGGGGGGGGGGEGGGGGGGGGGGGGGGGGGGGGGGGFGGGCGGGGGG>FGGGGGGEGGGGGGGGEGGE
@HWI-D00524:51:C587MANXX:4:1101:19503:4767
AATTCAAATGTTTTATTGGATTGATTAATCATAGCCATAGCATTGCATGCAATTAGATGATCATCGACCATAGGCTTTTATCCCCTCACAGTTATCGATT
+
CCCCCGGGGGGGGGGGGGGFGGGGGGGGGGGGGGGGGGGGGGGGGGGGGGGGEGGGGGGGGGGGCGGGGGGGGGGGGGGEGGGGGGGGGGGGGGGGGEGG
@HWI-D00524:51:C587MANXX:4:1101:19855:4949
AATTCACAAAGAGGTAGGGAATCTTGCCAACTAGTGCCAAAATCTAGCACTACGGCTCTCAACATATCTTCTAATGTCTGGATAGTCCGTTCTGACTGTC
+
BBBCBGGGGGGGGGGGGFGGGGGGGGGGGGGGGGGGCEGGGFGEGGGFGGGGGGGGGGGGGGGGGGGGGGGGGGGGGGGGGGGGGGGGGGGGGGGGGGGG
@HWI-D00524:51:C587MANXX:4:1101:19864:4969
AATTCGAATCCCCGCTGCCTCCGTGAAAGAGAGGTGTCCTAAACCACTAGACGATGGGGGCTAACTTGCTCAACCGCCCTCATACTATGATCATAGTATG
+
BCCCCGGGG<>FFGGGAGGGGBGGGG=FGGGDGGGEGGGGGEGGGGGGGGGGG@GEFGGG/9FGGGFGGGGGGGFGGGGGGGGCGG=FGGCGGGGGGGGG
@HWI-D00524:51:C587MANXX:4:1101:20218:4795
AATTCTTATCGTACCTTATTTATTCTTTGGCCATTTCAGGTCAAAATCTTACCATCTCCTGGCAAGAATCTATACTTACTCTGTACTTGTTATTATATAT
+
CCCCCGGGG>0>GGBGEGGGGGGGCGGGF>DG>FGGGG>EDFGGG@GCGGED1@GGGGGEE1=FF@FGGEGEGGGGGD@C@GGGGGGCCGGGGFEGFGEG
@HWI-D00524:51:C587MANXX:4:1101:20287:4858
AATTCTTTGGATATCCTACAAAGTAGCACAAAGTGGATCTACTATCCAATTTGTCTCCCACTGTCTGCTTCACGTAAGCAGGACATCCCCATATTCTCAT
+
CCCCCGGGGGGGGGGGGGGGGGDGGGGGGGGGGGGGFG@DGGGEGGGGGGGGGG>FGFGGGGCDGGGGGGGGGEGGGGGGGGBDGGGEGGFGGGEBG:@F
@HWI-D00524:51:C587MANXX:4:1101:20282:4873
AATTCAAAGTTTTGAGCAATTTTCGAAATATCGGAGGTAAAAATTCAGATTTTAAGATTCCGAATTTTTGGGCATTTTAATTCAATTGAGTTCCAATAAT
+
CCCCCGGEGGGGGGGGGGGGGGGGGGGGGGGGGGGGGGGGGGGGGGEGGGGGGGGGGGGGGGGGGGGGGBGGGGGGGGGGGGCFFGGGEGGGGDEGGGGG
@HWI-D00524:51:C587MANXX:4:1101:21123:4996
AATTCATTTATATAATTATCATATTATATAATATATAAAAATTAATAAAATATTTATTTGATTTTAATTTCTACCTACTAGCATAGATTTATAAAAAAAT
+
BCBBBFFGGF@GCGGCGGGGGGGGGGGGGGGGGGGGGGGGGGGGGGGGGGGGGGEGGGGGGGGGGGGEGGGGGGGGGGGFEGGGGGGGGGFGGGGCGGG>
@HWI-D00524:51:C587MANXX:4:1101:1641:5216
AATTCAATTTCGGTAATATTTACTAAATAAAAAGGATTACATTCCCAGGTTGTTAGGCCGCATATTTTATAAAATTCAATTACTGTAATAAAGTTGAACC
+
BBBBCGGGGGGBBFGGGEGGFCGG=1FDFGGGGGGGGGGGGGGGFGGGBDGFDGF>FGGGGGGBGGGGGGGEGG>FGGCGGGFEFG0BDGGGGGE0CFG0
@HWI-D00524:51:C587MANXX:4:1101:1851:5063
AATTCTAAACATAACCAACATGCATTTAAATCTAAGTTTCTAATCATGCAGCATGTATTAATCCCTTTATGAGCAATTTTTAAGCATATATATAACATTT
+
BCC@BGECFGGG>DE>FDGG@CGCDGG@<:=EFGGCGGEGDFF>F@GGEGGGGGGFEGGGGGG>FCGGGECFGGC>FGGGGGCGEFGGGG0FEEGGC@FG
@HWI-D00524:51:C587MANXX:4:1101:1833:5073
AATTCTGAGACCTCAATGGACACTCGCCTAAAGATTTGACCCGCGTTATGATTGTAATTAATTAGATTATGAGTTGAAGCTGAAACAACAATGTCTTTTT
+
BBCCCGGGGGGGGGGGGGGGGGGGGGFGGGEGGEGGGGGGGGGGGGGGGGGGGGGGGGFGGGGGGGGGGGCGGGGGGGGGGGGGGGGGGGGGGGGGGFGG
@HWI-D00524:51:C587MANXX:4:1101:2390:5140
AATTCCATATGCTACAATCCTATGTGCATATCAAGTGTTTGATGAATTGTTTCAATGAATTTCATATGTTCCAATCCAATGAAATGATAGTAATTCATGC
+
CCCCCGGGGGGGGGGGGGGGGGGGGGGGGGGGGGGGGGGGGGGGGGGGGGGGGGGGGGGGGGGGGGGGGGGGGGGGGGGGGGGGGGGGGGGGGGGGGGGG
@HWI-D00524:51:C587MANXX:4:1101:2444:5239
AATTCCACCTTGTTTCAACATCTAACAAACAAGGCTCTTAGAATCAATTTTTTCTTTTCCCACACACTTATTGAAAGCATTTAGCCTTGCCAAAGAACAT
+
BBBCCGCGGGGGGGGGGFGGGEGGGGGGGGGGFGGGGGGGGGGGGEEGGGGGGGGGGG1CFGGGGGGGGGGGGGGGGGEGGGGGGEGGGFGGCGGEGGGG
@HWI-D00524:51:C587MANXX:4:1101:2687:5003
AATTCACCGAGTCTGACCTCTATGAAGACTCCATCTCATTAATCAAGAAGAAGTTTTGAGACTAATTGAAAAGGATTATAGAAAAAAGAAATCTGGACAA
+
BBBBBGGGGDGGGGGGGGGGGGGGGGGGGGGGGGGGGGGGGEGGGE>GEGGGG1EEGGBGGC@GGGEGG>FGFBBGGGGGGGGGGGGGGGGGEBEEGGGG
@HWI-D00524:51:C587MANXX:4:1101:3194:5017
AATTCGAGAATTACGACAATTCAGAGATTTAACCAGAATGTTCAGAACTTAATTTCGATAATCAGAGCAGAGCATCGATCAGAGTGACAGATATATGATT
+
CCCCBGGGGFGGGGGFGGGGGGGGGGFGGGGGGGGGGGGGGGGGGGGGGGG@FGFGGGGGGGGEGGGGGGGGGGGGGGGGBEEFFGGGGGGGGGGGGGGG
@HWI-D00524:51:C587MANXX:4:1101:3669:5224
AATTCAAAAAGCTTTTAAACATGTAACTTAAATGTATGAACCATGTAGACATGCAGGTAATATCATTAAAATCAATTAAATAAATTAATCTTACAGACTT
+
CCCCCGGEGGGGGGGFGGGGGGGGGGGGFGGGGGGGGGGGGGGGGGGGGGGGGGGGGGGGGGGGGGGGGGGGGGGGGGGGGGGGGGGGGGGGGGGGGGGG
@HWI-D00524:51:C587MANXX:4:1101:4480:5107
AATTCGATAACGATGTGATGTATATTTGAGAAATAATAATGATATGGTATGTGTAACTAGGAAAATATATTTCCCAAAAACACATTTCTTGTTCTGGCCA
+
AAAB==CFDGEGGGGGGGFEGGGGGGGGGGFGGGGGG>F1FF>EGGGEFGGGGGGECGGGGDCBD>FFDDGGFFGGGE>FGGGFEG>FG>:==BFGGGGG
@HWI-D00524:51:C587MANXX:4:1101:4350:5165
AATTCTTTAAAATTTGGTCCTATAATTTTCGAAAATTACATTTTTTCCCACAAAAATTCCAAAAATTCGAAAACAACCCTTTAAATTTCAATTTTTCCAA
+
BABBBGGGGGGCGGGGGGGGGGGGGGGGGGGGGGGGGGGGGGGGGGGG>FGGGGGFGGGGG1EGGGGGGGDGAGGGGGGGG>GGGGCGEGEC0DGGGCGG
@HWI-D00524:51:C587MANXX:4:1101:5363:5181
AATTCGATTGTATCAGAGCGACAGAACGAAAGGTATAAATAAATGTTGATTCGGGATTGCACAACTCGAGTTAGGTATGACTGGAGTTTCCCAAAATCAC
+
CBCCCGGGGGGGGGGGFGGGGGGGFGGGFGGGGGGGGGGGGGGGGGGGGGGGGGGGGGGGGGGGGGGGFGGGGGGGGGGGGGGGGGGGGGGGGGGEGGGG
@HWI-D00524:51:C587MANXX:4:1101:5424:5204
AATTCAATACTACAGTACCGACAAACCCAATCAATACAGCATATCTCCATACTATTCCATCACAGATACTGTCGCGTGTTTTCTTTAATTGCTTGCAAGT
+
BBABBGGEGGEGGGGEGGGBFGGDGGGGGGGEEGGGGGGGGGGGGGCFGGGGGGGGGGGGGGGGGGGGGGGGGGGDGGGGGGGGFGGGGCDBGGEGGGGG
@HWI-D00524:51:C587MANXX:4:1101:5974:5132
AATTCAATAAAATCAGGTTTCTCTTTTCAGTTCATGAATGTTGTTGTATTATGAGGGTGATAAAATAATTTTATTTTCCTGCTAAGGCATCGCCTAGCAG
+
BBBCCGGGGGGGGGGGGGGGGGGGGGGGGGGGGEGGGGGGGGEGGGGGGGGGGGGGGGGGGGGGGGGGGGGDGGGGGGGGGGGGGGGGGGGGGGGDGGGG
@HWI-D00524:51:C587MANXX:4:1101:6117:5012
AATTCTCGAGTTCTTCGAAAGTCTTCCTTACTCCTAGCCTTCTCTCCCAGAAAAATTGTGAAAATATATGATGAATCACCCTCAAAGAGGCGCCCAATCT
+
CBBCCGGGGGGGGFGGGGGGGG1FGCECGEGGEGGDGCFGGCGEGGFGGGGGDGGGGCGEEGGGGFGGGGGGCCFGGDGGGGGBBGEDGFGAG@DGGFGG
@HWI-D00524:51:C587MANXX:4:1101:6632:5049
AATTCTACCTTCAGAATGGAATAAATCCACATACAGAGGCACAGACAGAAACTGCCAAGAAATAAAGAAGCCTACGGCTACAAAAGGTCCTATACCAAAT
+
CCCCCGGGGGGGGFGGGGGGGFEEGGGFFGGGGGGGGGGGGGGGGGGGGGGGGGFGGGGGGGGGEGGGGGGGGGGGGGGGGGGGGFBFGGGGGGGGGFGG
@HWI-D00524:51:C587MANXX:4:1101:6630:5090
AATTCCAGAAGATATTCGTCTTGTAATAGAAGCTAAGGTCCGATTAGGAGGAGAAGTTCCACAATCATTGCTCATTCGATATTTGCCTGAATTAGGAAAA
+
BBBCBGCDGGDBDCDGGGEFBGGGGEGGEGG@FGGGFGF@FGGGGGC>FGGG/0EBGGGCCGGGGGGGGFGEFCFCFCFEGGEGGCGGEGGDCGF=EFGG
@HWI-D00524:51:C587MANXX:4:1101:6599:5202
AATTCATAGTGGCCATACCTCGTACGAAAAGCAGTCTTGGGTACATCTTCGTCTCAAACACGTACTTGATGATACCCAGAACGAAGATCAATCTTCGAGT
+
B=ABBGCCGGEGGGGGFEGGGGGGGGGGGGGGGGGGGGGFGGGGGGGGGGGGGGGGGGGGGGGGGGGGFGGGGGGGGGGGGGGGGGGGGGGGGGGGGGGE
@HWI-D00524:51:C587MANXX:4:1101:6999:5005
AATTCTCTGACATTTAAACATGAACTTTGAAACTCTATCTTTCTCTTGTATTCCCTTTTTCAATGAATGAGACAACAAATGCCCCAATAAATATAACAAT
+
BBBBBGGEGGGGGGGFGGGGGGGGGGGGGGGGGGGGGGFFFGGGGGGGGGGGGGGGGGGGGGGGGGEGGGGGGGGGGGGGGGGGGGGGGGGFGGGEGGGG
@HWI-D00524:51:C587MANXX:4:1101:6823:5124
AATTCAGATTTGAGTGTTACTGAGGGTGCTGAGAGTTCTAGCCCTGCTCAGGGAGAGGCTCATGGTCTGCCATTCAACTGTGGATTTTCGCCCATGGGAA
+
CCCCBGG>@DGGEGGGEGGGGC@CB<BGGGGE>FCEDGG@FGGGGEGEEGGBGDGBG<F>FGGFEGGGFGGCGGGGGGGGGGGCDGD@CGGGGGGG0@>@
@HWI-D00524:51:C587MANXX:4:1101:6862:5170
AATTCTTTGGAAGTCATTAAGAAACTTGAGATTAAGCGGATATGTGAGTTGGAGTTATACTATCTATTAATATTTGGGTTGAGTAAGTTTGAATTTCAAA
+
BCBCCGGGGGGGGGGGGEGGGGGGGGGGGGGGGGGGGGGGGGEGGGFGBGGGGGGEGFGGGGGGGGGGGGGGGGGGFGFGGFGGGGGGGGGGGGGGGGGG
@HWI-D00524:51:C587MANXX:4:1101:7028:5147
AATTCCATGCATTCGAACCAAGTGTAGGATCTTGTGGATCCACCTGAGGGAACTGTTCCCACAGGGACTTGGGGCGGATGGGAAGGTATTGACCTTCAAG
+
B@BBBFGGGGCGGGGGGGGFGGGEGGGGEGGGGEEFGGGGGGGGG>>DFGGGGGGGGGGG>GGE@GFGGFEGG@GGDGDDGBBGGGEGGGGFGGD8FF=@
@HWI-D00524:51:C587MANXX:4:1101:7271:5203
AATTCTTTTCTAATAAGGTTAAAAACGACTTCACAGTACATATATTAAGAAGTGATGGCTCAAATTTATAAGTTGAGAAGTTGGATAAGGTGAAAAATGA
+
CCBBBGGGGGGGGGGGCGGEGGGGGDGGGGGGGGGGGGGGGGGGGGGGGGGGGGGGGGGGGGCGG>GGGGGGGGGGGGGGECDGGGGGGEFGGGGGGGGF
@HWI-D00524:51:C587MANXX:4:1101:7659:5178
AATTCATAACTTTTGAAATCTTTTTTGCCCTTTTCTTTTTATTGTCTGAATAGTCAGGAGCTAAGACCATTCCAATGCCCCCTTTCGCCATGCATAAACT
+
CCBBCGGGGGGGGGGGGGGFGGGGGG@GGGGGGGFGGGFG0FGDGEG>1FGE>GGGGGFGGGGGGGGGGGGEGGGGGEGGGGG@DGBGGDFF>@FGGFDG
@HWI-D00524:51:C587MANXX:4:1101:7752:5041
AATTCTCTCTCATCTTTGTCTAACTTGATTGATACGCTTATGAGAGTAAATGCAATTGAATAGTTGTCCACCCCAAATTTCTTAATGAGCTCTTTGGTAT
+
BBCB@GGGGGEGGGGGGGGGGGGGFEDGGGGGGGGGGGGGGEGFGGGGGGGGGCDGGGGGGGGGGEGGFGGGGGBF>GGG>FGFGGFCGGGGE0FDFGGG
@HWI-D00524:51:C587MANXX:4:1101:7900:5086
AATTCTTTCCTCAGAAATGATAAGAATCATAAAAGGAAAAAGCTCCGAGAAGCTTTGGAAATCCTTACGCTCGAATCTTTCAATCCGTCCGTCAGATTTG
+
B@BBBGGGC@G1E>FGGGGEC=>11B:=>FCCDDC>>@FEGGCFGGG@DGGGGGCE>1CGGGGFGGGGGGGGB@GFBGG0FGFGGGGGGEGBBGGEGGG>
@HWI-D00524:51:C587MANXX:4:1101:7823:5155
AATTCTTCATCTGTGGGTTTGTTTTTCTGAATGAATTTGTCAACCGATACCCAGGAAAACAGTTTTGTTTTTCCATCCTCAATCATGTCAATCGGTTGGA
+
@BBCCGGGGFGGGGGGGGGGGGGGGGGGGGGGGGGGGGGGGGGGGGGGFGGGGFGGGGGGGGGGGGGGGGGGGGGGGGGFGGGGGGGGGGGGGGCFGGGG
@HWI-D00524:51:C587MANXX:4:1101:8120:5093
AATTCGTATTTGCTCGTGTCGTTCTGTTCAAATTTCTTCTCATTCAACCACATTCTACATTTAGTTATTTTTAGAATTTATTAAAATAGGTTTTTATTGT
+
BBBCBGGGGGGGGGGGGGGGGGGGGGGGEGGGGGGGGGGGGGGGGGGGGGEGGGFGGGGGGGGGGGFGGGGGGEEGGFGGGGEGGGGGGGFGGGGGGGGG
@HWI-D00524:51:C587MANXX:4:1101:8202:5142
AATTCCAATGATGGTGCCCCTTTTGATGTTAATGATTTCCCTCAGCTTTCTAGTCATCCTAGTTCTTCTGGAGGTCCTCAAGGACAACTAGGTAATTGTT
+
CCCCCGECDFEGGGGGGGGGGGGGGFGGDGGGGEGEGG@FGGBFGGGGGCGCGGCGGFGCF:FGGGG@F1>D>EBGGGGEGGGGGG>BGGGEGGGGGGGG
@HWI-D00524:51:C587MANXX:4:1101:8148:5244
AATTCACCAAGTGTTGGATTGTTCACCCACCAATAGGGAACGTGAGCTGGGTTTAGACCGTCGTGAGACAGGTTAGTTTTACCCTACTGATGAAAGCGTC
+
CBCCCGGGGGGGGGGGGGGGGGGGGGGGGGGGGGFGGGGGGGGGGGFGGGGGGGEGGGGGGGGGGGGGGGGGGEGGGGGGGGGGGGGGGGGGGGGGFGGF
@HWI-D00524:51:C587MANXX:4:1101:8421:5024
AATTCTATGCCAACCTCCGGATTCGGCATGAAGAATCTAAAGTTTTGGTCCGCAGGAAATTGGTGCCGTTCGATTCTCGAACGATCAACACGTTATATCA
+
BBBBBGGGGGGGGGGGGGGGGGGEGGGGBGGGGGGGGGGFGGGGGGG@GGGGGGEGGGGGFGGGGGGGGGGGFGGGGGGGGGGGGGGGCFGGGGGF@GGG
@HWI-D00524:51:C587MANXX:4:1101:8344:5057
AATTCATAATAACAAATTAATCGAATTGTTTGATAAATCAACTTGATAATGATTTCATTTATTTTTTGAATCATCATGTTGGATTTCAAATTCATTGTAG
+
BBB@BGGGGGGGGGGGGGGGGGGGGGGGGGGGGGGGGGGGGGGGGGGGGGGGGGGGGGGGGGGGGEGGDEGGGGGGGGGGDFFGGGGGGGGEGCCGFGG@
@HWI-D00524:51:C587MANXX:4:1101:8448:5170
AATTCAGGTGTGCAGCAATTCAGATGACAAAGATACTGAGGAGGTTCTGGAAACCATAGATATTGGCGTTTCGAAGAACACAGAAGTGCTGGACAGTGAA
+
CCCCCGGGGGGGGEGGGGGGGGGGGGGGGGGGGGGGGGGGGGGGGGGEGGGGGGGGGGGGGGGGGGGGGGGGGGGGGGGGGGGGGGGGGFGGGGGGGGGG
@HWI-D00524:51:C587MANXX:4:1101:8359:5226
AATTCTTGTGTTCTAGCTTGATATTGTAGTGGATTATGAATGATGTTGATGGATTATTGAGATGTGAGTTGATCGGTTTATCAAGAATCTACAGTTATGC
+
CCCCCGGGGGGGGGGGGGGG>GGGGG>GGGGGGGGGGGGGGGGG>FGG>GGGGEGGGGEGGGGGGGGGGGGEGGGGGGB@FGGCFEFGEGGDEGG>FGGE
@HWI-D00524:51:C587MANXX:4:1101:8710:5246
AATTCTAGGGATTTGATTATCTTCTGCTTGATCTTTTATCCCGGTACCTCCATATCAACTCAAATATTAGATATTTATCTGCGAAATCTTCGAAATTCCT
+
BABBCGGGGGCFGGGFFGGGGGGFGG>FGGGEGGGGGEGCGGGGGGGGGGGGFGGGGGGGCGGGGGGGGGGGGGGGGGFGGG@GGGGGGGGGGGBDFFGG
@HWI-D00524:51:C587MANXX:4:1101:8924:5163
AATTCAGCAGAAAAGACATGAACACTGCATCAATAGAATCGAAACTGGAAATGATTACGGTCAATCAGGACTAATTTAACGAAAAAAACACAGCTGTATT
+
CCCCCGGGGGGGGGGGGGCGGGGGGGGGGGGGGGGGGGGGGGGGGGGGGGGGGGGGGGGGGGGGGGGGGGGGGGGGGGGGGGGGGGG@GGGGGGGGGGGG
@HWI-D00524:51:C587MANXX:4:1101:9248:5162
AATTCAAAAATTAAATAAAAAATCAATATAATATTTTAGGGAGGGTGGGTCAAAAAACTTATTAGATACCATTTACTTCAGTATCTAATAAGTCCTACCT
+
ABBBBGGBB0ED>@GCGGDGG<FGGCGFGGFGCGGGGGG1F19EGBDDGGGEFEGG<FEGGGGGGGGGGGGGGGGGGGGGCGGGGGG>EF0FGGGGGGFG
@HWI-D00524:51:C587MANXX:4:1101:9496:5114
AATTCGAATAAAATTTATAAAGTTTCCAACTATTTTTAGTAGAATTCGAGCTCAAACTATATTGCTAGATAGTTCGTGAACAGCTAGCAAATTTTATTAC
+
BCBBBGGGGGGGGGFEGGGGGCFFG>1=FGG>GGGGGGGGEFFGGDCGGGGGGGGGGGGGGEGGEGGGGGGEGGG/FGFDFGDGGGFGGGGGGGGGGGGF
@HWI-D00524:51:C587MANXX:4:1101:9538:5030
AATTCAATAAACCTAAAGCTCTGATACCAAATGACGTGAATCTTGATACGAATAAATAGCAAACACGATTTGAAAATAAATCGCACCCTCTATTCAATTA
+
CCCCCGGGGGGGGGGGGGGGGGGEEGGGGGGGGGGGGGGGGGGGGGGGGGGGGGGGGGGGGGGGGGGGGGGGGGGGGGGGGGGGGGGGGGGGGGGGGGGG
@HWI-D00524:51:C587MANXX:4:1101:9720:5110
AATTCATAATATGGATGAAAACCGAAAATTTCTTCATGAACTAAGCTAGATCGGAATTGTGATGCATGAATGCACTCTCCAGCATATAAAAACGTGTATG
+
B@BBBGGF@GFGGCGGEGGGFBGGGFGDFGGGGGG>FFGGGGCGGGGGGGGGGDB/EGFFGGGGGGGGGGGGEGGGGEGGGFGGGE=FEGCG>GB@C;CG
@HWI-D00524:51:C587MANXX:4:1101:9993:5097
AATTCACAAAATGATCTATTCTTTTTCCCAAGTGATGAATAGAATTTAATTATCTAATATCGATTCTAATATTCCTGTTAAGTGTTAACAATCAAATATT
+
BBCCBGGGGGGGGGGGGCGGGGGGGGFCCDGBGCGGGGGGGGGGEGGGGGGFGGGGGEGGGFEGE=EFGGGGGGGG>BD>FCDGGGGEGGGGFGGGGEGG
@HWI-D00524:51:C587MANXX:4:1101:9757:5192
AATTCTAGGTGAATATTTCGGCCAAGTGCATTGCAAGAATGGGGAAGGAAGACTTGTCTTGGATGTCCAAAAAGCAAAAAGCAAAAACACCTTTTTGCAT
+
CCCBBGGFGGGGGGGGGGGGG@GGGGGGGGGCGGGGGFGGGEGGGGGGGGGGGGGFGGGGGGGGGGGEGGGGGGGGGGGGGGGGGGGGGGGG0FCGGGGG
@HWI-D00524:51:C587MANXX:4:1101:10486:5078
AATTCACGGATATCAAAACTTTCCCCAAAGGAGAAAAAATATACACTATAGCAGATAAAGACTCAACAGGCATATCATGCATCAAAGAAAATCGCTCAGA
+
BCBCBGGEGGGGGGGGGGGGGGGGGGGGGGGGGGGGGGGGGGGGGGEGGGGGGGGGGGGGGGGGGGGGGGGGGGGGGGGGGGGGGGGGGGGGGGGGGGGG
@HWI-D00524:51:C587MANXX:4:1101:10594:5173
AATTCAGATGATGAAATTGTGCATAAATTTCTCTCGTTCAGATGAGGAAGAACACCTATAAATAAGTGCATAAATTCACCCCATTACTCATCTCATTCTC
+
CBCCB>C1EGGGGD1DGGGGGGGGFGGEEGGGGGFDGGGGEEE1FGE>GBGCGGGBGCGEGG>FG1FDCG>FGEGGGE>F0EGGGGGGGEG>GGGGCEGE
@HWI-D00524:51:C587MANXX:4:1101:10688:5205
AATTCAAGCCATGGTCTTGCCCCGTTCTTCAATCGTCAACGAATAGTCGTGCGTTAAATACGCAAAGGCACGCCATATTCTCCTTTTACTCATCTTTCAC
+
BCCCBGGGGGGGGGGGGGGGGGGGGGGGGGGGGEGGGGGGGGGGGGGGGGGFGGGGGGGGEGGGGGGGGGGGGGGGGGGGGFGGGGEGFGGGGGGGGGGF
@HWI-D00524:51:C587MANXX:4:1101:10864:5224
AATTCTAGAAGCTAACATTCATTATTTGCTGGGTTTTAAGGGGATCCTATCATGGAACCGTGTTTAGTTAATATATTTATCGACTTTTGATTTACTCTTG
+
BBBCCGGGFGGGGGGGGGGGGGGGGGGGGGGGGGGGGGGGGGGGGGGGGGGGGGGGGGGGGGGGGGGGGGGGGGGFGGGGFGGGGGGGFGGGGGGGGGGG
@HWI-D00524:51:C587MANXX:4:1101:10929:5246
AATTCTCGCGCCACCGCACGCGCTGTGCATCCAGATTATTATAAAATGCGCGAGTTAGGTCAGAAACAGGAGTCAGCCGTCATTGGAGAAACACACGATA
+
ABBB@G@/?EGGGDGGGGGGGGGGEGGGGGGGC@=<FGGGGGGGEFGGGGGG<C<C00EBFGGEGGEGFGFGFGGGGGGGGGEFEEGGGEGEFDDGG@GG
@HWI-D00524:51:C587MANXX:4:1101:10805:5249
AATTCTGTGCTCAGATATATTTTATTTCGCTATCAATGCTTAGCATCACATTTCCTCTTAGTGGTTGCCCTAAATTATGGTTTTATTATGTATTGAATAT
+
BABBBGGGGGGGGG>CCG>GGCGGGGFGGGGFGGGGGGGGGGDGGGGGGGGGGGGGGGGGGGGGGGGGEGEB=FGCGCGGGC>GFGGEGGGGGGGDFCGG
@HWI-D00524:51:C587MANXX:4:1101:11142:5034
AATTCTAAGGGCTGAGAAGTTATATGCTAAACTGTCGAAATGTGAGTTTTGGCTAAGACAGGTAGTATTTCTGGGTCATATTATATCTGGAGATGGTATA
+
BBBBCGGGGGGGGGGGGGGGGGGGGGFGGGGGGGGGG0FGGGGGCGGGGGGGGGFGGGCDFGF1CGCGGGGGFFGGGDDEGGGGFGGGGG0F0=FFGFGC
@HWI-D00524:51:C587MANXX:4:1101:11706:5078
AATTCTTAATTTGATTTGATAGTTTTCTGTTGCATATCAATTTATCTCATCCTTCAGCTCAAAATATATTTAATTTCTCAAAAAATAAAATAACGTTATT
+
BBABB>FFGGG>GGGGGGGGGGGGGGGGGGGGGGGGGGGGGGGGGGGGGGGGGGGGGGGGGCGFFGEGC@GFGEGGGGGGGGGGGGGGGGGGGGGGGGGG
@HWI-D00524:51:C587MANXX:4:1101:11519:5117
AATTCATTTCAAGTCCTATCATCAGTATCTGTATATTGTGGTCCAGTTTGGAAGGTAAAGATGTAAAATATTTCAATTTTTCTCCTACTTCTTCGACAAC
+
CCCCCGGGGGGGGGGGGGGGGGGGGGGGGGGGEGGGGGGGGGGGGGGGGGGGGGGGGGGGGGGGGGGGGGGGGGGGGGGGGGGGGGGGGGGGGGGGGGGG
@HWI-D00524:51:C587MANXX:4:1101:11713:5171
AATTCAAATGTTTTATTGGATTGATTGAATCATAGTCAGAGCATTGCATGCAATTAGTTGATCAACGCCCATAGGCTTATATCCCTCAGAGTTATCGGTT
+
BABBBGFGEEGGGGGGGEG>FGGCFGGF1EGGC11EGGGGGGCCFGGGGGGGGGGGGGGGGGCGGFDGG@GFG0EFGGGFGG@FGD>GG@G=FGGGGGGG
@HWI-D00524:51:C587MANXX:4:1101:11643:5221
AATTCTAGTTTACTATCAACTCTTGATGGATGCTTCTAGGAGGGGTGATGGCCGATATTTGCTTGGCTAATCTTGACTAGGATGAGCTCTACTAATTAAT
+
BBCBBGGGGGGGGEGEGGGEGGGGGFGGGGGGGGGGGGGGGGGGBGGGGGGGGGGGFGEGGGGGGFFGGGGGGEGGGGGFGGGGGGECFGGGGEGGGGGG
@HWI-D00524:51:C587MANXX:4:1101:11909:5093
AATTCATTAGAGGAATGTTTCCAATCAAAATAGTTTGTTCTTGCATATCCCTACTGGTTTTCAAAATTAATCCTGCGGATACATATAATTCAGAAGAATA
+
BBBCCGGGGGGGGGGGGGGGGGGGGGGGGGGGGGGGGGGGGGGGGGGGGGGGGGGGGGGGGGGGGGGGGGGGEGCDCGGBGGGGEGGDGGGGGGGGGGGG
@HWI-D00524:51:C587MANXX:4:1101:12218:5057
AATTCATTGACATCATCAAGTCTGCTGAGGTGAAGAAAAGTGCTTGAGTTGATATCAAAGTGTTTACTACGCGAGATGTGATGAGCATTAACGGGATTAT
+
BCBCBGGEGGGGGGGGGGGGGGGGGGGGGGGGGGGGGGFGGGGGGGGGGGFGGGGGGGGGGGGGGGGGGGGGGGGGGGGGGGGGCGGGGGGGGGGGGGGG
@HWI-D00524:51:C587MANXX:4:1101:12275:5043
AATTCACTATTATACATAACTGGCTAGTGTTTAGGGGAAGTTATAAATTATGAAAAAGTAGTTGATAAAAATTCCAAAATATAATATCAAATAATCTGCT
+
BABBBGGGGGGGGGGGGGGGGGGGGGGFGGGGGGGGGGGGGGGGGGGGGGGG>GGGGGGGGGGGGGGGGGGGGGGGGGGGGGGFGGEGEGGGGGGGGGGG
@HWI-D00524:51:C587MANXX:4:1101:13112:5058
AATTCTTTAGTTGAAAGTTTTTTCAAATTCCTAACCGATCGATACCAGATTTAAATATCGTCGTATGGTTAACTAAGGTACTCCGGCATTCCGAAAATAT
+
BBBBBGGGGGGGGGGGGGGGGGGGGGGGGGGGGGGGGGGGGGGGGGGGGGGGGGGGGGGGGGGGGGGEGGGEGGGGGGGGGGGGGGEDGGGGGGGGGGGG
@HWI-D00524:51:C587MANXX:4:1101:13298:5072
AATTCACACTTAATAAATTTTGCAAACAACTTGTGACTCTGAAAGGCCTGCAAAACTGAACCCAAGTGCTGACTGTGCTAGTCATGGCTCTTCAAGTTGA
+
BBBCCGGGGGGGGGGGGGGGGGGGGGGGGGGGGGGGGGGGGGGGGGGGGGGGGGGGGGGGGGGGGGGGGGGGGGGGGEGGGGGGGGGGGGGGGGGGG>GG
@HWI-D00524:51:C587MANXX:4:1101:13312:5107
AATTCTGTTGGATATTATTTCTATCATCCAATGAAGCAAAAGTGTTTGTTTCAAGAAATGCCACCTTTATGGAAAGGGAATTTCTATTGGATAGAAAAGG
+
BABB@GEFGGGGGGGGGGGGGGDFFGG>GG@GCGGGGGGEGGGGGGGGGGGGGGGGGGGGGGEGGG1=:F>>FGGE0EBD>00B@FFDCGGGGGFCGG>/
@HWI-D00524:51:C587MANXX:4:1101:13943:5205
AATTCTAAATTTTATGAATCATATATTTCAATAAAGTATGATTTTGCCTTAATTAAAAAATTTCTAACTTAACAATCTCCACGGTAATAAAAAATCTTTG
+
BCBBCGGGGGGGGGGGGGGGGGGGGGGGGGGGGGGEFGGGGDFGEGGGGGGGGGGGGGGGGEGGGGGGCGGGGEDFGEGGCGGGGGGGGGGGGGGGGFCB
@HWI-D00524:51:C587MANXX:4:1101:14195:5088
AATTCTCACTATTTCTTAGATTCATGGACCCAATTCAATTCAGTGGGGTCTTTCATTCACATTTTTTTCCACCAAGAACGTTTTCTAAAACTCTTTGACC
+
CCCCCGGGGGGGGGGGGGGGGGGGGGGGGGGGGGGGGGGGGGGGGGGGGGGGGGGGGGGGGGGGGGGGGGGGGGGGGGGGGGGGGGGGGGGGGGGGEGGG
@HWI-D00524:51:C587MANXX:4:1101:14397:5030
AATTCTAGCATGTCTTACTGCTTTATTACATGTTACTTGTTTATCGGATTTGATATAGTAATATGTTCTATTAAGATTGGATCAGTACTGATTCTAGATC
+
BBBBBGE>@DGGGGGGGGG@FGGGEGGCGEGGGGGGGGGGGG>GGGGGDGGGGGGGGGGGGGGGGDGGGGGC@FGG>EFD>0EFCFCFGEGGCGGE>GG0
@HWI-D00524:51:C587MANXX:4:1101:14270:5118
AATTCTCTTACCTTGCATGTGATTGCTAGCATGAGATTTATTTTAATGTTGACTTACATTATGTATGCTAGCATGATACTCTGATTTACTGCTTTAAAAT
+
BCBBBGGGGGGGGGGGGGGGGGGGGGGGGGGGGGGGGGGGGGGGGGGGGGGGGGGGGGGGGGGGGGGGGGGGGGGGGGGGGGGGGGGEGGGGGGGGGGGG
@HWI-D00524:51:C587MANXX:4:1101:14445:5197
AATTCTTTCGTTTCAAAATATCAATAATATTCATTTCTTAAAGTGTCTCCTTTCGGTCATTCATCGAAAGGAGACACTTTAAGAAATTTGATGAATTGAG
+
CCCCCFGEGGGEGGGGGGGGGGGGGGGGGGCGGEGCGGGGGGEGGGGGGGGGGGGGGGGGGGGGGGGGGGFFGGGGGGGGGGGGGGGGGGGGGCGGGGFG
@HWI-D00524:51:C587MANXX:4:1101:14921:5151
AATTCTGTGCTTGAGAGGCGACTTAAACAGATCCGTAATTTCCTTTTCATATTGTTTGTTTCTTTGGGTGTGCCAGTTCTCAACATGGGAGACGAATGTG
+
BBCCCGGGGGGGGGGGGGGFGGGGGGGGGGGGGGGGGGGGGGEGGGGGGGGGGGGGGGGGGGGGGFGBBGGGGGFGCGGGGFCGGGGGGBGGGGGGGGGE
@HWI-D00524:51:C587MANXX:4:1101:14890:5170
AATTCAAGGCACATCTTTCTTGACAAATAATTAACACATGTTTTACTTTTGTAAAAAAATAGTGGTTTGATTATATAAGCAATGATGTTTTATTTTTCAT
+
@@BBBG@G>GGGGEGGGGGGGGFGGCGGGGGGGGGGEGGGG>BEGGGFGGGGGEGGGGFEGGGGFGG>BGGGGGGGGECGGGFGGGGGGEGGGGFGGGGG
@HWI-D00524:51:C587MANXX:4:1101:15562:5011
AATTCTTGTCTCATATCTGATTCAGTTTCCCAGGTTGCTTCTTCAGTACCATGACGAGTCCATTGAACTTTTACAAGTGGAATGGTCTTCGTTCTGAGCT
+
CBBCCGGGGGGGGGGGGGGEGGGGGGGGGGGGGGGGGGGGGGGGGGGGGGGGGGGGGGGGGGEGGGEGGGGGGGGGGGGGGGGGGGGGGGGGGGGGGGGG
@HWI-D00524:51:C587MANXX:4:1101:15890:5159
AATTCAAACTAACTAAGGTTCAACTACTACATGTCAAGAGCTGAAACCTATTTAGATCCGAGTCCGGAATCACCACGCTAATCTCAATCTCTCATCTTCT
+
CBCCCGGGGGGGGGGGGGGGGGGGGGGGGGGGGGGGGGGGGGGGGGGGGGGGGGGGGGGGGGEGGGGGGGGGGGGGGGGDGGGGGGGGGGGGGGGGGGGG
@HWI-D00524:51:C587MANXX:4:1101:16149:5160
AATTCTCAATTTTCTACGACATCTAAACGATAAAATATTTTCAGGAACAGGCAAATCTAAATGAGCTTTGTGCCTAGTTTCAGTTATTCTTTGATGTGGT
+
CCCCCGGGGGGGGGGGGGGGGGGGGGGGGGGGGGGEGGGGGGGGGGGGGGGGGGGGGGGGGGGGGGCGGGGGGGGGGGGGGGGGGGGGGGGG>CFEGECG
@HWI-D00524:51:C587MANXX:4:1101:16334:5055
AATTCCATGCATTCGAACCAAGTGTGGAATCTTGTGGATCCACCTGAGGGAATTGTTCCCATAGGGTGTAAATGGATTTACAAGAGGAAACTTGGGGCGG
+
BCCCBGGGGGGCGGEGGEDGCFGGGGGEGG@GGGGE/BGGGGGGGGBGGGGEGGGGGGGGDBCFFGGGGGGGDC>F@:>GGGGCDGGGBFGEGGGB<C.<
@HWI-D00524:51:C587MANXX:4:1101:16350:5139
AATTCTATAATTATCTACTCCCTCTCTTGAGTGCTAACTAGATACTAATTATCTAACAAAGGATTGCAACGTCTCCGTCAACAATCAATAATTAAATAAC
+
CCCCCGGGGGGGGGGGGGGGGGGGGGGGGGGGGGGGGGGEDGGGGGGGGGGGDGGGGFGG>F@FGGGGGGGGGDGGGGGGGGGGGEGFFGCGGFFGGGGG
@HWI-D00524:51:C587MANXX:4:1101:16579:5041
AATTCCTATGCATATAAAATATCTATTATTTGGGCCCGCTTAGCTCAGAGGTTAGAGCATCGCATTTGTAATGCGATGGTCATCGGTTCGATTCCGATAG
+
BCCCC1FEGGGGGGGGGGGGGGGGGGGBFGG>FGGGGGGGGGGGDGGGGGGGFGGGGGGGGGGGDGGGGGGGGE<<FGGGGGGGGGGGG@FGGGF0/EGC
@HWI-D00524:51:C587MANXX:4:1101:16636:5201
AATTCTCTTGATGATTATATTCCAAAATCAAATATATTTTAGAGCTAAATTTTAAATAAAAAAATAATAATCCGAATTTGACTCAGCAGGGATGCCTGCC
+
CCCCCGGGGGGGGGGGGGGGGGGGGGGGGGGGGGGGGGGGGGGGGGGGGGGGGGGGGGGGGGGAGGGGEGGGCGGGGGGGGGGGGGGGGGGGGGGGGGGG
@HWI-D00524:51:C587MANXX:4:1101:16761:5089
AATTCGAGAGAGAAGGTACTTAAATTCAGGTATACTAATATGCTTGATCACTCTCTTTACCCAAATATATGCTGCATTTTCTACTATATGTGGTCCAGAA
+
BCCCCFF;@G@BGFD>GF1CGGCGCB:BCCG>@1B1FGGEG@1B1FGGGGG@FGEGFGGGG>GGGGGGGGGGGE0BF=:FBDDGG>DGGGGFEBGDGG0F
@HWI-D00524:51:C587MANXX:4:1101:16845:5189
AATTCAGATTGACATGGACAGACATGAAATGGAGTCTTCGTCTTCGTCAGCTCATGAAGACAAAGGTATAAGTCAATGTGGTATTGGGAGATGGACTTGA
+
CCCCCGGGEGGGGGGGGGGGGGGGGGGFGGGGGGGGGGGGGGGGGGGGGGFGGGGGGGGGGGGGGGGGGGGGGGGGGGGGGGGGGGGGGGGGEGGGGGGG
@HWI-D00524:51:C587MANXX:4:1101:17326:5127
AATTCAAATGTTTTATTGGATTGATTAATCATAGCCATAGCATTGCATGCAATTAGATGATCATCGACCATAGGCTTTTATCCCCTCACAGTTATCGATT
+
BBBCCGGGGGGGGGGGGGGGGGGGGGGGGGGGGGGGGGGGGGGGGGGGGGGGGGGGGGGGGGGGGGGGGGGGGGGGGGGGGGGGGGGGGGGGGGGGGGGG
@HWI-D00524:51:C587MANXX:4:1101:17987:5050
AATTCCTTTCGTTCGCATGTCCGAATAACCAACAATAATTGGCACACACTTCAGTTTTGGGAAAAAACGATCTTATATGGTACGTAGACAGTAATTTTAT
+
ABBCBCGGGD/>=E=ECFCFC><DGG@BEGGGG@@FGGGGBD>FGGGGCDDFCGGCGD>EFGGGGGGGGDGGGGGGGEBBFGGGGC>GGG0<@GE>0;@D
@HWI-D00524:51:C587MANXX:4:1101:18477:5033
AATTCATTCTCGATTGCAAAAAAAAAAATATTTAAACAATTGAATGATTGAATAATATTGAATGAAAAAAGTTATCCTTAAATTTCATAAAATTCTGGAT
+
CCCCCGGGGGGGGGGGGGGGGGGGGGGGGGGGGGGGGGGGGGGGGGGGGFGEGGGGGGGCGGGGGGGGGGBGGGGGGGGGGGGGGGGGGGGFGEGGGGFG
@HWI-D00524:51:C587MANXX:4:1101:18453:5249
AATTCGTGTCATCATCTCTATCTCTTCATCAGTTTTTGGACACATAGCTTTAGATAGAGTAATACCATGACACATTGGTAAGTATCCTCTCTTGGACTCT
+
BB@BBGGGEGG@GGGGGGEGGGG>BFGGGE>GDGGGGGGGGGGGGGDGECEFFGDGGGGGGGGGGGGGGGGEGEGGGGGGGGGGGGGGGGGGGDGGGGGG
@HWI-D00524:51:C587MANXX:4:1101:18687:5185
AATTCATTATGGTCATAAAAATTCTTAAGTACAATGCATGTTTCACAATTCCACTCAACATACCTTCTCATATGCAACCATTGTAAAAATTCATGCATCA
+
CCCCCGGGGGGGGGGGGGGGGGGFGGGGGGGGGGGGGGGGGGGGGGGFGGGGEGGGGGGGGGGGGEGGGGGEGGGGGGGGGGGGGGFGGGGGGGGGGGGG
@HWI-D00524:51:C587MANXX:4:1101:18854:5022
AATTCATAGCCTTGTAATGGATTCTAAAAATGACAGCAACCGGAATTGATCCTTTAAGCATATTATAATTATGAGTTTTTATTTGTAAGACTAAGGATTT
+
CCCCCGGGG>FGGGGGGGGGGGGGGGCEDGGGGGGGGGGGGGGGGGGGGGGGGGGGGGGGGGGGGGGGGGGCEFGGGGGGGGGGGGGD>GGGGGGGGG>D
@HWI-D00524:51:C587MANXX:4:1101:18910:5165
AATTCGGCAATACAAATCAGCAAAGGACTTCTATAAATAATTAGGCAGAAGAAGATGAAGATATCACTCAACCTCTTCGTTTTTCTTCAAAAAATAATTT
+
BCCCBGGGGGGGGGGGGGGGGGGGGGGGGGGGGGGGGGGGGGGGGGGGGGGGGGGGGGGGGGGGGGGGGGGGGGGGGGGGGGGGGFGGGGGGGGGGGGGG
@HWI-D00524:51:C587MANXX:4:1101:18931:5232
AATTCACGATACATGTTTGCAGATTCCGTTTTTTCTAGACCCCTGTCATAAAAATCTATCAGGATTTTCTTATGTATGTGCTGGTGATATTACTGATTTA
+
CCCCCGGGGGGGGGGGGGGGGGGGGGGEGGGGGGGGGGGGGGGGGGGGGGGGFEGGGGGGGGFGEGGGGGGGGGGGGGGGGGGGGGGGGGGGGGFCGGFG
@HWI-D00524:51:C587MANXX:4:1101:19026:5029
AATTCAAGAAAAATCCTTACGCCTTTATATTTCGATCCGTTTGTCCAAACTTGAATCCGAGTACGACACCGTGTTCCTAGCAACGACAGCTACTACAGGA
+
CCCCCGGGGFGGGGGGGGGGGGGGGGGGGGGGGGGGGGGGGGGGGGGGGGGGGGGGGGGGGGGGGFGGGGGGGGGGGGGGGFGGGGGGGGGGGGGGGGGG
@HWI-D00524:51:C587MANXX:4:1101:19304:5087
AATTCTAAGGTTTTTAAGTGAAGTTGAATTATTAAACTTAGTTTAACGCACTGGGATAAATTATTAAGTTTTATACGCTAGTAATAATTAAGCATTAAAG
+
<3<@BGGGGGDGGEEF;F@1=FGCCDCGEGGGGGGGGGGCFGGGGGEGGGGGGGGEG::F@1<CFGGGCF1F>F>00EFGGGGGGED0E:@FGGC0FDD0
@HWI-D00524:51:C587MANXX:4:1101:19520:5043
AATTCCATACTCGGTAAAAACCTATTTACAATTTGAATACTTCTGCACTTTTATAAAAAAAATTAATTAATTTTTAAAAGTAACGATAAATATCACCTAA
+
BCBCCGGGGG>GGGGGGGGGGGGGGGGGGGGGGGGGGGGGGFGGGGGGGGGGGGFGGGGGGGGGGGGGGGGGGGGGGGGGGGGGGGGGGGGGGGGGGGGG
@HWI-D00524:51:C587MANXX:4:1101:19565:5149
AATTCGTTAATTCAAAATGAATCAAATCTCCCCAAGTAGGATTCGAACCTACGACCAATCGGTTAACAGCCGACCGCTCTACCACTGAGCTACTGAGGAA
+
BBBBCGGGGGGGGGGGGGGGGGGGGGGGGGGGGGGGGGGGGGGGGGGGGGGGGGGGGGGGGGGGGGGGGGGGGGGGGGGGGGGGGGGGGGGGGGGCGGGG
@HWI-D00524:51:C587MANXX:4:1101:20308:5094
AATTCTAAAGATTCCCCGGGGGAAAAATAGAGATGTCTCCTACGTTACCCATAATATGTGGAAGTATCGACGTAATTTCATAGATTCATTCGGTCTGAAT
+
CCCCCGGGGGGGGGGGGGGGGGEGGGGGGGGGGGGGGGGGGGGGGGGGGGGGGGGGGGGGGGGGGGGGGGGGGGGGGEGGGGGGGGGGGGGGEGGGGGGG
@HWI-D00524:51:C587MANXX:4:1101:20736:5118
AATTCTATAATTATCTACTCCCTCTCCCGAGTGCTAAGTAGATACTAATTATCTAACAAATGATTGTAACGTCTCCGTCAGCAATCTATAATTAAATAAC
+
BBBBCGGGGGGGGGGGGGGGGGGGGGGGGGGGGGGGGGGGGGGGGGGGGGGGGGGGGGGGGGGGGGGGGGGGGGGGGGGGGGGGGGGGGGGGGGGGGGGG
@HWI-D00524:51:C587MANXX:4:1101:20921:5153
AATTCCTTGATATCTGTATTGTTTATGATTCGATGATTATCGAAAGGAATGGAATAATCCCTTATGTATTCAGTTGATGACTGAAGTGGAGCTTATCAGG
+
BBB@BGGGGGGGGGGGGGGGGGGGGGGGGGGGGGGGGGGGGGGGFGGGGEGFGGGGGGGGGGGEGGGGGGGGGGGGGGGGGGCDGGGGGGGGGGGGEGGG
@HWI-D00524:51:C587MANXX:4:1101:20925:5244
AATTCCACTGCGTAATGTTCTATTAATATTCATCTCCTTCATTTTGCTATCAATAAAATCAAACTGCTCAGTCAAAAAGTTTGTCCCCTCATCACTGAAA
+
BBBBCGGCGGGBCBGECDGGGGGGCGG@GG:@GGGGGGGCBGGEGGGGGGGGGGGGGGGEGGGGGEGGGGGGGGECGEGGGGGGG>DGGDGGFEGGGGGG
@HWI-D00524:51:C587MANXX:4:1101:21146:5220
AATTCAAAATATAAATCCCTTACCGTATATCATTCATTCCTTGGCCATTTCAGGTCCGAATCTTACCATTTCCTGGCAAGACTCTATAATAGCCCTGTAC
+
CCCCCGGGGGGGGGGGGGGGGGGGGGGGGGEEGGGGGGFGEGGGGGDGGGGGGGCGCGGGGGGGGGGGGGEFGDGGGGGGGGGCGGGGGGGCG>FGGGGG
@HWI-D00524:51:C587MANXX:4:1101:1559:5439
AATTCAAATGCATATCAAAGTTACCGTTGAAAGAGAAGTATAAATATGACTGAAGAACAGCAGAAGAAAGATAGACGATCATTCAATCTTAAGCTTGCTG
+
CCCCCGGGGGGGGGGGGGGGGGGGGGGGGGGGGGGGGGGGGGGGGGGGGGGGGGGGGGGGGGGGGGGGGGGGGGGGGGGGGGGGGGGGGGGGGGGGGGGG
@HWI-D00524:51:C587MANXX:4:1101:1793:5371
AATTCCAGAAGATATTCGTCTTGTAATAGAAGCTAAGGTCCGATTAGGAGGAGAAGTTCCACAATCATTGCTCATTCGGTATTTGCCTGGATTAGGGAAA
+
BCCBCGGGGGGGGGGGGGGGGGGGGGGGGGGGGGGGGGGGGGGGGGGGGGGGGGGGGGGGGGGGGGGGGGGGGGGGGGGGGGGGGGGGGGGGGGGGGFGG
@HWI-D00524:51:C587MANXX:4:1101:2231:5314
AATTCCATGGGCTTTCGGACAAATCGATCTAAGATAGGACTGCGAGGTATAGCAATCCCGAGACGTTTTAGCATTCTCAAAGGTAGGAGATTAACGGCCG
+
CCCCCGGGGGGGGGGGGGGGGGGGGGGGGGGGGGGGGGGGGGGGCGGGGGGGGGGGGGGGGGCGGGGGGGGGGGGGGGGGGGGGGGGGGGGFGGGGGGGG
@HWI-D00524:51:C587MANXX:4:1101:2238:5337
AATTCATTTACCATGGTTGATTTTACAAAGGTAATGTACTTTACTTTGTTTTCATTCAACCTTGGCTTTGTATCACTTGTAGAATTTTCATCATGACTGT
+
BCCCCGGGGGGGGGGGGGGGGGGGGGGGGGGGGGGGGGGGGGGGGGGGGGGGGGGGGGGGGGGGGGGGGGGGGGGGGGFGGGGGGGGGGGGGGGCGGGEG
@HWI-D00524:51:C587MANXX:4:1101:2183:5342
AATTCATGAATATAAGTTCAACTGTGAATAATTATCGTGGAAACTTTGTGAAATAATTTCTCTAGATATTTTCTCTCATTATTATTTCTCAATTCGGTGA
+
BCBBBGGGGGGGGGGGGGGGGGGGGGGGGGGGGGGGGGGGGGGGGGGGGGGGGGGGGGGGGGGGGGGGGGGGGGGGGGGGGGGGGGGGGGGGGGGGGGGG
@HWI-D00524:51:C587MANXX:4:1101:2150:5353
AATTCTTAAATCTAGACGATTGCTTATTCATAGACTATTATGAGTTAAAGATAAGCCGCTATGGTGAAATTGGTAGACACGCTGCTCTTAGGAAGCAGTG
+
BBBCCGGEGEC@DGCFFG/BF:DD>FGGE1FGCEGGGGGGGGCEGGGGF1CEG1F1FGGEBFC>FCDC11EGBGGGEGGGGGFG<@CGGGGGFGFGGBFB
@HWI-D00524:51:C587MANXX:4:1101:2059:5369
AATTCCCACTCCTGAGAACGTGGCCCTTATGCGAAAATACCGCCGGCGCCTTCACATTGCAGATTATGTGGACATCTTTACTCACGAAGGGGTCTACGCA
+
AAB@@EGDGG>GGGGGGGGGGGD91FGDEGGGGGGGGGGCGGGGGDGGGGGGGGGGGGFDGG>FFGECGGGGGC@@GGGGGGGGGGBGGGG..8@0@EGG
@HWI-D00524:51:C587MANXX:4:1101:2247:5378
AATTCTCGTAACAATGTGTAACTCAGGCTGCAGAAGGGATGTTGACCCCAAATACAAATATAATCAATCGATGAGGGCATTATCAAATTTTTTGGACACA
+
3A::@F>BGGGGGGGEG1FDGDFGGGEE<>FG1FGGFGGGBEFEGE>GFGGGEFCGFGFGGGG:FGGGGG000E0CCGGGGGGGGGGGDGGG>AE0FGGG
@HWI-D00524:51:C587MANXX:4:1101:2051:5459
AATTCAATAGCGATGTGATTTATTTTTGAATAATAGTGTAATGGTATGCGCAAATGAGGAAACACATTTCCAAACTGCACATGTCTTACTCCGACCAGAG
+
B=BBBGGGCFGGGBGGGFGGGGGGGGGGGGGGGGGGGGGGGGGEGGEF1FGGGGGGGGGGGGBFEGGGG:0EDGBGGGGGGGGGGGGGGGGEDCGGGGEG
@HWI-D00524:51:C587MANXX:4:1101:2414:5283
AATTCTACACTGACTTTAATATTCATTGGATTGAGAGTAGGTCTCATGTGAGATCATCTCACGGATCTCAATTTGTGAGACGGGTCAACTTTACATATAT
+
ABCCBGGGGGGGGGGGGGGGFGGGGGGGGCGGGGGBCFGFGGGGFGGEGGGGGGGGGGGGGGGGGGDGGGGGGGEGGGGGGGGGGGGGGGGCGGGGGGGG
@HWI-D00524:51:C587MANXX:4:1101:2612:5328
AATTCGAGAAGTGAGAAGGAGTTGTTTCCAATTTCCATGGAAGATTTAAGGGAATCCTCCATTGTCTTGACGAAGCTCCCCTTCCTGCTTTGTTATTGAC
+
BCCCBGG>FGGGGGGGGGGGGGGGGGGGGGGEGGGGGGGGCGEGGGGGGGGGGGGGGGGGGGGGGGGGGGCGGGFGGFGGFGGEDG@DGECD@DEDDF@F
@HWI-D00524:51:C587MANXX:4:1101:2711:5477
AATTCATAGATTTATTTTTAAGAATAGTTCTATTGAGTTTAAGAATAGTTCTATTGAGTTTTAAAATTTTATATTGTTTAAAAAAAATTATTGTCCAGTC
+
BBBCCGGGGEGGGGGGGGGGGGGGGGGGGGGGGGGGGGGGGGGGGGGGGGGGFGGGGGGGGGGGGGGGGGGGCGGGGFGG>@@GGDGBGGGGEGGGGGGC
@HWI-D00524:51:C587MANXX:4:1101:3315:5456
AATTCGACACAGTAAATTCTGATTCAAGCCCATTTTTTATGACGTTGCAGTGGACCTGAAGACCCAAACATTGGTGAATTTGGGAATGAGCACAAGCTTT
+
?B@BBGGGGEGFGEG>GGGGGE1=FGGGEBF:FGEGGGGGGGGGGGGCFGGGGGGEGGGGGGEEEGDGGBCGGGGGGGGEGG>GBFGGE@GGGEGGGEGG
@HWI-D00524:51:C587MANXX:4:1101:3754:5282
AATTCAACAAAGGAAAAGGAAAAGGAAAAGGATAATGATTATGATCAAGTTAAAACGTTTAATGTCATGATAAGGAAAACGATCAAGATTTCATGTGCAT
+
CCCCCGGGGGGGGGGGGGGGGGGGGGGGGGGGGGGGGGGGGGGGGGGGGGGGGGGGGGGGGGGGGGGGGGGGGGGGGGGGGGGGGGGGGGGGGGGGGGGG
@HWI-D00524:51:C587MANXX:4:1101:3870:5324
AATTCGTCCATACCATTGGTAAAGTTTGGAAGACCCCGACTGATCCTGAAAGGGAATGAATGGAAAAAAAAGCATGTCGTATCAATGGAGAGTTCTGAGG
+
B@BCCGGGGGGGGGGGGGGGGGGGGGGGGGGGGGGGGGGGGGGGGGGGGEGGGGGGGGGGGGEGGGGGGGGGEGGGGGGGGGGEGGGGGGGB<FGGGGGG
@HWI-D00524:51:C587MANXX:4:1101:3878:5372
AATTCCTTTGATATTTGTATTATATATGACTCGATTAGTACAGAAAGGAGCAGATTGCATCCTTATGTATTCAGTAGATCCACTGAAATCGAGCCTAGAA
+
BBBBCGGGGGGGGGGGGGGGGGGGGGGGGGGGGGGGGGGGGGGGGGGGGGGGGGGGGGEGGGGGGGGGEGGGGEGGGGGGGGGGGGGGGGGGGGGGGGGG
@HWI-D00524:51:C587MANXX:4:1101:4659:5265
AATTCTAAAAAAACGATCATAATGATAATTCACAAGATAAATGTATTCAAATATAACAAAAAGATTAATTGGTATTTAATATAAATTTATTGAATATGAA
+
=BBB=DD>FGCED>C<FFGGGGG:GGE1FFBGC1FB1=E@FBGGFECGGGFGGGGGCDGBCFG=F@G1FGGGF0CDFGG0FGF0FG@GGGGEBFCFC0FB
@HWI-D00524:51:C587MANXX:4:1101:4802:5293
AATTCGATATAGGAACACCATATTTGGTTATATCGTAATTCGATATAGGAACACCATAAGTGGTTATATCGTAAATCGATATAGGAACACCATATTTGGT
+
CCBCCGGGEGGGGGGGGGBGGGGGGGGGEGGGGGGGGGGGGGGGGGGGFGGGGGGEGEGGGGGGGGGGGGGGGGGGGGGGGGGGGGGGGGGGGGG>FEGG
@HWI-D00524:51:C587MANXX:4:1101:4895:5389
AATTCTTGGATCTTTGAATATATAACAATGAATATGGCATAATATAACCATAAAAGAAGCTAGACATCAATAAACATGGCTTGGATACATATATATCATG
+
BBBBBGGGGGGGGGGGGFGGGGGGGGGGGGGGGGGGGGGGGGGGGGGGGGGGGGGGGGGFGGGGGGGGGGGGGGGGGFEGGGGGGGGGGGGGGGGGGGGG
@HWI-D00524:51:C587MANXX:4:1101:5092:5389
AATTCTCATATTATATTTATTTTTATAAGTATCGTAAAAAAAATCAAAATTCGAGAAGAAAAATATATATAAGGTACAATATTCAGATAAAAACTTATGT
+
CCBCBGEGGGGGGGGGGGGGGEGGGGGGGG@GGCG1EGGGGGGB>GGGGGGGGFGGGFGGGGGGGGG@<FGGGGGEDFGEGGDFGGGGGFGC>C>0FGDG
@HWI-D00524:51:C587MANXX:4:1101:5164:5417
AATTCGTGAATCTTGACTTCTATGCTTCAGATGCATTAACCTCCACGTTGCCAGAAGCTGTGATCGGAGATGAGTCTTGTGTTTCTTCAGGTCCCAATTC
+
:AABBGGG@EFGFGF@EEDGGFGGGGGEGEEFGCGGGGGGGGGGBGGGGGG@BFBEGGGGGGFGCGGFBEGGGGGGGGGGGDDEF00FG>@FCEF00EFF
@HWI-D00524:51:C587MANXX:4:1101:5139:5473
AATTCCAACAATTTGTTTAATCGATACAAATTGTGACCCCGATCTTGGAGATATTTCGATTCCAGCGAATGATGACGCAATATCTTCAATCCGCTTAATT
+
BBBCBGGGEGCFEGGGGEGFGEEGGEGGGGGEFFCGEEGGGGGGGGGG<FCGGEEGGEFGGGGGGGGGGGGGFCGGGGGGGGEGGGGG>GGGGGGGGFEC
@HWI-D00524:51:C587MANXX:4:1101:5392:5277
AATTCGGCTAAAATCTCGCCAGCTCATGGCGGAGTCATGAGTCTCGTTCTTTAGCCCGTTTACAATCAAATTAGCACACAATTTTGTCCAAATACGAGGT
+
CCCCBGGGGGGGGGGGGGGGGGGGGGGGGGGGGGBFGGGGGGGGGGGGGGGFGGFGGGEGGGGGGGGGGGGGGEGGFGGGBGGGGGGGGEGGGGGGGGGG
@HWI-D00524:51:C587MANXX:4:1101:5397:5300
AATTCAGATCGTTAATTATGACTTTCATATTAGCTGAAGGTCGATTGATCCATCTACGTATTATCATAGTACTGGGCGGCGAGGACATCAGCGACACTGT
+
BBBCCGGGGGGGEBGGGGGGGGFGGGGGGGGGGGGGFGGFGGGGGGGGGGGGGGFCGGGGE1FFGGGGGFGGGGG0F><EB@.CGGGGGGGGGGGGGGGE
@HWI-D00524:51:C587MANXX:4:1101:5916:5273
AATTCCCGGTAGAAAGAGATTTCCCTAAGGAAAACGCTTTTAACGATGCACAATACCCATTCCTTTTCCAAACATTTTTTCGAATACGCTTTTTTGATAC
+
BBCCCCGDGGGGEGFGGGGGFGGGGGGGGFGGGGGGGGGGGGGGGGGGFGGGGGGGFCCGGGGGGGGGGGGGGGGGGGGGGGGGCGGGGGGGGGGGBFCG
@HWI-D00524:51:C587MANXX:4:1101:5935:5492
AATTCCATCTTTTGGTGGGCACTCTAAGTCAGTTCATTCCCGGCGAGGTTATTAAATATAAATAATAAATACAAGAGGGCTAGGCCTAGGAGATTTCCGC
+
3<<@@FCEGCGCGDBGBGCGBCFGGCEFF>@FGGECGCGGC/EG@AG//EECGE1BB>BBGGGGGG>GG@FFGGGGGFGGG0:FBGFG>>CD08>DD><F
@HWI-D00524:51:C587MANXX:4:1101:6061:5307
AATTCCCAGAGGTTTTTCCTGAAGAGATCAATACTTTACCTCCTCAAAGAGACGTAGAGTTTTCCATTGATCTAATACCTGGAGTACAACCCAGATCTAA
+
ABBBCGGGGGGEFDGGGGGG1FDFEGGGGGGGGGGGEGGGGGFEGCGGGGEGGGGGBDGG11FGGEGEGGDGGGGGGGGGG=CBGDEGGGGGGG>@FGFG
@HWI-D00524:51:C587MANXX:4:1101:6241:5420
AATTCCTCCCCTTCTTAGTCCTAGGCAACCCCAAAATAAAGTCCATAGAAATGTCAATCCAAGTTCTTTTAAGAATCCCTCCCCTTCTTAGTCCTAGGCA
+
BCCCBGGGGGGGGGGGGGGGGGGGGGGGGGGGGGGGGGGGGGGGGGGGGGGGGGGGGGGGGGGGGGGGGGGFGGGGGCGEGGGGGDGGGGGGGGGEGFGG
@HWI-D00524:51:C587MANXX:4:1101:6187:5470
AATTCAACAACACGAACATGAATATGAATACGAATATGAATATTGATATGAATATGGATATGCATACGAATATGAATATGAATATGTTTCTGTTTTTATG
+
BCCCCGGGGGGGGGGGGFGGGGGGEGGGGGGGGGGEGGGGGGGGGGFGEGGGGGGGGGGGGGFGGGCFGGGGFGGGGGGGGGGGGCGGGEGGGGCGFGGG
@HWI-D00524:51:C587MANXX:4:1101:6704:5478
AATTCGGCATAAAATCCTAATGTGCCCAATGACACGGGAGTGGGTGCGCCGGTTGCCGACACGTGCGACAAAAATGATGAATCTCACGAGACAAAGTTGG
+
BBBBCGGGGGGGGGGGGGGGGGGGGGGGGEGGGGGGGGCBBGGGGGF<DGGAC<GGEGGD<GGGGGGFGGGGFGGGGGGEG08FGGGGGGGGGD.C6DDG
@HWI-D00524:51:C587MANXX:4:1101:6532:5490
AATTCAAGTGTTGAATTAATTAAACAACACTAGGCCTTGTAGAGTCCAATTATAAATAATTATTAAACTAGTGGGCTTGAGTAAAATGAAATAAAGTTAA
+
BBBBCGEEF>G>>CGGGFGGGGE@BGEGEFGGEGE1B=FGGFGFGGGGGGGCECDGGGGGGGGG1BFBG:@@FB@BFDGGGCGC:FE@:FGGGGGEGGGG
@HWI-D00524:51:C587MANXX:4:1101:6779:5289
AATTCAAGTTAGTATGTGCAGCAGAAACGGCCCCGATCGAAGTCCAAGGAATCCCTCAACGCCAAGTAAGTATGTAGGACGTGCAAGAAAATATTTTAAG
+
CCCCCGGEFGGGGGEGGGGGGGGGGGGGGGGGGGGGGGGC>GGGGFGGGGGGGGGEGGGGBGGGGGGEGGGGGGGGGGGGGGGGGGGGGGGGGGGGGGGG
@HWI-D00524:51:C587MANXX:4:1101:6804:5354
AATTCAAGAATATAAATTAAACTGTGAATAATTATCGTGGAAACTTTGTGAAATCATTTCTCTAGATATTTTCTCTCATTATTATCTCTCAATTCGGTGA
+
BCCCCGGGGGGGGGGGGGGGGGGGGGGGGGGGGGGGGGGGGGGGGGGGGGGGGGGGGGGGGGGGGGGGGGGGGGGGGGGGGGGGGGGGGGGGGGGGGGGG
@HWI-D00524:51:C587MANXX:4:1101:7223:5352
AATTCTTTGACCAATGATAAAGCACTCACTCTATGTTTAACGTGTAAAATTATTTCTCTAGATTTTCTGTGTTTCTAATCCCAAATGAAACTACACCAGA
+
CCCCCGGGGGGGGGGGGGGGGGGGGGGGGGGEGGGGF>FFGGGGGGGGGGGGGEGGGGGGGGGGGGGGGGGG0FGGGGGGGGGEGGGGGGGGGGGGGGGG
@HWI-D00524:51:C587MANXX:4:1101:7013:5449
AATTCAACTTGATATGGGAGGAAATCCCAACTATGATATAACCCTCATACGGTGGGGATATAACCGATTCGGCCTCGTCCCCTTAGAGGAATAAAAATTA
+
A@BB>1CCCGGGDDEEFEGBGGGG>FCDGEGGGGEGGEGGFGEGG>?DEGGBGGF@/E/>FGECDG<EGGGFGGGEGGGBGGEB0BCFBDGDB>GCGG0<
@HWI-D00524:51:C587MANXX:4:1101:7397:5257
AATTCAAACTTCAAGGGTAGATGAAACTTTGAAAATGATGAAGACCAAAAAGATAGTAAGACCCAATGATATTCTTATCGAGGTACCCATGGATGACTTG
+
CCCBBGGEGGGGFGGGGGGGGGGGGGGGGGGGGGGGGGGGGGGGGGGGGGGGGGGGGGGGGGGGFCFGGGGEGGGGGGGGGGGGGGGGGGGGGGGGGGGG
@HWI-D00524:51:C587MANXX:4:1101:7403:5324
AATTCTCGCACTACTGGTATATCCACCAATGCCGGGCTCGACTTCTGCATGTCTACGGCATAAACAAAGAAACCATCTGCCCCTTTTTGCAACAATCTGT
+
BBCCCGGGGGFGGGGEFGGGFGGGGGGGGGEGGGGGGGGGGGGGGGGGGGGGGGGGGGGG<FGGGGEGGGEGEGGGGGGGGGGGGGGGGGGGGEGGGFGG
@HWI-D00524:51:C587MANXX:4:1101:7321:5391
AATTCAAGACTATTTTCAAATTTCTTAGCGAATCGATGTCATTGTCAATTTGTACTGAAAAATAAAAACAGATAAATGTTGATGACTATTTTAAATATTT
+
CCCCBGGGGGGGGGGGGGGGGGGGGGGGGGGGGGGGGGGGGGGGGGGGGGGGGGGGGGGGGGGGGFGFEGGGGGGGGGGGGGGGGGGGGGGGGGGGGGGG
@HWI-D00524:51:C587MANXX:4:1101:7441:5392
AATTCAAATAGAATCAACGAAAAAGGAATGTTATAATCCCTTTAGTTCCTGTCTAAAATAGAAATCCTTTTTTCTATCGATCTATTACTAATATATTCCC
+
CCCBBCECGC>@FFDGEG<FFB>GFGGGGF>DEGFFDGGGGGGGGGGBCF><FGG>FGGGG>FGGGGGGGGGFGGGGEBGGG>GGGDGGGGGGEGGGGCG
@HWI-D00524:51:C587MANXX:4:1101:7532:5348
AATTCCATTGGACCCAGAAATGATACATTGGAAGAATCGGTTGGGTCTTCCAATATCAATAGGTTGATTGTTTCGCTCCTGTATCTTCCAAAAGGAAAAA
+
BBCCBGGGGFCGGGGGG0B@FGGGGGGGGGGGGGGGGGGFGBGGGGGGGGGGFGGGGGGGGGGGGGCFGGGGGGFBFBGGGGGGGGGGGCG0FBBGGGGG
@HWI-D00524:51:C587MANXX:4:1101:7800:5350
AATTCTCGATCTAGAACCCTTACCGTAAAATTTCCACTCTTCAGCCATATCTGGTCTGAATCTCACTATCTTGTGGAAACAATCAACTGTCGCTCTGTAC
+
BCCBBGGGGGGGGGGGGGGGGGGGGGGGGGGFGGGGGGGGGGGGGGGGGGGGGGGFGGGGGGGGGGGGGGGGGCGGGGGGGGGGGGGGGGG=GGGGGGGG
@HWI-D00524:51:C587MANXX:4:1101:7925:5363
AATTCTATTAGAAACAAATCAATCATACCATATCATGTAAATCATTATCATAAATATTATATCTAGAAGATATTTATCACAAAGATAATATCTAGAAAAG
+
CCCCCGGGGGGGGGGGGGGGGGGGGGGGGGGGGGGGGGGGGGGGGGGGGGGGGGGGGGGGGGGGGGGGGGGGGGGGGGGGGGGGGGGGGGGGGGGGGGGG
@HWI-D00524:51:C587MANXX:4:1101:8125:5352
AATTCTTATCATACAATATTCATCTCTTGATCATCTTAGATCTGATTCTCACCATCTTCTGGAACTAATCTATGGTAGCTCTGGACTTGATCAGCATATC
+
BBBCBGGGGGGGGGGGGGGGGGGGGGGGGGGGGGGGGGGGGGGGGGGGGGGGGGGGGGGGGGFEGGGGGGGGGGGGGGGGGGGGGGGGGGGGGGGGGGGG
@HWI-D00524:51:C587MANXX:4:1101:8926:5424
AATTCTGCAAATACACGACATTTTGGTTCTCCTTGTCGAAAATAATGGAGTTAAATAAGAGAGACAACAATTATTGTTGTAGGTGTTTGTTGTCATAATT
+
CCCCCGGGGGGGGGGGGGGGGGGGGFGGGGGGGFGGGGGGFGGGGGGGGGGGGGGGGGGGGGGGGGGGGGGGGGGEGGGGGGGGGFGGGGGGGGGGGGGG
@HWI-D00524:51:C587MANXX:4:1101:8908:5478
AATTCAACTAAAGGAAAAAAGAATACGCATATGTTGATGATAATAGGAATATGAATATGTTGAGGATGATATGAATATATTTATGAAAATGTCTATGAAA
+
ABA@BGGGGGGGGGGGGGGGGGGDFGGGGGGGGGEEGGGGGGGGGGGGGGGGGGGGGGGGGGGGGFGGGGGCFGGGGGGFFGFGEGEGGGGGGGGGGGGG
@HWI-D00524:51:C587MANXX:4:1101:9350:5261
AATTCAATACAAAATGACATTGAATGTACAGAATGACACAGAGTAAATTGAAAGAATTGAAAGATCAGTAGAAGAGCACTGGCTAGGAGTTACATCTGAT
+
BBBBCEGGGGGGGGGGGGGGGGGGGFGGGGGGGGGGGGGGGEGGGGFGGGGFGGGGGGGGGGGGGGGGGGFGGGGGGGGGFGGFGGGGGFGGGGEGGEFE
@HWI-D00524:51:C587MANXX:4:1101:9258:5292
AATTCCTGGCACACCTTATGTATAAGTTTTTGTGCCTGCATGCAAGAGATCATGCAAGGGAAACTTCTCCACCTATCTGGCTCGAAAAAAAATTGCTCCA
+
CCCCCGGGFGGGBGGGGGGGGGGGGGGEGGGFGEGGGGEBGGEGGGGGGEGGGGGGGGGGGGGGGGGGGGGGGEGGGGGGGGGDGGGGGGGGGEGGGGGG
@HWI-D00524:51:C587MANXX:4:1101:9467:5359
AATTCCCCTGTTTATCTGCTCCTTTACCTATTCCTGAACCTACCACTGCTCCAAACAAGGTGGAGTATTTACTTGGTCCAAGTCATGATGCTGAAAATGT
+
BBBBBGGGGGECGGGGGGGGGGGGGGGGGGGGGGGGGGGGGGGGGGGGGGGGGGGGGGGGFGGGGGGEFGGGGGGEGGGGGFGGGGGGGGGGEGFDGGGG
@HWI-D00524:51:C587MANXX:4:1101:9568:5467
AATTCGTAACAAAACTTTTTTAGAGGAGAATCTCAAAAGACTTCATTATCTAAATATAATACAACGTTGCTACAATACAAAATATCAGTAAATTTGTCGA
+
CCCBCGGGGGGGGGGGGGG>CGGGGFGDCGGGGGGGGGGGGGGGGFGGGGGGGGGGGGGGGGGGGGGFGFGGGGGGGGGGGGGGGGGGGGGEGGGGGGGG
@HWI-D00524:51:C587MANXX:4:1101:9728:5500
AATTCAAGACGATTTTTCAGGTTTCTTAGCCAAGTGAGGTAATTAGGTCCAGTTAATATGTGTTTGTCGAGTATTGAAGATATCGGATTGCGAATCGAAG
+
ABBBBGGGGGGBGGGGGGEGGGGGGGGGGFCGGGFGFCGGGGGGGEGGGGGEFGGGGGGFGGGGEGGGGFDGGGGGGGGGGGGGGG<EBF>FGGFGFGGG
@HWI-D00524:51:C587MANXX:4:1101:9946:5357
AATTCTTCTACGTTTTTCTCTCCAAAACGCACGCTTCGGGTCGTTTTGCCGCAAGGTATGTCTTATTGTTACAGTTTGAGTTCTAATATTGTTGCAGTTT
+
BCCCCGGGGGGGGGGGGGGGGGGGGGGGGGDDGG<GGEGGGGGEF@GGGGGGGGD@BG>FGGDGGGC>BFGGCF;F>GEGCFGGDBCFGGGGEGEDG0=C
@HWI-D00524:51:C587MANXX:4:1101:9906:5365
AATTCCTAATAAATCTCAGTACAATCTATAACTTCAGTATATGTACACTTTAACATGAATAACAACATAATTCTGATAGCAATCTCAATCAAATCAATTC
+
CCCCCGGGGGEECDGGEGGGGGGGGGGGGGGGGGGGGGGGGGEGGGGGGGGEGGGGGGGGGGGFFGGGGGGGGGGEGGE@GGGGBEGGGGGGGGGGFFGG
@HWI-D00524:51:C587MANXX:4:1101:9905:5403
AATTCTGTTGGGTATTATTTCTATCGTCCCAATGAAGCAAAAGTGTTTGTTTCAAGAAATGCCACCTTTTTGGAAAAGGAATTTCTGTTAGATAGAAAAA
+
B?BBBGGGGEBGGGCG@GGGGGGGE<BG/BDGG>FGGGGGGGGGGGGEGGGGCGGGGGGGEGGGG0@:GGGGDGEGGGGGGGGFGC>@BGEGCGGGGGGG
@HWI-D00524:51:C587MANXX:4:1101:10076:5473
AATTCAATGTTACAGCGGAATTTAAACACGATATCTTAATAAGTATATTTTTCACTTTTGTTTTCAAATATCATTCACTGTTATTTTTTCTTATTATTTT
+
CBCCCGGGFGGGGGEEG@DEFGGGGGGGGGGGFGGGGCGGGGGGGGGGGGGGGGGGGCGGGGGGFGGGGGGGGGG>DGGGGGGGC>FGD>GEFGDF0FGG
@HWI-D00524:51:C587MANXX:4:1101:10651:5343
AATTCTGCTTCACAATGATAGGAAGAGCCGACATCGAAGGATCAAAAAGCAACGTCGCTATGAACGCTTGGCTGCCACAAGCCAGTTATCCCTGTGGTAA
+
BBCB@E1DGGGGGGCCGCGGGGGGGGBGGDGGGGGGGFG@EGGGGGGGGGGGGGGGGGGGGGGGGGGGGGDGGFGGGGGGBDGGGBFGGGGGGF;FGGGG
@HWI-D00524:51:C587MANXX:4:1101:10591:5492
AATTCGGCCACTTCTTCTTGAAGGAAATATATTAGCCGTCTCTCAATTAATTTCTCTCCTACGCAAAATATCTTCCATATTTTCTAGTGCAAATTGGAAG
+
BCCCBGGGGGGGGGGGGGGGGGGGGG>GGGCGGGGGGGGGGGGGGGGGGFGGGGGGGGGGGGGGGGFGGEGGGGGGGGEGGGGGGFGGGCGGGGGGG=FG
@HWI-D00524:51:C587MANXX:4:1101:10953:5283
AATTCAAGCCTTGAGTTTTTCTTCAATTTGGACCTTATTTGTTTCAATGTTAGATATTTAAGATAAATTTATCTCAATAGTTGAGATATTCAACATTTTC
+
CCCCCGGGGGGGGGGGGGGGGGGGGGGGGGGEGGGGGGGGGGGGGGGGGGGGGGGGGGGGGGGGGGGGGGGGEF@>=FFDDGGGGGGGGGGGGGGGGGGG
@HWI-D00524:51:C587MANXX:4:1101:10820:5349
AATTCGGGTTGTAGCATTTCCCACCGGGTTGGATCGCGTCGCAGGTCCCATTACCCTGACTGCAAGCGAACGCCACCGCATCGGCCAACTCCGTCTTGTT
+
B@BBBEGGGGGGGGFGGGGGGGGG<GGGGGCGFGFGGGGGGGGGGGEGGGG@GCGGGGGGGGGGGGGGGGGGGGFGGGGGGGGGGGGGGGGGGCGGGGGE
@HWI-D00524:51:C587MANXX:4:1101:11136:5318
AATTCTTTCTCAATACCATATCCTTCAGGATTCTAAACAAGAATCCACTCCAATCCACTTTAAATCCAGAAGTGATGGCCAACATCACTTGAACCTTCTC
+
BBBB@GGGGGGGGGGGGGGGGGGGGGFFGGGGGGGGGGGGGGGGGGGGGGGF>1?FFGGGGEEGDCFE>E>0F>1FGGGGGGGGGGFGGGGGDGGG0FDF
@HWI-D00524:51:C587MANXX:4:1101:11068:5447
AATTCACATTTGGACAATTTAGCATACAAATGACTAGTACGAAGAGTTTGAAGTACCAGTCTCAGATGTTCAGCATGCTCCTTCTTCGATTTCGAATACA
+
ABBBCGGGGGGGGGGGGGGGGGGGGGGGEGGGGGGCCGGGGDGGGGGGGGGGGGGGGGGGGGGGGGGGGGGGGGGGGGGGGGGGGGGGFGGGGGGGGGGG
@HWI-D00524:51:C587MANXX:4:1101:11319:5412
AATTCGAGCAATTGTATGAAGCATGGGAAAGATACAAGGAGCTGTTGAGAAAGTGCCCAAACCATGGCTTCGAAGACTGGGTGTAGATTGAGTTATTCTA
+
BBBCCGGGGGGGGGGGGGGGGGGGGGGGGGGGGGGGGGGGGFGGGGGGGGGGGGGGGGGGGGGGGFGGGGGGGGGGGFGGGGGGGGGGGGGGGEGGGGEG
@HWI-D00524:51:C587MANXX:4:1101:11455:5432
AATTCTGCTTCACAATGATAGGAAGAGCCGACATCGAAGGATCAAAAAGCAACGTCGCTATGAACGCTTGGCTGCCACAAGCCAGTTATCCCTGTGGTAA
+
BBBB@GGCGGGG>>1E@>@F>>GGDGGGDGGG@GGGFBGGBCFGGGGEDGCGGGGGGGGGGFGGGEDGGGGGGGBGEEGGGGEGG8FCDE>GED8BG0FF
@HWI-D00524:51:C587MANXX:4:1101:11993:5251
AATTCAATTAATGTAGTATCCCGATGCCTAATTGGAGTTAATTATTGGATTAATTGTACTTCGGTGAGATCGGAAGGACCGATCATGGTTCGGATCGTCC
+
AAABBCEGGFDFGGGGGGGGGGGFDGCGGGGGGGGGGGFFGFCGGEGGGFGEGGGGEG>DEGGFD/FFGGGEGDGGGGGGGGGGGGGGGGGG@DBGGGGG
@HWI-D00524:51:C587MANXX:4:1101:11853:5323
AATTCAAGTTGATTCTATTTCGCCTCTTCCTCAGAGAAAGACGATCAAACAATTCCCAATCATGGTCCTTGCGGATGGGATCATCCATATAATATACAAA
+
BBCCBGGGGGGGGGGGGGGGGGGGGGGGGGGGGGGGGGGGGGGGGGGGGGGGGGGGGGGGGGGGGGGGGGGGDGGGGGGEGGGGGGGGGGGGGGGGGGGG
@HWI-D00524:51:C587MANXX:4:1101:12089:5341
AATTCCTTGAGCATTCACCATCTCCAAAACCGCTCGGATTCTTCCTCCTCAGTCTGTTCTTCAGGCTTATCTGGGGAGGGTTGTAAGGGGGGTGAGTATT
+
CBBBBGGGGGCGCBGGEGGFGFGGGGGGEGG@@GGGGEGGGEGGEGGGGGGDFCF>CGGGGGG>EFF>GGGC>FBA/EGG/;:BFGGGGFFGG.DEEG//
@HWI-D00524:51:C587MANXX:4:1101:12273:5367
AATTCCTAATAAATCTCAGTACAATCTATAACTGCAGTATCTGTACCCTGTAAAATGAATAACACATAATTCTGATAGCAATCTCAATCAAATCATTTCT
+
CCCCBGGGGGGGGGFGGGGGGGGCGGGGGFGGGFFGGGGGGGGGGGGGGGGGGGGGGGGGGGGGGGGGGGGGGGGGGFGGGGGGGGGGGGGGGGGGGGGG
@HWI-D00524:51:C587MANXX:4:1101:12515:5346
AATTCGAAGAGGACAATCACAGCAAGCCAGCGACATCGGCGGCGCCGCTAACGAAGCCGTTTAACGCGGCTTTGGACCCATCGAATCCGTTGGGGTTTTT
+
BBBB@FCGGGGGGGGGGCGGGGFGGGGGGGGGGGGGGGGGGGGEGGGGGGGGDGGGGGGDGGGGGBGG.CAGGG=CGGGGGGGEGGGGG.9CEA:69..6
@HWI-D00524:51:C587MANXX:4:1101:12713:5432
AATTCTTTATATCACTTGGTTCATACTTTATTACGTTTTCAAGATTTAGTTACTCCATATTATAATAATATTGCGGTAGAAAGTTTGATGCTAAATGACG
+
CBCCBGGGGGGGGGGGGGGGGGGGGGGGGGGGGGGGGGGGGGGEGGGGGGGGGGGGGGGGGGGGGGGGGGGGGGGGGGGGGGGGGGGEGGGGGGGGGGGG
@HWI-D00524:51:C587MANXX:4:1101:13071:5327
AATTCTTGTTTGGGCAGTTCATACCATCCATACATAGTGTTTTGATCTAAGATTTCAATTCTTCCGTGTTTCAGCAGTAACATATTGTTCCATGGAGCTA
+
B@BBBGGEGGGGGGGGDGGGGGGGGGGGGGGGGCFCCGGGGGGGGGFGGG>@GGGGGGGGGGGGGBFGFGGEGCGGGFGGGGGGG0CFGGEGGG>BGGGG
@HWI-D00524:51:C587MANXX:4:1101:13496:5419
AATTCCCGGTAGAAAGAGATTTCCCTAAGGAAAACGCTTTTAACGATGCACAATACCCATTCCTTTTCCAAACATTTTTTCGAATACGCTTTTTTGATAC
+
BCCCCGGGGGGGGGGGGGGGGGGGGGGGGGGGGGGGGGGGGGGGGGGGGGGGGGGGGGGGGGFGGGGGGGGGGGGGGGGGGGGGGGGGGGGGGGGGCFGG
@HWI-D00524:51:C587MANXX:4:1101:13305:5470
AATTCCATTTGGGATTATCTTAAATAAATGGCCTGTCCTTATCTTACCAAATCCTTTGATTAATCACAATTATTTTTGTGTTAATATAAAAACTCGAAAT
+
BBBBCGGGGGGGGEGGGGGGGGGGGGGGGGGGGGGGGGGGGGGG>FGGGGGGGGGEG>GGGGGGGGGGGGGGGGGGGGGGGFGGGGGGGFGGGGGGGGGF
@HWI-D00524:51:C587MANXX:4:1101:14224:5447
AATTCACGTACAACAATAGCTACCAGGCGTCGATTGGCATGGCACCGTATGAGGCACTTTATGGCAGGAAGTGCAGATCTCCTTTGTTTTGGGATGAGGT
+
BCCCBGGGGGGFGGGGGGGFGGGGGGGGFGGDGGGGFGGCGGGGGGGGGGGGG:FGGGGGEGGCGGGGGEEGGGGGGGGGGGGEGGDGEGGGG08F<FG0
@HWI-D00524:51:C587MANXX:4:1101:14406:5327
AATTCCCAGAGGTTTTTCCTGAAGAGATCAATACTTTACCTCCTCAAAGAGACGTAGAGTTTTCCATTGATCTAATACCTGGAGCACAACCCAGATCAAA
+
CCCCCE1DGGBGFFFGBF@FFGGGG>BGGGGGGGGGGEGGBDBGGEDGGGGFGGEGGGGCDGGG>GGGGGGECFGGGECGCBGBGGBGGDGGG>FEGGGG
@HWI-D00524:51:C587MANXX:4:1101:14310:5419
AATTCATGCGTATGAAATTTGTGCGAGATAAACTTAGTAGTGAAACTGTTTGCTAGCACTCTAATAATGAAATTCTCCTCATTAGAGTTCACGCGTATGA
+
CBBBBCDFGG<GDGGGGGGGEGGGGBGGBGGGGGGGGGGGE1CGGGGGGFGGGGGFGGGGGCGGGEGGGGGEEFFGGGGGGGGGGGGGGGGGGD@EDDGG
@HWI-D00524:51:C587MANXX:4:1101:14271:5475
AATTCTGCATCTCATTCAGTGCAGTAGATGACTTGTTCCAAGACTGAATGAGCTCAGTCTGTTTTGAGTTTTCAAGAATCAACTTCTGGATTAATGACTG
+
BCCBBGGGFE>FGGGGGGGGGGGGGGGFEGGGGGGGGG>GGGGGGGGGGGGGGGGGFGGGGGGGGEGGFFFGFG>GGGCGGGGGEGGGGGGGGGGGGCGG
@HWI-D00524:51:C587MANXX:4:1101:14712:5365
AATTCCACTTCCCAGTTACTCGATATAACTAAACATCCGGTGTCCTGACCTAACCGTCATGGACGATAGCTCTATCGCTAATCTCCTATCTTGAGACATC
+
BBBBCGGGGGGGGGGGGGGGGGGGGGGGGGGGGGGGGGG@GGGGGFGGGGGGGGGGBGGGGGFGGGGDGGGGGFGGGGGGGGGGGGEGGG>DEGGGGGGG
@HWI-D00524:51:C587MANXX:4:1101:14821:5406
AATTCTTTTCTGGAATACGAATCAGTTCTTTGAGGAACTGATTCTAGAATTTTGTTTGTCGATATATATCAGTCAACTAAAAAAGCGCGGAATAAGACTA
+
BBBBCGGGGG1FGCCFGGGGGFDDGGGEGGGGGGGGGGGGGFEDGCFEGGFCGGGGGGGFBBGGGGGGGCF1=E0CD>0FGGD>FGGGGGAGGGDFCGGG
@HWI-D00524:51:C587MANXX:4:1101:14973:5467
AATTCCATCCGTCATAATGGATACAAATATATTATTTTTTTATGTCAAAATATTTTATTTTATAAATAATGACATCAACTATACTATATTATATTATATT
+
BCBCCGGGGGGGGFGGFGGGGGGGGGGGGGGGGGGGGGGGGGGGGGGGGGGGGFGGGGGGFFGGGGGGGGGGCGCGGGEGFGGGGGGGGGGGGGGGGGGG
@HWI-D00524:51:C587MANXX:4:1101:15046:5445
AATTCAAAAAATTATCTCATATACAATACAATCCGATCTTCTTTGTTTTCACTTCAAACAAGAGGTAAAAAAAAGCAAAATACAAAAAAAATCGGAATGA
+
ABCCCGGGGGGGGGGGEFGGGGGGGGGGGGGGGFGGGGGGGGGGGGGGGGGGGGGGGGGEGGGEGGGGGGGG<GGGGGGEGGGGGGGGGGGGGGGGGGGE
@HWI-D00524:51:C587MANXX:4:1101:15480:5328
AATTCTCAGGATGAAAATTATATATTAACTGGGTATGTGTTTGTCTATCCCATGATTGTGAAAGTCAATATTTCCAGACATTAGCAACTTGATTCATTAA
+
CBCCCGGGGGGGGGGGGGGEGGGGGGGFGGGGGGGFGGGGGGGGGGGGGGGGGGGGGGGGGGGGGEGGGGGGGGGGGGGGGGGGGGGGGGGGGGGGGGGF
@HWI-D00524:51:C587MANXX:4:1101:15258:5336
AATTCAAATGGATACTCCAATTACTATAACAACAAGCCGGTTCAGAAAAGCTATCGGCCAAACAATCAGTTGAACAGAGCCAAATCACATGTTGTCTCAT
+
BCCBBGGGGGGGGGGFGGGGGGGGGGGGGGGGGGGGGGGGGGGGGGGGGGGGGGG<EGGGGGGGGGGGGGGGGGGGGGGGGGGGGGGGGGGGGGGGGGGG
@HWI-D00524:51:C587MANXX:4:1101:15440:5371
AATTCTCAAAGAAGTTTTTTTTATAAAACTCAATCAATGAACAAAAGTTAAATTGTTTGTGGTATTCTAGCCTATATATAGGTAACAAAACCCTAAATAT
+
BBBBCGGGGGCCGGGFGGGGGGEFEGGGFCG@FFGD1=1BGDF>F0:C1EF1F:==FGEGG<FCGGGGCGGGGGGG>:FC00EF0FGGD@F/BGGGGGCG
@HWI-D00524:51:C587MANXX:4:1101:15307:5446
AATTCTGATCTGAAGTACAAAATCAGCAAGAAAGAAGTATTAAGGCACTTCGATCTGATCGAGGTGGAGAATGCTTAAGTGCTGAATTTTTTGGTTATCT
+
CCBCCGGGGGEGGGGGCGGGGGGGGGG1FCCF1BDG>FGGE>@F@GGGGGGGDEE@GEGGGGGGGGGGGGBGEFC>FGGGGGGGGGGGGGGGGGGGGGGG
@HWI-D00524:51:C587MANXX:4:1101:15624:5340
AATTCAGAAACAATAGAACGCTGATTTCTACTCCAAAATAGGATCACAATTGTAAATTTCAATATTCAGATCTTCAAAATCTTCAAGAGAGCTTTGTTAT
+
CCCCCGGGGGGGGGGGGGGGGGGGGGGGGGGGGGGGGGGGGGGGGGGGGGGGGGGGGGGGGGGGGGGGGGGGGGGGGGGGGGGGGGGGGGGGGGGGGGGG
@HWI-D00524:51:C587MANXX:4:1101:15988:5292
AATTCTCACTTTATAAAAGGCCCAAAAGGCTGCCAATCGAGTGATAAATTTACCCATGAGCTCGAAATGCATGTGTAAATCCAATTTGCACTGGTTGCCA
+
BCCCCGGEGEGGGGEGGGB>GGGGFGG<BEFGGGGGGGGFGGGGGGEGGEGGGGGGGGGGGGGGGEGGEGGGGGGGGGGGGDGGGGEGGGGGCGGGDGGG
@HWI-D00524:51:C587MANXX:4:1101:15761:5325
AATTCAGTTCTGAATATTTCCCACGAAATCACTGTACCTCTCTGTGCCCACATTCTTGTACTAGTAATCCACCAACTCCTGGCGGCTTCTCGTAACTGAT
+
BBBBBECGGGGGGGGFGGGCF=FG<BB>FGGGGCFGGGGGEFGD>CDEGGG/:FG@FDGGEGGEBFGC:E>F>E>GFGFE:EFGDG/>DDGBFCBGEGG>
@HWI-D00524:51:C587MANXX:4:1101:15866:5393
AATTCTATCCAGATCATGCTCGGTAGGCATGAAACTTTTTTTTGATATATAAGAAACCATATTAATCATTGTGGACTGAAAAATAGTTTACTTGTACCAT
+
BBCCCGGGGGGGGGGGGGGGGGGGGGGGGGGGGGGGGGGGGGGD>DGEGGGGGGGGGFGGGGGCGEGGFCFGGGCFGGGGGGGGGGGEGGGGGGGGGGGG
@HWI-D00524:51:C587MANXX:4:1101:16246:5275
AATTCTTCTGAAGACCACTTTCTAAAAATAAAAGAAAAACACAATGGTATTTGAAAGTAATTCAAAATGTTTCCATGATGCGAAGACTTCTTATAACAAA
+
CCCCCGGGGGGGGGGGGGGGGGGGGGGGGGGGGGGGGGGGGGGGGGGGGGGGGGGGGGGGGGGGGGGGGGGGGGGGGGGGGGGGGGFGGGGGGGGGGGGG
@HWI-D00524:51:C587MANXX:4:1101:16182:5308
AATTCGATGATAAAAAAATTATTATTATGTTTCTAACATATTTACTCAAGTGTGAAGTTGTTAACTCAAGATGGAAGCTGAAACTCCAATTTTGCCAAAC
+
BCCCCGFGEEGGGGEGGBGGGGGGGGGGGGGFGGGGGGGGGGGGGGGGGEFGGGGGE>FGEGGGGGGGGGGEEGGB@GGGGGGGGGGGGGGGGEGGGGGG
@HWI-D00524:51:C587MANXX:4:1101:16276:5393
AATTCGAAAATCCAAACAACAAAATTGTTCTTCATGTTTTCTTCCAAATCTAAGGTGGGTGTGTTTGTATTAAAAAAGTACAAATTCGGTTATCAATTGA
+
BCBBBGGGGGGGGGGGGGGGGGGGGGGGGGEGFGGGGGGGGGGGGGGGGGGGGGGFGGGGGEGGGBEGGEGGGGGGGGGGGGGGGEGGDFGGGGGGGGGG
@HWI-D00524:51:C587MANXX:4:1101:17178:5323
AATTCCAATTCTTGAAACAATTCCCAACATTTCCGACAAATCAAAAGCTCAAAACTTTGCATCGAAAACAAGAAAATTATAACCGAGACAGCATAAAATT
+
BBBBBGEGGGGGGEGGGGGGGGGGCGGGGEGGGGGGGDGGGGGGGGGGGGGCGGGGGGGGGGGGGGG<DGGGGGG>GGFGGGGEDAEGGGGGGGGFDGGG
@HWI-D00524:51:C587MANXX:4:1101:17224:5388
AATTCTATTTTTGGATTACTTTATGGGCTAAACTTTGCTCAATATTCTTGTAATCTACTACTTGTCATCCTCAAACGGATGGACAAACTGAAGTTGTCAA
+
CCCCCGGGGGGGGGGGGGGGGGGGGGFGGGGGGGGGGGGGGGGGGGGGGGEGGGGGGGEGGGGGGGGGGGGGGGGEGGGGEGGGGGGGGGGGEFGFGGGG
@HWI-D00524:51:C587MANXX:4:1101:17465:5404
AATTCTATATTCAACGAATAATTAATCCGAATTATTTCTATATTATATATATATATATATTCTAGAATAGAAGTCTATTATAATATTTAGAATAAAGGTA
+
3?BBBG;C=CGCGGGCGFGGGGGGGGEFE<BFDGGGGGGGGGEDCGGGFGDGCD@GGG>DG@G11=:<110E00FB:FG>GG@C@FCEGGGE@GGB0CGG
@HWI-D00524:51:C587MANXX:4:1101:17630:5362
AATTCTCACAGATTACGTCGGTAAGTGAAAAAATAATTGATTAAAAATTAATTATTCAATTATTGACTGTTGCCGTGACAAAAATGTGACATTATAACAT
+
CBCCCGEGG@1@EFG@GGGBDGB>FF:FD1>CB>FCFDFGGGGGGGGGFGD1CGGG1:EGEGGD@11=DF:CBB/FDGBFGBGG@@::GFGCGGGF>BGG
@HWI-D00524:51:C587MANXX:4:1101:17752:5336
AATTCCTTTCACCTATTTTCGTGTTTTACAGTTATAATGCATATTTTTCAGTATGTTTGGGGTATTTTTAATCATGGTTAAACGTCGGTTTAATGTTGGT
+
CCCCCGGGG@FGGGGGGGGGDGFGGGGGGGGGGEGGGFGGGGGGGGGGGGGGGGGGGGGBB/EFGGGGGGDGC@G>0EDFDD>/>0/EEBFFEC0:B>0/
@HWI-D00524:51:C587MANXX:4:1101:17799:5489
AATTCTAAGAGAGAAATATAAATTTTAATTTATGGAAGTGTTCCTAAGATTAAAATTTGGCCAAGTAAACAATGTAGTTGAAAATTGTGATTTTCATAAG
+
BCCCBGGGGGGGGGGGGGGGGGGGGGGGFGGGGGGGGGGGGGCEGGGGGGGGGGGGGGGGGGGGGGGGGGGGGGGGGGGGGGGGEGGEGGGGGGGGGGGG
@HWI-D00524:51:C587MANXX:4:1101:18049:5351
AATTCTTTCTCAATACCATATCCTTCAGGATTCTAAACAAGAATCCACTCCAATCCACTTTAAATCCAGAAGTGATGGCCAACATCACTTGAACCTTCTC
+
BBBCBGGGGGFGGGGGGGGEGGGGGGGGGGGDGGGGGEGGGGGGGGGGGGGGGGGGGGGGGGGGGGEGGGGEGGGGEGGGGGGEGGCGGGGGGGGGFGGG
@HWI-D00524:51:C587MANXX:4:1101:18136:5450
AATTCCTTTGATATCTGTATTATCTATGACTCGATTATTACAGAAAGGAACAGAGAGATTCCTTGTCTATTCAGTTGATTTACTGAAATCGAGCCCAACA
+
BBCCCGGGGGGGGGGGGGGGGGGGGGGGGGGGGGGGGGGGGGGGGGGGGGGGGGGGGGGGGGGGGGGGGGFGGGGGGGGGGGGGGGGGGGGGGGGGGGGG
@HWI-D00524:51:C587MANXX:4:1101:18375:5332
AATTCAGTGATCCGTAATTGTCATGAACGATTGGTACGTAAGTAGCAATAGGTTAGATGTGTTGTGCTATCATAACATATTTAATCTAAATAAATCGGTG
+
CCCCCGGGGGGGGGGGGGGGGGGGGGGGGGGGGGGGGGGGGGGGGGGFFGGGGGGGGGGGGGGEGGGGGGGGGGGGGGGGGGGGGGGGGGGGGGGGGGGG
@HWI-D00524:51:C587MANXX:4:1101:18750:5281
AATTCGCAAACCTGAGGCAAGGGCAATTGAACATTGAAGAGTACGTTTCTAAATTTTCCTCTTTGCTTCGTTTTGCACCCCATGTTTCAGGGAATGACGA
+
AAAB?EGGGGGBGBGFBGGGGGBGGGGGD>EDE>FC>GG@GG>DFGGBGGGGGDGG>:DFG1FGCGGDFDGGGBF>FGD8CGGB::FGCGDG=GGEDEBB
@HWI-D00524:51:C587MANXX:4:1101:18811:5368
AATTCAACATATTGAGCTAAAAATGGCTGCCGGTTTCTTTTGTGAAAGGTGACCAACCCCATTTCTAGATTCGTTTTTGTTTTTGTTTTAAATATATGTT
+
BBBBBGGGGGGEGGGGGGGGGGGGGGGGGGGGGGGGGGGGGGGGGGGGGGGGGGGGGGGGGGGGGGGGGGGGGGGGGGGGGGGGBGGGGGGGGEGGGGGG
@HWI-D00524:51:C587MANXX:4:1101:19078:5408
AATTCTTGAACAGCGAACAACCAGTTCAGATATTCACGACCAAGAAGTGCTGGATTCTCTTTCGGATAGGCCCTGAAAGGAGAAGGAAGGATGGAATGCC
+
@BBCCGGGFCG1;>CG>>CEGDGGG>FG11CFGG@@CG/B/E>GGGGGGGGGGGGGGGGGFGGGGGG<@FGDGGGG@DGGBGBGDG>@G9B@FG>FFGGE
@HWI-D00524:51:C587MANXX:4:1101:19263:5357
AATTCAATAAACCTGGCTCTGATACCAAATGATATGAATCTTGACACGAATAAATAGCAAACACGATTAAAAATAAATCGCACCCTCTATTCAATTACGA
+
BCCCBGGGCEFGGGGGEGGGGGGGGGGGDGGFFFFGGGGGGGGEGGGGGDGG1@GGGEGGGGGGGGGGGFGGGGGGGGGGGGGGGGGGGGGGGGGG>GGG
@HWI-D00524:51:C587MANXX:4:1101:19470:5493
AATTCAAATGTTTTATTGGATTGATTGAATCATAGTCAGAGCATTGCATGCAATTAGATGATCATCGACCATAGGCTTTTATCCCCTCACAGTTATCGAT
+
BBBBBGGGGGGGGGGGGGGGGGFGGGGGGGGGGGGGGGGGGGFGGGGGGGGGFGFGGGGGGGGGGGGGGGGGGGGGGGGGGGGGGGGGGGGGGGGGGBBG
@HWI-D00524:51:C587MANXX:4:1101:19614:5485
AATTCATAAAAACCAACACCAAATTAACAAAAGATCAATAACACGCAGCTAAATATTTACTTTAAAGACCAAAGATCAATCCAGCAAGCTAAAGGAAAAT
+
BBBCBEGG>FGGGGGGGGGGGGGGGGEGGGGGGGG>GGGGGGGGBGGGGGGGGGGGGGGGGGGGG1C1CGGGGEGGGEGGEGGEEGGGFCGGGDGGGGG0
@HWI-D00524:51:C587MANXX:4:1101:19764:5296
AATTCAAGACGATTTTCAGGTTTCTTAGCCAAGTGAGGTAATTAGGTCCAGTTAATATGTGTTTGTCGAGTATTATGGATATCGGATTGCGAATCGAAGA
+
CCCCCGCGGGGGGGGGGGGGGGGGGGGGGGGGGGGGGGGGGGGGGGGGGGGGGGGGGGGGGGGGGGGGGGGGGGGGGGGGGGGGGGGGGGGGGGGGGGGG
@HWI-D00524:51:C587MANXX:4:1101:20229:5277
AATTCAGTAGAAATCAAAAAGAAAGAAGCTCCAGAATTTCCTCCGGAAATCCTTACGCCTTTTGTGAGAAATCCGTCCGTTAGATTTTGAATCCGACTTC
+
CCCCCCGGGGGGGGGGGGCGBGGGGGGGGFGGGGGGEGGGGGGGGGGGGGGG>GGGGBGGGGGGGGGGGGGGC@GGGGGGCGGEFCGGGGGCGDGGGGGG
@HWI-D00524:51:C587MANXX:4:1101:20182:5393
AATTCAGGACTTCGACTGAATCAAGAACCGACGAAAGAAAGGTATAAGTCAATGTGGTATTGGGAGATCGACTTGAGTCGGTTTAGACTTGAGTTTCCCG
+
CCCCCGGEGGGGGGGGGGGGGGGGGGGGGGGGGGGGGGGGGGGGGGGGGGGGGGGGGDGGGGGGGGGGGGFGGGGGGFGGGEGGGGGGGGGGGGGGGGGG
@HWI-D00524:51:C587MANXX:4:1101:20171:5454
AATTCTCACTATTTCTTAGATTCATGGACCCAATTCAATTCAGTGGGGTCTTTCATTCACATTTTTTTCCACCAAGAACGTTTTCTAAAACTCTTTGACC
+
CCCCCGGGGGGGGGGGGGGGGGGGGGGGGGGGGGGGGGGGGGGGGGGGEGGGGGGGGGGGGGGGGGGGGGGGGFGGGGGGGGGGEGGGGGGGGGGGGGGG
@HWI-D00524:51:C587MANXX:4:1101:20338:5391
AATTCAATAACGTGAATCGTTCTGAGATGAATGTATGCGATGCACCTGTATCTATCAATATATAAGCAGGATAACCGCAAAGAGAACAGTTACCTGCGAT
+
BBBCBGCFFF1FGEGGEGGGGGGGGGGGGBGFGGGGGGCBF>FGGGEEGGGEGGGGGGGGEGGGGGEGDGGGGGC0EGGGGGGGEGGGGGGGGGGGG<GE
@HWI-D00524:51:C587MANXX:4:1101:1495:5548
AATTCACTCCCTCGATCAGACCTTATTCGATCAATCACACCTGATTTTTCATTTAATAGTCTTTTGAAAAGCTTAATCAGTTGTGCAGCAGTTTGGTCTT
+
BCCCCGGGGGGGGGGGGGGGGEGGGGGGGGGGGGGGGGGGGGGGGGGGGGGGGGCGGGGGGGGGGGGGGG>FGGFGGGGGGFGFGF0FGGGDFGGCG>FF
@HWI-D00524:51:C587MANXX:4:1101:1415:5676
AATTCTTAATTCATGAGTTGTAGGGAGGTATTTATGTCACCACAAACAGAAACTAAAGCAAGTGTTGGATTCAAAGCGGGTGTTAAAGAGTACAAATTGA
+
@BBCCGGGFGGGCGG>GGGGGGGGGEFCBFGFDGGGGGGGGEGGB>FGGGGGEGGGGGGGG@BFBFEGGGGCGGGGG//EECGGE@FGGG:F0CF00EFC
@HWI-D00524:51:C587MANXX:4:1101:1617:5570
AATTCATGTCCTGAAACACACACGAGCCAGTTAGAAATTTGTTTAAACAATGATGATCCTTATTGAATTTCCTGACAGACAGTAGGTTGCAATTAAGTTG
+
BBBBBGGGGGGGGGGFDEGGGGGGGADEDG11E@GF1CGGGGGGG1=FGGFEDEG@FGGGGGG1FGGGCDCGGGGEG0F0:@GG>FGGE@0ECFBFCF>B
@HWI-D00524:51:C587MANXX:4:1101:2173:5501
AATTCACAAAATAAATTTATTTACACCAAATTTACCTTGTTCATCACCGATGCGTACATATATCATATATATTAAAAAAAATATTATGTTAAATAAAAAA
+
?BBB>GDBGGGGGEGEE>GGGG>F1CCFEDGGGGGEGDEGEF:FFGGG>EGC>EGGGGGGGGG>GGGGGGEGGEGEGGGGGGGGGEGGGGGEGGFCDDFG
@HWI-D00524:51:C587MANXX:4:1101:2067:5544
AATTCAACTGCTTCCTTTTCACTACTTAATTAATAAATTATCTATTCACGAGGAAAACAAACAAAGAGAGTTTCAAAGATGCAGTAAAAACTCTAATTTT
+
BBBCBGGGGGGGGGGGGGGGFCGGGGGFGGGGEGFGGGGFGGGGGGGGGGGGGGGEGGGGGGGGGEGGBGFGGGGGGGGGEGGGDGGGGGGGGGGGGGGG
@HWI-D00524:51:C587MANXX:4:1101:2241:5580
AATTCCGTCTATTTTCACATCTAGGATTTACATATACAACATATATCACTGTCAAGAGAGAATTTATTATTAGTTAGGTTAACTATTTCGATTAAAAAAA
+
CBCCCGGGGGGGGGGGGGGGGGGGGGGGGGGGGGGGGGGGGGGGGGGGGGGGGGGGGGGGGGGGGGGGGGGGGGGGGGGGGGGGGGGGGGGGGGGGGGGG
@HWI-D00524:51:C587MANXX:4:1101:2113:5648
AATTCGGCATAAAATCATAATGTGCCCAATGACACGGGAGCGGGTGCGCCGGTTGCCGACACGAGCGACGAAAACGAAGAATCTCACGAGACAATGTTGG
+
BBBBBGGGGGGGGGDGGGGGGGGGGGGGGGGGGGGGGGGGGGGGGGGGGGGFGGGGGGDBBGGBBDGADGGGG;DGCGGGBBEGGGDGGGGGG@@EGGGG
@HWI-D00524:51:C587MANXX:4:1101:2555:5658
AATTCAAGGCATGTTTATATTATCTTTTGCTCTTCAATCAAGTCATATAATTATTTTAAAACATTACTTATGCATGATTTAAAAGGCAAAACCAAAATTT
+
BCCCBGGGGGEGGGGGEGGGGGGCGGGGGGGGGGGGEGGGGGGGEFGGGGGGGGGGGGGGGCGGGGEEGGGGEDGGGGCGE@FGGGGEGGBFCEG>GGGG
@HWI-D00524:51:C587MANXX:4:1101:2992:5744
AATTCTGATTATATCCAGTACTGATTAAATGGTATATTAACATTGTACCCTCGATATCGTGATTGTCAGATTGAGTATTGACAGGCTTGGGGTTCGAGAC
+
BCBCCGGGGGGGGGGGGGGGGGGGGGGGGGGGGGGGGGGGGGGGGGGGGGGGGGGGGGGGGGGGGGGGGGGGGGGGGGGGFGGGGFEBEGEGCGGGGGGG
@HWI-D00524:51:C587MANXX:4:1101:3060:5592
AATTCATCTTACCTAATGGATACATATTTGTATTCAACATAAATACTATATAAAAATATATTTCCAATCCATAATTATTTTTATAGAAATACCATATGAT
+
CBCCCGGGGGGGGGGGGGGDGGGGGGGGGGGGGGGGGGGGGGGGGGGGGGGGGGGGGGGGGGGGGGGGGGGGGGGGGGGGGGGGGGGGGGGEFGGGGGGG
@HWI-D00524:51:C587MANXX:4:1101:3251:5643
AATTCATGCCTTCAAACCAAGTGTAAAATCTTGTAGATCCACCTGAGGGAACTGTTTTCATAGGGTGTAAATGGATTTACAAGAGGAAACTTGGGGCGGA
+
CCCCCGGGGGGGGGGGGGGGGGGGGGGGGGGGGGGGGGGGGGGGGGGGGGGGGGGGGGGGGGGGGGGGGGGGGGGGGGGGGGGGGGGGGEGGGGGGGGGG
@HWI-D00524:51:C587MANXX:4:1101:3649:5665
AATTCCTAGTAAGCGCGAGTCATCAGCTCGCGTTGACTACGTCCCTGCCCTTTGTACACACCGCCCGTCGCTCCTACCGATTGAATGGTCCGGTGAAGTG
+
ABBB@CCGGGGGFGG/CC/EFGDFGGGG1CG<GGG0FGGGGGGGGGGGGGF1?FGC@GE>FGDBGGGG>GGGGGGGDGAFCBGGGGFEFGD:G.CGGDDC
@HWI-D00524:51:C587MANXX:4:1101:3610:5691
AATTCAACAAACACGAACATGAACATGAATATGAATATGAATATGAATAAGGACACGAATATGGATTCAATATGAATATGTTTATGTGATATGTTTATGT
+
CCCCCEGGGGGGGGGGGGGGGGGGGGGGGGGGGCGGEGGGGGGGGCFGGGGGGGGGGGGBGEGGEFGGGGGGGGGGGGGGGGGGGFFFFFGGGGGFGGFF
@HWI-D00524:51:C587MANXX:4:1101:3803:5607
AATTCATTTCTCTTACTAATGGTGTTTTTCCAATAGCTCTTAACTGAGAGGTGATATTCTTGCTGTTGATCAATTATGTGTTGGTATGCCCTTGCCCAAG
+
ABBBBGGGGGGGGGGGGGGGGGGGGGGGGGEGGGGGGGEGFGGGGGGGGGGGGGGGGGGGGGGGCGGGFGGGGGGGGGGGGGGGGGGGGGGGGFGGGGGG
@HWI-D00524:51:C587MANXX:4:1101:3875:5674
AATTCTTCCAATTCAGCATTGTTCAACCCTCTTCTGAAACTCACATCCCAAAAAGCTACAGAAAGACCTTGACTATCGGAAACAGAATAAAAATGTTTGA
+
C=BBBGGGGGGEDGC;BFGGEGGDGB>B>CF1:1C1<FGG1:C@GDGGGGBGGGGGGGGGCGGGEG>1F1CGGGEGGGGGDAGFFGFGGDGGGGFGGGBF
@HWI-D00524:51:C587MANXX:4:1101:4281:5522
AATTCACAGACATGGAATCCATTCTTTCTTGCGAGAAGTAGAAAGACGATTCCCTCATTTGTTGATTCTGGAAATGAGTGGTGGGCCCAACTAATTTATA
+
A=A@BGGGGFGGGFGGEGGGG>FGFCDEGGGGG///FDFGGGGGFFGBGGGDEFGB>@1:EGEGGGD>1>=FGBFDGGC>DE08ECDCGGGGCGGGGGGG
@HWI-D00524:51:C587MANXX:4:1101:4382:5579
AATTCTGCTATGCATTTAAATTGTTGACAGGTGTCAGTGAAAGAGTCGCTGACATCAAGACTCGTGCTCTGGCCATGAAGTGTCTTACTACGTTTTGTGA
+
BCCBBGGEGGGGGGG>FBD>FGGGGGGGGGGGGGCCFGGGGGGGFGGGGGGGGGGFGGGGGGGDGGGGGGGGGBFGGGFGGGGGGGGGEGGGFFGGGGGG
@HWI-D00524:51:C587MANXX:4:1101:4457:5717
AATTCAATAAAGTAGTTTTATATTTATAAAACATATTTGCACCTTCAGGAAAAAATGTTCTGAATGTAAATCCGATGAATTTCATTTTTTTGTAAATATT
+
CCCCCGGGGGGGGGGGGGGGGGGGGGGGGGGGGGGGGGGGGGGGGGGGGGGGGGGGGGGGGGGGGGGGGGFGGGGGGGGGGGGGGGGGGGG<GGGGGGGG
@HWI-D00524:51:C587MANXX:4:1101:4512:5739
AATTCTGCTTTGTCTTATTTGGCCGCCACGGAGGAGGAGATGAAGAATGTTTGAAGAAGTGTTAGGGTTGTACACGTATAAATTTGAGATTAACGGGTCA
+
CCCCCGGGGGGGGGGGGGGGGFGGGGGGGGGGGGGGGGGBEGGGGGEGGGGGGGGGGGGGGGGGGGGGEGGGGGGGGGGGGGGGGGGGGGGGGGGGGGGG
@HWI-D00524:51:C587MANXX:4:1101:4859:5642
AATTCGTTTGATCAAGTTTTTTTCCTTGAAAAAATAAAAGATGAAATAAACTTACATCTACTGATGGAGCAATTCCTTTCTCTTCAAGTTTGGCTTTAGC
+
BBA@BEGEGGGGGGGGGGGGGGGEGGGGFCGGGBGGGGGGGFCGGGGGGGCGFGGEGGGGGGG>1C:@FGGGGGGG@>F0>FCF0;CFGEGGDDGGGGCD
@HWI-D00524:51:C587MANXX:4:1101:5168:5525
AATTCAAGACGATTTTCATATTTCTTAGACAATTGAGGTAATTAGGCCTTGTTAATACATGTTTGTCGAGTATTACAGATAGCGGATTGCCCATTGAAGA
+
BBBBBGGGGGGGGGGGGGGGGGGFGGGGGGF>FDFGGGGFEGGGGGGCGGGGGGCCDDEGEFGGGGFGGGCGGGGGGCGGGGFGGFGGGGGGGGGGGGGG
@HWI-D00524:51:C587MANXX:4:1101:5150:5730
AATTCGAGAGACGCGAAGGAATTTTGATTTCTTTTTTCCAAATCGACTTCGAAACGCTGTCTAAACGCGAAACAAATTATATATTTGTGATCTTCGCGTC
+
AABB@FGGBDGEGGGAGGBGGGGGGGGGGGGGGGGGGGFGGGGG<1<FGGGGGGGGGB<FCGGGGGFD<CCDGG;FGFC0CGGGGGGGG0FGCGGGGGGG
@HWI-D00524:51:C587MANXX:4:1101:5879:5579
AATTCTAAAGATTCCCCGGGGGAAAAATAGAGATGTCTCCTACGTTACCCATAATATGTGGAAGTATCGACGTAATTTCATAGATTCATTCGGTCTGAAT
+
BBBCCGG@GGGGG>FCBC>D/E/FCGGGGGG@GGCGEGGEGGGGGGFGEEDBGCGGGGGGEGGGGGGGBFGGGGGGGGGGGGFGGGGGGGGG=FGGGGGG
@HWI-D00524:51:C587MANXX:4:1101:6154:5597
AATTCTTCAAGTTCTTTAAGTTTTGAGGTAAGATTTATCAAGATTTAGTTATCAGATTTTAAATCCAAGCTTAGATTATTGTTCCTTGCATCGACGGCTA
+
B@BB>GGCDGGFGGGGGGFGDG>FGGGD@CDFCECCF@FGCF>C1EFDCDF:@FFGGFGCEDFCE<=@:0?:0EGC1=CD0ED@0C0C@FFEBGBDGGDB
@HWI-D00524:51:C587MANXX:4:1101:6028:5599
AATTCGCAAAGAGGTAAGGAATCTTGCAAACCAATGCCAAAATCTAGCACGACGGCTCTCAACATATCCTCTAGGGTCTGGATAGTCCGCTCTGACTGTC
+
CCCCCGGGGGGGGGGGGGGGGGGGGGGGGGGGGGGGGGGGGGGGGGGGGGGGGGGGGGGGGGGGGGGGGEG>CGGGGGGGEGFGGGFGGGGGGGGEEGGG
@HWI-D00524:51:C587MANXX:4:1101:6028:5649
AATTCAATTCATTTATCTTCATCAACCCTTGCTGATTATAATATTTATCAATTATTCACCCCCTTTTTAATTGAATTTTAAATAAATTAAATTCGTGACC
+
BBBCBGGGFGG>FGGGGGGGGGGFGGGGGEGGGFGGGGGGGGGGGGGGGGEGGGGFGGGGGDGGGGGGFCGEE0CDGGGGGEGGDBFGGGEGGD0F=GGG
@HWI-D00524:51:C587MANXX:4:1101:6019:5675
AATTCAATTCCAACGCCACAAATATGTTATCTAACACCATAGACACACTATTTACATATGAAAACTCGGCGAAAACCGACATCGTCTCGTGAGCTTCGTC
+
CCCCCGGGGGGGFGGGGGGGGGGGGGGGGGGGGGGGFGGGGGGGGGGGGGGGGGGGGGGGGGGGGGGGGGGGGGGGGGGGGGGGGGGGGGGGGGGCFGGG
@HWI-D00524:51:C587MANXX:4:1101:6272:5721
AATTCAAATCATCAACTGATTAAAGCTGCGGCAGAATGCACAAGGAGTGTAGTAGACTCACCCAAGGCCGGAACAGACTTATTATTAAAATATTTCTCGG
+
BABB@BDFGDFCGFGGGGGGGFG>@GGGGADGGGGGGGGGGGGDD1F>FGGGGGGGGGGGGGGG0CBGGGGGGGGGGGGGGG0EGGGGGGGGGEGGGC>F
@HWI-D00524:51:C587MANXX:4:1101:6533:5551
AATTCCTACAACAATAAATCATAAATTGCACCATCAATAACCCAATAATCCAACAACAATACCATAAAAGCCATAAAACCAACACCATCAACCAACCCAT
+
AABBBGECGGEG@BFGGGGGGGGCGGGGGGCGBFGFGGGGGGGGGG>GDGGGGGFFFGGGGGFGGGGGG1FGGGGGCGEFGG<@=FBGGGGGFGBGBGGG
@HWI-D00524:51:C587MANXX:4:1101:6543:5743
AATTCTAAAGATTCCCCGGGGGAAAAATAGAGATGTCTCCTACGTTACCCATAATATGTGGAAGTATCGACGTAATTTCATAGATTCATTCGGTCTGAAT
+
CCCCCGGGGEFGGFGGGGGGGGGGGGGGGGGGGGGGGGGGGGGDGGEFFGGGGGGGCGGGCCGFGGGGGGAGGGGGGGGGGGGGGGGGGGGGGGGGGGGG
@HWI-D00524:51:C587MANXX:4:1101:6883:5529
AATTCTCAATCTAGAATCCTTATCGTACCATATTCACTCCTGGCCATCTCAGGTCCAATTCTCACCATTTTCTGGAACTGATCTAGGGTAGCTCTGTACT
+
BBBBCGGGGGGGGFGGGGGGGGGGFGGGGGGGGGGGGGGGGGGGGGGGGGGEGFGGGGGGGGGGGGEGFGGGGGGGGGGGGGGGGGGGGGGGGGGGGGGG
@HWI-D00524:51:C587MANXX:4:1101:6924:5654
AATTCACGCGTATGAAAGTTGTGCGAGATAAAACTTAGTAGTTAAACTGTTTGCTAGCACTCTAATAATGAAGTTCTCCTCATTAGAGTTCACGCGTATG
+
BCCCBGGGGGGGGGCGGGEGGGFEBFDDCFFGGGGGGEGGEGGGGGGGEEGGGGCCDGCC>FGCGGGGG:@DFECFGEGCFGGGE0CC0BCFCBDCDGGG
@HWI-D00524:51:C587MANXX:4:1101:7186:5502
AATTCGCTATACGGAAGATTTGGCATTAACCCAAAAAGCACGATAACTGAGGTCTGCGATTCAAATCGATACAAACATTTGATCAGGAATAGTGAGTTGA
+
BCBBBGGGGGGGGGGGGGFGGGGGGGGGGGGGGGGGGGGGGGGBGGGGGGGG1EFGGGGEFGGGGFGGGGGGGGGGGGGGGGGGGGGGGGGGGGGGGGGG
@HWI-D00524:51:C587MANXX:4:1101:7041:5578
AATTCCATTGGACCCAGAAATGATACATTGGAAGAATCGGTTGGGTCTTCCAATATCAATAGGTTGATTGTTTCGCTCCTGTATCTTCCAAAAGGAAAAA
+
CCCCBGGGGGGGGGGGGGGGGGGGGGGGGGGGGGGGGGGGDGG@DGGFGGGGGGGGGGGGGGGFGEGGGGGGGFGGGGFGGGGGGGGGGEGGGGGGGGGG
@HWI-D00524:51:C587MANXX:4:1101:7077:5626
AATTCTTATATGGCCCAAAAAGGTGAGATAAAACACTTGTTGCACACACATGAACCATTTGTGTTAGTTCTTTATAAGGAGATCCTCCTTAACACAAGTG
+
CCCCCGGGGGGGGGGGGGGGGGGGGGGGGGGGGGGGGGGGGGGGGGGEEGGEGGGGGGGGGGGGGGGGGGGGGGGGGGGGFGGGGGGGGEGGGGGGFGGG
@HWI-D00524:51:C587MANXX:4:1101:7018:5731
AATTCCGTTCATTAGCTGTGAATTTCGTATCATCATGTCATCATGTCAGTCGATGGATCCATCTACGTGTAACCGCGGTACCCGGCGGCGAGGGTCATCA
+
BBCCCGGGFGGGGGGGGGGEGGGGGGBGGGGGGGGGGGGGEGGGGGGGEGGGBGGGG@FGGGGGGEGGGGGGGGGGGFGGBGGGGGGGGFDGGGDGEGGG
@HWI-D00524:51:C587MANXX:4:1101:7738:5613
AATTCAAATAAGAATAGGGTTAGAGCTAGATTCAGGGGATGAAGCAAAATTGTTCAGAGAGAGGTTTGAAGGTTTCCACGATGTCGAGAAGGTCCTTGAA
+
BBBCCGGGGGGGFFG1FGB=F>FGGGGGGEGGGGGGGGGGGGGGGGGGGGGGGGGGGGGGGGGGGGGGFGGFCFGEGEGGFGGGGGFGGGGGGGGGGGGG
@HWI-D00524:51:C587MANXX:4:1101:7722:5621
AATTCACTCCATATTTTTAGACCAATATTACTACATATCACAACGCATCAAACACAAAAAAGAATCTTGAAAAATTCAAGCACTCCAAAAAATGTTCCTC
+
CCCCCGGGCGGGGGGGGFGGGGGGGGGGGGGGGGGGGGGGGGEGAGGGGGGGGGGGGGGGGGGGGGGGGGGGGGGGGGGGGGGGGGGGGGGGGGGGGGGG
@HWI-D00524:51:C587MANXX:4:1101:7732:5707
AATTCCAGAAAGGAATAGTACTTCGTCTGAACAGATAGATGCATCAGAAACTCAGCTAGAAGTAAAGATGAAAGAATTTCAGTTATTACAGCCGCCGACT
+
AABB@GEGCG1DGGGGGGFGGGGCBFBFGEFGGGGGGGGGCDF>G1FEGGGGGGGGGGGGGGG>1<FGGGGGGEDD0FFGCF=FC>DGCGGEGGGGEDGG
@HWI-D00524:51:C587MANXX:4:1101:7503:5712
AATTCTATATCTATATGTATCAACATCCTACTACCCATTTATTCTATAGATATATATATATTTGGACTGGAGTTGACAAACAACCAATACCAATTTTATT
+
3ABB@G1CGGGGGGGGGGGGFBFGGGGGGGGGGGGGGGGGGGGGGGGGFDDGGGGG1FGGGCGDCGGF0FGGGGG1::EGGGGF/C0GGFGGGGGCGGGG
@HWI-D00524:51:C587MANXX:4:1101:7787:5563
AATTCGTCTTGAAGAGTTAACATGGGCATGTTTTGATAGTCATTCAGCAAATGTTTTCATATGTTACTTTTGTAACAACATTTCATTACTTAAGAAACAA
+
CCCCBGGGGGGGGGGGGGGGFGGGGGGGGGGGGGGGGGGGGGGGGGGGGGGGGGGGGGGGGGGGGGGGGGGGGGGGGGGGGGGGGGGGGGGGGGGGGGGG
@HWI-D00524:51:C587MANXX:4:1101:8604:5644
AATTCGATGTTTAGTACAAACTAAATTCATTGCCTCTACATGTCTTCAAAATTCAATCTCATAAATATTTAAAATATGCCCAAAAAATAATAACTTGCCA
+
CCCCCGGGGGGGGGGGGGGGGGGGGGGGGGGGGGGGGGGGGGGGGGGGGGGGGGGGGGGGGGGFGGGGGGGGGGGGGGGGGGGGGGGGGGGGGGGGGGGG
@HWI-D00524:51:C587MANXX:4:1101:8698:5649
AATTCCATAGACTATTTTATATAATATAGATGGGATTGTCTATAATGTAGATGGGATTGTCTATAATGATATACAAATGAAAAATTTTCTCAAGATCCTT
+
BBBBBGGGGGGGGGGGGGGEGGGGGGGGGEGGGGGGFGGGGGGGGGGGGGGGGGGGGGGGGGGGGGEGCGGGGEGGGGGGGGGGGGGGGGGGGGGGGGGG
@HWI-D00524:51:C587MANXX:4:1101:8972:5588
AATTCTCTCAGTCACTCCTCCCGGGATTGTTTAGAAATTTTTCCTTTTTGAAAAAAAAATTTGAGAACTCATTGTAGCTATTTTTGGTGTGGTCTGATTA
+
BBBCBG>DGGGGGGGGGGGGGGGGG@EGGGGGGGGGGGGGGGGGGGGGGGBCGGGGAGGGGGGGGGGGCGGGGGGGFGGE@FGGGCGGGGGGBCCBGEGG
@HWI-D00524:51:C587MANXX:4:1101:9207:5572
AATTCTATGGATTCGCGAAGACTCTGTGGATAGAAAGGAAAAAGGATATATTGAAGTAGTTCTGATAATTCAATAATATTATTACTGAAATTCGAAGTTC
+
CCCCCGGGGEGGGGFDGGGGGGGGGFFGGFGFCGCCFGGGGGGGCGGGFGGGGEGGGCGGGGG>GGCGGGGGGCFFFGFDFE0FFDCGGGFGGGE:EF>F
@HWI-D00524:51:C587MANXX:4:1101:9331:5540
AATTCACTCGACAAAATCCAATCTAAATAGGATTTAGAAACAGAACTTATTTTTATTATTCGAACGAACCAAATAGTTATGAAATCATATTGACAGCCTC
+
CCCCCGGGGGGGGGFGGGGGGEGGGGGGGGGGGGGGGGGGGGEGGGGGGGGGGGG1FGCCGGGGGGGGGG@GGGGGGGGGGGGGGGGGGGGGGGGGGGGG
@HWI-D00524:51:C587MANXX:4:1101:9481:5715
AATTCTTACCGTACATTATTTATTCTTTGGCCATTTCAGGTCAAAATCTTACCATCTCCTGGCAAGAATCTATACTTACTCTGTACTTGTTATTATATAT
+
CCBBBGGGGGGGGCGGGGGGGGGGGGGG>FEGGFF:C:FGGGGGGGGGGGGGGGGGGGGGGGGGGGGGGGGGGGGGGGGCGG0DCGG>FG@C>B@FGGGG
@HWI-D00524:51:C587MANXX:4:1101:9667:5571
AATTCATTAGAGGAATGTTTCCAATCAAAATAGTTTGTTCTTGCATATCCCTACTGGTTTTCAAAATTAATCCTGCGGATACATATAATTCAGAAGAATA
+
CCCCBGGEDGGGBEGGGGGGGFGFGGGGGGGGGEGGGGGGGGGGGGGGGGGGGGGG>D>GGGGGGGGGGGGGGFCGBEGDDGC:FGGGGGGGGGGGGGGG
@HWI-D00524:51:C587MANXX:4:1101:9654:5609
AATTCTTGGTTCAGTTCTCCGCCTTAACGGCAGAAAAAGGGATTGATCAAATTCTATTGAGTCTGACTCATAGTGATCATTTATCAAAGAATGACTCTGG
+
CCCCCGGEGGGGGGGGGGGGGGGGGGGGGGGGGGGGGGGGGGGGGGGGGGGGGGGGGGGGEDGGGGGGGGGGGGGGGGGGGGGGGGGGGGGGGGGGGGGG
@HWI-D00524:51:C587MANXX:4:1101:9906:5504
AATTCATGAGTTTTGATAAAAGACCTCGATAAATAATAATTATATTTTCTTTGCATCCATTCTTTTTCATTATCATTAAAAATATAAATAAATCCAAACC
+
BBB@BGEGGGGGGGGGGGGGGGGGGGGGGGGGGGGGGGGCBGGGFGGGDDGGGGGGGFGGGCFFEGGGGGGGGGGGGGFGGGFGGGGGEGGGG0BDGGGE
@HWI-D00524:51:C587MANXX:4:1101:9769:5690
AATTCAGTTCCTCGATCAGATCTGATTCGATCAATCCCAACTGATTTTTCATTTAAAAGTCTTTTGAAGAGTTTAATCAGTTGTGCAGCCGTATGGTCTT
+
CCCCCGGGGGGGGGGGGGGGGGGGGGGGGGGGGGGGGGGGGGGGGGGGGGGGGGGGGGGGGGGGGGGGGGGGGGGGGGGGGGGGGGGGGGGGGGGGGGGG
@HWI-D00524:51:C587MANXX:4:1101:10038:5602
AATTCTCCACCCTCCTCTCCAAAAACATCTCACGTGAAGCACAAGCTTAAGAAACAAGTGGCTCAAGGATTTTCTCTCCAACTCTCTCCACACATTTACG
+
BBBBBGGGGGGGGGGGGGGGGGGGGGGGGGGGGGGGGGGFGGGGGGGGGGGGGGGGGGGGGGGGGGGGGGGGGGGGGGGGGGGGGGGGGGGGGGG>FFGG
@HWI-D00524:51:C587MANXX:4:1101:10334:5584
AATTCTCGTTTCACGTAAGATAGAACTGAACATGGCGGCGATGTTGAACTATATTAAATATTTAAACAAATCGAAAAAACATATTTCTCTTAAAATCATG
+
CCCCBGGGGGGGGGGGGGGGGGFGGGGGGGGGGEEFGGGDGGGGGGGGGGGGGGGGGGGGGGGGGGGGGGEGGGGGGGGGGGGGGFGGGGGGEGGGGGGG
@HWI-D00524:51:C587MANXX:4:1101:10497:5747
AATTCAACGAAAATGAATATGAATATGATGAATATTAATATGTTTATGATGATATGAAAATTTTTATGTTTAAGTTATGCATGATCATGAAAATGTTATT
+
BBCCCGGGGGGGGFGGGGGGGGGGGGGGGGEGGGGGGGGGGGGGGGGGGGGGGGGGFGGGGGGGGGGGGGGGGGGGGGEGCFGGGGGGGGGGGGGGGGGG
@HWI-D00524:51:C587MANXX:4:1101:10789:5618
AATTCGAGAGAGACATCAATTTCCAATGCCTAATATTTGACCCTTTCGTACATCAAAAGTCAATTTGCCAGTTTTTTGAAATAATCAAACTATATACATA
+
BBABBGGGGGGGGGGFGGGGGGGGGGGGGGCGGCGBF1FGGGGFG>EGFGGGGGGGGGGGGGGGGGGGGGGFCFGGGGGGGEGGGGGGGGGGGGGGGGGG
@HWI-D00524:51:C587MANXX:4:1101:10751:5641
AATTCAGCAGCGCAAGATTCCAGCAGACAGTTATTGATTCAGCTTAGACTTGTAACTGAAGCATTAACATGGAATAAAGGCTGTTAATGGCGGATTATGG
+
CCBCCGF>GEGBAGDGGGGGE:FCGG1DEEGGG>GDCGC>GDGGGGGGGGCEFFGGGECGGGGGGGGEGCGGGGGGDG>0F0=BFGGGG0DDGGDFGGG>
@HWI-D00524:51:C587MANXX:4:1101:10790:5669
AATTCGCGCATGTGCTCGAGGGTATCCGAGAGTTGTGTATAATGGTGTAAGACCTCGTGCATATGCGCGAGCTGCTGTGAAGGTTACACGCCGAGACATT
+
BBBBCGGGGGGGGGGGGGDGGGGGGGGGGGAGGGGGGGGGGGGGGGGGGGGGGGGGGGGGGEGGEGGGCGGGGGGGGGGGGGGGGGGGGGGGGGGGDGEG
@HWI-D00524:51:C587MANXX:4:1101:11090:5532
AATTCAACCCTCTGATGAACTGATTCACTACAGCTTCATCATCTCCAGCTATCTGAGGAGCAAAATGCAGTAGAGTCGAGAATTTTGCAATATATTGGTC
+
CCCCCGGGGGGGGGGGGEGGGGFGGGGGGGGGGGGGGGGGGGGGGGGGGGGGGGGGGGGGGFBGFGGGGGGGGGGDGGGGGGGEGGCGGGGGGGGGGGGG
@HWI-D00524:51:C587MANXX:4:1101:11174:5597
AATTCAACATCGCGACCAAAAGCAATAGTCCTAGTACTGCCATGCAACCTAACGACTTCTCTAAAGAACAAATCCGCAATGTTTGAAGCATCATCGGTTT
+
CCCCCGGGGGFGGBGGGGGGGGGGGGGGGGGGGGGGGGGGGGGGGGGGGGGGGGGGGGGGGGGGGGGGGGGGGGGGGGGGGGGGGGGGGGGGGGGGGGGG
@HWI-D00524:51:C587MANXX:4:1101:11451:5661
AATTCTGAATTGATTCACACTCATTTATATGGATCATTTCTGTAATAGCATGCGTGACATAACTTGGATTTTTAATTAAACAAAATTATATTGCTAATTG
+
CCCCCGGGGGGGGGGGGEGE>GEGGGGGGGGGGGCGEGGGGGGGGGGGGGGGGGGGGGGGGGEGGGGGCGGGGGGGGGGGGGGGEGEGEFEGEGFCGGGG
@HWI-D00524:51:C587MANXX:4:1101:11686:5543
AATTCTCAACAGATTCTTGTTCATTTTCTCAGGCAAAATCTGATAATGGCATTGGATAGAAGAGTAAATGGCGTACAAAATCCTTTCACCAACCATTTTT
+
BBCC@GD11FG1FF>@;;1F1@FCFGG><@FFG@FDFGCFGG@F>CGGGF>FB>@1EGGGGGCG1C:DC1FGGGG@GGGD0:F;DGC0FGCDGGGGGGGC
@HWI-D00524:51:C587MANXX:4:1101:11704:5615
AATTCTCGTACAACAACAGCTATCAGACGAGCATTGAAATGTCTCCGTTTGAAGCGTTATATGGCAAGAAGTGTAGATCTTCTCTGTATTGGGATGACAT
+
BCCCBGGGGGGGGGGGGGGGGGGGGGGGGGGGGGGGGGGFGGGGGGGGGEGGGEGGGGGGEGCGEGGGGGEGGGGGGFGGGGGGGGGGGGFGGGGGGGGG
@HWI-D00524:51:C587MANXX:4:1101:11759:5557
AATTCTAACATATAACAATACCTGATATTGATTCAATTCTGAAATCTACCTTTCTGATATAAAACACATCTGAAATTTTATCTAGGCAAATATCAGTTAA
+
CCCCCGGGGGGGGGGGGGGGGGGGGGGGGGGGGGGGGGGGGGGGGGGGGGGGGGGGGGGGGGGGGGGGGGGGGGGGGGGGGGGGEEDGGGGGGGGGGGGG
@HWI-D00524:51:C587MANXX:4:1101:11871:5745
AATTCAACTTCGAAATCGATAGAAGAACGAGCCAAAGCCAAACCCGAGAAAAGAAATGTATAAACCAATGTTAAAACGGGATAGATAACTTGAGTAAGAT
+
BBBBCGGGGGGGGBDEGGDFFGGGGGGGGGGGGGGGGGGGGFGGGFGGGFGGEGGGGGGGGGGGGGGGGFGFFGFGGGGGGGEGGGGGGGGGEGGGG>GG
@HWI-D00524:51:C587MANXX:4:1101:12242:5551
AATTCGAAATGAAAGAGAAGAGAAAAAGGTAAAGTGATGGCCAACCACTCCAAAAAGCACTAAATATCTCGCCCATACCTCCACCGCGGGTGCGGCAACA
+
BCBBBGGGFGGGGGGGGGGGGFBGGGGGGGGGGGGGGFEEGGGGGGGGFGGGGGGGGGGGGGGGGGGGGGGGGGGFGGGGGGGGGGGGGGGGGGGGGGGG
@HWI-D00524:51:C587MANXX:4:1101:12018:5710
AATTCTCGGATGTCTTTCCTGAAGAACTCCCGGGCGAACTTCCTAATCGCGAAGTGGAATTTGAGATTAACTTAGTGCCCAATGCTACACCAATCTCAAA
+
CCCCCGGGGGGGGGGGGGGGGGGGGGGGGGGGGGGGGGGGGGGGGGGGGGGGGGGGGGGGGGGGGGGGGGGGGGGGGGGGGGGGGGGGGGGGGGGGGGGG
@HWI-D00524:51:C587MANXX:4:1101:12401:5596
AATTCTCAAATAAATTTCTTACAGAGCATTTTCAGTGTGTTGCAGTCAAAGGTAATATGAGGTTGTTAGGTTAACTCGACTCTACCTCTGTTGGCAATGT
+
CCCCBGGGGGGGGGGGGGGGGGGGGGGGGCGGGGGGGGGGGGGGGGGGGGGGGGGGGGGCGGCGGGGGGGGGGGGGGGGGGGGGGGGGGGGGGDGGGGGG
@HWI-D00524:51:C587MANXX:4:1101:12391:5612
AATTCCTTTGATATTGTGGAATATGACTCGATTGTTACATAAAAGAACAGATGGTATCCTTTTGTACTCAGTAGATTTACTGAAATCGAGTCTAGTATTG
+
BB@@>FGGGGGGEGGFDGCFGGGGFFGGGGGGGGGFGGGGGGGGGGGGGGGGGGGGGGGGGGGGGGFGDGGEDGF>CFGGGGEGGCCGGGE:FGGEGGGG
@HWI-D00524:51:C587MANXX:4:1101:12275:5741
AATTCTTGTTACTGAAATGATAACATAAAAAAATTATTTGTTAGCAAGTCTATATCGATTTTTTGTTGTTTTCTCCATTCCAATTGGATTTGGTGTTGTA
+
?:BBBGGGGGGGFGGGGGEGCGGGGGFFGGGGGGGGGGGGGGGCGGGGGGGGGGGEGGGGGGEG@FEBFGDEGGF0:FDFD@F0B00=F>F>@=0F<FGE
@HWI-D00524:51:C587MANXX:4:1101:12542:5622
AATTCAACGCTAAGATTTTACAACAGTCTTTAATCAATCCGAAAATAGAAGAATATTAATTAGGATTATTGAGATCAACGGCAAACCAATTGAAGGTAAG
+
BCBBBGGGFGGGGGGEGGFGGGGGGGGGE:1>FCGGGGGGGGGGGGGGGGGGGGGGGGGGGGGGGEGGGGGGGGGGGGGGGGGGGGGGGGFGGGGGGGGG
@HWI-D00524:51:C587MANXX:4:1101:12893:5511
AATTCGGCTAAAAATCCTCATGTGCCCAATGACACGAGGGCGGGACGGCCGTTGGCCGACACGGGCGACAAATGACGAATCTCACGAGATGATGTTGTTT
+
BBCCCGGGGGGGGGGFGGGGGEGGGGGFGGGGGGGGGGGGGGGGGGCGGGGGGBDGGGGGGGGGGGGDGG@GGGGGGG@GGGGGGGBDG<EGGGGGBGGG
@HWI-D00524:51:C587MANXX:4:1101:12910:5532
AATTCCAGAACGAGGAAATACTTTGACTAGTCAGATGGATGTGTCAGCAACTCCGATGGAAATAATGTTGAGGAGGTTTCAGTCGTTTCAACCACCTATT
+
CCCCCGGGGGGGGGGGGGGGGGGGGGGGGGGGGGGGGGGGGGGGGGGGGGGGGGGGGGGGGGGGGFGGFGGGGGGBFGEGGGGGCGGGGGGGGGGGGGGG
@HWI-D00524:51:C587MANXX:4:1101:12821:5602
AATTCCAAAAGTTAAAACTGTAGCTACTATAGATAAGCCCGGTGAATCGGTAACAAAGGAGACTGGAGGTTCTCGTTTATCAGGATTTACTGCTAGACTC
+
BBBBBGGGGGGGGGGGGGGGEGEGGGGGGGGGGGGGGGGFGG>GGGFGGBGGGGGGGGEGGGEG>0<BG>CEDGDF0CFCFGGGGGGGGGGGGGFGGGGG
@HWI-D00524:51:C587MANXX:4:1101:13105:5605
AATTCCTATGCATATAAAATATCTATTATTTGGGCCCGCTTAGCTCAGAGGTTAGAGCATCGCATTTGTAATGCGATGGTCATCGGTTCGATTCCGATAG
+
CCCCCGGGGGGGGGGGGGEGGGGGGGFGGGGGEGGGGGGGGGGGGGGGGGGGGGGGGGGGGGGGGGGGGGGGFGGGGGGGGGGGGGGGGGGGGGGGGGGG
@HWI-D00524:51:C587MANXX:4:1101:13205:5695
AATTCATCTCAGATTCCATTGCTTCAAGCCATTTGGATGAATCGGCATCCGATAATGCTTCCTTGAAGGTCCTTGGATCACATCCAAGATTAGGCTCATC
+
CBBBCGGGGGFGGGGGGGGGGGGGGFGGGGGGGGGGGGEGGGGGGGGGGGGGGGGGGGGGGGGGGEGGGGGGGGGGGGGGGGGGGGEFFGGGGGGGGGGG
@HWI-D00524:51:C587MANXX:4:1101:13670:5555
AATTCTCGTACAACAATAGCTATTAGACGAGTATCGGGATGGCACCGTTTGAAGCTTTGTATGGCAAGAAGTGCAGATCTCCGTTGTACTGGGATGATGT
+
BBBBBGGGGGGGGGGGGGGGGGGGGGGGGGGGGGGGGGGGGFGGGGGGGGBGGGGGGGGGFGFGGGGGGGGGGGGGGGGGGGGGGGGGGGGGGGGGGGGG
@HWI-D00524:51:C587MANXX:4:1101:13978:5546
AATTCAGATACTCAACGAAGTTGTTAGAAGCTATATCGATGATTTGAAGATTTGGCCAGCTCTGGTTTACCTCAGGACATGTGATACCTCCATGAAATTT
+
ABBBBGGGGGGGGGGG<BBGGGGCGGGFFGGGEDGCEGGFGGGGF>EGGGGGGGEGEGGGGGGEGGGEECGGGGG0FGG@CGGGGGGGEDGGGGGGEGE;
@HWI-D00524:51:C587MANXX:4:1101:13792:5613
AATTCCTGCACTCAAGAAAAAAATACACTCTTTTTTTCTATGCACTCTGTTATTATCAAAACTGAAAAGTTTTTGTTTTTGGGATACAATAACTGAAGGA
+
BABBBGGGGGGGGGGFGGGGGGGGGGGGGGGGFGGFGCGC>BFGFGGC>FEEGGGGGGGGGGGGGGGGGGEGEGGGGGGGBGBFE>FGGGGGGG@FF0;;
@HWI-D00524:51:C587MANXX:4:1101:14046:5537
AATTCAACAAACCTCATGGTCACATGTGCACCTAGGAGATGAATGCTGTAGATCCCATATTATAAGCTTATTATCCATGCCTCCTGTCGCAGCCATTGGA
+
BBBBBGGGGGGGGFGGGGGGGGGGGGGGGGGGGGFGGGGGGGGGGGGGGGGGGGGGGGGGGGGGGGGGCGGGGGGGGGGGGGGGGGGGGGGGGGGGGGGG
@HWI-D00524:51:C587MANXX:4:1101:14122:5712
AATTCAATCCATAGCTCTTAAAAATTCATATATAAATAAGATTTATATTTTTAAAAAATTCAAAATTATTTATATAAATTGAAAGCGATTGTGAAATATT
+
B=ABB>DGGGEGGGGGGGGGGGGGGGGGGGGGGGGGGGGGGGGGGDFG@1FGEGGGGGEGGGGGGG1F@FGGGFGGBF@F0;E:CBEBGGGGGDGGGCEE
@HWI-D00524:51:C587MANXX:4:1101:14439:5582
AATTCCAATGAGAAGGCATTTTATTTGTCACGAGAAAATTAACAATGTTAGCAAAATTAACAATGTTAGCAAACCATGGCATAATAGTAGCATAAAACAA
+
BBBBBGGGEGGGGGGGGGGGGGGGGGGGGGGGGGGGGGFGGGGGGGGGGEGGGGGGGGGGGGGGGGGGGGGGGGGGGGGGGGGGGGGGGGGGGGGGGGGG
@HWI-D00524:51:C587MANXX:4:1101:14451:5633
AATTCATTCCGAATCTCTATCTTCGATTCTCAACAATCCTGAGAAAAATGGCGGAAAAAGTAACAAAACCCTTGAAAATGAAGTAAAGAATCATTGTTTT
+
@BABBFGGGGCGGGGGFGGGGGGFGGGGGGGGGGGGGGGGGGGGGGFG1F>FGGGFGEGGGGGGGGGGGGFEGGFGGGGGGGGGGGGGGGFGCGGD0CFG
@HWI-D00524:51:C587MANXX:4:1101:14367:5741
AATTCCTTCATTTGAATTTTTTCATAATTTTATCCAACGCCTGTTTTCCTTCTCTTTTGAAGATCAATTGTTCTTTATTGATGTCTGGTTATTTGAATTA
+
=<<@BGGGGGGGGGGGGGGGGGFGGGGGEGGGGGGGGGGGGGGGFGFGGGGGEGG1EFD<DGGGGEGGGDFG0GGGGGGGFGGGCGGGGCCGEE>EDGGG
@HWI-D00524:51:C587MANXX:4:1101:14554:5503
AATTCACCAATATTTTGTTACAACACTAGAACAATTGTGATTACATATAATTCAGTTCTTCACTCCAAGACAAATCATATTGATGTCAGACATCACTTTA
+
3ABBBFEGGGGEGGGGGGGGGGGGGGGEG>FGG>FGGGGGCGGGGGGDGBGGGGEGGGGGGFGGGFGGEGGGGEGGGGGGGEGGGGGGGGGGGGGGGFGG
@HWI-D00524:51:C587MANXX:4:1101:14640:5599
AATTCTTAAATCTAGACGATTGCTTATTCATAGACTATTATGAGTTAAAGATAAGCCGCTATGGTGAAATTGGTAGACACGCTGCTCTTAGGAAGCAGTG
+
BCCBBGG@FEGDGFCEGGGBEGGGGGGGGGG>FGGGGGGGGGGGFGGGGGGGGGFGGGGGDGGGGEDD>BFGGCEGGGGFCGF<GGGGGGFGGGGGGGGE
@HWI-D00524:51:C587MANXX:4:1101:15278:5514
AATTCTCAGAAATCAGTTGATGATAAAACTGGTTTAGGATTCTGTAGTAAAGATGATTCGTCTTCCCAAGATACTCAACCAAAATTGAATATGAACAAAG
+
ABABBGBF1FGECGBFGGGEEGGEGGGGFGGEBGGF>>CFGE@DC<FFFGGGGCCFFCG0>/0FGGGGG>FGEGC:FGGDGGGDCGE@GGGGEF0FGGGB
@HWI-D00524:51:C587MANXX:4:1101:15307:5702
AATTCGTATTTTAGAAGGTATGATTAAACATTGTACATGTAATTGTTTGCCTTTGTATAATTGGTTTTTCAGACTTGTTTATGGGTTCAATTATTCCATG
+
BBBCBGG>GGGGGGFGGGGGGGGGGGGGGGGGGGGGEGGGGGGGEDGGGGGGGGGGEGFFFGEG>CFGGEG>1E>DGGGGGGC0B0C>EFGGGCFBFGGG
@HWI-D00524:51:C587MANXX:4:1101:15988:5726
AATTCAAGCAGTGATAGATTAGAAAATTATTACTTGATAGTTTGTATATTTTGAATATATGAATACATGCTGATGCAGTTGTTTTTATAAAATATTTTGT
+
B=BBCFGGGGGGGGGGGGGGGGGGGGGGEGGGGGGGDGGGEGGGGGGGGGGGFGGGGGGGGGGGGGGGGGGGGGGGGGGGGGGGGGGGFGEGCGECGGGG
@HWI-D00524:51:C587MANXX:4:1101:15783:5739
AATTCTATCAAAGATTCTTCCTCGTATCATACAGACAGGATAAAGGTGCAGAGTTTGCAAATCTGAGACAGGGTCAGTTGAATGTTGATGAGTATTTGGC
+
@BBCCGGGGGGGGGGGGGGGGGGGGGGGGGGGCGGGGEGGGGGG@GFGGGGGGGGG>GGGGGGGGGGGGGGGFCDGGFFEFGGGGGGEEGGG>EGGGGGG
@HWI-D00524:51:C587MANXX:4:1101:16403:5603
AATTCTTCTAACACACAAATATCGAAACATGCTGGAAATGAACAATACTTACATCCTCTTGTAGCCTTCAAAGAGAGGAACCCAAATCCGGTCTCGGAAT
+
CCBCCGGGGGGGGGGGGGGGGGGGGGGGGGGGGGGGGGGGGGGGGGGGFGGGGGGGGGGGGGGGGGGGGGGGGGGGGGGGGGGGGGGGGGGGGGGGGGGG
@HWI-D00524:51:C587MANXX:4:1101:16510:5508
AATTCAAGGTACCATAGATGTTACAGCTTTTTACAGTATTATTGGATCTCCCCGTAATCCATTTTCATCATTGTGCACCCTGCTGTCTGACGTACAAGCG
+
CCCCCEGCFGGGGGGGGGGGGGGGGEGGGGGGFGGGGGGGGGGF1CGGF1F>FBBEFGDGGCDDGGGGGGGGGGGGEGGGGEEGGGGGGGGGGGGGGGGG
@HWI-D00524:51:C587MANXX:4:1101:16871:5512
AATTCACAGTGCAAGTTTTGCTCGATCAAAAAGCTAAAATTTGGCTATAAAATCTTAGATCGGGATCCATTCGAACTTGGGATGAATTGCAACAACAATT
+
BBBBBGGGGGGGFGGGGGGFGGGGCGGGGGGGD>GGGGGGGGGGCGGGGGGGGGGGGGGGGFGDGD0BDGGGGCGGEGGGGGGGGGGGGGFGGGGGGGGG
@HWI-D00524:51:C587MANXX:4:1101:16962:5596
AATTCATTTATCATAGTTGATTTTACAAAGGTAATGTACTTTCCTTTGTTTTCATTCAACTTTGGTTGTGTATCAATCGCAGAATTTTAAATATGATTGT
+
CBCCCGGFGGGGGGGFGGGGGGGGGGGGGGGGGGFGGGGGGGGGGGGGGGGGGGGGGGGGGGGGGGGGGGGGGGGGGGGGGGGGGGGGGGEGGGEGGGGG
@HWI-D00524:51:C587MANXX:4:1101:17225:5582
AATTCAAAGGGATCAAATAGGAAAGGATACTCTGAATCATAGAACTATAATGAAATATACGATCAACCAACCTTTATCGAATTTGAAAAAGAGTCAGAAG
+
ABB@BG>=1?>FGB1BGD>1;EF>FBBFEGGGG>FEGC:FGGGGGGBGGEGGGGGGGGGGGGGFGEGB8BB/FGGGGEFG@GGDGGBG@GGGF0=:CFGG
@HWI-D00524:51:C587MANXX:4:1101:17479:5645
AATTCCATCTCTACTACAGAACTGGACGTGAGAGTTTCTTCTCATTCAGCTCCTCACGAATAAAAAGCTTCAAAATGGAATTTCACTTAAATTTGAATCT
+
BBBCBGEGGGGGGGGGGGGGGGGGCGGGGGGGGFFGGGGGGGGGGGGGGGGFGGGGGGGBGGGGGGGGGFGGGGGGGGGGGGGGGGGGGGGGGEGGGGGG
@HWI-D00524:51:C587MANXX:4:1101:17614:5705
AATTCCAGCTGATGTTCTCGCTGCTCATTATGGAGAGGAAGGTACGCTTTCTATTGTGAATTTTCCCTTTTGGTCTGGTTTAGTATTCACCGGTGAACTA
+
BBBCCGGGGGGGGGGGGGGGGGGGGGGGGFGGGGGGGGGGGGGGGGGGGGGGFGGGGGGGGGGGFGGGGGGGGGGGGGGGGGGGGGGGGGGFGGGGGGGF
@HWI-D00524:51:C587MANXX:4:1101:18140:5537
AATTCACTAAGTATAACATCATAATACTTCTCCAAATTCTTTTGACAGAATCAATCTCGCTGTACTGGCTATACCACATCCGTATATGTTAATCTACAGT
+
BA3@BCDFC1FFFGGDGG>GFGGGGGGGGGGGGGG>FGGECDE@BCEGGEGGGC1B@B1CF/=FEG1E@FGEEGGGGC>FF8FGE000F@C0=;FGG>BF
@HWI-D00524:51:C587MANXX:4:1101:18095:5625
AATTCTTCAGAATCTTATAATTCAGAAGAAATTCTGGATATTGAATCAGACATTTCTGATTTAGAAGAATGCAATAATTGTATACAAGGAAAATCTTGTA
+
ABBBBGGG>CBFGGGEGGGGGGGG>@FGGGGGGGGGGGGGGGGGGGGEFDGFB@GGGCD@DCFGEEGGGDECGGGGGDGGGGG@GGEGGEGG;FDFGGGF
@HWI-D00524:51:C587MANXX:4:1101:18187:5657
AATTCTCCGAGGCGGTATATCTAAATATCAAACAAATCAATACCCAATCTATATAATCTGTCTCAGCCCTCCTCTGATCATATACCTCTGATTCAGACTC
+
CCCCCGGGGGGGGGGGGGGGGGGGGGGGGGGGGGGGGGGGGGGGGGGGGGGGGGGGGGGGGGGGGGGGGGGGGGGGGGGGGGGGGGGGGGGGGGGGGGGG
@HWI-D00524:51:C587MANXX:4:1101:18217:5730
AATTCGCATATGGGTCAGGCCAGATCAATCCCCTCAAGGCCAAATCCCCCGGCCTAATATACGACATGGCAGAATCAGACTACATAAGTTTCCTCTGCGG
+
CCCCCGGGGGGGGGGGGGGGGGGGGGGGGFGGGGGGGGGGGGGGGGGGGGFGGGGGGGGGGGGGGGGGGGGGGGGGGGGGGGGGGGGGGGGGGGGGGGGG
@HWI-D00524:51:C587MANXX:4:1101:18256:5733
AATTCTAAGGGTTATCTTCGTTTGTTTGTGTAACTCGTTTGAAGATCCTGAGCAACATTCATCCGCTTTCGAATCAACTCAATCTTATCATTAATTTCCT
+
3BBCCFGFDGGGGGGGGGGGGGGGGGGGGGGFGGGGGGGGGGGGGGGGEGGGGGGGGGGGGGGGCGGGGGGGGGFGGGFGGGCGCGGGGGGGGGGGGGGG
@HWI-D00524:51:C587MANXX:4:1101:18694:5603
AATTCTTTGCGGGAGTAGTTGCATTCTGTGGCAGAGATGAAGTACCAGAAACCTACAGAAACAACAAAATAGAAACGATGATCTTTGTTTATGCTTCGCT
+
@BBB@GGG1@GGAGG<FGGGFGGGGFGGGGBEFCGGGCBFGGGGG>GDGEGGGGED>C@FGGGGGGGGGCGGGGGGGG>@CFF0:0DGB>FGG>EGGGGB
@HWI-D00524:51:C587MANXX:4:1101:18976:5607
AATTCAAAATATACTACCTTTTAGTCGCGGCTTATCGGCACAAGAAGGCTTGCCCCTCGAGTTAAGATTGCCACATACAAGTGCCTTATTGTGCATTTCA
+
BBBCCGGFGGGGGGGGGGGGGGGGGGGGGGGGGGGGGGGGGGGGGGGGGGGGGGGGGGEGGGGGGGGGGFGGGGGGGGGGGGGGGGGGGGGGGGGGGGGG
@HWI-D00524:51:C587MANXX:4:1101:18838:5689
AATTCTCGTATCCGTTGATTGCCACCTTATCATTTCTTGGACAATGTTCTCAATTGCCCCTTCATCATTTATTGTACGACGGCGTATTAATCTCAATAGC
+
BBCCCGGGGGGGGGGGGGGGGGGFGGFGGGGGGGGGGGGGGGGGGGGGGCFGGGG>F>GGG1FFCGGGEGGGGGGGGGGGGGGDEA<FEGGGGGGGGGGG
@HWI-D00524:51:C587MANXX:4:1101:19168:5588
AATTCAGTCCCTTGGCATAAAAAGAGTTGTTTCGCAAAATATGATTTCAAATACACAGTCAAACTTGCAAGAAAGAGTGTGGAGGGTAAAACGTGATGAC
+
BCCCCGGGD>FGGGGGGG>GGDEGEEGGGGGGCFGBBGGGDGGGGGGGFGGGGGFDGGGE>GCCD>CCBBFGG>E=;EFFFGGGFGFCFG>0CFFGGGCF
@HWI-D00524:51:C587MANXX:4:1101:19229:5698
AATTCATAGATATGTTGTGAAGATTATACATAACTATAAGAAATAAGAAATGATATCTATTGAGATTAGATTGACCGATATCGAGAATGTTGGATTATTT
+
CCCCCGGEGEGEGGGGGGGGGEGGGDGGGGGGGCG@GCDC@GBGGGGGCGGGGGGGGGGGFGGGGGGGGGFGGGGGGGGGGGGGG080=GF:FGGGGGCF
@HWI-D00524:51:C587MANXX:4:1101:19492:5500
AATTCAAAGGTATAATCACTACAAGAAATATGGCTTTCAACAACACATCAAAGACAACGGTTTTTACAAAAAACCGTTGTGGTATGTCATTTAACAACGG
+
BCCCCGGGGGGGGGGGGGGGGGGGGGGGGGGGGGGGGGGGGGGGGGGGGGGGGGGGGGGGGGGGGGGGGGGGGGGGGGGGGGGGGGGGGGGGGGGGGGGG
@HWI-D00524:51:C587MANXX:4:1101:19566:5500
AATTCGAGAAAGGTGATAAAGTATTTTTGAAAATATCTCCCTTCGGAGGAACGGTTCGATTTGGCATACGAGGGAAATTATCTTCTCGATATGTTGGTCC
+
CCCCBGGGFGGGGGGEGGGGGGGGGGGGGGGGGGGGGGGGGGGGEGGGGGGGGGDGGGGGGGFGGGGGGGEGGGGGGGGGGGGGGGGGGGGGGEDCDFFG
@HWI-D00524:51:C587MANXX:4:1101:19733:5582
AATTCTTGAAACAAAAGCAGAAAAATAATTCTGATTCTCAGCCTTCAGCATCATATGCTAATATCATCAAAGAAGATGATAATGATACAGCTCTTTATAC
+
CCCCBGGGCCFGGGGGEGGGGGGGGGGEGGGGGBCDCFGGEGGGEGGEGGGGGGFGGGGGGGGEGGGGGGGGGGGGGGGGGGGGGGGGGGGG>GGGGGGG
@HWI-D00524:51:C587MANXX:4:1101:19789:5553
AATTCCACAAAAACAGTCATATTCGGAAATAGTATGCACATCAATAATTTCATGCTCCTTCAATTATCATGATCATGTCCCTAAAAAATATAATTTTTTT
+
BBBBCGGGGGGGGGGGGGGGGGGGGGGGGGGGGGGGGFGGGGGGGGGGGGGGGGFGGGGGGGGGGGGGGGGGGGGGGGGGFGGGGGGGGGGGGGGGGGFG
@HWI-D00524:51:C587MANXX:4:1101:20278:5713
AATTCCAACTCTAAGTATCTCAGATTCATAAAGCCAGTAGCATTTTTCAGTATTCAAGAGAATTGAAACTATTCAACATCATATGCAAGAAACCAAAAAT
+
CCCCBEGCGGGEGG>FFDCGGFGGGGGGGEGGGGGGGGEGGEEGGEEGGGGGGGGGGGEGGEGG1DGGG@GGECGGGGECEBGG0FFFDGGF0;@FGGDF
@HWI-D00524:51:C587MANXX:4:1101:21021:5689
AATTCTTAAGAAAAATCCTTACGCCTTTTGTGAGAAATCCATCCGTCTGATTTTAAATCCGACTTCAGTAATGTAATCCTAGCAACGTAGGCTACAACTT
+
B@ABBGGGGGGGGGGGGGGGGGGGGGDGFGGGEGGGGGGGGGGGGGGGEGGGGGGGGGCFGGGGGGGGGGGGGGGGFGGGGGGGGFGDGGGGGGGGGGGE
@HWI-D00524:51:C587MANXX:4:1101:21248:5725
AATTCGAACTTAACTGTGGAGCCAACACTGGATTATCATTGTGTAATCCCATATCAGATTCGGTAATCACACCAGGACGAGTGCCAATCAGAGAAGGAGT
+
BBBBBGGGGGGGGGGGGGGGGGGGEGGGCEGGGGGGGGEG>FCGGFDGEGGGGCGGGGGGGGFGGGGGGGGGGGGGGGGGGBEGGGGGGGGGGGGGBGGF
@HWI-D00524:51:C587MANXX:4:1101:1300:5950
AATTCACAGTCTGTCTGGTAATGACAATATGAATAATTTCATATCAATATACCACTCCAATCAATAACAATCTGATAATTCTTGATTTAATTCAAAATCA
+
BCCBCGGGGGGGGGGGGGGGGGGEEGGGGGD=>FGGGGGGFFGGGGGGGGGGGGGGGFGGEGGGGGCGGGC=FGGGGGGDBFFFGGGGGGGGCGGGGGGG
@HWI-D00524:51:C587MANXX:4:1101:2334:5842
AATTCTACCGCCCGAGCGCGAAAGCGGTGGTGATAAGAATGATATTTCTTCTCTTTCTTTCTTCATTTCTTATACGATATTTCTAGAGGAAAGTTCGAGA
+
CCCCCGGGGGGGGGGGGGGGGGGGGGGGGGGGGGGGGGGGGGGGGGGGGGGGGGGGGGGGGGGGEGGGGGGGGGGGGG>EFGGGGC@DGFGFFGGGBGGF
@HWI-D00524:51:C587MANXX:4:1101:2910:5851
AATTCAAATTTGACAGCAACTCTTCAATCTTGGCCCTTTTAGTTTTCGAAAAATCTGTTGTGTGCTGTCAAGGGAATGGATCTGATCTGGGCTGCCACAA
+
CBCCCGDGGGGEGEGGGGGFGDGGGGGFGGGGGGGFBGGGGGGEGGGG@FGG@BFGG@FGGGGE@BFGEGEGGGBFFDGGGGG0@GCGEG0EGGBGGGGG
@HWI-D00524:51:C587MANXX:4:1101:3154:5791
AATTCTGCATACATGTTAACTAGACCATTACCTGGTTCAAAGTTCAGATATTGCATAGAGTCACTGCACCTCGAGGAAGAACAAAATCTAGCAAAGATGG
+
BBCCCGGEEG>GGGGGGGGGGGGGGGBGGEG:FGGGGGGGGGGG1CCFDFGGGGGGGGGGGGGGGGECGEGGGGGGCGGEGEFBGGGGGGGGGGGEGGGC
@HWI-D00524:51:C587MANXX:4:1101:3172:5956
AATTCTTATAAATTTATTTTATCTCTCAATTTAAGCATTTTTTCTCTTTTATTCAAATTTACAACTATTAATTCAATTAAGCACATAATTAGGGATAAAA
+
BBBBBGGGCGGGGGGGGGGGGGGGGGGFGGGFGEGGGGGGGGGEGGGGGGCCGGCEFGGG@DEGGGEGGECFGGECGG>@GEGGGGECGGGGCGGGGGGE
@HWI-D00524:51:C587MANXX:4:1101:3136:5968
AATTCCGATGTACTGGAAGAAAATGTGATATCTTTTATTCAACCTTGAACGAATATATATACCAAAAGAGTCCTAGCTCCACAAACCTCTAAAGATTATA
+
BBBBBGGGBBFGGGGG>GGGGGGGGGGGGGCGGEGGGGGGGGEEGGGGGGGGGGGGGGGGGGGGGGGGGGGGGGEGGGGGGGGGGGGGGGGGGGGGGGGG
@HWI-D00524:51:C587MANXX:4:1101:3209:5978
AATTCTTCGAGGCGTTATATCTGCTTATCAAAATATTACTAACCAAATACCACAAATATGTTCCAATGTTTCTCTGATCATCTTACTGCTGATCATGAAT
+
BBABBGGGGGGGGGBCGGGGGGGGGGGGGGGGGGGGGGGGGGGGGGGGGGGGGGGFGGGGGGGGGGGGGGGGGGGGGGFGGGGGGGGGFGGGGGFGGEGG
@HWI-D00524:51:C587MANXX:4:1101:3577:5912
AATTCCAATTCCTGACTTGTAGCCACTGTATGATTCTCAACATTGTCGTGTTTAGAAGCTCACTGTGCCACCATAGGTTCGGAGTTGGGGGGAAGTCTGT
+
CBCCBGGGGGGGGGGGGGGGGGGGGGGGGEGGGGGGGGGGGEGGGGGGGGGGEGGGGGGGGGGGGGGGGGGGGGGGGGCGGGCC=FFGFAGG.CDEGGGG
@HWI-D00524:51:C587MANXX:4:1101:3885:5881
AATTCGAAGTGCCATGCTATTATTACTTTATTATTACTTAATATTCATATGGCGAAGGCATAGTTCTCTTTTTTTTCTCAAATAAAAAAACCTCATTGGC
+
CCCCCGGGGGFGGGGGGGGGGGGGGGFGGGGEGGGGGGGGGGGGGGDGGGFGGGGGGGGEGGGGGGGGGGGGGGGGGGEEFGGGGEGGGGGBGBGGGGFG
@HWI-D00524:51:C587MANXX:4:1101:3976:5967
AATTCCAGGGAAAGAATCAGATCGACTGATTCTTGTACTAGAGTTTCTCGAGGAACACAAACCTTGGAAACGTCTAGAGTATGGAATGAAATTTATGGCA
+
BCBBBGGGGGGGBGGGGGGGGGGGGGGGGGGGGGGGGGGGGGGGGGGGGGGGGGGGGGGGGGGGGGGGGGGGGGGGGGGGGGGGGGGGGGGGGGGGGGGG
@HWI-D00524:51:C587MANXX:4:1101:4362:5964
AATTCAAATGGTATGACCAAGTCTCCTCTCTTTTGAATTTGAATTGGTTGATATCAAATGATTGTTGGAGGGATCTAGAATGAGGTGTGGCCGAATTCTC
+
BBCC@CGFGGGGFGGGGGGG0EGGFGGGGEEGGGGG>CCFD1<=EFD>DGGGCGE>E>FGGGGGGC1BGEG@<FGGGCEGGC>FFGGEGGGGGGGGBB:B
@HWI-D00524:51:C587MANXX:4:1101:4618:5916
AATTCAAAATCGAAAATCCTTACCGTATATCATTCATTCCTTGGCCATTTCAGGTCCGAATCTTACCATCTCCTGGCAAGAATCTAAAATAGCTCTGTAC
+
BABBBGGGGGGGGGGGGGFGGGGGFGGGGGGGGGGGGGFGGGFGGGCGGGEGGGGGGGGGGGGGGGGGGGGGGGGEGGGGGFGGGGGGGGGGGGGGGGGE
@HWI-D00524:51:C587MANXX:4:1101:4899:5781
AATTCTCAATCTAGAATCCTTATCGTACAATATTAACCCCTTGGCCATCTCAGGTCCGATTCTCACCATCTTCTGGAACTAATCTAGGGTAGCTCTGTAC
+
BBBBBGGCDEGGFGGGGEGGGCG@GFGGGGGEGCGD@BGGGGGGGGEFDGGGGGFGGGGGGEDCGDDBF@EDEGG>FGGEE@GGGGDGGFGGGGGGGGGG
@HWI-D00524:51:C587MANXX:4:1101:4933:5785
AATTCCAATTTCCTATCTGACTCTCAAATGTGTTCTTAATCCGAAGACCACTGGAAAGTGGAGAATGTGCGTGAAATTCAGGGACTTGAACAAAGCCTAT
+
BCBCCGGGGGGGGGGGGFGGGGGGGGGGGGGGGGDFGGGGGGGGGGGGGGGGGGGGGGGGGGGFGGGGGGGGGGGGGGGGGGGGGGGGGGGGGGGGGGGG
@HWI-D00524:51:C587MANXX:4:1101:4858:5838
AATTCTTTTCTCATTTGGACAATATTGTTAATATTGTCACTTCTTCTACTAAGCGCATTGCTGAATTACATACTGCACAAAGAAATGAAATTGAGTATAT
+
A@BBBGGGGEGGCFGGFGGGGGG>GGGGGGGGGGGFGGGGGGGGGGGGGEGG>F@GDGGEGGFGGGGGGGGGGGGGGGGFGGGGBFBFFFDGGEGGGGGG
@HWI-D00524:51:C587MANXX:4:1101:5429:5931
AATTCAACTAATCACACGTTCAAAATGGAACGAGAAAACGCCAGAACGAGGGCTCACCGAGCGTTAGTTTATCCAAATTAAAGATTTCAGGTGATGCTTC
+
BBBBBGCCGGEGGGGGGGGGGGGGGGGGGGGGCGFBGGGGGGGFGGGGGGGFGGGGGGGGGGGEGGGGGGGGGGGGGGGGGGGGGGGGGGGGGEGGFGEG
@HWI-D00524:51:C587MANXX:4:1101:5328:5976
AATTCATGTGCCCTAGTTTCTCATCATGGGGTGCACCAATGCTCTTTGTAAATAGGAAAGATGGGAGCATGAGGCTGTGTATCGATTACCGAGAACTGAA
+
BCCBCGGGGGGGGGGGGGGGGGFGGGGGGGGGGGGGGGBGEGGGGGCGGGGGGGGGGGGGEGGGGDGGGGGG0FGFGGEGGGGGGGGGGGGGGGBGGGGG
@HWI-D00524:51:C587MANXX:4:1101:5510:5852
AATTCTTTGAACCTTTCAAAGGCTTCAGACTTGTATTTCATCAAATACACATACCCATACCTCGAAAAGTCATCGGTAAAGGTGATGAAGTAGGCATGTC
+
CCCCCGGGGGGGGGGGGGGGGGFGGGGCGGGGGGGGGGGGGEDGGGGGGGGGGGGEGGGGGGGGBGGDGFFGEGEGFGGGCGGGGGGGGGGGGGGGGGGG
@HWI-D00524:51:C587MANXX:4:1101:6207:5946
AATTCAAAGGCTTAACATGCCTAACTTAGACGTAGAAATCATACTTACTCTCAAGCTCGATCATACCTTAGGACCTTCTATAATTATCCATGACATGACC
+
CCCCCGGGGGGGGGGGGGGGGGGGGGGGGGGGGGGGGGGGGGGGGGGGGGGGGGGGGGGGGGGGGGGGGGGGGGGGGGGGGGGGGGGGGGGGGGGGGGGG
@HWI-D00524:51:C587MANXX:4:1101:7094:5883
AATTCTCATTCCAGATTGGAATCAGAAATCAGAGTTTCGAATTAAACTCTGTTATAGATTTCTTCTGATATATCTGAATTGATTGTTTGTGAGTTCGAGG
+
A@BBBGGGGGFGGGGGGGGEGGGGGGECGEGGEGFGGGDGFGGGGGGGGEGGEDGEGCFGEGGGGGGGGGGGGGGGCGGGGEGGEDGGGGGGFF>G<0EE
@HWI-D00524:51:C587MANXX:4:1101:7151:5891
AATTCTCGAATTATTATAGATTATTAAAAAATAATCGTAAGTCAATTTAATATAAACTATCATTTTTATTATTTTTTTTATTCATGCAAAATAATATAAA
+
CCCCCGGGGGGGGGGGGGGGGGGGGGGGGGGGGGGGGGGGGGGGGGGGGGGGGGGGGGGGGGGFGGGGGGGGGGGGFGGDGG00ECGEGG@FGEEGCGCG
@HWI-D00524:51:C587MANXX:4:1101:7257:5914
AATTCTCGGCCGTTCCTTGTTGCTTCACGGATTGGCTTGTTTTTGTGATTTCGGGGATTGGCTCGATTCTATGTGCTCAAGGATGCATCTAGGCATGTAC
+
BBBBBGGGGGGGGGGGFGGEGEGGGGFGGGEGGEGGGGGFGEGGGEGDGGGGG@GGGGGBGGGGA<FGGGGG>D@CF0FDGGGGE@FGCCGCEGCGEG=F
@HWI-D00524:51:C587MANXX:4:1101:7601:5910
AATTCACGGCCTCTTTAAAAATTTGGGTTCACTTTCTAGCATGAAATAATAAAATTTGGACCAAAAGATTTTCCACCCTAGCTCTCTTGCTATGTTTGAG
+
BCCBBGG>>ECDFFGCCFDG@BEFFGGGBGCFGEGGGGGGE@FGGGGGGGGGGFGC>:F@DDGGGFBGFF@@@FG0C/D>GGEG0=CGG00FGGBDFGEG
@HWI-D00524:51:C587MANXX:4:1101:7893:5840
AATTCTGGTATATGCTGTAGCACATAATTAGGTATTCCATCGTTTTCTACTACGCTTAATCAGTTCATCCAATTCAGCTCTACATCAAATATAATTTCTA
+
BCBCBGGGGGGGGGGGGGGGGGFGGGCGGGGGGEGGGGGGGGGFGGGGGGGGGGGGGGGGGGGGGGGGGFGFGFGGGGGGFGGGGGGGGEGGGFGDGGGG
@HWI-D00524:51:C587MANXX:4:1101:8043:5750
AATTCAGGGGTATGCACATCACTCAGCAAATCAATATTTCTATCTGAAAGACACGTCGTATCAGAACTTAAATACAACCTTCCCTCTGAATGGTTTAGAG
+
A3A@>F;10/E;1>GGGGGGGFGEGGGGBF>FD1FGGGDGGGGGGGEGGG>GGGBFBCGB>FGGGGGGGGGGGGEGG;FGDCGGGGGG>DEGG@FGGGGE
@HWI-D00524:51:C587MANXX:4:1101:8002:5775
AATTCCTATATAACGTAAGCGATACAGTCAAAGCTTTTGCGATTCTTTTATTAACGGATTTATGTATCGGATTTCATTCACCCCACGGTTGGGAATTAAT
+
BABBBGGGGGEFCGGGGGECGGGGGGGGECDFGGGFBFG1//EF>FCFGGGGCGGG/FFG>FGGGGGGGG<<BGEGCGGGGGGGDDEE:F<AGBBDGGGG
@HWI-D00524:51:C587MANXX:4:1101:8096:5930
AATTCATCTAATATACATTTGTTTTTCTAGGCTTTTGGAATATGTTCCAATTGGGCCCCGTTTTTCAAATCTAATATCTCAGACATTGTTGGTACTCCTG
+
BBBBBGGGGGFGGGGGGGGGGGGGGGGGGGGBGGGGEGE1BGGGFGD1CCCGGC>BFGGGC>CF@>FGGGFG>::::0?@:F>GG@00CGGGFGF::@G@
@HWI-D00524:51:C587MANXX:4:1101:8444:5768
AATTCTTGTGGAAGAAGAGATTCCTCTTATAGGGAAGAGGTGGTAAGGGAAAACCTCCTAATATTATTCCTCAACATGGGAAACAGAGGCTTATAACCTA
+
BBBCCGGGGFGGGGBCE>DGFGG1FGGGG>FGGGGGGGGGGGGGGGGGGGGGGGGGEGGGEGCGGGGGGGGGGGGGGGGGGGGBBBBE=BGGGGGCFEGG
@HWI-D00524:51:C587MANXX:4:1101:8332:5824
AATTCCAAAAAAAATGTCATTGTTGCAGAACAAAATCCTCAAATCTCAACATGGTATTAAGAATAAACTGATGATTTACGGCTAGGTTCCTCCAAAATTC
+
CCCCCGGGGGGGGGGGGGGGGGGGGGEGGGGGGGGGDFGGGEGGGGGGGGGGGGGGGGGGGFGGGGGGGGGGGGGGGGGGGGGGGGGGGGGGGGGGGGGG
@HWI-D00524:51:C587MANXX:4:1101:8618:5788
AATTCCACAACACCCCTCGGGAACTTCTCGGAGCACATAATCAGCCTCTTTGTAACTTAAGCACCGAAGAAGTGGCCCTGCAAAAGACGTTCTAAACAAC
+
BCBB@GGGGGGGGGGGGGEGGGGFGGFFFGB/EGGGBGGGGGC@EB@@GGG>FGGGGFC1FGGGGDGGG/F>00CB@FGGGGGGGGBGGGGGGFGGGGGG
@HWI-D00524:51:C587MANXX:4:1101:8939:5884
AATTCAAATGCATATCAAAGTTACCGTTGAAAAATAAGTATAAATATAACTGAAGAACAGCAGATGAACATTCAAATGCAAATCTAATTGTTGTAAATGA
+
CCCCCGGGGGGGGGGGGG>@FGGFGFGGDEGGGGGGECG>FGGGGGGGGGGEGGEGDGECGGGGGGGGGGGGGGGGGGGGGGGGGFFGEGGGBFGGGGGG
@HWI-D00524:51:C587MANXX:4:1101:9218:5762
AATTCAAATTAAAATTTTAACACGTATATGCTGATACGATGATATATGCTATTACCATGTTTTTACAGGTCACAGTTACGTATACGACATGATAACATGA
+
B@BBCGGGGGGCGCGGGGEDGGGGGGGGGGGGGGGGGGBGGGGGGFGGGGGGEEGGGGGGGGGGGFGGDGCDGGCGGGGGGGGGGGGGGGGGGGGGGGEG
@HWI-D00524:51:C587MANXX:4:1101:9127:5850
AATTCAACACAAAGTAATAAAACCACCTTCCCAACCTTTCGCCCAGTCAAGTGTACATGATCTGGCAATGATCGAACAGGAGCCTTATAATTAGATTCAA
+
BABBBGGCGGFGGGGGGGCGEGGGGGGGGGGGGGGGGGGG<FGGGGGGFEEGGFFGGGGGGGGGGGG>GGGGGGGGGGGGGCGGGFEEGGEGGGFDFGGG
@HWI-D00524:51:C587MANXX:4:1101:9001:5858
AATTCTTGTCTCATGTCAAATTCAGTCTCCCAAGTAGCTTCTTCAACACCATGACGAGTCCATTGTACTTTCACCAACGGAATCATCTTCGTTCTGAGCT
+
CCCCCGGGGGGGGGGGGGGCGGGGGGGGGGGGGGGGGGGGGGGGGGGGGGGGGGGGGGFGGGGGGGGGGGGGGGGGGGFBBGGGGGG>FGGFGGGGGGGG
@HWI-D00524:51:C587MANXX:4:1101:9358:5848
AATTCCTCCCCTTCTTAGTCCTAGGCAACCCCAAAATAAAGTCCATAGAAATGTCAATCCAAGTTCTTCTTAAGAATAGCACGCAAAAGTGTTCCCAAAG
+
BBBBBGGGGGGGGGGGGGGGGGGGGGGGGGGGGGGGGGGGGGGGGGGGGGGGGGGGGGGGGGGGGGGGCGGGGGGGGGGGGG/EG>BFGBDG>>FDG0CD
@HWI-D00524:51:C587MANXX:4:1101:9350:5873
AATTCCAGCAATATCATTAAGCTCTAGCTTCCTTTTAACATTTTCAGTTAGTTGTCGATTGCATCGATACATCCTAGACTTTGAGGGGCTTATTTCATGA
+
BCCCCGGGGGGGGGGGFGGGGGGGGEGGGGGGGGGGFGGGGGGGGGGGGGGGFGGGGBGGGGGGGGGGGGGGGGGGGGGGEGGGBEGGGGGGGGGGEGE@
@HWI-D00524:51:C587MANXX:4:1101:9264:5912
AATTCATTGGATCCTTTTCCGCGTTCGAGAATCCCCTCCCTTCTTCCACTCTAACTAGGACCAATTTAGTCACGTTTTCATGTTCCAATTGAACACTTTC
+
BCCCCEGGGGGGGGGGGGDDGGGGGGGGGGGGGGGGGDGGGGGGGFGGGGGGGGGGGGGGGGGGGGGGGGGGFFGGGBGGGGGGGGGFFGDEBGGGGGGG
@HWI-D00524:51:C587MANXX:4:1101:9485:5916
AATTCTATCTGCAGCACATAATCTTTAAAGGACGTGACCTGATAACTATAAAGATCACTTCAGACTTCAGAGCAAATATTGGCAATCATGAAACTTACAT
+
?BBB@GDGGGFFEB@@FGD>=FGEFGGGG>1CD<F<D=GDGGC@FCCFGFG1<FDGGGEBG>@>>@FEGCF@BBCFDC:>F:FGGCGGG@FGGGGGG>DC
@HWI-D00524:51:C587MANXX:4:1101:9374:5921
AATTCAAGACGATTTTCAGGTTTCTTAGCCAAGTGAGGTAATTAGGTCCAGTTAATATGTGTTTGTCGAGTATTACGGATATCGGATTGCGAATCGAAGA
+
:AA>@C>D1CGGGEGGGFGGGC>FGGE@FGG1<EC1EGGCBD@G>1=FGG>CCG1CGEF@@@CDGGGG>B:D0@>F0EBC/EFFGG/FEGBG<>FGG>G/
@HWI-D00524:51:C587MANXX:4:1101:9586:5842
AATTCTGTCACTGTTTTAGCATTGCAAATTGATCCGAACTTGATATCGAAAATCCGAAAGGCCCAACGAAGCGATGCTCACATTCAAAAGTCGAAAGAAC
+
ABBCC>1?FGGGGGGEGGGGEBGGGGFFGGBGGGEDBGGGGGGGGGGDGGGGGGGGGF<EGGGGGBGGGBGGGGEGGGGCGGGGGGD>FG;CFFEBGBG>
@HWI-D00524:51:C587MANXX:4:1101:9670:5932
AATTCCATCTATATTTAGTGAATAACATAATGTATTCATCTACCAAACATATATCATGTAATTCAAGACTATACAGAGCTTGAGTATATTTCTTTTTCTT
+
CCCCCGGGGGGGGGGGGGGGGGGGGGGGGGGGGGGGGGGGGGGGGFFDGFGGGGGGGGEGGGGCGGBGGGGGGGGGGGGGGBCFGGGGGGGGGGGGG>FE
@HWI-D00524:51:C587MANXX:4:1101:9775:5975
AATTCCTTCAGGTAATCTCGATATTCATTATACGATGATTCATAATTCGGTAGCAGGGGAGCGGGATGCGGACTGTTGCTTTGAGGGGAGGAGGCCCTTG
+
?=ABBEGGGGGGGGGGGGGGGGGGGGDGGGGGEGDGGGGGGGGGGGGGBBGGGGGGGG>EGAEGGGGB@GGGGGFCGGGGGGGEBGGGGDG.;FGCF@DG
@HWI-D00524:51:C587MANXX:4:1101:10154:5906
AATTCAGGTTCTGATTGATGATTAAGAGTATAGTTGTTGTCGGGAGACATTTATTTTGTATCATGGGACTAATTAGAAATATTCATTGGGATATTGAAAT
+
CCBBCGGGGGGGGGGGGGGGFGGGGGGGGFGGGGGGGGBGGGGGGGGGGGGGGGFGGGGGGGGGGCE1FGGGGGGG@EGGGGEGGGGGEGBGGGGGGGGG
@HWI-D00524:51:C587MANXX:4:1101:10060:5939
AATTCAACTAAAGATAAAGGAAAATGTTTATGATCATGTTAAATGTTCATGTCATGTTGAGGAAAAGTTAAGGATTTATTTATGCATGTCATGAAAATGT
+
BCBCCGGGGGGGGGGGGGGGGGGGGGGGGGGGGGGGGGGGGGGGGGGGGGGGGGGGFGGGGGEGEGGGGGGGGGGGGGGGGGGGGGGGGGGGGGGGGGGG
@HWI-D00524:51:C587MANXX:4:1101:10259:5830
AATTCGCTTGACTGCCTTCCAATGCAGATGAAGAGGAGCTTGCATAAATTGACATACTTTATTCACACTATAGGCAATATCGGGACGAGTAATGGTTAAG
+
CCCCCGGGGGGGGGGGGGGGGGGGGGGGGGGGGGGGGGGFGGGGGGGGGGFGGGGGGGGGGGGGGGGGGGGGGGGGGGGGGGGFEGGGGGGGGGGFFGGG
@HWI-D00524:51:C587MANXX:4:1101:10618:5845
AATTCTGCTTCACAATGATAGGAAGAGCCGACATCGAAGGATCAAAAAGCAACGTCGCTATGAACGCTTGGCTGCCACAAGCCAGTTATCCCTGTGGTAA
+
CCCCCGGGGGGGGGGGGGGGGGFGGGGGGGGGGGGGGGGGGGGGGGGGGGGGGGGFGGGGGGGGGGGGGGGGGGGEGEGGGGGGGGGGGGGGGGGFCC0F
@HWI-D00524:51:C587MANXX:4:1101:10784:5751
AATTCCAAGGGTCGTCTTCGTTTATTCGCATAACTCGTTTGACGATCCTGAGCAGCTTTCATCCGCTGCTGAATCAACTGAACCTTATCATTCATTTCCT
+
AABBBGGGGGFGGGGGGGGGGGGGGCGFG<GGGFGGGGGGGGGGGGGGGGGGGGGFGEGGGGGGGGGGGGGGGGCCGGGGGGGGGGGGGGGFGGGGC0DG
@HWI-D00524:51:C587MANXX:4:1101:10986:5983
AATTCATCTCAGATTCCATTGCTTCAAGCCACTTGGATGAATCGGCATCAGATAACGCTTCCTTGAAGGTCCTTGGATCACATCCATGGTTAGGCTCATC
+
CCCCCGGFGGGGGGGGGGGGGEGGGGGGGGGGGGGGGEGFGGGGGGGGGGGGGGGGGGGGGGGGGGGGGGGGGFGEFGGGGGGGGGGFGGGGGGGGGGCF
@HWI-D00524:51:C587MANXX:4:1101:10925:5998
AATTCAAATAGAATCAACGAAAAAGGAATGTTATAATCCCTTTAGTTCCTGTCTAAAATAGAAATCCTTTTTTCTATCGATCTATTACTAATATATTCCC
+
BBBCBGGEGCFGGGEFGGGEGG@BCGB>FDFGFFGCGGGGGGGGGGGCGFCFEGDGFEGGEGGGGEFGGGGGGGGGGGGGGEGFFG@GGG>FFFGEG@FB
@HWI-D00524:51:C587MANXX:4:1101:11146:5785
AATTCCTTTGATATCTGCTATGAATATGACTCGATTATTGCAGAAAGGAGCGGATGGATTCCTTGTCTATTCAGTTGATCTACTGGAATCGAGTCCATCA
+
AABBBGGGGGGGGGGGGGGGGGGGGGGFGGGGGFGGGGGGEGGGEGGFFBGGGGA<GGGGGCGGGFFGGGEGGGGGEGGGG>FGGCFGGGG>DGGGGG>C
@HWI-D00524:51:C587MANXX:4:1101:11041:5792
AATTCATGTTAGTATGTGCAGCAACGGCCCCAATCGAGATCCAACGAATCCCTCAACACCAAGTAAGTATGCAGGACGTGCAAAGAAAATATTTTAAGTT
+
BBBCCGGGGGGGGGGGGGFGGGGGGGGGGGGGGGGGGGGGGGGGGGGGGGGGGGGGGGGGGGGGGGGGFGGGGGGGGGGGFGEGGGGGGGGGGFGGGGFF
@HWI-D00524:51:C587MANXX:4:1101:11172:5879
AATTCTATATATATATAAAATAGAAAAGAAATTCATAATTTCTCAAATCAAAATAACCAAAAAAAAACATTAAGTTGTATTTAGATGGATGTATTTGAAA
+
CCCCCGGG>GG>GGGGCGG1FGGEGGEGGEEGGGGGGGGGGGGGGCEGGGGGGGGGGGGGGGGGFG@FGGC>FGGCBFGGGCGGGGGGGGGGEGGGGGGG
@HWI-D00524:51:C587MANXX:4:1101:11136:5893
AATTCATGTTATTAAATTGTAAGTGAATAACAACAAGATCATCACTTCATCAGATGCATCCCTAGTGACGGAAATTATTTTATTTATAACACCGAAGTTC
+
CBBCCGGGGGGGGGGGGGGGGGGGGEFGGGGGGGGGGGGGGGGGGGGGGGGGGGGGGGGGFGGGGGGGGGGGGGGEGGGGGGGGGGGGGGGGGGGGGGGG
@HWI-D00524:51:C587MANXX:4:1101:11029:5946
AATTCTCGTCTTTCTGAGATCGAACAACGTATGGTTGCACACACTCCCTCCCCGAATTTAGATGCCTTCAACCTAGAACATCAGATTCGGCTTCTTCAAA
+
BCBBBGGGGGFGG>GGGGEGDCGGG<FGGGGGGGGGGGGGGGGDGGGGGGGGGGGGGGGGGGGECGGGGGGGGGGGGGGGGGGGGGGGGGGGDGGGGEFG
@HWI-D00524:51:C587MANXX:4:1101:11255:5853
AATTCCATTAATAACAGGTCGTTTTGATCCTTTGGAACAACTCGATGAATTTAGTAGATCATTTTAGGAGGCCCTAATCAAATGACTATAGATCGAACCT
+
BBBB<11FF@DEGGGGGGFGGGGGGFGGGGGCGGGCFG1BDGGGGGGGGCDGGEGGGC>C@@@FGGG1:F/FGGGFGGC>GGG@0=:00;0:=0C<EGGB
@HWI-D00524:51:C587MANXX:4:1101:11445:5912
AATTCATTGGATCCTTTTCCGCGTTCGAGAATCCCCTCCCTTCTTCCACTCTAACTAGGACCAATTTAGTCGCGTTTTCATGTTCCAATTGAACACTTTC
+
BCCCCGGGEGGGGGGGGGGGGFGGGGGGGGGFGGGGGGGGGGGGGGGGGGGGEGGGGGGEGFEFGGGGGGGDGGGGGGGDFGGCCGGEFGGGGGGGGGGG
@HWI-D00524:51:C587MANXX:4:1101:11474:5945
AATTCCATTGAGTGTGAGAGTTGGATAGATGACATTGTTATAATGTTCGACTCCCTTGACTACACAGATGAACGAAAAGTTAAACTGATTGGGCATCAAT
+
CCCCCGGGGGGGBFGGFGFGGGGGGGGGGGGGGGGGGGGGGGGGGGEGGGGGGGGGGGGGGGGGGGGGGGGGGGGGGGGGGGGGGGGGGGGGGGGGGFGG
@HWI-D00524:51:C587MANXX:4:1101:11703:5765
AATTCGTTTTCATTTGGTTCGAGAAATGGTATAAGAAAGAAGTATGGATATGCAAAACATCCGTACAAAGAATAACATAGTTGATGATGTTGAGCTCTTT
+
CCCCCGGGGGGGGGGGGGEEGGGGFFGGG>EGEGGGGGGGGGGGEGGGGGGGGGGGGGGGGGGGGGGGGGGGGGGGGEGGGEGGGGGGGGGGGGGGGGGG
@HWI-D00524:51:C587MANXX:4:1101:11658:5766
AATTCAATATTTGTACCAAGTTAGTATATGTTTTTTTTCTCCAAATGATGGCGTCTGGGATTTGTAGCAGATGGTCGAAGATAGCTGCACATTTTCCGGC
+
<<A@@GGGCGGGGGGDGED0EFD1;FFGGGGGG10BGGFCFGGGGGGG@@@G@FGGF>1:CGG1FCGGGGGGGCFFAAFG/EEGGGECGGGGEFGFFF.C
@HWI-D00524:51:C587MANXX:4:1101:11658:5863
AATTCTCGATACTGGTCACTCAAACAACCATCAATTAATATCTACAACTCATAATCAATATCATAACCCCTTATCAACTCTGAAATCTGCATAATCTCAT
+
BBB@BG@GGGGGG1>FFCFGG>DGFGEEBDFGGFGGGGG@DCGGFGGCGGDGGGGGGGGEGGGGGGGGGGGGGGGGGGGGGGGGGGGGGGGGEFGCGDGE
@HWI-D00524:51:C587MANXX:4:1101:11523:5977
AATTCATCTAAGTTCTTTTTAAAGCTTATGTATATAAACTCAACCTTAATCACTCCAAATTAATTAAATTATTAAAGCGTTTAACAATATGATTAGAGTT
+
CCCCC@G@GGGGGGGGGGGGGGGGGGGGGGGEGGGGGGGGGGGG>FGGGGGGGGGGGGGCGGGGGGGFGEDFGCCFFDCFBGGGGCGGGE>GDGGGGEDE
@HWI-D00524:51:C587MANXX:4:1101:11644:5990
AATTCTCAATATCATAAAAGATGAATAATAATCAATTGTTCTTTACAATGATGAAATTTTCGAGTATATATTGTCTCAAAATCAACAAGATATCAAATCT
+
BCBBBGGGGGGGGGGGGGGGGGGGGGGGGGGGGGGGGGGGGECDFGGGGGGGGGGGGDGGGGGGGGGGGGGGCGGGGGGGGGGGGGGGGGGGGGGGGGGG
@HWI-D00524:51:C587MANXX:4:1101:11926:5830
AATTCGATATAGGAATACCACATCTGGAAAACCGGGATCCCTAGACTAGGATCGAGTCTAGTCTGAATTGTAGATCTACGAATATTGTCGACAGCATGAT
+
CBBCCBGGGGGGEGGGGGGGGGGGGGGGGGGGFGDGGGGGGGGGGGCEGGGGGFFGGG1@GDGGGGGGCGGGGDGCGGFGGDGGC0FFG<EGGGGG0FDF
@HWI-D00524:51:C587MANXX:4:1101:11927:5883
AATTCTCTTGGCGGTCCTCATGAGTATCTACTTGCATATCAAGATTAAGTGTGCATCTATAGACATTATATCTGAACGTTTTATAAATTCAAAAATTAAC
+
CCCCCGGFGGGGGGGGGGGGGGGGGGGGGGGGGGGGGGGGGGGGGGGGGGGGGGGGGGGGGGGGGGGGGGGGGGGGGGGGGGGGGGGGGGGGFGGGGGGG
@HWI-D00524:51:C587MANXX:4:1101:11803:5973
AATTCTGTAAAAAAAAATTACAAAAGTATATAAAAATCTTGCAAAAAAATGTACAAAAATCCATAGAAATATGATTTTAAATATGTGAAATTGTGTTAAA
+
AABBBGFGGCGGGGGGGGGGGGF1FFGGGGGGGGGGGGGGGGGGGGEGGGGGGGGGGGGGGGGEFGGFGGGGGGGGGGGGC>BEGGGGGGGGGGGGGGGG
@HWI-D00524:51:C587MANXX:4:1101:12052:5864
AATTCCTATCAATTCAATAATAAAGAAAAATAAAAGGCCACATTAGAGAAAAAACAAATTAAAATGAAAAAAAAGAACAAATAGGTAAACAGAGGATTCA
+
BBBBCGGGGGGGGGGGGGGGGGGGGGGGGGGGGGGGGGGGGGFGGGGGGGGGGGGGGGGGFGGGGGGGGGGGGGGGGGGGGGGGGGGGGGGGGGGGGGGG
@HWI-D00524:51:C587MANXX:4:1101:12435:5767
AATTCCATATTACTCTGTAAATCATGGATTAATGTTGCTTTACAAAATGTGGACTTTCTTTTCTGAATTTTATTGATGGTTTTAGTAAGGAATGAGACGA
+
CBCCCGGGGGGGGGGGGGGGGGGGGGFGGGGGGGGGGGGGGGGGGGGGGGEFGGGGGGGGGGGGGGGGEGGGGFGCFGEGGGED>FGGF>FGGGGGEGGF
@HWI-D00524:51:C587MANXX:4:1101:12875:5814
AATTCTGCATTTCAGTCAATGCAAGTGAAGAGTTGTTCCAAGCTTGAATCAATTTAGTATGTTTTGAAATTTCTGTTTTTAACTGACATATCAAAGCTTG
+
ABB>BGDGGGGGGGGGGGG1FFGGGGGGGGGGEGGGGCGGEGGEGGGGEGGGGGGGGGGCFFFGGBED11:FGGEGGEGGGGGGGGGGGGGGGGGGGGGG
@HWI-D00524:51:C587MANXX:4:1101:13240:5873
AATTCATCAGATGATTCAGAACAATTCAGAAACAGATTAAATCAATACAGAACAGAACATATCAGAACACACAAAACACTGTTACTCATCTCATTTCCAT
+
BBBBCGGGGGGGGGGGGGGFGGGGGGGGGGGGGGGGGGGGFGGGGGGGGGGGGGGGGGGGGGGGGGGGGGGGGGGGGGGGGFGGGGGGGGFGGGGGGGGG
@HWI-D00524:51:C587MANXX:4:1101:13268:5963
AATTCGCATTTCGTGTGTCATACCAGGTCACTCAAGAACATGCTAGCAGTTTGGTCTAAACTATGTTATAAGCACTTCAATATTTGTTTGTATATCAATT
+
BBBBCGG>FGGGGGGGGGGGGGGGGGGGGGGGGGGGGGGGGGGGGGGGGGGGGGGGDGGGGGGGEGCGGGGGGGGGGGGGEGGCGGCEGGGGGGGGGGGG
@HWI-D00524:51:C587MANXX:4:1101:13644:5756
AATTCACAAATCGATTGCATCGACTTTGTAAATATTCTATATTTCCATTTAGGGTGGTAATTTCAAAATGATTTTGAGATTCAAATTCAAACAAATACCA
+
BBBCBGGGGGGGGGGGGGGGGGGGGGGGGGGGGGGGGGGGCGGGGGGGGGGEGGGG/FGGGGGGGGGGGGGCEEGG8BFGGGGECGGGGGGGGGGGGGEG
@HWI-D00524:51:C587MANXX:4:1101:13509:5846
AATTCCAGTAGAGGTAACTCAGTATCGTGGTCTTATTGGCTCATTATTATATCTTACTGCCAGTAGACCCGATAGTATGTTTGCTGTTTGTATTAGTGCG
+
BCCCCGGGGGGGGGGGGGGGGGGGGGGGGGGGGGGGGGGGGGGGGGGGGGGGGGGGGGGGGGGGGGGEGGGGGGGGGGGGGGGGGGGGGGGGGEGFGGGG
@HWI-D00524:51:C587MANXX:4:1101:14195:5791
AATTCCAGAATTTGCCATTGGTCTTTGTGAACCTGGAACTAACATTTCCCTCATCAAGACTCCCTACTGATATGATAAACTCGTTGAAGTCTTTCATGCT
+
CCCCCGGGGGGGGGGGEGGGGDGGGGGGGGGFGGGGGGGGGGGGGGGGGGGFGGGGGGGGGGGGGGGGGGGGGGGGGGGGGGGGGGGGGGGGGGGGGEFG
@HWI-D00524:51:C587MANXX:4:1101:14269:5774
AATTCCTGACTATTGCATGGGAACAGGTTCATCTTCGAAGTATTTTTCCCTTCCAATATTTTTCTATTGGAGCTTCCCTTATTCCTTTTATTGAACATAA
+
BBBBCGGGGGGGGGGGGGGGGGGGGGGGGGGGGGGGGGGGGGGGGGGGGGGGGGGGGDGGGGGGGGGGGGFGGFGGGGGGGGGGGGGGGGGGGFFGGGGG
@HWI-D00524:51:C587MANXX:4:1101:14694:5887
AATTCTTCCAACAAATGATGATATGCACATACAAATTTGGGCCCTAATCTTGCTTTAATATGGAATTAAGGCACTATTTGTTTTTGACACCATTTAATTA
+
3:ABBGGG>FEGGGGGG>FG>FGGGEGGCGGEG@GGGEGGGGGDGGGGDCGEF>FGEE>F>EFGCGFGGECEGFEGCC0@BFGGGBBGG>EFDGEGC0FG
@HWI-D00524:51:C587MANXX:4:1101:14948:5845
AATTCAAATTCAATCAAGTAGAGCGTATTAAGTTCAATTATTTTATTTGTAGCAACCAAGTAGTTAGCTTGTCGGAATTAAAGTAAATAAGAACGCAATT
+
CCCCCGGGGGGGGGGGGGGGGGGGGGGGGGGGGGGGGGGGGGGGGGGGGGGGGGGGGGGGGGGGGGGGGGGGGGGGGGGGGGGGGGGGGGGGGGGGGGGG
@HWI-D00524:51:C587MANXX:4:1101:14765:5846
AATTCAACTCCTTGAATTTTATCACCTCCAAAATTTCATATTTAATAAACTCAACTTTTGAGTTTAATAAATTAAATTCTCAAATTTTATAAATTCAACT
+
BCCBBGGGGGGGGGGGGGGGGGGGGGGGGGGGGGGGGGGGGGGGGGGGGGGGGGGGGGGGGGGGGGGGGGGGGFCGGGFGGGGGGGGGGGGGGGCFEDGG
@HWI-D00524:51:C587MANXX:4:1101:14974:5935
AATTCTGATGGACGGATATTTCACAATCGCAAGTCTAAAAGGCGTAAGGATTTTTCTCTCAAAAAACGTCGCCCCTTTTTTGAATTTATGAGGTAAAGAC
+
BCBCBGD1FFFCGBD/E=FGGFGGCG>DGDBBCEFFFGGGGFDG//E0EEEGGEGGGGGEGG@GDE>GGGGCGGGGG0FGGGGG0<FGGEGEGG0FG=@@
@HWI-D00524:51:C587MANXX:4:1101:14992:5941
AATTCGGAAAGGTACTTTTGGAACACCAATAGGCATGGATGAAAAGAAAAAAGAACTAAATACTCTATTTCACTTTGATATGAAAACGTAACAATAGGGT
+
CCCCCGGGGGGGGGGGGGGGGGGGGGGFGGGGGGGGGGGGGGGGGGGGGGGGFGGGGGGGGGGGGGGGGGGGGGEGGGGGGGGGGGGGGGGGGGGGGGGG
@HWI-D00524:51:C587MANXX:4:1101:14879:5970
AATTCTCCTTGGCCTTCAACCTCTCGCGCTCGAGCGGTACAATTTCACCGCCCGAGCGCCAACTCTTCTGCACCTTATTTTCTTGACTTGGCACTTGGCT
+
BCBB@GFGGGGGGGGGGGGGFGGGGGGAGGGGGFGGGGGGGGGGGGGGGGGGGFCBGCGGGGGGGGGGGEGGGGGGGECFGGGGCFGGGGEGGGGGFDGG
@HWI-D00524:51:C587MANXX:4:1101:14917:5996
AATTCAGTCTTGAAAACTTCCCACGTGATCACAATACCACGTAGTGCTATTACTCTTTGGATTGTAATCCACCAACTTCTGGCAGCCTCTTGTAATTGGT
+
BBBB@CFGFGGFFEDGGEGGEGGGGGG>FFGGGGFCGGGGBGEBGECCBFCFGGGGGGGEEEFGGGGGGCGGGGGGGGGGFEGGGGGGGG>GD=E@F>BD
@HWI-D00524:51:C587MANXX:4:1101:15027:5891
AATTCTTGTTTGGGCAGTTCATACCATCCATACATAGTGTTTTGATCTAAGATTTCAATTCTTCCGTGTTTCAGCAGTAACATATTGTTCCATGGAGCTA
+
CCCCCGGCGGGGGGGGGGGFGGGGGGGGGGGGGGGGGGGC@GGGBGGGGEEGEGGGGCGGGGGG>C=@<FGGGGEG0FEGGGGGGG>FGGECGGGFEGGG
@HWI-D00524:51:C587MANXX:4:1101:15296:5756
AATTCACAAAGATTTCAAGAATGTTTCTGCTTTTGATTTATTAAGGCAATGGGATTTTGTGTACCATTGAAGATTTTATTGTTCTAGGATCTCGTTTTAG
+
CCCCCGGGGGGGGGGGGGGGGGGGGGGGGGGGGGGGGGGGGGGGGGGGGGGGGGGGGGGGGGGGGGGGGGGGGGGGGGGGGGGGGGGGGGGGGGEGGGGG
@HWI-D00524:51:C587MANXX:4:1101:15325:5824
AATTCATTTATCAACAGATTTTTTTCTTCCATTTGAACTCATTTCAATAATTCTTTTAGTTGCTTTAATAGGTGCAATTGTTATAGCTCGTCAATAATAA
+
BBBBBGGGGGGGGGGGGGGGGGGGGFGGEGBGGG>CFGGGGGGGGGGGFGGGEGGGEFCGEG>GCGECGGGGGFGGGCGEFGEGGCGGG<CBB<DC@CFG
@HWI-D00524:51:C587MANXX:4:1101:15251:5970
AATTCTGGCTTCTTCTGTATAATTCTTATCGTGGCAATCATTTGATAACAAAATACCTTTTCACGGGAATAACAGTATTGCAAATGGCCATAACTTTTAG
+
BBB@@DFEGGGGGG@DDD@BF1FGCEGGCFGGGDGGGDGGGGFGCFG@@>FFGGGF@FGGG>CEG<G<GGGGGGGGE>C0BGFFF0EGGCEGGGCGGC:0
@HWI-D00524:51:C587MANXX:4:1101:15575:5990
AATTCACCATCTCGCGCATATGCACGTCCCATGTCAACGCATATGCGCGAGACCTACTATATCTGCGCTTGTACCATAATCTTGCTCGCGCATATGCGCG
+
B@BBBGGGGGGGGGBBGGGGGDGGGBGGGGGGDFGGGGBCGGGGG@GBCGA<BGGGGGGGGGGGGGGGGGGGGGGGGGDG>GEGGGGGGGGGGGEDGGGB
@HWI-D00524:51:C587MANXX:4:1101:15954:5926
AATTCAGAGGTAGTTGCATTTATGAATTTGCAGCGACCTTACCATTTTGCAGATATCTTGAGTAGAGCGAAGAGAGCGGAGGCGAGTCTGATTAGACAAT
+
CCCCCGGGGGGGGGGGGGGGGGGGGGGGGFGGGGGGGGGGGGGGGGGGGGGGGGGGGGGFGGGGGGGGGGGGGGGGGGGGGGGGGGCFGGGFGGGGGGGG
@HWI-D00524:51:C587MANXX:4:1101:16386:5797
AATTCATTATTGATCATAAATAAAACCTGATGCATGTCAACTCTTCACTTCAAATAATTTTCATGTTCTATGAATTTAGATCTTTAAATGCCTTGGTTTA
+
BBCCBGGGGGGGFGGGGGGGGGGFGGGGGEGG>GGGGGGGGGGGGGGGGCFGCGGGGGEGGGGGGGGGGGGGGGGGGGCGGGGEGGGGGDGGCB0F>CEG
@HWI-D00524:51:C587MANXX:4:1101:17012:5906
AATTCAACAAAGGGAAAAAGAAAAAAGAAAAATGTATATGATCATGAAAAAGATTTTTTGTTATGTCAAGGAAAATGTTAAGGTTTATGTGACGCTTGTC
+
CCCCCGGGGGGGGGGGGGGGGGGGGGGGGGGGGGGGGGGGGGGGGGGGGGGGGGGGGGGGGGGGGGGGGGGGGGGGGGGGGGGGGGGGGGGGGGGGGGGG
@HWI-D00524:51:C587MANXX:4:1101:17499:5879
AATTCATGCATTGATATATATATAACGTTTATCCCTTCGAAAATCAGAAGAAAAAGTCGAGAAAAGCTCTGGGAAAAGAGTGAAAAATCCTTACGCCTTT
+
B@BBBGG>BCFEG>D1F@G@FGGGGFGGGGBDG:FGGB@:@FG1CFG1F@GGGFBB@FB//EDGG10<CD0F>0;FB>DG0=FGGGGGCGCG>CFBE;F@
@HWI-D00524:51:C587MANXX:4:1101:17278:5917
AATTCATATTTCGCTGTCAATTGGCAATTGCTTAGTCTATGCTGCCTTGTAAAGATTTGCACAGCATCTGATTCTTTAATCTGTGTTCATCAAGTTTGTT
+
:<AB@FGEFGGGGGGGGGFFCGECGGGGCECGFEFGGGGGFGGGGGGFGGGGCCDCGGGGGGE@>FGGGGEGGGG1FGGC0FEGG>GGGGGGGCBCDGGG
@HWI-D00524:51:C587MANXX:4:1101:17487:5964
AATTCCGATCATGATCGTCATGAAAAACAAAGGACAATGGCTGAGGGTCTTCACAGATTATGGATGTTTCGACCCCCATTGGTTTATTCAAAAAATTCAG
+
CCCCCGGGFGGGGGGGGGGGGGGGFGGGGGGGGGGGGGGGGGGGGGGGGGGGGGGGGGGGFGGGGGGGGGGGGGGGGGGGGGGGGGGGGGGGGBGGGGGG
@HWI-D00524:51:C587MANXX:4:1101:17478:5980
AATTCCAACTTTTTCTTTAAAAATTTCAGAGGAAATGAGAAGAAGCTTATCGGAAAACTCATTCTTATCAACATTAAATGTTGTGCAGCCAAGGTATGTG
+
BBBCBGGGGGGGGGGGGGGGGGGGGGGGGGGGGGGGGGGGGGGGEGGGGGGGGGGGGGGEGGGGGGGGGGGGGGGGGGGEGEGGGGGGGGGGGFGGGGGE
@HWI-D00524:51:C587MANXX:4:1101:17740:5918
AATTCCTTAAAATGATTAAGGATCCAATATTAAAATCTACAATTATTGATCAAATGGAAAATACTGCTTCAACAAGCAATAATGATAATAACATTCTTGT
+
BBCCBGGGGEDGG>FGGG1FGGGGBGDGEGGGGGGGGGGDEEGGGEGCGGDFGEGGEGDGGGGGGFFGGGGGGGGG0CGGGGGGGGGGEGFEGGGEGGGG
@HWI-D00524:51:C587MANXX:4:1101:17743:5955
AATTCGACCAAGTGTGCACCAATCTTTGGGGTCCTCAGCATCAGACTCTCGACCGAGGGACTCTAACTATTTGGCTCGACATTAACTCAGGTACACATAA
+
@ABBC@FG><GGGGGGGGGGGGG>GGGG>FDGGEFG>GEGGGGGCGGGGGG1EG>GGGGGGGGGEGGGGGGGGGGGGG<GGGG>FEGGGGEGGGGGGECF
@HWI-D00524:51:C587MANXX:4:1101:17616:5988
AATTCCTTTCCATGATGGAAGATTTATTGATTTATTATCACTTTTCAGTTGTTTATAATTTATGTTTTTTTTTTATTTTGGCGACGAGTTTGTTCGAACA
+
BBCCCGGGGGGGGGCCGGFGGDGGGGGGGGGGGGGGGGGEGGGGGGGEGGGGGGCGEGGGGGGGGGGGGGGGGG0FGGG;/0/9;E/CFCFCDG08FFEG
@HWI-D00524:51:C587MANXX:4:1101:17853:5791
AATTCATCGGTAAAGGTGATGAAGTAGGCATGTCCATGCTTAGTGGTGATGCTAAGCGGACCGCACACATCGGTATGGATCAAATCCAATAACCCTTTGG
+
CCCBBGGGGGGGGGGGGGGGGGGGEGGGGGGGGGGGGGGGFGGFGGGEGGGGGGGGGGGGGGGCGGGGGGGGGGGGGGGGGGGGGGGGGGGGGGGGFGFG
@HWI-D00524:51:C587MANXX:4:1101:17929:5799
AATTCTATTGAAGTATTTGACTGATGTTATTTAAGAATTTGATTTGATATTTAAAATAATTTGTTTTACTTATTATTTTGTATACTTTCATGTTGTTTAT
+
BBBBBG@FCGEGGGGGGGGFGGG@FGGGGGGGGGG>GGGGGGGGGGGGGGGGGGGGGGEEGGEGGGGG>FEGGGEGGGGGGEGEGGGGGGEEGG0GGG>G
@HWI-D00524:51:C587MANXX:4:1101:17934:5843
AATTCTAATTCCCTCTGCATTGCAACTCCAGAGGGCTTCGAGATTGATGCGTTGAAAGAAATTGGAGTTGCTTCTACTATTCAACTCGCTGAGGGGTTCA
+
BCCBBGGGGGGGGGGGGGGGGFGGGGGGGGGEGGGGEEGGBGEGGGGGGGGGGGGFGGGFGGGGEGGGGGGFGGGGGGGGGGGGGGGGGCFBGGBG>DEG
@HWI-D00524:51:C587MANXX:4:1101:17855:5966
AATTCTCTCGTTTTAGATTTCAACAACTTTATATTTTATTTTTATGTCTTGTAAATTCCTACATTTTATTGAAAATATAAACAATGTCAGGCGTTTATTC
+
AAAB@GGGCGGGGGF>1;FGGFGGGEECGGEGGGGGGGGG@FGGE1>C<FGG1=1FF1>C1CFGCCGGGG@1CBFG@CDGGGGG0B0CFCGGG88/=CFE
@HWI-D00524:51:C587MANXX:4:1101:17771:5975
AATTCAGTTAACTGATCGATACAACTGAAGTTCATTCTCGGCAACTGATTCTTTACCAGCTGATCTCTCAGCTGTACACGTCATCAGTTGAAAGCGACAA
+
BBBBBGGGGGGGGG1EGGGEBGBGGGGGGGGGGGGGGGEBFB<EEGGCFGFGGGGGGGGGFGGGGGFDBGGGGGGGGGGGFGDFGGGGGGGGFGGGDGGG
@HWI-D00524:51:C587MANXX:4:1101:18116:5798
AATTCCTGGCTCATGGACATTTGTTGGACTCTTTTTGTATTAAATAATAACTGAATCTAATCCTAACTAATCATCAGACCCTATCTAAGCATCCAATGTC
+
BBCCBGGGGGGGCGGGGGDEGGGGGGGEGGGGGGGGGGGGGGFGGGGGGGGGGGGGGGGGEGGGCGGGG1FGGGG>F@FGGGGE>@GGGEGEGGG0GEGG
@HWI-D00524:51:C587MANXX:4:1101:18257:5755
AATTCCATGCATTCGAACCAAGTGTGGAATCTTGTGGATCCACCTGAGGGAATTGTTCCCATAGGGTGTAAATGGATTTACAAGAGGAAACTTGGGGCGG
+
CCCCCGGGGGGGGGGGGGGGGGGGGGGGGGGGGGGGGGGGGGGGGGGGGGGGGGGGGGGGGGGGGEDGGGGGGGEFFGGGGGGGGGGFGGGGCGGGGGGG
@HWI-D00524:51:C587MANXX:4:1101:18267:5785
AATTCTCTATGGTGGTCTGACCTCACTCGTTGGATGTGCAGCAGCATCACTGAGGTTTTTTTTTGTCCATAGAGTCTCTAAATTGATGTCCAATACTTGT
+
ABBCBGGGCGG1FGGGGGGGGGGGGGGGGGGGGGGGGGGGGGGGGGCGGGGGGEGFFGGGFGD@91C:FFGGGGG0FGGGGGGFGGDFE;@DGG0FGCCG
@HWI-D00524:51:C587MANXX:4:1101:18536:5979
AATTCTTGAAACAAAAGCAGAAAAATAATTCTGATTCTCAGCCCTCAGCATCATATGCTAATATCATCAAAGAAGATGATAATGATACAGCTCTTTATAC
+
CCCCCGGGGGGGGGGGGGGGGGGGGGGGGGGGGGGGGGGGGGGGGGGGGGGGGGGGGGGGGGGGGGGGGGGGGGGGGGGGGGGGGGGGGGGGGGGGGGGG
@HWI-D00524:51:C587MANXX:4:1101:18847:5982
AATTCGATTGGATACTACTTCTATCATCCCCAAGAAACAAAAGTGTTTGTTTCTAGGAATGCAACCTTTTTGGAAAAGGAATTTCTATTGGATAGAAAAG
+
BCCCCGFGGEGGGGGGGGGGGGGGGGGGGGGGGGGGGGGGGGGGGGGGFGGGGGGGGGGGGGGGGGGGGGGGGGGGFCFGGGGGGGGGGGEFGGG0BFGG
@HWI-D00524:51:C587MANXX:4:1101:19109:5771
AATTCGAGAATTTCAGTGATTCAGAAATGTAATCAGAATGTTCAGAAATTGATATTGATAGTCAGAGCCGAATACCAGGTAGGTATTTTTCTTTAAATTA
+
CCCCCGGGGGGGGGGGGGGGGGGGGGGGGGGGGGGGGGGGGGGGGGGGGGGEGGGGGGGGGGGGGGGGGGGGGGGCGGGGGGGGGGGGGGGGGGGGGGGG
@HWI-D00524:51:C587MANXX:4:1101:20224:5788
AATTCCCTAGACTAATTAATATACTCTGTCGAGCAATATTAATACTAATCATAAACATGCAGTACTCAAGTGTCCTCAAGTATTTAACAGTTCAAGATTG
+
BCCBBGGGGGGGGGGGGGGGGGGGGGGGGFGGGFGGGGGGGGGGGGGGGGGGGGGGGGGGGGGGGCGGGGGGGGGGGGGGGCGGCGFGGGGGGGGGGGEG
@HWI-D00524:51:C587MANXX:4:1101:20026:5899
AATTCCTGTGATATTTAGATTGTCTATGACTCGATTTTTACAGAAAGGAACATATAGTATCCTTATGTATTCAGTAGATATACTGGAATCGAGCATGGCA
+
CBCCBGGGGG1FGGGGEGGGGGGGGGGGGFGGGGGGGG@FGGGGGGGGEGGGGGGGGGFGGGGGGGGGGGGGGGGGGGGGGEGGGGGGGGEBGGGCEGGG
@HWI-D00524:51:C587MANXX:4:1101:20482:5891
AATTCCTGTCTCATATCTGATTTAGTCTCCCAAGTGGCTTCTTCCATGCCATGACGAGTCCATTGAACTTTCACAAGAGGAATCGTCTTTGTTCTGAGCT
+
BBBBBGGFG1>;FGGGCG@1EGGGGED:EEFDF0F1>FB@FGGFGCG1<FGGCDGGBGGGGCGG>FGCGGB@GFEG>@FGFFFDGDGGGGGGB:ED00FG
@HWI-D00524:51:C587MANXX:4:1101:20660:5810
AATTCAACTACTTGAATTTTCATCACCTCCAAAATTTAATATTTAATAAACCAAACATTTGAGTTTAATAAATTAATTCCCAAATTTTATAAATTCAACT
+
CCCCCGGGGGGGGGGGGGGGEGGGGGGGGGGGGGGGGGGGGGCGGGGGGGGGGGGGGGGGEDGFGGGGGGFGGGGEGEGEGGGEGGGGGGGGGGGGGGGG
@HWI-D00524:51:C587MANXX:4:1101:20532:5932
AATTCCTTGCTAAATTGTCCGATGGAGAGCTATCTGTGGTTCTTGGTGATGTAGTAGTGGATGTGTATCTCTTTCTCTCCCCCCCAAAAGGGTTTGTAGC
+
CCBCCGGGGGEGGGGC>FGCGDGGCGGGGGGGGGGEGGGGGG>FDGGGG1FGGGGGGGGGGGEGGGGGGGGGGGGEGGGBGGGGGG/FGG<>CBCGEGGG
@HWI-D00524:51:C587MANXX:4:1101:20529:5949
AATTCTACGCCAAAGCAACAGTGCATGAAGGAATGATTGTTCATACCCAAGGAGATGCTTCTATCTCCATTGATGCCGCACACCTAGGAGCAACCTTCCT
+
BBCCCGGGGGGGGGGGGGGGGGGGGGGGGGGGGGGGGGGGGGGGGGGGGGGGGGGFGGGGGGEGGGGGFGGEGGGFGGGGGGGGGGGFGGGGGGGGGGGG
@HWI-D00524:51:C587MANXX:4:1101:20972:5880
AATTCAGTAAAACAGAATATTCGGCAATATTAAGCCCGAGGAGCACCCACAGCCAACCACAATACAATGTACAGGTAAACAAAATCGAACCCAAATCAAC
+
CBBBBGGGGGGCGGGGGFGGGGGGDGGGEGGGGGGGGGGGGGGGGGGGGGGGGEGGGDGGGGGGGGGGFGGGGGGFGGGGGGGGGGGGGGGGGGGGGGGG
@HWI-D00524:51:C587MANXX:4:1101:20833:5948
AATTCAAATGTTTCCGGATTGATAAATACATAGTCAGAGATTGCATGCAATATTAGTTGATCAACGCCCATAGGCTTTTATCCCTCAGAGTTATCGGTAT
+
BCCCCGGGGGGGGGGGGGGGGGGGGGGGGGGGGGGGGGGGGGGGGGGGGGGGGGGGGGGGGGGGGGGGGGGGGGGGGGGGGGGGGGGGGGGGGGGGGGGG
@HWI-D00524:51:C587MANXX:4:1101:1464:6178
AATTCGAAACGGAATCGAGGACTGGTGGTAAGTCCACTTTGAAAGTGACTAAAGCATTGGATGCTACAACAATCGAGCCACCAGTTTCCAAAAAGTCTGC
+
BCCCBGGGGGGDGGGGGGGGGGGGGGGGFGGFGGGGGGGGGGGGED@FGGGGGGGGGGGGGGGFGGGGGGGGGGGGGGGGEGGGGGGGGGGGGFGCGCGG
@HWI-D00524:51:C587MANXX:4:1101:1339:6212
AATTCGAGAAAGGTTTCAGAAATTTTCAGAGAAATCCTTACGCCTTTTGTGAGAAATCCGTCCGTTAGATTTTAAATCCGACTTCGGTACCGAGTTCCTA
+
AAABB0CDGGGGGGDEGGGGGGGGGCC@1DG@FGCGGGGGFGGGGG:FGGGCG@FGGEEGGEAGGBFG1CFDFGEFGGG/CGGDGFG/E<@GG<EF8CDG
@HWI-D00524:51:C587MANXX:4:1101:1609:6040
AATTCTAAATCTAGAATCCTTACCGTACAATATTCCTTCTTCGGCCATTTCAGGTCCGAATCTTACCATCTTCCGGAATCAGTCTATGGTAAATCTGTAC
+
BBBCBGGCDFCGGGGGGGGGGGGGBGGGGGGGGGGGGGGGGFFBDGGGGGEGGGGGGGGGGGGGGGGGGGGGDGG/8EGGGGGGGGGGFGGGEBDG0EFG
@HWI-D00524:51:C587MANXX:4:1101:1628:6116
AATTCCATAGTAAATGAACTTGAAGCGGTGACCGTTTTCCATTTACAAAAATGATTTTCGAATATGATGTAGTTAAAAACTTCCTTATTGATCCGATAAG
+
BBCCCGGGGGGGGGGGGGGFGGGGGGG<GGGGGFGGGGGGGGGGGGGGGGGGGGGGGGGGGGGGGGGGGGGGGGGGGGGGGGGGGGGGGGGGGGEDGGGG
@HWI-D00524:51:C587MANXX:4:1101:1898:6150
AATTCAAATAGAATCAACGAAAAAGGAATGTTATAATCCCTTTAGTTCCTGTCTAAAATAGAAATCCTTTTTTCTATCGATCTATTACTAATATATTCCC
+
ABBBCGGGGGGGFGGGGGGFGDGGGFFFGGGGGGGGGGGGGGGGGGGGGGGGGGGGGGGGGGGGGGGGGGGGGGGGGGGGGGGFGGFGGGEGGGGGGFGG
@HWI-D00524:51:C587MANXX:4:1101:1927:6192
AATTCAGTAATGGGTTATCATAAATCGGTGGTCAGCATTGAGGAGTGGAGTACTTATTGCGAAATCACTCGCTCTGGTTTTTCTTTGCTTTCTGGTAGAT
+
B@BBCGGGGGGGEG>FGGGGGG;;@EDGFGGGGGGGGGGCFFGFD<CFFBDGGGEGGC>CGGEDBGDG@>FG=::FE>0F0CD000:::@DGEGECB000
@HWI-D00524:51:C587MANXX:4:1101:2181:6038
AATTCTCTCAGAAGGAAAAGAGAGAAATTCAGAGAAAGGGCCGAGGAAGGGATTGCAAAATCCTTACGCCTTTTGCGAGAAATCCGTCCGTTTGATTGTG
+
ABBBCGFGBCGG1EE@FGEGEGGGEFGG>1FGGCFGGEGG<FGGG>/F>>GGE@FEGGGGGGBFGGGEGG>GGGGG<BGD/FFFEGDFGGGGGG=F=F0C
@HWI-D00524:51:C587MANXX:4:1101:2162:6078
AATTCCTTTGATATTCGTACTAGCTATGACTCGATTATTACAGAGAGGAGCAGAGTGACTCCTTATGTATTCAGTTGATCTACTGAAGTGGAGTTTATCA
+
CCCCCGGGGGGGGGGGGGGGGGGGGGGGGGGGGGGGGGGGGGGGGGGCGGGGGGGGGGGGGGGGGGGGGGGGGGGGGGGGGGGGEFGGGGFGGGGGGGGG
@HWI-D00524:51:C587MANXX:4:1101:2263:6238
AATTCCTTTGATATCTGTATTATATATATGACTCGATTAATACAGAAATGAACAGATGGTATCCTTATGTATTCAGTAAACCTACTGAAATCGAGCATAG
+
BBBCCGGGGGGGGGGGGGGGGGGGGGGGGGGGGGGGGGGGGGGGGGGGGGGGGGFGGGGGGGGGGGGGEGGGGGGGGGEGGGGGGGGGGGGGGGGGGGGG
@HWI-D00524:51:C587MANXX:4:1101:2560:6023
AATTCTTATCGTACAATATTCATCTCTTGATCATCTCAGGTCTGATTCTTACCATCTTCTGGAACTAATCTATGGTAGCTCTGTACTTGGTCCGCATATC
+
BBBBBGGGGGGGGGGGGGGGGEGGGGGGGGGGFGGGCGGGGGGGGGGGGGGGGGGGGEGGGGFGGGGGGGGGGGCGGGGGGGGGEGGGDDGGGDGGGGGG
@HWI-D00524:51:C587MANXX:4:1101:2543:6128
AATTCCGAACAAAAAGTTCTATTTCACATTTTAATATTTTATAATCACTTCAGTTTTGTTCTCTTCAACAAAATATCCCGATTTCTTTTGAAAATTTGGT
+
BBA@BGGGGGGGGGGGFGGDGFFGFGGGGECD>FFGFFFB==EFFGGGFGGGGFB@FCFB<E1CDCFGGGEGGGGGGEGGDDGGFFDGGFGGEGEGGGEG
@HWI-D00524:51:C587MANXX:4:1101:2613:6192
AATTCAAATTGGACATGAAAATTTTCATAAATGAATTTAAGAGTTCAAAGAAGCACACCACCAATGTCAGTCACCTTGTAGGGAAAGTTAACCCAAAGTG
+
CCCCCGGGGGGGGGGGGGGGGGGGGGGGGGGGGGGGGGGGGGGGGGGGGGGGGGGGGGGGGGGGGGGGGGGGGGGGGGGGGEGGGGGGGGGGGGGGGGGG
@HWI-D00524:51:C587MANXX:4:1101:2752:6016
AATTCCCAAAGTTATACACTCTCGCAGGGCCGTATATTCTTCATGCTGATCAACGATGATTACAATATCGGGTAACCCTGTCATATATTTAATCCCGCCC
+
BBCCBGGGGGGGGGGGGGGGGGGGGBGGGGGGGGGGGGGGGGGGGGGGGGGGGGGGGGFGGGGGGGGGGGGG>G>GGGGGGGGGGGGGGGGGGGGGGFGG
@HWI-D00524:51:C587MANXX:4:1101:2933:6060
AATTCACGCACCACCGAGACTACCGCCGCATGAGGTTGATCACAGAATTGGTCCCATCCACGCCTTCTCATATCGACAAGAATATCTAATTGGCGGTCCT
+
?3:@BGGBE<GGGGGECG<AGGGGD<@<CCFGCC@EFB>1==CFC111C@@FCGGE>GGGCCDGGBGGGGGBFDCGCF>C>@GCFGFGGGGCG0CC.CGD
@HWI-D00524:51:C587MANXX:4:1101:2987:6135
AATTCAGCAACAAATGGAAGAAATAGTACTCACACATTCTCCCAAATGGATTAGTAGGTAAGAGTAAAGACAGCTGAAAAGTTTGCCAAACAAATAGAGA
+
CCCCCGGGGGGGGGGGGGGGGGGGGGGGGGGGGGGGGGGGGGGGGGGGGGGGGGGGGGGGGGGGGFGGGGGGGGGGGGGGGGGGGGGGGGGGGGGGGGGG
@HWI-D00524:51:C587MANXX:4:1101:3224:6053
AATTCAATGAGCCAAAGCTCTGATACCAAATGATACGAATCCTCGTACGAATGAAAGGCAAGCACGAATATAAAAATCGCACCCTCAATTCAATAACAAA
+
CCCCCGEGGGGGGEGGGDGBGGGGGGGGGGGGGGGGGGGGGGGEGFGEGDGGGGGGGGGGGGGGGGG@GGGGGGGGGFGGGGGGGGGEFGGGGGGGGGGG
@HWI-D00524:51:C587MANXX:4:1101:3063:6161
AATTCGAGACCCGTTGATTGCTTTTGTAACAGCCCTTTTTACTTGGGAAACTACCGGAGGCACTTCTATATTCCCCATACCTATGTGATCTTACCATATC
+
33<@@DEDGGG>CBGGGGGFGGDFGEGGG>FGGGGE@FGEGGGFGCGDGBGGGGGGBCGG/F>FFEB>FF@GGGGEF0EDEGGGEEGGGGECC8?CFC@F
@HWI-D00524:51:C587MANXX:4:1101:3032:6197
AATTCATTGTGGCCATACCTGGTACGAAAAGCAGTCTTAGGCACATCTTCTTCTCGAACTCGTACTTGATGATAACCAAAACGAAGATCAATCTTAGAGT
+
BBBBBGGG>FCGEGGGGGEGGGGGGGGGGGGGGEGGGGGGGGGEGGGGGGGGGGGGGGGGGGGGGGGGGGGGGGGGGGGGGGG@GFGGGFGGGGCEGGGE
@HWI-D00524:51:C587MANXX:4:1101:3553:6018
AATTCCTTTTCTATAAAAATATAGAATATTTTGAAAAAATTCCAACGATTACCCATATCCAAGAATAGAATAATTGAGAGAAAGATATTGTGATGATAAA
+
BBBCCGGGGGGEGGGGGEEGGGGGGGFGGGGGGGGGGGGGGEGGGGGGGGGGGGGFGGGGGGGGGGEGGGGGGGGGGGGGCGGGGGGGGGGGGGF@FGGG
@HWI-D00524:51:C587MANXX:4:1101:3643:6077
AATTCAGATCATTAATTGTGACTTTCCTCAACATGACATGACATGACGATGGATCCATCTACATAAAACCACAGTACTGGGCGGCGGGGACATCAGCGAC
+
CCCCCC@FGGGGG1FCDBF11;@@FGFEGGGDGB:CGGDF@FGGDBDFGCGFEGGDD1CFFDGGGEDG1GG=FFGGGGGGB>B</C.C::GGGGDGBC:D
@HWI-D00524:51:C587MANXX:4:1101:3671:6167
AATTCTCATTCCGGATTGGAATCAGAAATCTGAGTTTTGAATTAAACTCTGTTATAGATTTCTTCTGATATATCTGAATTGATTGCTTGTGAGTTCGAGG
+
CCCCCGGGGGGGGFGGGGGGGGGGGGGGGGGGGGGGGGGGGGGGGGGGGGGGGGGGGFGGGGGGGGGGGGGGGGGGGGGGGGGGGGGGGGEGCCGGGGGG
@HWI-D00524:51:C587MANXX:4:1101:4406:6037
AATTCCCCCACTGGCTTCTTGCCGGTGATTAGTTCTAACATCACAACCCCAAAGCTGTAGACATCGCTCTTTTGGTCGACTTTCAAAGTGTATGCATATT
+
CCCCCGGGGGGGGGGGGGGGGGGGGBBDGGGGGGGGGGGGGGGGGGGFGGGGEGFGGGGGGGGGGGGGGGGGGGGGGGGGGCG@FGGGGGGEGGGGGGGG
@HWI-D00524:51:C587MANXX:4:1101:4835:6075
AATTCACATTTGGACAATTTGGCATACAAATGACTAGTACGAAGAGTTTGAAGTACCAGTCTCAGATGTTCAGCATGCTCCTTCTTCGATTTCGAATACA
+
AABB=@DGGGGGGGG>GGGGC1FGGGGG@FGGEGGGGEEGGG>CGEEGGGGFGGGGGGG@>@FF>1=DFFGEGGGG>GEFGGGGGEGE0=C0FBFDBBFG
@HWI-D00524:51:C587MANXX:4:1101:5201:6059
AATTCATTCTGCTCTTACCTGTATTTTTGTTGCACGACAATCATGAAAAGCAAAAAGAAAAGGGATCTTTGACGCATCACTCATCTTTGAACAAGTCATA
+
CCCCBCGGGGGFGGFGGGGGGGGGGGGGGGGGGGGGGGGGGGGEGG1FGGFGGGGGGGGGGGGGFGGGGGGGGGGGGGGGGGFGGGGGGGGGGGGEGGGG
@HWI-D00524:51:C587MANXX:4:1101:5167:6083
AATTCCTGACTATTGCATGGGAACAGGTTCATCTTCGAAGTATTTTTCCCTTCCAATATTTTTCTATTGGAGCTTCCCTTATTCCTTTTATTGAACATAA
+
CBBCBGGEE>DFFGGGGGGFGGGEFGGGFEGGGGGFGGGGGGGGGGGFGGGFBFGDGEGE1EF>>EGG>FEGGGC0BF0FCGGGGGGEGGGGEFGGGGGC
@HWI-D00524:51:C587MANXX:4:1101:5701:6151
AATTCAGAGATGGGGTGAGCAGACAGAATCGGAGAGCGATCGCCATCAGCAATTCTTTGAATCAGCGGCTGGAGATCCTCATACGTAACCACCGGGACCT
+
CCBCCGGGGGGGGGGGGGGGGGGGGGGGGGGGGGGGGGGGGGGGGGGGGGGGGGGGGGGGGGGGGGGGGGGGGGEGGGGGGGGGGGGGGGGGGGGGGGGG
@HWI-D00524:51:C587MANXX:4:1101:6039:6190
AATTCTTTGAATATCTCATAAAGTAACACAGATTGGTTGTACTATTAAGTTTGTCCCAAACTGCCTGCTTCCTCATACTATTAAGGAAGAATATTTAAAA
+
B@@BBFGGCGDG>FC>FGGDGGGGD1CGGEG:@FCB1:CFF@BGEG>1EFGGEEGGGGEGG>FGGCFBG>:F@:FG0CFF0EGC>GFGG@E00F0DG:EF
@HWI-D00524:51:C587MANXX:4:1101:6704:6162
AATTCTGGATTTCCTCCGAGTAAGAAGTGAGGTGTGAAATAATAGGTCTTGGTTGAACTGAGCTTTCCTCTAGTAGTAGTTTGTTTTGGATTACTTGACA
+
CCCCCGGGGGGGGGGGGGGGGGGGGGGGGGGGGGGGGGGGGGGGFGGGGGGGGGGGGGGGGGGGGGGGGFGGGDGGFGGGGGGGGGGGGGGGGGGGGGGG
@HWI-D00524:51:C587MANXX:4:1101:6782:6033
AATTCTCTTAGTCCAAGTGGTTTGCCACCATATAAAATCATACTGAAAGTAGGAAGTCCTATCATGCTCTTGAGAAATGTTGCGCCCGAACTTGGTCTAT
+
CCCCBGFGGGGGGGFCEGGGGFGGGCFGGBFGGGGGGGGGGG1FGGGGGGGGGEGGGFDGGGGGGGGGGFGGGGFCGGGGGGGGGGGGGGGGGGGGGEGG
@HWI-D00524:51:C587MANXX:4:1101:7379:6178
AATTCATCCTTGGATATTTCAAGACCGTGGTAAAATTGAAAGTGGACGCTCATGATTTTGGTGGAGGATTTCGGGCTCCCTTTGGCACCCCGTATTCGCG
+
BCBCBGGGGGG@GF1E@GGCGGGGGGGGGGGGEDGGG1CCEGBFG>FGGGGGCGGBD@FGGGEGGGGDGGGGG<AGGGGGGGGECGEGGG@GG@D@BFGG
@HWI-D00524:51:C587MANXX:4:1101:7553:6059
AATTCCAACCCCTTTACTCGATATAACCAAATATGGTGTTCCTATATCGAATTCCGTAATGGATTCCATTACTCGATATAACCATACATCCAGTGTCCTG
+
CBCCCGGGGGGGFGGGEGGBGGGGGGGGGGGGGGGCFCGGGGGGGGGGC>E?=EECFEEE>FGFGE@FGGEGGGGGGGGGGEGG>GGEGFGGGGGGGGGG
@HWI-D00524:51:C587MANXX:4:1101:7736:6119
AATTCAAATAAAAAAAATGTTTAAGTTCATGATGAAGCGATGAGATTTTTGACATGTATATGATGATACGACATGACATGATTTGACACGACATGATTTC
+
BCBCBGGGFGGGGGGGGGGGGGGGGGGGGGGGGGGGGGGGGGFGGFGGGGDGGGGGGGGGGGGGGGGGGGGGGGGGGGGGGGEGGGGGGGGGGGGGGGGG
@HWI-D00524:51:C587MANXX:4:1101:7831:6175
AATTCTTTGAACCTTTCAAAGGCTTCAGACTTGTATTTCATCAAATACACATACCCATATCTCGAAAAATCATCGGTAAAGGTGATGAAGTAGGCATGTC
+
BBBBCGGGGGGGGGGGGGGGGGGGGGGGGGGGFGGGGGGGGGGGGGGGGGGGGGGGGGGGGGGGGGGGGGGGGGGGGGGGGGFFGGGGGGGGGGGGGGGG
@HWI-D00524:51:C587MANXX:4:1101:7796:6219
AATTCTAATTGATGTGATTATAGCCGAACCATACCGAGACTGAATTGGGCAAAGCATTTGAATTACTCAAGTTTCGGGCAGAACTAGTGGCGCCCGAGCG
+
CBCCBGGGGFEGGGGGGFGGGEGGGGGGGGGGGGEB>><CGGGGGGGGEGGGFDGEFGGGGFEGGGGGGEGFFGGBGDGAGBGGGGGGCEGGGGGGGFGG
@HWI-D00524:51:C587MANXX:4:1101:8184:6116
AATTCAAATTGAAAATTTATATTTGAAACCAAAGTTGGTTCCTGTATTTAAATTATTTTTGAGGATATGATTTGTTTCGTCATTGATTTTGATAAATATG
+
AAA@BGGGCCDGGGGGGGGGGGGGGGGGGGGGGGFGGGGGGGGGGGGGGGGGEGGGGC@CCFGGGGGGGGGCGGEGGCFGGGGG>GGGGEGBGCEGEGGG
@HWI-D00524:51:C587MANXX:4:1101:8144:6188
AATTCCTTGATATCCGTATTATATATGATTCGATGATTATCGAAAGGAATGGAGTAATTCCTCGTATATACGTTGATTATTGAAGATGAGCCTATCATGA
+
CCCCCGGFGGGGGFGGGEGGGGGGGGGGGGGGGGGGGGGGGGGGGGGGGGGGGGGGGGGGGGGGGGGGGGGGGGGGGGGGGFGGGEGGGGGGGGGGGGGG
@HWI-D00524:51:C587MANXX:4:1101:8158:6215
AATTCGTTCGCAGCCAAAGTGCAGAATGCTTGAAACATGATTATCAGTAGATCGAAATGTATTATTTATTACTGTATTTAGGTTCGCTATCACCGGAGAT
+
CCCCCGGGGGGGGGGGGGGEGGGGGGGGGGGGGGGGGGGGGGGGGGCFFDEEGGGGGGGGGGGGGGEGGGEGFGGGGGGGEGGGGGFGGGGGGGGGGGGG
@HWI-D00524:51:C587MANXX:4:1101:8722:6104
AATTCTCGAGATTTAGGCAAAAAAAAAATGATGATATTCGAGGAAAGTAAGAATTAATTTTACAATTTTAAGAAATTTGAAAACTTATTTAGTAGTAAGT
+
BCBCCGGGFGFGGEGGGGGGGGGGGGGGGGCGGGGGGGGGGGGGGGGGGGGGGGGGGGGCGGGGGGGGDGGGGGGGGGGGGGGGGGGGGGGG@FGGCDFG
@HWI-D00524:51:C587MANXX:4:1101:8909:6029
AATTCCCTAACTACCGACACCACAGCCGCCTTAGGTTGCTCGCTAAATTTGCCCCATCCTCTTCTTTCTAATTCCACCATGGGTGGCATATATCGATCCT
+
BBAB@GDFGGGGGGGGGDGG=BGGGEGGDGBGDGD:@FGGGGGGGGEFGGG@1FGGGGGGGGGG@GGGGGCFGG0FGFFGGEGB=/FFGGGC@FF>F@.8
@HWI-D00524:51:C587MANXX:4:1101:8826:6136
AATTCTTGAAATTTGATTTAGAATACCAGCAGGTGGTTCTCTATGTTATTTTGCAGTGTTGGTGTACTATGTCAATTTAGATATCTATGTCAATTTAGAT
+
CCCCCGGGFC;FGGGGGGGGFGEGGE1F>>=FBFGGGGEGGGGGGDGGGGGG1CGBFGGEGE>0F1:@FGGFFGGEGEGFGGCGEG>FEFFGGG>F@CFG
@HWI-D00524:51:C587MANXX:4:1101:9386:6028
AATTCAAGGAAGGTGAAAATGTCCTACTCTACAACTCTCGGTTGCGACTATTTCCCGGAAAATTGAAATCGCGATGGTCCGGTCCATTCATGATTTCTAA
+
<ABBBGBFFDBGGGGGGGGEGGGGGGGGGGDGGGFGGGGGEFGGGGFGGAGGE>1:/EGG/CFF>FEGEG/0<>CFBGGCACG/C8FCCDGBGE>F@FFG
@HWI-D00524:51:C587MANXX:4:1101:9489:6120
AATTCAAGACTTCAACAGCCTCAGACCGAGAAAAGAAAGATATAAACCAATGTTAAACCGGGAGATATAACTCGAGTAAGATGTAACTTGAGTTTCCCAA
+
A?B@BG@>1CDFCFGD;C1B;FGGEGGGGGGBGG>@GGGGFEGGFGGGG>>F1=FGGG1/9CGCFGGGGGGGEDFGGGG>DGGGGGGG000FFFFGGGGG
@HWI-D00524:51:C587MANXX:4:1101:9395:6220
AATTCTAATATTCATACCACAAACTATAAAAATGTTCGATCAAGTTCTTTTGAAATATGTGGTCTCTCCATTAGACAAAGTAAGACAAATTTGTTTTTAA
+
CCBCBGCFE@FFFGGFGGGGGEGEG@GEGCDGGGGGEBDCFGGFD1EFGCCFFCGCGD>F:1:EDEGFGG0@F0EFGGGGGGGGGGGBFFEGGGG@F0FG
@HWI-D00524:51:C587MANXX:4:1101:10093:6028
AATTCTTTGAACCTTTCAAAGGCTTCAGACTTGTATTTCATCAAATACACATACCCATACCTCGAAAAGTCATCGGTAAAGGTGATGAAGTAGGAATGTC
+
CCCCCGGGGGGGGGGGGGGGGGGGGGGGGGGGGGGGGGGGGGGGGGGGGGGGGGGGGGGGGGGGGGGGGGGGGGGGGGGGGGEFGGGGGGGGGGGGGGGG
@HWI-D00524:51:C587MANXX:4:1101:10360:6036
AATTCAACTCACGTTTTTATGATTCATGTGCAAGGGAACTTCCGAGTTTGGTTGCTAAGGGGCTATTCACGTTGAAATTTATGGTGTCATAGGGATGGAG
+
<=ABBG1C;=FCGGGGGGGG1;=CFGGGGCG>GFGGE>FGG@1C<9:EF@<CFFGE>FG>FEGGBG@GGGFFFEB@BB@D0FD>DG@F0@F0FGD@FC8;
@HWI-D00524:51:C587MANXX:4:1101:10566:6208
AATTCTCAGTCAAATCGATTCCAAAAAATCATAACAATTACATAAACAGTCCGTTCTTTAATCTGACTTCGATTCTATGATGTCTAACATGACAAGAACA
+
BBBBBGFGGGGGFEG;CGGGG>FDEGGGBFFGGGGGCD1C1@GFGGGGGGGEGFGGEGGEGGGDGGEFFFGGGGGGDG>FCGGGGGGGGFGGGGGGGBGF
@HWI-D00524:51:C587MANXX:4:1101:10978:6164
AATTCAAGACTTCGACTTCGTCAGATTGACAAGAGAAAGGTATAAATCAATGTTGAACCGAGGGATGCGACTCGAGTTATTGCTTTAATACCTTTGTGTT
+
CCCCCGGGGGFGGGGGGGGFGGGGEGGGGGGGGGGGGEGBGGGGGGGGGGGGGGEGGGGGGGGGGGGGGFBGGGGGFGGGFGEGGGGGGGFGGGGFCFGG
@HWI-D00524:51:C587MANXX:4:1101:11156:6224
AATTCTTTTGGCTGCTGAGAAATGTGATTGCTTAGGGTTTGCTTGAAATCTGGCACACATACAGACAGCAAAGACAATATCAGGGCGACTGGCTGTTAGG
+
B@BB@GGGGGGGG=GGGEG>DFGGGFCCCGGGGDGEGFGGGGFGG>@GGGGGGCBGGFBCECGGCDGGFGGGGGGFGGGEGGGGGGGB<EEGGGGEGGGF
@HWI-D00524:51:C587MANXX:4:1101:11039:6225
AATTCTCGTACAACAATAGCTATCAGACGAGCATCGAGATGGCACCGTTTGAAGCATTATATGGCAAGAAGTGCAGATCTCCGTTGTACCGGGATGATAT
+
BBBBBGGGGGGGGGCFGFGGGFGGFCGGGGGGGGGGGGGFGGGGGGGGGG<FGGGGGGGGGG>FBFGBFGGGGGGGGGGGGGGGGGGGGGGBCGGGGGGE
@HWI-D00524:51:C587MANXX:4:1101:11446:6049
AATTCGGTTCCTTGTTATTTGGGAATTTGAGCTATCTAATTTCCCATCAATGGCTGTATAATATCTGATGAATCTTTAATGCTGTGATGCTACGTGACAT
+
<<AB@;CCFFFECCFG@FGGCGG:FGGGGGGGGGGGGCFGGGGGGC@GGEGGGGEEGG1:F>FGDCDGGGGGG@EFFG0@FB0CF00=E>FGDGGGGGG@
@HWI-D00524:51:C587MANXX:4:1101:11567:6102
AATTCAACTGATGAAGAGCTCAGCTGACCAGTTCAATTGAATATGTGAAATCAGTCCAGCTGACGAGCCAATTGATTTCACCAGACCAGTTCGAAGACCA
+
B?ABBGGDEF1FE>1;@11=FBCGF1<FGFFG1FG1EFGGGFGGFBGGGEGEC1FG11:@F@GGBG>>EGGGGGEGGGGEGDGFGGGGFGGGGGDGGGGG
@HWI-D00524:51:C587MANXX:4:1101:11548:6162
AATTCATCTCACCATATTGGTTATACAACATCCGTATATACCAACCTGTAAGTTATAACAAAACAATACTACCTGTAGTTGTTATCATATTTGCTTATCC
+
A3ABBGGGGGGGEGGGGGEEGGGGGGGGGGGGGGGGEGGG>@FGGGGGGGGGGGFGGGGGGGBGGGGGGGEGGGGGGGGGEGGGGGFGGCEGEGGGGGGG
@HWI-D00524:51:C587MANXX:4:1101:11924:6066
AATTCGGAGATAGTTGCCTTCATGAATCTACAGCGACCCTATCATTTTGCTGATGTCTTGAGTAAAGCAAAGAGAGCAGAAGAGAGTCTGATTCGACAAT
+
BBCBCGGGCGGCGGGGGGGGGGGFGGGGGFGGGGGGGGGGGGGGGGGGGEGGGGGGGGGGGEGGGEGGG>GEGBBGGGGGGGCGGGGGGGGGGGGFGFGG
@HWI-D00524:51:C587MANXX:4:1101:12176:6129
AATTCATAAATTTTTTTGGATATTTGATTAAAAAATCTTCATATTTATCGATCCGAGAACTTTTGGCTTCATCATTAACATCTTTGTGTACTATCAATAG
+
BBCCBGGGGGFFGFGGGBGGGGFGGCEEGGGGGGGGGGGGGGGGGGFG1FGGGGGGGGGGGGGG@<F>1C>FEGGGDGGEDGGGF>BDGGGGGGGEGGG>
@HWI-D00524:51:C587MANXX:4:1101:12642:6057
AATTCAAAAGCTTAACTTGCATATCTCATACTTAGCATGCTTACTCTCCAGCTCAAACGCCTCTTAGGACATTCTAAAATTCCCATGACTCGACCTTGTA
+
CCCCCGGGGGGGGGGGGGGGGGFGGGGGGGGGGGGGGGGGGGGGGGGGGGGGGGGGGGGGGGGGGGGGGGGGGGGGGGGGGGGGGGGGGGGGGGGGGGGG
@HWI-D00524:51:C587MANXX:4:1101:12502:6140
AATTCCATAAATACTAAGAAGCTTGTTTATTTGTAGGTCTTCTCTATGCTTCCAGGATTTAGTCAGGAGTTGATGCCCAAAGGACAAGAGAAGGAAAGCC
+
CCCCBGCGCECFFCFGCGGGGGE@FCF>FGGBGGGGGGGGGGGGGGGGGG1@1=FBGGGGGG=:FDEF<DGFCEGGGGGBGEGGGGE@FBGGGGEGG>D>
@HWI-D00524:51:C587MANXX:4:1101:12688:6216
AATTCCATGCATTCGAACCAAGTGTGAGATCTTATAGATCCACCTGAGGGAACGGTTCCCATAGGGACTTGGGGCGGATGGGAAGGTATTGGCCTTCAAG
+
CCCCCGFGGGGGGGGGGGGGGGGGGGGGGGGGGGGGGGGGGGGGGGGGGGFGGGGGGGGGGGGGGGEGGGGGGGDGGCGGBF=DGGEGGFGGGGGGGFEG
@HWI-D00524:51:C587MANXX:4:1101:13232:6227
AATTCTTCTTCTTCTTCTTCTTCTTCTGAGCGAGGAGATAAAGGTATAAGTCAATGTGGTATTGGGAGATGGACTTGAGTCGGTTTAGACTCGGGTTTCC
+
CBCCBEG@GGDGGGGGGGGCGGGGGGGG1FGG>GDDGGGGGCG1E:FGGCG1FGGDCG1EFGGEGGBFGGEFFFGGG0FFGDBEFFG>B>G>0E/CBGCE
@HWI-D00524:51:C587MANXX:4:1101:13430:6183
AATTCATATAGTACATACCGATGGTTTGAGGTCTTGGTTAATCCCAACCTTCTGATCAAGGGACCTTGGAGGTTTTGGGGTTAATAAGACCGCATGAAGT
+
BBB@BGG@B@1>@FE>BCF;/EFCGGE>>GGGGGGGGGGGGGFGCDDGBE>F>BF@BDGGDDD=CD@C@1EFC00=B>GGGGGGCE0FCG=CG.B.8C0<
@HWI-D00524:51:C587MANXX:4:1101:13529:6024
AATTCAGATTAAAGAACAGACCGTTTCTGTAATTGTTATGATTTTTGAAAGATATTAACTGAGATTCTATATCAGAATTGTGTTAATATTCAGAGTGTGA
+
BBBBBGCFD>FDG1;CBDD=BFGGGGC>GGB>F1@FGG1=:FGGGGDGGGGGGGGGGGGGGGCGEGGGGGGGGGGCC0C@FGGGEGGCGG0CB0FGEFCF
@HWI-D00524:51:C587MANXX:4:1101:13902:6053
AATTCCATTATGGCACAAATTCATAGCCTTAACTATCAAAGAGAAGAAAAAACAAAGGGAGGAATCATAAGCACAAATTATATAGATCATTTAGGGATTT
+
BBBCCGGGGGGGFGGGGGGFGGGGGGGGGGGGGGGGGGGGGGGGGGGGGGGGGGGGGGGGGGGGGEGGGGGGGGGGGGGGGGGGGGGGGGEGGGGGGGGG
@HWI-D00524:51:C587MANXX:4:1101:14019:6101
AATTCTCTCAAAAACAAGCTTAAGTTTCGTTATAACTTTTGCGTCGTATCAAATCAAACTTATCAAAAGATTTATCTTTTGTGGCATTTGTCAATCGAAT
+
CCCCBGGGGGGGGGGBGGGGGGFGGGGGGGGGGGGGGGGGGGGGGGGGGGGGGGFGEGGGGGGGGGGGGGGFGGGGGGGGGGGGGGGGEGGGGGGGGGGG
@HWI-D00524:51:C587MANXX:4:1101:14672:6172
AATTCTCTTCAGAAGAAATAAAAATTTGTGGTATTCACTGTAAACTGTCCTGACTGTAATTATCTCATTACCAATCTGGTAAACTGACAGATATTGTCAC
+
CCBCCGGGGGGGGGGGGGGGGGGGFGGGGGGGGGGGGGGGGGGGGGGGGGGGGGGGGGGGGGGGGGGGGGGGGFGGGGGGGGGGGGGGGGGGGGGGGFGG
@HWI-D00524:51:C587MANXX:4:1101:14820:6179
AATTCTTCGAGGAAACAAAATTCCCAAGCCAGGAGTGCCCTTTAAATATTTCACAATCCCGTTTGCAGCATCCATATGAAAACATTTTGGAGCATGTGTA
+
BCCCBGGGGEGFGGGGGGGGGEGGGGGGGGGFGGGBGGGGGGGGGGGGGGGGGGGGGGGGGGGGGGGGGGGGGGGGGGGGGGGGEGG>FGGGGGGGGGGG
@HWI-D00524:51:C587MANXX:4:1101:15112:6030
AATTCCATCTAGTTTCAATAGGAAGAGGAAATTTTTTAAATTTAATTCCGGTTGATTCGACTAGTGTTTTCCAGTCACGTCCATATCTTCTTTCACGTAA
+
BBBBBGGGGGEGGGGGGGGGGEF;FGGGGGGGGGGGGEGGGGGGGGEF:F/EGGCGE>C1=FGCGGGGGGGGGGGCGDGGEGGGGGGGG0CGGG@GFFGG
@HWI-D00524:51:C587MANXX:4:1101:15185:6099
AATTCCGGGATCAGCAGGATCGATAGCAGTGCATCTTGCATAAAGTATGAATACACAAAGTGCCTACATATAACAATTAAGTATGATAAGAAGCAGTTAG
+
CCCCCGG@GGBBGGGGGGGGGGGGGGFGGGGGGGGGGEGGEGGGGGGGEGGGGGGGGGGGGGGGGGGGCCGFGGGGG>GGGGGGGGEEGGGGGGGGGGGG
@HWI-D00524:51:C587MANXX:4:1101:15469:6018
AATTCCACTTTGTTGTTTTCCTCAATTTCATTCCACATCACTCCGCAAGTGGTTGAATAACAAAATATTTTATTTATGAACAATAATCTAAATAATAAAC
+
BBCC@GGGGGGFGGGGGGGGFGGGGGGGGGGCEFCGGGGGGGGGGGDGGGGGGGGGGGGGGGGGGGGGGGGDDGGFGDFGGGGGGGG>GGEEDGGDGGGG
@HWI-D00524:51:C587MANXX:4:1101:15593:6034
AATTCATCAATCAAACACTTTCACGTTTTCTAGAAAATGCTGGAATCAAGCATGAGCTCTCAGCAGCAAGAACTCCTCAGCAAAACGGTGTAGCTGAGAG
+
CBBCCGCGGGEC>GEGGGGGGGGE>FGEBEGGGGGGGGGGGGFDEGGGGGGGGDGGGGGGGGCFGGGGGG0FBFGGGGGGGGGGGGGGGGGGGG>FGECG
@HWI-D00524:51:C587MANXX:4:1101:15671:6189
AATTCTTATTATGAAATGCAATCGCTAATTCTTGTTCGTAATCGAAAATGATAGGTTGAGATATCTATGTGATATTCGTCTAAAAAGCCTTTTTTTATTC
+
BCCCBGGGCGEE@>DEFEFDGGGBGGGGG@=FGGGGGGGGGECGBECGGGGGGGGFGBFGGGGGGGGGFGGGGGGGFEGGGG0FGGGGGGGGGGGGGGGG
@HWI-D00524:51:C587MANXX:4:1101:15611:6242
AATTCAAAAATTAAATAAAAAATCAATATAATATTTTAGGGAGGGTGGGTCAAAAACTTATTAGATACCATTTACTTCAGTATCTAATAAGTCCTACCTA
+
=<:@0??D>FEGGGGGG>DE>GGGGCDGGGEG>C1BF>11C1CAGCF</<1EBC1CGGCGGGFGGGGEGGGGG>FGCFCFGEGGG0EGGGGGFG0F@FDF
@HWI-D00524:51:C587MANXX:4:1101:16576:6107
AATTCTGATTTGTTTCAATTCAAAGAGTAGGAATGGTGTAGATAGAAATTCAGTATTTTGGAACGAGAAGAATGTAAAAAACAGCAACCAAGTTTCGTCT
+
CCCCCGGEGGGGGGGGGGGGGGGGGGGFGEGFFGGGGGGGGGGGGGGEGGGGGGGGGGGGFGGGFGGGGGGGGGGGGGGGGGGGGGGGGGGGGGGGGGGG
@HWI-D00524:51:C587MANXX:4:1101:17112:6003
AATTCTCATGTTTCCATACCTTGAATTTTGTCACCACAGAGAAGTTTTTGTCTTGACAGTTCAACTAGCCATGTTTCGCTTATGTGACCAAGTCTTAAAT
+
CCBCCGGGGGGGGGGGGGFBGGGGGGGGGGGGGGFGGGGGGGGGGGGCGGGFGGGFGGGGGCCFGGGGGGGCGGGGGGGGGGGGGGGGGGGGGGGGEGGG
@HWI-D00524:51:C587MANXX:4:1101:17104:6050
AATTCAGGCGATTTAAGAAAGGAAGCTTGCCACTGATCCTTGTTATACTCAGCCCGAGCCAGAGCGTTCTCGGCTTTCTCTGCCCGAAGCTGCTGCACTT
+
AABBBCGEGG@GGGGGGGGGEEEGGFGGGGGGGGGGGGGGGGGGGGGGGGGGGGGGGGGGGGGEGGGGGGGGGGGGGGGGGEGGBFGGDGGGGGGGGGGG
@HWI-D00524:51:C587MANXX:4:1101:17033:6090
AATTCCGAGCTGTGCCCAAGTTATCATTTCCATGGTCTCTTCCATAGTTCCATATCCTCCTAGAAAATTCAGGATGCTTTTAAGAAAAAACATATTTATT
+
CCCCCGGGGGGGGGGGGGGGGGGGGGGGGGGGGGGGGGGGGGGGGGGGGGGGGGGGGGGGGGGGGGGGGFGGGGGGGGGGGGGGGGGGGGGGGGGGGGGG
@HWI-D00524:51:C587MANXX:4:1101:17280:6012
AATTCTTTTAATTTTTATCTTGAAAATATTAATTTTCATTTTAGATATGAGTCAGATCGACCTATCCCATAAAAGATCTACATTTTTTTTTAACTAAACG
+
BBBBBGGGGGGGGFGEBGGGG>FGEGGGGGEGCGGGGEGGGGGGGGGG1DFDGGGGG@:/EBDCG>@FGGE>F0CFFCGGFGGFGGGGGGG0ECFEDG8C
@HWI-D00524:51:C587MANXX:4:1101:17441:6108
AATTCTCGGCTGCCTCGTTCATGTACTTGATGGCGGCCTCGAAGCCTATCTCGATGAGCTTTTTGGGATCGCTGGTGTTGTTCCCAGCGGATTCAAGGGA
+
BBCCBGGGGFGGGGGGGGGFEGGG>FGGDDEGGGDGGBGGGDGGGEGEGGGGGDGECDG>GCGE@A/0EFGGGGGGGFFGGGGGG0CGGC9CGC=GGGG@
@HWI-D00524:51:C587MANXX:4:1101:17342:6111
AATTCTATCTTCTAATAAAATACAACACAGCACATGTAGGTTCGACATAAATATGATTATGATGGTGATGTGAAGGCTGGTTTAATTGTGTTAGTAACTC
+
CBBCCGGGGGGGGGGGGGGGGGGFGGGGGGGGGGGGGGGGGGGFGGGGGGGGGGGGGGGGGGGGGGGGGGGGGGGGGGGGGGGGGGGGGGGGGGGGGGGG
@HWI-D00524:51:C587MANXX:4:1101:17582:6009
AATTCATTCTCATTTTCTTGGGTTAAATATAGCCTCTCGCTTAGTTTCTTTATATCTTTAGCAATTAGTGGAAAAATAATTCTTGGTTTCCCAGAAATAG
+
BBBC@GGGFGGGGGGGGGGGEGGGGGGGGGGGGGGGGGGGGG<FGGGGGGGGGDGGGGGCEEEGGGGGGGGFGEGEBFGGGGGGGEGFGCBEFG>FCCGG
@HWI-D00524:51:C587MANXX:4:1101:17872:6235
AATTCGAGTGTAATCCGGAGCAAATAAACTCACTTTATGTTGACCGATGTTTCCATTTATATGAAGCATCAAGGAAGATTAATTTGCATCCTTTCATTTT
+
BBCCCGGGGGGGGGGGGGGGGGEGGGFGGGGGGGGGGGGGGGGGGGGGGGGGGGGGGGGGGGGGGGGGGFGGGGEGGGGGGGGGGGGGGGGEEGGGGGGG
@HWI-D00524:51:C587MANXX:4:1101:18209:6145
AATTCAGTACAGAATGATATTGAATATACAGAATGAATTGAAAGATCAGTAGAAGAATATCGACCAGGAGTTACATCTGGTTTAGTTTTTCTCTTTGGCA
+
BCCCCGGGGGGGGGGGGGGGGGGGGGGGGGGGGGGGGGGGGGFGGGGGGGGGGGGGGGGGGGGGGGGGGGGGGGGGGGGGFGGGGGGGGGGGGGGGGGGG
@HWI-D00524:51:C587MANXX:4:1101:18134:6209
AATTCCAGAAAATTCCTCAAGAACAATACCAGGAAAGTCTATGGCGACTTCAACATCCTCTAGTTTCTGACTAAAAAGAATATGTGTTGAAGTAATACAA
+
CBBCCGGGGGGGGGF>GGGGGGGGFGGGGFGGGFGGGGGGGGGGFGGGGGGGGGGGGGGDGGGGGGEGC@GGGGGCG<GGGGGGGGGGGGGFGGGGEGGG
@HWI-D00524:51:C587MANXX:4:1101:18304:6229
AATTCAACAGAGGAAAATGAAAAGGAAAATGTTTATGATCATGAAAAAGGTTTTATGTCATGTCATGTTGAGGAAAAAGGAAAAAGGTTAAGGCTTATGA
+
BCBBBCDGGGFGGEGGGGGECFCGGE:FGGG@FGFGGBDFGEGGGGGGGGFBFBBDGGGGGGGGGGGFGGDDB>GEGGGGGGGGGGG>GCGGGGEG>FG>
@HWI-D00524:51:C587MANXX:4:1101:19218:6050
AATTCATTGCAGCAACTTCATATGCATGCCAGGCAGTATGGTTAAAAAGGGTGTTGGGAAAGCTAGATCAAAATCAAAGCAGGTCATGTATTATTCAATG
+
@?ABB>FEGFGEEGGEGF>@FFCGCGGGE>FFDBD/:FCGGGF1EGGGFG<?E<=:0E0FFGDG>1>>FC@G@F>FFEGGGGEGGGF@G:@GFGGGFGGC
@HWI-D00524:51:C587MANXX:4:1101:19223:6102
AATTCTATCTCCTATGCAGGTAAGATTGAGCTTGTCAGATCGGTGATACAAGGTATTGAATGCTTTTGGTTATCAGTTTTGCCTATTCCCAATTGTATAA
+
BBBBBGFGCGF>GEGGGGGGGGFGGGGFCGGGGGGGGGGGGGDGGGGFFGGGGGGGGGC>DGGC>FGGGEG>F@DGGGGGGG@EGCD>G>0DGGGGE>BF
@HWI-D00524:51:C587MANXX:4:1101:19026:6169
AATTCCAAACACATCAATTTTATTGTAACAGATTTAGTAAAATAAAATTGAAACTTATACGTGTAATGAATTTATCAAACACATCAATTTTATTGTAACA
+
BBBBBGGGGGGGGGGFGGGGGGFGGGGGEGGGGGGGEGGGGGGGGGGGGGGGGGGGGGGGEGBBGCGGGFFGGFGGGGGGGGBFDFEGGGEGGGCGGGGG
@HWI-D00524:51:C587MANXX:4:1101:20269:6172
AATTCATGAAACATGAGTACCTCTCCATGTCTCAGCTAACTCCAACCGGTGCCAATAACTTTTCTTGCATGAAATGACCGAAACTGGTCACCTGAATTTA
+
3ABB=>FGGEGGGGGGGGFGGGFFCDFGGGGGGGGFGGFGDGGGGFGDGGGGBFGGGGGGGGGGGGGGCGCFGEGGGEGGGGGGGGGGGFFD@ED0BF0F
@HWI-D00524:51:C587MANXX:4:1101:1623:6327
AATTCAAAAATTCTTCTTGAAATAGGTTGTGATTGTCGTCTTGTACACTATCCCAAGAGGTATACTCTTTTTCCTCGCCAGGAAACTTGATAATGAGCAT
+
CCCCBGGEFGGGGGGDGGGGGGGGGGGGGGGGGGFGG/FGBGGGGECGGGGCGGGGGGGGGGGGGGGGGGGGGGGG<GGGG>DGGGCFBFFGBFCDDFFG
@HWI-D00524:51:C587MANXX:4:1101:1663:6366
AATTCGGACCGTCGTAGACGACGAGACATGTCTGTGAACTGCCGAACGACGGCGGAGAGATTGCCCACGTCCGGAGACAGAATGCTGGTCAGTTTTTCAT
+
CCCCCEGGGGGGGGGGGGGGGGGGGGGGGGGGGGGGGGGGCGGGGGGGGGGGGGGGGGGGGGGGGGGGGGGGGGGGGGGBDGGGGGGGGGGGEGGGGGGG
@HWI-D00524:51:C587MANXX:4:1101:1845:6403
AATTCAAAATATCAATGCGTCAGATGTGTGAGAAATATAACATAAAGTAAAACACTTAATCCGGATAATATTTTTGATTTATATATTTTTAAATATGAAA
+
BCBBCGGGGGGGGGGGGCGGGGGGGGGGGGGGGGGGGGGGGGGGGEFGGGGGGGGGGGGFGG>CGGBGGGGGGGGGGECBGGGGGGGGGGGGEGGG0FGG
@HWI-D00524:51:C587MANXX:4:1101:2002:6352
AATTCCCATTACTCGACCTTGTAAACCATTGTACTAAACCAAGACATCGAACCTCCAAGCATAGTATAAGATTTTTCCCAAAATTGTGAAGGACACGGAC
+
CCCCCGGGGGGGG>FGGGGGGGGGGGGGGGGGGGGGGEEGBGGGGGGGGGGGGGGGGGGGGGGGGGGGGGGGGGGGGFGGGFGGGGGGGGGGGGGFGGGG
@HWI-D00524:51:C587MANXX:4:1101:2298:6314
[truncated: 60,383,066 more chars]
