# Supplementary material for: The complete chloroplast genome of Primulina and two novel strategies for development of high polymorphic loci for population genetic and phylogenetic studies
Source: BMC Evol Biol. 2017 Nov 7;17:224. doi: 10.1186/s12862-017-1067-z (PMC5678776; doi:10.1186/s12862-017-1067-z)
Supplement: Supplementary file 6 — The script of SACRing (Sub-Assembly of Chloroplast genome from PE RAD-seq) (ZIP 31264 kb) [file 12862_2017_1067_MOESM6_ESM.zip › SACRing-master/version_1.1/FastqFile/eg_2.fq]

@HWI-D00524:51:C587MANXX:4:1101:3260:1957
NTCCCCATTTTCACACCAAATCATGCATAATTGTGCTGAAAGCATATGGTAGGTAATAATATTACAATCATCCTTTCAAAGGAAAATTCACTCAATATAC
+
#<<ABBGGGGGGGGGGGGG@FFGGGGGGGGGEGFGGGGGDGCBFGGGG>FCEG1F>DGGGCGGGGCGGGGGGGGGGEGGGCDGGGGGDFGGGGG@E:0CG
@HWI-D00524:51:C587MANXX:4:1101:5047:1991
NGGACAGTGAGTAGCTGGTTGGTTTAGTTTTCAGTACTCTTGATTCGATATGGTCGTATCAGAAACATTCAGTTAGTTTGAGTTATTCTAGATTTTCGAT
+
#=ABBGGGGGGGGGGGGGGGGGGGGGGGGGGGGGGGGGGGGGGGGGG>GGGGGGGGGGGGGGDGGEGGGGGGF1E>1EFGGGGGGGGGEGGDECGGG@F>
@HWI-D00524:51:C587MANXX:4:1101:5313:1986
NGTCCAATTGCCACCGGAGGGAGTTGATGTTGAATTGCTTCACGATGCCACTAGAAGAGAAGCTCGAGGCGTCTAGATTCTCTCTACTATATTCTAGTGT
+
#<<ABECCFFGG1GGGDGCGG/9/>E@CEGGGGEGCECCFGGGGCG=BG1@DGG11E1E@G>G>FGGGC@GFGGGFEGGGGGGGGCGFEDG>@FGGGEGG
@HWI-D00524:51:C587MANXX:4:1101:5960:1971
NTGTAAGGAGCCCTCGAAATCGGAACTGTTCCTGGCATCAATTCTATGCTGAAGTCTATCTCTCGAATCGGAGGCAATCCAGGAATCTCGTCTGGAAAGA
+
#<<<AFGGGGGGGGGGGGGGGGGGGGGGGGGGGGGGGGGGGFGGGFGGGGGGGGFGGGGGGGGGGGEGGGGGGGGGDGGGGGE@FGGGGGGGGGGGGF>G
@HWI-D00524:51:C587MANXX:4:1101:6160:1994
NATCACTTTTTTAATAAAAAAACTTTTGATACCAAACGGGCTCTATATTAGCTACAAACTAGAGTGTAAATGACCAAGAGTGGGTCTCATGTGAGACCGT
+
#<<ABFGGGGGDGGGGGGGGGGGGGGGGGEGGGGGGGGGDGGGGGGGGGGGGGGGGGGFCGGGG>CCFGGFEF@FGEGGGFGG0CFGGGGGGGG0FFGDG
@HWI-D00524:51:C587MANXX:4:1101:6265:1987
NTAATCTGATCAATGTCAAGTCACGACACAATCTAATCCATATCGACGATATCACGATATAATCGAAATCACTACTGAATCTGATCGATATCAATCAACT
+
#<<AAFGGGGGGGGGGGGGGGDGGGGDGGGGGGGGGGGDFGGGGCEGGGGFGGGGGGGGGGFGGGGGGGGGGGGGGGGGGGGCGGGGGGEBDFBGGGGFF
@HWI-D00524:51:C587MANXX:4:1101:8743:1994
NATTCCAACCCCTTTACTCGATATAACCAAATATGGTGTTCCTATATCGAATTCCGTAATGGATTCCATTACTCGATATAACCATACATCCAGTGTCCTG
+
#=<ABGEGGDGGGGGGGGGGEBFGGGGGGGGGGFGGGGGGGFGGGGGGGBEGBGGEGE>@FEGGEG1BGGGCDGDBFEGGGGGGGG@@CGGGGGGGGGGG
@HWI-D00524:51:C587MANXX:4:1101:9924:1957
NATTCCATTTTATGTTTACTTGTGTTCTCTGTGTTTACTGCACTGCAATTTACTGGCCATAAATTGTTTGTTGTTTGATTAATTCTACAACTCGGGAGAG
+
#=<ABGGGGGGEGEGGGEGGGGGGGGGGGGGGGFGGFGGGG>GGGGGGGGGGGG@GBG@FG1FGECGGGGGGEGGGGCGGGEFGGGG>FDCF>F<D@GBG
@HWI-D00524:51:C587MANXX:4:1101:10655:1968
NAATATATACATAACATTGGCAAACATACATATGTCACCAGTTATAGTACATATCAAAACTAAAATCAGTAAAAGGATCAGAATACATCGAATACAATGG
+
#<<ABGGFFGDGFGGGGG=BGGGGGBGGGGG>EGGGGGGGGGGGGGGG>DG>11EFCGGECGEG1FE>GGCCGDGG>FGEGFEGEGEEGGGGCGGD0FGG
@HWI-D00524:51:C587MANXX:4:1101:11081:1977
NTTCCGATTCTTTCTTATCACAGGACAATCCAAATTTGAAGAACTCATCTGATGAATTTACCAATTCAAAGCAATTTGATTCTGACGCATCTAAATTATG
+
#=AABGGGGGGGGGGGGGGGGGGEGGGGFGGGGGGCGGB@GGGGGEGCDGGGFGGGGGGGGGGGEFGGGF@FGGGGGGGGGGGEGGGGGGGCD:@FGGG0
@HWI-D00524:51:C587MANXX:4:1101:11785:1955
NCAAGTCCCAGTTGATCGGTGAGAGTGTCGCTGATGTCCCTGCTGCTCTGTACTGTTGTTATACGTAGATGGATCAATCGATAGAGCTGATAGGAAAGTC
+
#<<BBFDFGGGGGGGGGFGGGGGGGGGGGGGGGGGGGGGGDGGGGGGGGGGGGGEEGGGGGGGGGGGGGGGGGGGGEGGGGGGGGGGGGGGGFCEGGGGG
@HWI-D00524:51:C587MANXX:4:1101:13344:1970
NAGAAGTGCCGAGGAGTGTTTGCCAGCTGTCGTATTTGTAGACAGCAGGGACATTTTGCCCGAGTTAGTCCACAGAGAGGTGCCAGGCAGCAGAGTCATC
+
#=<ABGGGGGGGGDEF@FGGEGGGFGGGGFGGFGGGGGGGGGGGGGGGBGGGGFGCDGGGGGFGB/@CGGGGGGF0FDBGGFGGGGGGGGGFGGGFGGGC
@HWI-D00524:51:C587MANXX:4:1101:14550:1987
NAAAAAAAGCAAAATTATTTTTCACAAATATATTAGTACACAAGGATGTTTTGTTTAAAAACTATATTTGTAACAAAAATAAGAATTTTTTGAAACCGAT
+
#=ABBGGGGGGGGGGGGGGGGGGG>FGGGGGGGGGGGGGGGGGGGGGGGGGGGGGGGGGGGGGGGGGGGGGGGGGG0FGGGGGGGGGGGGG@GGGEGGGG
@HWI-D00524:51:C587MANXX:4:1101:15359:1999
NCATTGACGTTCGAAAGTTATCAGACAAAATGGAGATGTTTGACAAAAAGGGGGAAGGACGGTAGCTGAAGAAGAATTAATCAGATTATTATATTCTCAG
+
#=ABBGGGGGGGGGGGGGGGGGGGGGGGGGGGGGGGGGGGGGGGGGGGFGGGGGFGGGGGGFGGGGGFGGGGGGGGGGGGGGGGGGGECGGGGGGGGGGG
@HWI-D00524:51:C587MANXX:4:1101:15615:1972
NCCTTTTTACTGCATAAAATTCTTTTTCGTTGATATGCCATCTGATGGCTTCCGAATCTGAGAATAACCCACTACAATATCTGCATGGTTGTTCTCCATC
+
#<=ABGGGGGGGGGGGGCGDGFGGGGGGGGGGGBGGGGGGGGGGGGFEB@DFGGGGGFGGGGGGGGGGGBFF1<FGGEGGCGGEGD0:F0F8=FGGGGCF
@HWI-D00524:51:C587MANXX:4:1101:15946:1957
NTTTAATTTAATTGAACACTTGTTATATTTAAATTTTTTAAATAATTTTGTGTGTATGTAAGATTGAACTTGTCGTTTTACTAAATATTATAGCTAGTGA
+
#=ABBGGGGGGGGFFGGGGGGGGGGGEGGGGFGGGGGGGGGGGGGGGGGGGGGGGGGGGGFEGGG>@EGDG1F:9FGGGCFF@FCEFGGGGGEDG@FGFE
@HWI-D00524:51:C587MANXX:4:1101:16440:1991
NTCTTTTTAGGTTTCTGCTCTACTCCGGGTAAAGATCTGCCCGATATTGATTTACACATATAGGACAAATCTTCTGATCACCATTTCTTTTTTATGACTT
+
#<ABBDGGBGGGGGGECGEGGFGGGGGGGGGGGGGGGGGEGGGDGGGEDGCFGGGGGGGGFGGGCFFEGCGGGGGGGGGGGGGEEGGGGGGGGGGFGGGB
@HWI-D00524:51:C587MANXX:4:1101:17049:1970
NTACAAGAAAATAAAATCAGAAGAAGATAATCTGGTTCTGACATATCTGACATTCTGCTAATGCTGACATTTCTGATACCGCATAGTCTGAATGAAAACC
+
#=<ABB=FGGGGGGGGGGGGGGGGGGGGGGGGGGGGGGGGGGGGGGGGGGGGFGGGGGGGGGGFGEGGGGGEGGEGGGFGGGGGGGGGGFGGGGGGEBGB
@HWI-D00524:51:C587MANXX:4:1101:17145:1972
NATTCATTTCCAACGCCAAAAATGTGTTATCTAACACAATAGAAACACTATTTATATATGAAAACTCGACGAAAACCAACATTGTCTCGTGAGATTCATC
+
#3<ABGGGFGGGGGBGGBEG0DGGCEF:FFF11CDGGGGGGEGGGGGGGGGG1FFG@GEGGCEEGGGFEGBGAGGGCGFFGE00;0F@FGGEBFGC>FG0
@HWI-D00524:51:C587MANXX:4:1101:17670:1964
NTAAATTCGAGTGGAGTGGGATGATAATTAATTAATTATACTTAGATATCTTTTTACAGACAAACAATGTGCTTTCGGATTTAAAAAATTGTATGCAAAT
+
#=ABBFGGGGGGGGEGGGGGGGGGGGGGGGGGGGGGGGGGGGGGGGGGGEGGGGEGGGGGGGGGGGGGGGGGGGGGGGGGGGGGGGGGGGGGGGGGGGGG
@HWI-D00524:51:C587MANXX:4:1101:18102:1981
NCCAACCATTTAAAGTGGGAACCTTGATTTAGTGTTTACAAATATATATAGCACAATAAATACTTGACCACATTTATAAGTTTTGGTATATATTATGTAC
+
#<<ABBGGGGGGGGGGGGGGGGGGGGGGGGGGGGGGGGGGGFGGGGGGGGGGGGGGEGGGGGCGEGGGGGGGFGGGGFGGGGGGGGGEGGGGGGGGGGGE
@HWI-D00524:51:C587MANXX:4:1101:18942:1962
NAATTTAGAATATTGACAACAGTGTATCGAACAAATATAATTCATCGTGATAAGTGAAGTGGGTCTATTTGTTTCTGTCCATAGGTTTTTTTGCTTTAAA
+
#<3=A?FGGCGGGGEGGEEGEGGG@FGGGFBGGGGGGGFGFGGGGGGGGGGGGGG1E1FFGGGEGGGGG>GGGGFGGCF=FFGGEE@FGGGG<0EDCFCF
@HWI-D00524:51:C587MANXX:4:1101:19054:1985
NTTTGAAAACTAGATAATCGAAAATTAAAAGCAAGAGTTTAATCCCAAACACAGTTACTAAAAATCGATAAATTGTCGAGACAAAAGGGGAAAATTCCTA
+
#=ABBGGGGGGGGGGGGGGGGGGGGGGGGGGGGGGGGGGGGGGGGGGGGGGGGGGGGEGGGGGGGGFGGGGGGGGGGGGGGGGGGGGGGGGGGGGGEGGG
@HWI-D00524:51:C587MANXX:4:1101:19436:1975
NATACCTTTAAAATCAATAACAATCTAATCAATCTGGATTTAATTCAAAATCAACGGCATAACGGTACAGTCTCAGTATCCCCGTCAATTCCAAATCAAC
+
#=ABBGGGGGGGGGGGGGGGGGGGGGGGGGGGGGGGGGGGGGGGGGGGGGGGGGGGFGGGGGGGGGGGGGGGGGGGGGGGGGGGGGGGGGGGGGGGGGGG
@HWI-D00524:51:C587MANXX:4:1101:19869:1982
NATAACACACACTTTTTCACAAATAAAAAATTACCCTAGTAAAAAGCATTAATTTAGAAAGGTCAATTAGTTAAACCAAACTATTTGATCAGATTGAATT
+
#=ABBFGGGGGGGGGGGGGGGGGGGGGGGGGGGGGGGGFGGGGGGFGGGGGGGGGGGGGGGGGGGFGGGGGGGGGGGGGGGGGGGGGGGGGGGGGGGGGG
@HWI-D00524:51:C587MANXX:4:1101:1790:2173
AGTACGATCTTCTTTCAAAAAAAAGGGCTGTAAATCTTCATCCCGATGCTTAGAACTATTGCACATGGATCTCTTTGGTCCAATTCCAGTCATGAGCTTA
+
BCBBCGGGGGGGGGCFDGGGFGGG<CCBGGGGGGCGGGDGGGGGGGGGGDFG1DE:EGGGC1:FGGG1<F>GGGFF>EFFFGEGGE0=EC0EDB>8FFDG
@HWI-D00524:51:C587MANXX:4:1101:1829:2220
ACTACCGAATGAGCCACAATGCACATTACAGATCAGAATTTTGTATAAACGCAAACAAGTAAACAAAAGTAAAAGACAAGCGGTTTACATGGTTCAGTCA
+
CCCCCGGGGGGGGGGGGGGGGGGGGGGGGGGGGGGGGGGGGGGGGGGGGGGGGGGGGGGGGGGGGGGGGGGGGGGGGGGGGGGGGGGGGGGGGEGGGGGG
@HWI-D00524:51:C587MANXX:4:1101:2736:2155
GTGGATGAATGAGAAAATGTTGGAAACTTATGGTGTTAAGTTTGAAATACTGTATCATGCCATAAGTCAAGTATTCAACAATATACTGCAGGAGCCAGTA
+
CCCCCGGGGGGGGGGGGGGGGGGGGGGGGGGGGGGGGGGGGGGGGGGGGGGGGGGGGGGGGGGGGGGGGGGGGGGGGGGDCFGGGGGGGGGGGGGGGGGG
@HWI-D00524:51:C587MANXX:4:1101:2707:2167
CGGGTTATAGACTGATTAGTCTAAACTTAAGCTGATTCGCTTAACTACAGGCTGATTCGTCGGGTTATTGACTGATTCGTCAATTCTGTGGCTGATTCGC
+
BBBCCGGEGGGGGGFDGGGFGGGGGGGGGGGGGGGGGGGGGFGGGFGGGGGGGGFGGGEGGGGGGGEGGGGGGGGGECG1FGGGGFGGGGGG>FFFGGGG
@HWI-D00524:51:C587MANXX:4:1101:2765:2215
GATTGATTCGGGTATTATCAGATTAATTCATGAGTAATCAGAAATGGTTAGACTTTTCTAAATTATCGAATTGCTGAATGTCAAGATTGTACCAAGACTG
+
BBAB01;EFGGGGGGGEGEGGGGEDGGDF@GGCDFGGGGGGG1B1EFDGGGGGGDFGGGGGGGDGGGGGGEEGGGGGFGG1FEGGGGCGGGDFBDGGGGG
@HWI-D00524:51:C587MANXX:4:1101:3321:2065
CACGGACCTGTACACGGAGGTGAGCACGGGGTCCGTGTCCCTTGATCCCGACTGAAGATTATTTACAGTATGTACACGGACCCAGACACGGAGGTCTGCA
+
CCCCCGGFGGGGGGGGGGGGGEGGGGGGGGGGGGGGGGGGGGGGGGFGGGGGGGGGGC>B>FGGGGGGGGGGGGGGGG@CGGGGGGGGGGGGGGGGGGFG
@HWI-D00524:51:C587MANXX:4:1101:3484:2130
CTCAATCTTAACCTGCTGAGAGGTTAGAAATTCAGAAACAAATAACATGAAATCTTTCTTCATACATGGCCACCAGTAAAGACGTCGAATATCCTGGTAC
+
CCCCCGGGGGGGGGGGGGGGGGGGGGGGGGGGGGGGGGGGGGGGGGGGGGGGGGGGGGGGGGGGGGGGGGGGGGGGGGGGGGGGGGGGGGGGGGGGGGGG
@HWI-D00524:51:C587MANXX:4:1101:4286:2031
NGGCTCATATTATTGGGGGGACTCATGGCGACCGTCCATTAAGGTTCAACATCGATGGGTAAGGCTTGACACGTGAAGATGAACGACGTCATATTATTGG
+
#=ABBFGGGGGGGGFGGGGGDGGGGGGGGGGGGGGGGGEEGGGGGGGGGGGGGGGGGGGGEGGGGEDGGGEGGGGGGGGGGGGGGGDGGGGGGGGGGGEG
@HWI-D00524:51:C587MANXX:4:1101:4911:2114
ATGTAATAATTCGACTTCTACATCATGGGATTGTAATATCCGACATGTTTTCTACCTACTTTCTACGCTTTACGAATTTTGCAGATTCTGATCGTGACAT
+
CCCCCGGGGGEGFGGGGGGGGGGGGGGGGGGGGGGGGGGGGGCGGGGGGGGGGGGGGEEGGGGGGGGGFGGGG<GGBFFFDGGFEEGGGCGGGGF>:CGG
@HWI-D00524:51:C587MANXX:4:1101:4896:2205
AGAAGCCACTTGGGAGTTAGAGAATCGTATGCGTTCAGAGCATCCAGAGCTCTTTTGAGTAGTACTGTAATTGTATTATGGATGTATGTATGTTTTTCCG
+
CCCCCGGGGGGGGGEGFGGGFGGGGGGGGGGGGGGGGGGGBGGGGGFFFGGGEGGGGGGFFGGGGGGGGGGGGGGGGGGGGEGGGGGGGGGGFGGGGGGG
@HWI-D00524:51:C587MANXX:4:1101:5165:2110
ATCAGCGTGTTTTATTCCATACCGAATGACATACCGACACGATCAGATGGCAGATTTGTATGTCAGAGAGGTTGTCAGGTTGCATGGTGTGTCGAAGTCT
+
CCCCCGGGGGGGGGGGGGGGGGGGGGGGFGGGGGGGGGGGGGEGGGFGGGGGGGGGGGGGGGGEGEGGGGGGGGGGGGGGGGGGGGGCFFGGGGGGGGGG
@HWI-D00524:51:C587MANXX:4:1101:5357:2040
NTTGTTAGATGCCATTACCTTCCGCGTTTATATTTTTAAAAGAAAAAAAAAATTTAGACCCTGTTTATCAGAACCGATAATTAAATCCCAACCATGATTA
+
#=A?AFGEEFGGGGGEGGGGGGGGGGEGGGGGGGGGGFGEGGGFGGFGGGGGGGGGEGGGG>GGGGGGGGGGGGGGGGGGGGGGGGEDGGGBFFGGGE0C
@HWI-D00524:51:C587MANXX:4:1101:5850:2084
GTATCTTTTCTGGCGCGGGTGTGGTGTCCCATGAAGCCAACAATAAACTTTGCAACTAAAATCGAATCGCAACGTCGCTTCTCCTCATATTTTGGCAACG
+
CCCCC@GGGGGGGGGGGGGGGGGGGE>FGGGEGGGGGGGGGGFGGGGGGGGECFGGGGGGEGGGGEGGGGGGGGGGG@CFGGFGGGGGGEGEG@GGGGGG
@HWI-D00524:51:C587MANXX:4:1101:6118:2198
AGATAGGATTCATATATGATGTCCTTGTAATGTTAGACATCATATAATCGAAGTCAGATTGAGAAACATATTGATTATGGAATTGTTATGATTTTTCAGA
+
CCCCCGGGGGGGGGGGGGFGGGGGGGGGGGGGGGGGGGGGGGGGGGGGGGFGGGGGGGFGGGGGGGGGGGFGGGGGGFGGFGGGGGGGGGGGGGGGGGGG
@HWI-D00524:51:C587MANXX:4:1101:6659:2033
NGGCTAAAAATATTTTCTTTTAAAAATTTTATAACAACTTTATGATCATTATTTCTACATGCAATTGCTTCAATCCATTTTGAAACATAATTAACAGCGA
+
#<ABBGGGGGGGGGGGGGGGGGGGGGGCCDGF>DGGGGDFGGGEGGGGGGGGGGGG>F>GCGGBGGGGGGGGGGGGFGGGGGGGGGGEGGGGG>DGGGDG
@HWI-D00524:51:C587MANXX:4:1101:6576:2247
CATTGGGTACTAAGCTGCTATTTAGTACTGCCTTCCATCCTCAGACAGATAGACAGTCAGATAGGGTGATTCAGATATTGGAGGACCTACTCAGAGCTTG
+
AB3?BGGGGGGGGCGCEEFGGGGGGGGGGGFGEGGGGGFGGEBG>GGGGGGECEFGFDEGGGGGGFBFBGGCGEGFGGEC>E>FBGEGGGGGFGGGEG>D
@HWI-D00524:51:C587MANXX:4:1101:7204:2102
AGGTGGAGCTTAACGATGCCATCAGGGGCAAAGTCAAATGGTTCAGGTGTTTGGTGCACAAGCCATGAAGACCATATGCGAACAATCATGGTAGACGTAG
+
CBCCBGGGGGEGGGGGGGGGGGGGGGGGGGGGGGGGGGGGGGEGGGGGGFGEGGGFGGGGGGGGGGGGGGGGGGGGGGGGGGGGGGGGGGGGGGGGGGGG
@HWI-D00524:51:C587MANXX:4:1101:7187:2154
TTATAACTTGAAACCAATATTTGGCTGAGTAATAAGTCGAAAACCCGAGCAGGATTGTCACCCAAGCACATATAAGTTGAAACCAAAATTTGGCTAAGTA
+
BBBBBFGGFGGGEGGGGGGGGEGGGGGGGDGGGGCGGG<DEGGGGGGGGGGGGGGGGGGGEGGEGGGGGGGGGF1FFFGG>F>B@FEEGGGGGGGC>DGG
@HWI-D00524:51:C587MANXX:4:1101:7446:2106
AAGACACTTGCCCTTAGCCATGCAATATAATGAGTTGTCCTTCATTCTTCATTCCTCAACATCAGATACCGAGAGAAATTCCAGGAAAAGTTCAAGGCTC
+
BCBCCGGGEGGGGGGGGGGGGGEGGGGGGGGGGGGFEGGGGG1GGE>FGGGGGGGGEGEGGGGGFEFGCFGBGGGGGGGGGGGGFGGGEGFGGGGGGGFG
@HWI-D00524:51:C587MANXX:4:1101:7585:2181
AAGTTAAATCATTTAATCATTACATGTGTATATATGTGGGTTTGTATACATGTTTGTAAATTTTTTAAAATAAATCAATTGATTAACATGTAACATTGTT
+
CCCCCGGGGGGGGGGGGGGGGGGGGGGGGGGGGGGGGGGGGGGGGGGGGGGGFGGGGGEGGGGGGGGGGGGGGEGGGGGGGGGGGGGGGGGGGGGGG@FG
@HWI-D00524:51:C587MANXX:4:1101:7936:2144
ACTATTATGCTCAAATAAACATGCAAACACAACGATTCAGGAATTAAGTAATGAGATATATTATATAGAATGCTTGATTAAAATTCAATGATAAATGAAT
+
BCCAB@FGGFGGGGGGGGGE@>DGGGFGEGGBBGGDGGGFGGEGG11FGGGGFDGEGGGFGDGCECEFDGEGGCGGFGFGGGGGFCBEGCFCGGGGGEGE
@HWI-D00524:51:C587MANXX:4:1101:8196:2131
CAAATCGTATGCAGCAGACATCAGCTATAAGAAAGAGGGCCGCTTAGCAGATTGCCATATTGTACTATTGTCAGAATAATGTTGACATATTCAGAAATGA
+
CCCCCGGGGGGGFGGGGGGGGGGGGGGGGGGGGGGGGGGGGGGGGGGGGGGGGGGGGGGGGGGGGGGGGGGGGGGGGEGGGGGGGGGGGGGGGGGEGGGG
@HWI-D00524:51:C587MANXX:4:1101:8157:2143
AAATATTTGAACTAATTGGTTCAAATATTTTAATTCAACTAAATTACTTTAATCATAAATTCATTATAACTTGTTTAATGTTCATGATTTTTTTTTGTTG
+
CCCCCGGGGGGGGGGGGGGGGGGGGGGGGGGGGGGGGGGGGGGGGGGGGGGGGGGG>GGGGGGGGEGCGEGGEEGGGGGGGEGGGGEGGGGGGEGG/FDG
@HWI-D00524:51:C587MANXX:4:1101:8455:2097
AATTCTTCAGAAAAAATGGTGTCTTCCACAATGGAATCTGATAAGTGAGATTTCGAGTAAGTGTTTCCATAATCTTCTTCTGTCCGAAGAAATGATTCAT
+
BBCCCGGGGGGGGGGEFGCDGGFGGGGFGGGGGFGGGGGGGGGGG1:FGGCGGFGGGEGGEGGGFFGGGGGGGGGGGGGGEGGGCGGGGGGGGGGGFG>F
@HWI-D00524:51:C587MANXX:4:1101:9046:2184
ATTTAAGTGAGGATGTCCCGTATCTGACATGTCACTTGGCAAGAGTAACGTGAAGCTCAGAATTAGGGGTGTAATCAATACTCCCAAATCAAAAGGGGAA
+
CCCCCGGGGGGGCGGGGGGGGGGGGGGGGGGGGGGGGGFGGGGEGGGGGGGGGGGGGGGGGGGGGGGGGFGGGGGGGGEGGGGG0EFGGGGGGGG<CGGG
@HWI-D00524:51:C587MANXX:4:1101:9995:2127
GACTTCTATTCTCGGTAATACACTTAAAAGTTAAATCTTATCTCGAACCCATGATAAAATTAGCCTAAGATCCTTGAATCGAATCTTTATCTTACAGCAC
+
CCCCCGGGGGGGGGGGGGGGGGGGGGGGGGGGGGGGGGGGGGGGGGGGGGGGGGGGGGGGGGGGEFGEGGEGEGGGGGGGEBGGGGGGGGGGGGGGGGGG
@HWI-D00524:51:C587MANXX:4:1101:10117:2050
ATTCCATGAAGGAAAATGCTGAGCCTCCTTCTTGGACACTCCGCATAATTGGAAGAATTTTAGAAGATGGCAAAGATCCCACTTTGGAAGGACAGGTGCA
+
CCCCCGGGGGGGGGGGGGGGGGGGGGGGGGGGGFGGGGGGGGGGGGGGEFGGGFGGGGGGGGGGGGGGGGGGGGGGGGGGGGGGGGGGGGGGGGGGGGGG
@HWI-D00524:51:C587MANXX:4:1101:10392:2132
AAGTCAAGAGCATTCGAGATGAGGTAAGGTTAGTTGTCAATACAACAACTATGAGGTATGATTTGTTTCCTTACCGTAATTTTGTGTTGTCTTGTTTTCA
+
CCCCCGGGGGGGGGGGGGGGGGGGCGGGGGGGGGGGGGGGGGGGGFGGGGGGGGGGGGGGGEGGGGGGGECGEGFDGGDGFGGGGGGGGGGGG>EDFEE0
@HWI-D00524:51:C587MANXX:4:1101:10741:2093
CTTAGTCCCATCACCTACATATTGTGCTGCATTCGTCACATGGTGCTCGATATCGTCCATCTGCTCGCCCTGCGCCTCCACCATCACCGCCATGTCGAGG
+
@BBBAEFGGGGGGGGGGGGGGGGGGGGGGGGGGGFGGGGGGFGGGGGGGFGGGGGGGGGGGGGGGGGGECAGGBGGGGGGGGGGGGEGGGGGGGGGG@DG
@HWI-D00524:51:C587MANXX:4:1101:10589:2222
CAACCGATCAATCTAATTGAGGATTTCGGGGTTCCTTTGGAATCAACTTCGTCAATTACCAAATTCAAGATCTACAATGCTCAGAACACTCAGTCAAAGA
+
CCCCCGGGGGGGGGGGGGGGGGGGGGGG/EGGGGGGEGGGGGGGGGGGGGGGGGGGGGGGGGGGGGGGGGGGGGGGGGGGGGGGGGGGGFGGGGGGGGGG
@HWI-D00524:51:C587MANXX:4:1101:11515:2033
NTCTGATTGATTTCGTACCCTTCGTTCAATGGTCAAATTCTACAGGATCAAACCTATGGGACTTAAGGAATGATATAAAAAGAGAGAGAGAAAAATAAAT
+
#=ABBGGGGGGGGGGGGGGGGGGGGGGGGGGGGGGGGGGGGGGGGGGGFGGGGGGGGGFGGGGGGGGGGGGGGGGGGGGGGGGGGGGGGGGGGGGGGGGG
@HWI-D00524:51:C587MANXX:4:1101:11984:2127
TTGCAATTTTATTTTAATTTTTTCAAAAGAGGAGGAGTTTAAAAAGACAAGAAAATGGGTGGTACCTGGAAGGCGCGTAATGCTGATTCAACCATCGTCG
+
CCCCCCGGGGGGGGGGGGGGGFGGGGGGGBGEGGGCG1:@FGGGGGGGGGGGGGGGGGGGGGDGGGGGGDGGGFGDGDGDBF0B@FCCGGG>FBF>C0FG
@HWI-D00524:51:C587MANXX:4:1101:11937:2166
ATTAGAGTTGGAGCTGATCGCTACATAGTAATGCTTCCAAACTCAATTTATTTTTTAACAATAACACTTTTTAAAAAATTGAACTTGAAATACTTAAGCT
+
A@A=0=@GGGGGGGFGD;=;FGGGGEG>FGDGCEC>@GGGGE>FF>F@FFGGGGG/CFGGG>1FGGGGGGGGGGEGGGGD1BFF>FGGCD0EGGFGEFCF
@HWI-D00524:51:C587MANXX:4:1101:12571:2054
CACAGCACCAATCTCTAGAGCTCCTTATCGTTTAGCTCCATCGGAGATGCAAGAATTGAAACAGCAGTTGCAGGATCTTCTTGACAAGGGGTATATTCGA
+
BBCCBGGGGBGFGGGGGGGGGGGGGGGD:EFE@BFGGGGCGGGCBG/D>CGGGGGGGGGGGGGGGGEGGGGGGGDGG>FGGGGGGGGGFBBCFGGGG:8F
@HWI-D00524:51:C587MANXX:4:1101:12521:2092
AGTATGTCATGTTTTAATTTTTTAAGAATGTAATTGTTTCCTTTTTGCTATGTGTTTTCTCCAGGCTTTTCTAGAAATACAGCTTAAAAAGATGACTCAG
+
BBBCB@FGGGGGGGGGGGGGGGGGGGGGGGGGGGGGGGGGGGGGGGGGGGGEGEFGFG@GDDDEEGGGGGGGG>1@FGF@1;FFGGCGFGGGG>:FGGEG
@HWI-D00524:51:C587MANXX:4:1101:12715:2187
CTGATAACATGTTGTGGAAAAGTAAAAATTTATGGTAAAAAGTAAAAATCTCATACTCCCAAAATTTATCAAACTACATATTGTATAAAAATTTTCTCTC
+
BBCBBEGGGGGGGGGFGGGGEBGGGGGGGGGGGGGGGGGGGGGGGGGGGGGGGGGGGGGGGGFGFGGGGFGGGGGGGGGGGGGGGGGGGGGGDFGEGGGG
@HWI-D00524:51:C587MANXX:4:1101:13139:2171
TTCTTTCCATTCGACCAAATACTGAATCCCGTAAGGTTACTTTTTCTGTGAGGGAAAGCATGGATTCACTGCTTATTTCTTGCATGGCTCCTCCATCAGG
+
BCCCCEGGGGFFGGGG@GGGGGEG1>EFGGGGGFGGGFGGGGEGEGF1EFGGGGGGGFGGGGGGGGGEGGGGGGGGGGEGGFEDGGGEBFFGGGFGGGGG
@HWI-D00524:51:C587MANXX:4:1101:13388:2102
CACCTGGAGCAAACAACAAACTCTATGCAACAAGATCGAATCGTAAAGCCACTTCTCCTCGAAATTTGGAAACACTCTGAACAAGAAAGTTGCACATCTA
+
CCCCCGGGGEGFGGGGGGGGGGGGGGGGGGGGGGGGGGGGGGGGGGGGGGGGGGGGGGGGGGGGFGGGGGGGGGGGGGGGGGGGGGGGGGGGGGGGGGGG
@HWI-D00524:51:C587MANXX:4:1101:13388:2183
ATATTATCATTTCCTACTCTTAAGCATGCTAACAAACGCCAACACAAGTATAAGAATTAAAGTAGGTGAGTATTTGATCAATAATTATAGCAAAACCTTT
+
BCCBCGGGGGGGGGGGGFGGGGGGGGGFGGGGGGGGGGFGGGGFGGG>FGFGGEGGGGGGEGGFGEGFGGCGEGGGFGGFCGGGGCFFGGEGDFGGGB>F
@HWI-D00524:51:C587MANXX:4:1101:13665:2151
AAAAATGCTTCAACAATGCTTCTTTAAAACTATGGAAATGATAAGTAAATGCAATAAATAAATAGACATTAATTTTTTTATGGATGTTCGGAGATTTCAA
+
CCCCCGGGGGFGGGGGGGGGGGGGGGGGGGGGGGGGGGGGGGGGGGGGGGGGGGGGGGGGGGGGGGGGGGGGGGGGGGGEGGGGGGGGGGFGGFGDGGGG
@HWI-D00524:51:C587MANXX:4:1101:13577:2171
TATCTAATACACATCATTCTGAATTGTTTATTAGAAACGAGTTTATTGAAATCCCTGAAATATTCGGAAAAGTTGCTCAGGCAATTTATCTAGAAAGAGT
+
CCCCCGGGGGGGGGGGGGGGGGGGGGEGEGGGGGGGGGG>GFGGGGGGGGGGGGGGGGGGGGEEEGGGGGGGCGGGGGGGGGGGGEFGGEEEFGGGGGGG
@HWI-D00524:51:C587MANXX:4:1101:13538:2173
GGGATGCCATGTTAGGGGACCTTGAAGGAATTTTTTCTCCATGTTTAAGGACCCTTAGGAGCATGTTTGAAGGCTGGACAAGGTGGGCCACTAGGTGGAA
+
CCCCC?CFGGGGGGGGGFGGGGCGGFGGFGGGGGGGGGGGGGGEDGCFGFC1CFDFCCGCFBBGGGGGGGEEGGGGGDGGGGGCFCGFGGGGGFGFGGGG
@HWI-D00524:51:C587MANXX:4:1101:13957:2037
NAGAAGCAACTGAGAAATTTTCTGGAATTAACTACCCTACCTCAACCATATTTCTACCTAATATGAATCTGACAGGACATTACGAGTTACCTATTGAAAA
+
#<=ABFGCFGGGGGGGGGGGGGGGGGGFGGGGGGGGGGGGGGGGGGGGGGGGGGGGGGGGGGGGGGGGGGGGGGGGGGGGGGGGBGGGGGGGGGGGCGGG
@HWI-D00524:51:C587MANXX:4:1101:13956:2077
GTTCTTCGTTCCTCCAGACGTAAAAAGTAAAAAGTTACTATTGGTGTGCAAAAACTTGAAAGTCTCATTCCAAGGATAACTTAAGTTCAAATCAGTCAAC
+
CCCCBGGGGGGGGGGGGGEGGGGGGGGGGGGGGGGGGGFGGGGGC@FGGGGGFGGGGGGGGGGECE@GC1FDGGBGGGGGGCFFGGGGGGCCDGCF0EBD
@HWI-D00524:51:C587MANXX:4:1101:14037:2114
ACTATATATAAAACACGAGCATTTAGTACTAGACATCATCAAACATATGCAGCGTCGGACGACGGGCAAAATCTTGACCGATAATGGTTCACCAAATGTC
+
CCCCCFGGGGGGGGGGGGGGG1FGGGGGGGGGGGGGGGGGGGGFFCF1F>FFEGGGFGGGGGGGGGGGGFGGGGGGGGGGGGGGGGGFGCCGGGGBEGGG
@HWI-D00524:51:C587MANXX:4:1101:14104:2114
TTGTTTTGGTTTAATTGTCTTTCTTGTTTTTTTATTCGATTGCAATTTAATGGCCATAAATTGTTGTCTGAATAATTCTACAACTCGAGAGAGGGACTAT
+
BBBBBFGGGGGGGGGGGGGGGGGGGGGGGGGGGGGGGD<FF=CGGGGGEEGEC>F>F>CCGGFFG>@1>1::ECGGE@GGCGGGG0C0B0BCFG<CFBCG
@HWI-D00524:51:C587MANXX:4:1101:14463:2142
AATCCATAAAAATTATTCAACAGGCCCTGGAAGGAATTCCAGGGGGACCCTATGAGAATTTAGAAATCCGACGCTTTGATAGAATAAAAAACCCTGAATG
+
CCCCCGGGGGGGGGGGGGGGGGGGGGGGGGGGGGGGGGGGGGGGGGGGGGGGGGGGECGGGGGGGGGGGGGGGGGGGGGGGGGDGFGGGGGGGGEGGGGG
@HWI-D00524:51:C587MANXX:4:1101:14541:2059
GGAAATGAATCCGGCACAAAATCCTAATGTGCCCAATGACACGGGAGCGGGTGCGCCGGTCGCCGACACGGACGACGAAAATGAAAAAATCTCACGAGAC
+
CCCCCGGGGGGGGGGGGGGGGGGGGGGGGGGGGGGGGGGGGGGGGGGGGGGGGGGGGGGGGGGGGGGGGGG?DGGGGGGGGGGGG/EGG@CDEGDGBG>D
@HWI-D00524:51:C587MANXX:4:1101:14851:2132
GGCCGCGGGTGCGGTGTCCCTTCGGCCTCACCTTCACCATTTCATGCTAAATACTCCTCTCGGTATCCCGATTGGTCCATTCATAATCACATGAACTGAT
+
CCCCCGGGGEGFGGGGBG1FGGGGGGGGGGGGGGGGGGGGGGGGGGGGGGGGGGGGGGGGGGFGGGGGGGGGGGGGGGGGGGGGGGGGGGGGGGGGGGGG
@HWI-D00524:51:C587MANXX:4:1101:15184:2032
NGTAGCCAAGTGCGGAGCGGATAACTGCTGAAAGCATCTAAGTAGTAAGCCCACCCCAAGATGAGTGCTCTCCTATTCCGACTTCCCCAGAGCTTCCGGT
+
#<<ABFGGGGGGGGGGGGGGGGGGGGGFGGGGGGGGGGGGGGGGGGGGGGGGGGGGGGGGGGFGGGGGGGGGGGGGGGGGGGGGGEGGGGGGGF>FGGGG
@HWI-D00524:51:C587MANXX:4:1101:15037:2099
CTTTTAATTATAGCACGCAAAAGTTTTCCCAAAGTTCTATTTACAACTTCAGTTTGTCCATCCGTTTGAGGCTGAGATCAACTGCTATATATCATCTACA
+
CCCCCGGGGGGGGGGGGFGGGGGGGGGGGGGGGG>FFGGGFGGGGGGGGGGGFGFCGGGGGGGF=EFFGGGGGGGGGGGGGGGGGGGGGGGGGGGGG>GG
@HWI-D00524:51:C587MANXX:4:1101:15024:2179
ATCGAGTTTCATGGGGTTTCAGCTGTCTCGAGGCATAAGCAATCACATGCCCCCGCTGCATCAAAACACAACCTAATCCGCGGTGAGATGCATCACAATA
+
BBBBAGGGGECFGGGFGAGDFGGEC@DGEGC>GDDGGGCGGGGGCGGGE>FFGGGD9CEG>FEGGGGBGB=FGGG>FGGGG<.CDEFCDG=@DGFDF0CC
@HWI-D00524:51:C587MANXX:4:1101:15149:2249
GGATATATATATATGTATATTCAAGCCATTTCTCTCAGATTGAGAAGAGAAGCACCGAGGATTGAGATTAGGATATTTCTTTGTCTTCCGAAGCTTTTAA
+
CCCCCGGGGGGGGG>GGGGGC@F@1@F1CCFEGGGGGGGGGGGGGGEGGGG>@CG>G/ED>BEGDGGDGGGCGEGGEGGGFGFG:FFC>>>BC<F0EFGG
@HWI-D00524:51:C587MANXX:4:1101:15390:2218
GATCCTTATTCTGATTTTAGCTTTGATATGTACTATAACTGGTGACATATGTATGTTTACCAATGTTATGTATATAGCGATGTTTGAGATTTCGAGGACG
+
CCCCCEGGGGGGGGGGGGGGGGGGFGGGGGGGGFFGGCDGCGGGGGGGGGGGEGGGGGGGGGGGGGGGGGGGGFEGGEGGEGGEGBGGGGGCGB0=CGGD
@HWI-D00524:51:C587MANXX:4:1101:15797:2042
NGTACCTTTGCGGTTTATCATTCACTTTGCTACTGTAGTTATATAATTTTTCCGTTTTACTTTTGTTTGCAATTGTTTTGTTCGTTTAATTGGGGGCACT
+
#<<ABF?EFGGA>=E/CGGGGGGGGG:FGGGGGDGFGFEGGGGGGGGGGGGGGGGGGGEGGGGGEDGGGGGGGGGGGGGF@FEFGGEFGGFG0:CCGGG0
@HWI-D00524:51:C587MANXX:4:1101:15822:2089
TTATATGTTTTTTTAACATTAACGGCATTCATTGCACGCTGCAGATAGGGTATTAACGGCGTACATATGCACGCTGTCAATAGTTTAACTATCAACAGCA
+
AA?B@GF@D1EGG<EFGG>FGGG/<E/>FFGGGCGG>:EGCDGECDF:11EBFGCD1><EDG@GD>DGFEEE0BC<FGFCCF>FCCF>GFGGCGGBF;FG
@HWI-D00524:51:C587MANXX:4:1101:15925:2146
CTTTCCTCTCCATTCTCGTTTTCTCTCTTGAAGACAAGGGTTTTCCTTCATTTCTTTCATTTCCTATCTTCAATCCAAGCTTCTTGTTGGCGATTCGAGT
+
CCCCCGGGGGGGGGGGGGGGGGGGGGGGGGGGGGFGGGEGFGGGEFFGGGGGGGGGC@1FGGGCGFGGGGGGGGGEGDCGGGGGGGGGGB>/:/CFG>DG
@HWI-D00524:51:C587MANXX:4:1101:16165:2024
NCAGCATTCAATAGCTTTTCCAATGTAATTTGGCTAGATGGAAATATTCCGTCCTGGCTTTCTCGTATTGTAACTCGGGATTTACCTATTTAATGTTACG
+
#=ABBGGGGGGGGGGGGGGGGGGGEGGGGGGGGGGGGGGFGGGGGGGGGGGGGGGGGGGGGGGGDGFGGGGGGGGFFGGG@GGGGGGGGGGGGGEDGCGG
@HWI-D00524:51:C587MANXX:4:1101:16353:2034
NAAAAAAAAAAGTAATTTTTTTATAGACCTTAAACCAAAGTTCAACAAGAAAGACAATTGTTGTTTTGCCCTAACACAGCAAACTTCATTTTATTATGTT
+
#<<AAGGGGGG>FGFCGGF1>BGGGGGFGGGGGG>FGGCGFGGGG1DF1:CG1CGGGEGFGCGGFGGDGGGGGGGC0<FFF@GBCG>FGGGDFGCE@=FG
@HWI-D00524:51:C587MANXX:4:1101:16399:2094
ATAAAAGTGGAGAAACAACTCAAAAGGCGTGGAGTTGGCCGCACCAATAAAACCGGGGGTTCATCATCTTCTTGGAGATCAAATGTAGTGAAGCGTGAGG
+
CCCCCFGGGGGGGGGGGGGGGGGGGGGGGGGGGGFGGGGGGGGGGGGGGGGGGGGGGGG<CGGGGGGGGGGGGGGGGCGGEGGGGGGGFGGGGGGDGGGG
@HWI-D00524:51:C587MANXX:4:1101:16400:2180
ATTCGTTCGGTAGGGGCTGCTGTCAGGTATGAGATGGAATGGTTGGGGTGAGGGCAAAATCAAGGCCAAGATCAGACCTTGGTGGGTCTGAGTCATGGTC
+
CCCCCGGGGGGGGGGGGGGGGGGGGGGGGGGGGGGGGGGGGGGGGGCGGGEGFGGGEGGGGGGGGGGGGGGGGGGGGEGGGFFGDDDGGGGGGGEGGGFG
@HWI-D00524:51:C587MANXX:4:1101:16748:2016
NGTTCAGACGTGTGCTCTCCGATCTAATTCATCCTCATCTAGCATAATTTTTTCAATATATAATTTAAGGTTCGTCGCCAACTTGATAGAGGCATGCCTC
+
#==BBEGFGGGGGGGGGGGGGGGGEGGGGGGEGGGGGGGGGFGGGGGGGGGGGGGEGGEGGGGGGGGGFGGGGGCGGBGGFGGGGGFGBFCBGGEBGGGG
@HWI-D00524:51:C587MANXX:4:1101:16669:2099
CCTCCCATTTCTTTTCTGACGGACCAATCATTCTCTGAAAAACTCCTATCCCTAGTATTCTTTTATCCCTAATATTCTTTAATATGAACGACGAATCAAA
+
::AABFEGGEGGGGGGGGGGGB/>>B0=EFGEGGGCEFGGB0/:C1CGGBGGEG1FFGC>GCDFDDDGGGGGGGGE1FGGGGCGGE:EF>FGEGGCFG8F
@HWI-D00524:51:C587MANXX:4:1101:16837:2007
NGGGAAAAATTATTGCTTAATTAACTAATTAAAAATGCTAATTAAAATACTAACCCTCCTCTAACTCTAGCTAAATCCCATAATTTAAAATAATTTGCAC
+
#<<BBBEGEGGGGCGGGG>>DCG=@FFE>FGGGCDG1:1<FGCGGGGGGGGGGGGGBGG:EBGFGG>GGDGGGG@111BDF@CGE00FGDFD?0B@0>FC
@HWI-D00524:51:C587MANXX:4:1101:16963:2020
NACTAATTTAAACTCACTAAGTCCTCAAAGACTTAACCCTTTGTTTCTTTTCGTCTATTGTAATTTCCAGACACAGGAACCCCCGAATTGGAACAAGAGG
+
#=ABBGGGGGGGFGGGGGGGGGGGGGGGGGGGGGGGGGGGGGGGGGGGGGGGGGGGGGGGGGGGGEGGGGGGGGGCFBGGGGGCGGDGGGGGGGGGGGGG
@HWI-D00524:51:C587MANXX:4:1101:16899:2111
AGCTTGAACGTGAAAAATGACTAGCCTTTGTGTCTTCTTTTAGGCCCTTAGATGAAGAAATGTCTCGCTGAGAAATTTCGAAAAATAATATAATGCGTGA
+
CCCCCGGGGGGGGGGGGGGGGGGGGGGGGGGGGGGGGGGGGGGGGGGGGGFGGGGGGGGGGGGGGGGGGGDGGGGGGGGGGGGGGGGGEGGGGGGCGGGG
@HWI-D00524:51:C587MANXX:4:1101:17133:2150
ATCTTGACTGGGAGAAAGTGCGCTGACTTGGTCAACCGATCAACAATGACCCAAACGGAATTGAAACCCCTCTGCGTCCTGGGTAAACCAATCACGAAAT
+
CCCCCFGGGGGBEGGEGGGGGGGDGGGGGGGGGGGGGGGGGGGGGGGGGGEFBEG>GGDGGGGGGGFGGGGGFGGGGDGGEFGFGCGGFGGGGGGGGG<G
@HWI-D00524:51:C587MANXX:4:1101:17199:2190
ATTATCATGTGTATATGTACATGTTTATGTTTACGAAAACACATGATTTACGTCCCCGTGTTTATATGTTACACTGAGTATTTTTTTAAAAAATTATAAT
+
CCCCCGGGGGGGGGGGGGGGGGGGGGGGGGGGGGGEGGGGGGGGGGGGGGGGGGGGGDGGGGGFGGGFGGGGGGGGGGGGGGGGGGGGGGGGGGGGGGGF
@HWI-D00524:51:C587MANXX:4:1101:17377:2118
ATAATTTAACGGGCTGGTTGGTCCCCGTTCATAATTTAACGCTTTCCAACCATGATCTAACCCGTTCATAATTTAACGGGGTGGAGAGGTCCTCGGCCAC
+
CCCCCGGGGGGGGGGGGGEGBGGGGGGGGGGGGGGGGGGGGGGGGGGGGGGGGGGFGGGGGGGGGGGFGGGGGGGGGGGDGGGGBB0FGFGGGGGGGGGG
@HWI-D00524:51:C587MANXX:4:1101:17404:2132
TTATCTTCTCGATCTGACGAAGAAGAAGAAGTCCCGACTCTATCTCGGTCCATTCCCAAATCTGGTAATCACAATATTGAACAGTCACAATATCAATAAA
+
BBBCCGGGGGGGGGGGGGGGGGGGGGGEGGEGGGG>GGGGGGCGGGGGGGGGGEGEDGGGCDGFGDGGGGGGGGGGGGGGGGGGEGGGGGGG>BFGEGGG
@HWI-D00524:51:C587MANXX:4:1101:17639:2148
AGAACCAGCAGCTGACATTCCAGAACCTACTACTCTTTTACCTGAGTATGATCCAAATCCATTAAATCAGGAAGAAATCCCTCTAAACCATTTTGTTTTG
+
BBBCCFGGGGGGGGGGGGGGGGGGGGGGGGGGGGGGGGGGGGGGGGBGGGGGG1<FFDFDGGGGGGGCGGGGGGGFEFGGDEGGGGGGGGGGGGGGGGGF
@HWI-D00524:51:C587MANXX:4:1101:18474:2033
NTGGGAAAATAGCCTTAAAAATATTTTCAAGATCTATGATGTACAAAATCCCATGGATGTGAGGAGAGTGTTAAATAACTAATATTGCCCAACCCTAAAA
+
#<<AAGGGGGGGGGGEGGGGGGGGGGGGGGGGGGGGGGGGGGGGGGGGGGGGGGGGGGGGGGGGGGGGGGGGGGGGGGGGGGGGGEEGGDGGGGGEGFGG
@HWI-D00524:51:C587MANXX:4:1101:18337:2081
CTATTTTACCTTCTGTATTAAATTCAGAAGAGGTAGCTCCCACACTAAAAGTTAATTTTCCGCTGCATGTAGATGTTGTCCGAGGTATTGTAACATCTGG
+
CCCCAFGGGGGGGGGDGGGGGGGGGGGGGGGFGG@EGGGGGFGGGGGFGGGGGGGGGGGGGGGGGGGGGGGGGGGGGEGGGGDDGGGFGGGGGGGGGGCF
@HWI-D00524:51:C587MANXX:4:1101:18527:2054
GGTACTCACATCGCAGATACTAGTCTCTAACTCGAGCGGCCTATATCCTTCTTAGTGGCGGCTGAATCGACTAGGAACCGTTTAGAATATACAGTATTAC
+
CCCBCGGGGGGCDGGGGGGGGGGGGGGGGGCGGGFGGGGGGGGGGGGGGGGGGGGGGG>GGGGGGGGGGGEGGGGGG8CGFGGGEEGGGGGGGEGGGGGG
@HWI-D00524:51:C587MANXX:4:1101:19127:2138
AAATTCGAAATATATTCTGATCACAAAAGCTTGAAATATCTGTTTTCGCAATCAGAGCTGAATATGAGACAGAGAAGATGGCTGGATTTATTGAAAGATT
+
CBBCCGGGGGGGGGGGGGGGGGGGGGGEEGGGFGGGGGGGGGGGGGGGGGGGGGGGGGFGGGGGGGGGGFGGGGGGGGGGGGGGGGGGGGGGGGGGGGGG
@HWI-D00524:51:C587MANXX:4:1101:19376:2030
NTATACCCGGTATTGGCCATAATTTACAAGAACATTCTTCAGTCTTAGTAAGAGGGGGAAGGGTTAAGGATTTACCCGGTGTAAGATATCACATTGTTCG
+
#=ABBGGGGGGGGGGGGGGGGGGGGFGGGGGGGGGGGGGGGGGGGGGGGGGGGGGGGGGGGGGGGGGGGGGGGGFGGGGGGGGGGGGGGGGGGGGGGGEG
@HWI-D00524:51:C587MANXX:4:1101:19881:2161
GGATAACTTCGGTCAGAATATAATTCCCAATATAAACAAAGTATACATGCATTTTATATAATAGCATATACAAAAGAATAAAACAATTATCAATAGCATG
+
A@@BBEFFGGFFGGGGGGGGGGGGGEGGGGGGGGFGGGFGGGGGGGGGGEGGGGGGGGGGGGGEGGGGGGGGCEGGGGEGGFGGGGGGGGGGGGE@BFGG
@HWI-D00524:51:C587MANXX:4:1101:20055:2229
ATAGATACTTTTTTTATCTATCTTGAGCAGATATACCCCATCTATAAAATCTATAAAATAGATGGGTAGAGTTTCTTAAATTAAATATTAAATAAATATA
+
BCCCCGGGGGGGGGGGGGGCEGGGFGGGGGGGGGGGGGGBGGGGGGGGEGGGGGGGGGGE@FGGGGGGGCE:FGEGGGGGGCGGGGGGEGGGGGGGFGCD
@HWI-D00524:51:C587MANXX:4:1101:20336:2249
TACAATCTTCGGGAACGCTTCTGGGGACAAACTTTAGCAAAGTGTCCCGGCTGTCCACAAATTTTACATCTACCAGTCACTCCCTGGCATTGCTCGGTGG
+
?BAABGGGG1FGDGGGGGGGGGGFGGGG=FGGEEGBFGGGGGGEDFGGG@DGGFGGFFGGGGFGGGGGGBF1BCGGDGGGGGGGGDFE>FGCGGDGGBG.
@HWI-D00524:51:C587MANXX:4:1101:20509:2200
AACTGGCTAGAAAACCTAAGGTACAACTAGAACTCTCTCTGAAGAATGCGGTGAAGGAAACAAAAGAATCGGCTTTCATTTATAGGCTGCATCCGCACTA
+
CCCCCGGGGGFGGGGGGGFGGGGGGGGGGGGGGGGGGGGGGGGGGGGGGGGGGGGGEFGGGGGGGGGGGGGGGGGGGGGGGGGGGGGGGGGGGGGGGGGG
@HWI-D00524:51:C587MANXX:4:1101:1435:2343
GAAGTCGTTAGGTTGCATAGCATGCCTAGAACAATTGTTTCTGTTCGCGTTGTTAAATTCTCGAGTTACTTTTGGAAGACTTTATGGGCTAAACTTGGCA
+
BBBCB1>GCDDGGGGGGGGEGFGCFGGGGGGGGGEGDFGGBFCGEGBGGGGGGGGGGGEGGGDGBGGGGGGGG>/FGGGGGCGGGG>GGGGGGEGF00EF
@HWI-D00524:51:C587MANXX:4:1101:1820:2311
AGTGACTGGCGTTGTTGAGGCTACATTTGACGCTGGTTATTTGCTTACTGTTCGAATTGGTAACTCAGATACAAATTTGAGGGGTGTTGTTTTCAAACCC
+
BBBBCG>GGGGGGAGGGGGGGGGGGGGGGEEGB<GGGGGEGG>EDFGGGGGGEFE@GDF>FGGGGEGEGGGCGGEGEGGG=FGGGEGFGGGGF0CF>F@B
@HWI-D00524:51:C587MANXX:4:1101:1844:2419
GGGTATGTAAATGAAGTGATGGATATAGAATATGTAAAAGTACATCCAAACCATATCAAAAATTAAAGTTGCATAAATTTTCTATAAAACATTAATAGAA
+
CCCCCGGGGGGGGGGGGGGGGGGGGGGGGGGGGGGGGGGGGGGGGGGGGGGGGGGGGGGGGGGGGGGGCGGGGGGGGGGGGGGGGGGGGGGFGGGGFFDF
@HWI-D00524:51:C587MANXX:4:1101:2310:2467
CAAGGAGTACTTAGTAGATGCAATGTCTGTAAACAGTCGGGACACTTTGCGAGAGTTTGTCCTCAAAGAGATTCCCGAAGATTTTAGGGAACAGAATCAT
+
CCCCCGGGGGGGGGGGGGGGGGGGGGGGGGGGGGGGGGGGGDGGGGGGGGGGGGGGGGGGGGFGGGGGGGGGGGGGGGBGBGGGGGGGGGGGGGEGGGGG
@HWI-D00524:51:C587MANXX:4:1101:2738:2404
GTGTCAGCACTGGGTTGAGGACATAGAGATATTGTTTGATCTACTGGATTGTACAGATGACCAGAGAGTTAAATTGGTATTTCACCAATTACAAGAGGCT
+
CCCCCGGFGGGGGGGGGGGGGGGGGGGGGFGGGGGGGGGGGGGGGGFGGGGGGGGGEGGGGGGGGGGGGGGGGGGGGGGFGGGGGGGGGEGGGEGGGGGG
@HWI-D00524:51:C587MANXX:4:1101:2629:2449
ACATTTCCATGAGATACTCAACCCGAACAGAACATGGACAAAGGGAAATACATGAAATTTGTCAAATCAACAGTAGAACAAGAAAAATTTAAGCCTAGCA
+
CCCCBGGGGGGGGGGGGGGGGGGGGGGGGGGGGGGGGGGGGGGGGGGGGGGGGGGGGGGGGGGGGGGGGGGGGGGGGGGGGGGGGGGGGGGGGGGGFGGG
@HWI-D00524:51:C587MANXX:4:1101:2786:2445
CAACACTCCCACTGACCTTCTTATACACACACGGTTCCTCAGGATTCTTAGTAAAACAAAACTCTTTGATCGTACAATCGAATCCGAGGTTCCAACTCCT
+
=BBBCGGGGGGGGGCGGGFGGGGGGGGGGGGGGGGGGGGGGGGGGEGGGGGGGGGGGGGEGEGGGG@DF>FGGGGGGGGEBDGGGG<GD=BFGGGGGGGG
@HWI-D00524:51:C587MANXX:4:1101:3029:2274
ATGCATCAACATTTCTGGTCTAAATCGAAATTGATAACCAATATTCAAATAATGATTCACGTTCTTGATGAGTTTAACTAACCAGAGTGATCGGCGGTGC
+
BBBBCCGGGGGGEGGGGEECFD1;FCFGG<GGGFG>FGG@DEGGGGEGGG@GFGGGEGGDDGEGDGGGGGGGBFGGFGGGGG>FGG>0=DD0CF@@EGGG
@HWI-D00524:51:C587MANXX:4:1101:5009:2356
TGATTCCATTCCGTTCCGCATTTAAATAATTTTTTTTTATGACCCAAATTACTTGAATTAGTAAATTGATCCTAATGATGATTAAGACATGAATTAGCGT
+
CCCCCGGGGGGGGGGGGGGGGGGGGGGGGGGGGGGGGGGGGCGGGGGGGGDGGGGGGGGGGGGGGGGCGGG1EC@GEGGGGGGGGEGGGGEGGGGGGGGG
@HWI-D00524:51:C587MANXX:4:1101:5388:2372
ACAACCAGGACATTTTGCTAAGGTTTGTCCACAAAGAGGTCCCCGAAGATTTTAGAGGGTTGGACCATTTGGATATGTGATTGAGGAACAGACCCAGGGC
+
CCBCBCGGGGGGGGGGGGGEGGGGGFGGEGGGGFGGGGFGGGGGGAGG<FGGFGGGGGGGGGGGGGGCCE@FF>G@BFGEGFGGGGGGGGGFGGGGGGGG
@HWI-D00524:51:C587MANXX:4:1101:5260:2396
GAATATCGACAGGGTTGATCCGTCTCACAGATAAAAATTTGTGAAATCGTCTCACAAAAAACCTAAATCAATGATAAGATTATAAAGTCTTCGGATACAC
+
CCCCCGGGGGGGGGGGGGGGGGGGFGGGGGGGGGGGGGGGGGGGGGGGGGGGGGGGGGGGGGFGGGGGGGGGGGGGGGGGGGGGGGGGGGGFGFGGGGGG
@HWI-D00524:51:C587MANXX:4:1101:5967:2322
CCGAGACATCTGAAGATTGTCAGAATTGGTTTGATGATATAGAAATCTTGTTTGATTTACTTGACTGTACAGATGAACAGAGAGTTAAAATGGTGCCTTA
+
CCCCCGGGGG@GGGGGGGGGGGGCGEGGGEGGGFGGGGFGGGGGGGGGGGGGGGGGGGGGGGGGGGGGGGGGGGGGGGGGGGGGC@FFGGGGGGGGGGGG
@HWI-D00524:51:C587MANXX:4:1101:6346:2263
CAGTAGTATCACTCATCAAGACCTCCCTCAGAACCACCTGCATCCATCACACCTAGTGAGTCTAAAGACTCAACACACCATAATCTTGATAACAAGTAAA
+
CCCCCFGGGGGGGGGGGGGGGGGGGGGGGGGGGGGGGGGGGGGGGGGGGGGGGGGGGGCGEFCFGBGGGGGGGGGGGGGGGGGGGGGGGGGGGGGGGGGG
@HWI-D00524:51:C587MANXX:4:1101:6267:2420
AGACAAACAATCTCTTATCTCCTAATTCATCTAGTCGAGTTCTAATCTCCCCTTAGTTTAAACACGATTTTTTAAATATATTCCAACTTAGTACAATACT
+
CCCCCGGGGGGGGGGGGGGGGGGGGGGGGGGGGGGGGGGGGGGGGGGGGGGGGGGGGGGGGGGGGGGGGGGGGGGGGGGGGGGGGGGGGGGGGGGGGGGG
@HWI-D00524:51:C587MANXX:4:1101:6359:2430
ACCTTTTTTATTTACTGAAAGGGTTAGAAAAGTATTAAGAAAAGATGATATAAATATTCCTTATGATAATTATACTTATGGAAATTTAATAAATACTTGT
+
BB@BB>GGG;FGGGGGGCFG1FDFGGGGGCB@GC>GGFGGG1@FFGGGFGGGGGGGGFGFGGGGGGGGGGCDGCGEGGGEGGGGGGGGGGGGGGGGCGEG
@HWI-D00524:51:C587MANXX:4:1101:6621:2273
CGTAGATCGAGGTTATAATGAGTTCAAAATTATTTATTTAGTAAATTTAGAATCTACTAACTAAATAATAATGTTAGTATTTGTGACATATACATGATTC
+
CCCCCGGGGGGGFGGGGGGGGGGGGGGGGGGGGGGGGGGGGGGGGGEGGGGGGGGGGGGGGGGGGGGGGGGGEGGGGGGGGGGGGGGGGGGGGGGGGGGE
@HWI-D00524:51:C587MANXX:4:1101:6833:2284
AATATTCAGATATTCAACCAAATCAGTCATATTCTTCGAATATATCATAATATTACAGATAAAATAATCATAGATAAGACGAGTATAAAATCATCAGAAT
+
CCCCCGGGGGGCGGGGGGGGGGGGGGGGGGGGGGGGGGGGGFGGGGGFGGGGEGGGGGGGGGGGDGGGGGGGGEGGGGGEGGGGGGGFEGGGGGGGCGGG
@HWI-D00524:51:C587MANXX:4:1101:7136:2306
AGACTAAGTTTTCTCACTTTCGAAATATGCTTGGTTTAATTGATTTATCTTAATCAGTTTTATTGCTTATATATCTACTATTAACCATTGTATTCACTTA
+
CCCCCGGG@F@FGGGGGGGGGGGGGGGGGGGGEFGGGGGGGGGGGGGGGGGGGGGGGGGGGGGFDGGGGGGGGGCFEECFGGGGGFGGGGGGFGGC>DGG
@HWI-D00524:51:C587MANXX:4:1101:7358:2298
AATTGCATGCACTTCACGCTCCAATTTTTTGATGATTCCATTTTTATTTCTTGGGCGAAACAGAGGATATCTCGATCGGGGAAGAGAACGGGGAAATCCC
+
CCCCCGGGGGGGGGGGGGGGGGGGGGGGGGGFGGGGGGGGGGGGGGGGGGGGGGGGGGGGGGGGGGGGGGGGGGGGGFGGGGGDGGGBF8FGGDDGGFGG
@HWI-D00524:51:C587MANXX:4:1101:7474:2310
GTCTGATTCTATCTCTGTTCCTTCCGTTTGAAGAAAGGAAGGATCCCAAAGAATCGATCTTTCTTTTAGTTGTTGAATCTCTCTTTGATTGATCAATGTG
+
BCCCBEGGGGFGFGGGGGGGGGGGEGGGFGCG>EFGGGBGGGGGEGGGGGGGGGG>BGGGCEGGGGGDGGGGGGGGGGGGFGGGEFGEGGEEGGGGGGGG
@HWI-D00524:51:C587MANXX:4:1101:7908:2322
ATTGATTAATACGTAATCGATCGAACACTATTTGAAAACGGCTCTTCTGCTCAGAAACGAAATGTTCCAAATCTTCCTGGAAATTCTTGCTCCCATTGGA
+
CCCCCGGGGGGGGGGGGGGGGGGGGGGGGGGGGGGGGGGGGGGGGGGGGGGGGGGGGGGFGGGGGGGGGGGGGGGGGGGGGGGGGGGGGGGGGGGGGGFG
@HWI-D00524:51:C587MANXX:4:1101:8004:2399
CTTTTTAATTAGTTTAAATAATCATAATAATCATTTCATTGATTTAACCTTGATTAGATTAAATAATTTATATCATAGTAATTAGATAATAATCTCTGTG
+
BCCCBGGGGGGGGGGGGGGGGGGGGGGGFCFGGGGGGGGGGGEGGGGGGGGGGGGGGGGGGGGGGGGGGGGCGGGFFFEGGGGGGGGGGGGFGFFGGEGE
@HWI-D00524:51:C587MANXX:4:1101:8501:2289
ACCTCATTTTGTCTCTCAACATTTTCATGTGAATGTTGAGATGATAATGTCTGTTTTACAGCAGCAGACCTTATGTGAATACAGTAGGATGAAAAGAATA
+
CCCCCGGGGGGGGGGGGEGGGGFGGGGGGGG@FGGGGFGGGGFDGBGGGGGGGGFGGGGGGGGGGGGFEGEGGGGGGGGGGGGGGGGGGGG>@GGGFGFF
@HWI-D00524:51:C587MANXX:4:1101:8866:2465
AGATCATTTTGTGCTTAAGAAGCTAAGGTAAGCTTATGGTTTAGTTATTCTTTAGATTTTGGTGTTGGGGAGAAATCATGGGATGTTAGATTGTGTTGGT
+
CCBCCGGGEGEGEGGGGGGGGGGGGGGGGGGGGGGGGGGGGGGGGGGGGGGFGGGFEGGGGGGGGGGGGGGGDEGGGGGGGGGGB>FGEBDGGGGGGFGD
@HWI-D00524:51:C587MANXX:4:1101:8847:2473
ATATGTATATCAGATAGATTATAATTATTTTGCATTTCTAATTTAAAAGGAAAAAAAATTTAGTCCCAATTTTCTTAAGTGTTATATTCGACATTAATAA
+
CCCCCGGGGGGGGGGGGGGGGGGGGGGGGGGGGGGGGGGGGGGGGGGGGGGGGGGGGGGDFGGEGGGGGGGGGGGGGFGGGGGGGGGGEGGGGGGGGGGG
@HWI-D00524:51:C587MANXX:4:1101:9055:2385
AAATAGTTTTGGTAAAAATAAGTTTGTGAATTACATAGCTGGGTTGCCAATAAGTTCGCATTTTTTTGTTGAAAAACCAGCCCCGATAAAATTTACGTCC
+
CCCCCGGGCGGGGGEGGGGGGGGGGGGGGGGGGGGGGFGGEGGGGGGGGEGGGGGGEGGGGGGGGGGGGGBFGGGGGGGGGGGGGGGGGGGGGGGFDGGG
@HWI-D00524:51:C587MANXX:4:1101:9478:2261
ATTATGCAACTGTGTATGTTTGTTTGTGTGCCTTCCCTATTTGCCACTTGTACATGTAGAGGATTGCAGATATCTTTGCCACATCTGTCTACCTCTACGG
+
CCCCCGGGGGGGGGGGGGGCGGGGGGGGGBGGGGGGGGGGGGGGGGGGGGGGGGGGGGGEGG@FGECGGGGCGGGEGGGGGGFGGGGFGGGFGGGGGGBG
@HWI-D00524:51:C587MANXX:4:1101:9327:2457
GGGTAAGGATTAGTCACAGATATTTTATTTTTTCTCTAATCTTCTTCACTCCTTCCGATGTCAATAACTAGAATGAAAAAAAGGGGAATGTCAACGCATC
+
BCCCBGGGEGGGGGGGGGGGGGGGGGGGGGGGGGGGGGGGGGGGFFGGGGGGGGGGGFGGGGEGGGGDGGGGGFGGGGGD<B/C8E8EDGGEDGGGGGGG
@HWI-D00524:51:C587MANXX:4:1101:9300:2479
AGTGTTGAATTGATTAAACACTAGTGGACCTAGTAGAGTCCAAATAATTAAATTAATTCAAGTGTTGGATTAATTAAACAACATTGGGTCTTGTAGAGCC
+
BBBBACGGC1CGGFGGGGEEGGGGGGGGGGGGGGGGGGGGGGGGGGGGCGGG1>FGGGGEGGGFGGEGGGGGC>FCGGGGGGGGFGGGGEGB>FG>DGGG
@HWI-D00524:51:C587MANXX:4:1101:10818:2492
GTGTCTGTTTGATAAGCACGAATTATATAGCATTTTAGGGATTTTATTTTGTCGTATTCGTGCTTATTTGGCATTTTTTATTCCGAGTTTTGCGCTTATT
+
CCCCCGGGGGGGGGGGGGGGGGFGGGGGGGGGGGGGGGGGGGGFGGGGGGGGGGGGGGGGGGGGGGGGGGGGGGGGGGGGGGBFGBCCGGG>FCDGGGGG
@HWI-D00524:51:C587MANXX:4:1101:11120:2360
CAATGTCTAGTATTCCCAGAACACATAATAATGATCAAATAATAATTCCTCCAATATCATAATTTCAAATGATAATAGAACTCAATAAAAATTACGTCCT
+
CCCCCGGEGGGGGGGGGGGGGGGGGGGGGGGGGGGGGGGGGGGGGGGGGGGGGGGGGGGGGGGGGGGGGGGGGGGGGGGGGGGGGGGGGGGGGGGGGGGG
@HWI-D00524:51:C587MANXX:4:1101:11493:2427
AGAAGAAGCAACTGCCTTCAAAGACTACTTCAACGGTCGAGACAGATGTATTTACGCTGACTCAAGTGTTGAAGAGGGCGAATAATGAAAATTTTCGACA
+
BCBBBGGGFGGGGGGGGGGGGGGGGGGGGGGGGGGFGGGGGGGGGGGGGEGGGGGGGGGGGGGGGGGGGGGGGGGFGGGGGGGGGGGGGGGGGGGGGGFG
@HWI-D00524:51:C587MANXX:4:1101:11290:2438
ACTTCTCCCCCCTCTCCACCGACTCCCTCACCTCCATCACCTTATCCCGATTCCTATTCAGAGGAACATGTGATGAGAATTGTCCTCTACCTTTGGTTCT
+
BCCCBGGGGGGGGGGGGGGGG<EGGGGGF>FGGGGGGGGGGGGFGGGGGBGGGFGDFGGGGEGGGGGGGGGGGGGGGEFEFFGGGGGGGGGGGGGGGGGG
@HWI-D00524:51:C587MANXX:4:1101:12082:2476
AGAAGTTAAAGAGGATATTTATGCTCGTCGTATCCTTTATATGGACATCCGAGGCCGGGGGGCTATTCCGTTGACCCGTACTGATGAGAATTTGACTTCA
+
CCCCCEGGGGEGGGGCGFGGGGGGGGGGGGGGGGGFGGGGGGEGGGGCGDBGCGGEGGGFCGGGGGGBEGG=DGGGGGDGGGGGGBBEDEBGBBEGGBGG
@HWI-D00524:51:C587MANXX:4:1101:12163:2486
AACTTTAAAGATAATCAATTGTGTAGTTGCTTGTACTGTTACTTTTCTTGCAAGTTTGTTTGAATTTGGTGACATAGATGCTCTATTTTTGGATGCATTC
+
CCCCCFGGGGEGGGFGGGGFGGGGGG@FGGGFGGGGGFGGGCBGGGGGGGGFGGFCFGGGGGFG>>DDGGGGGGGECCECGGGGGG>GFGGGGG>GGGGG
@HWI-D00524:51:C587MANXX:4:1101:12283:2279
GGTTAGTTTTACCCTACTGATGAAAGCGTCGCAATAGTAATTCAACCTAGTACGAGAGGAACCGTTGATTCGCACAATTGGTCATCGCGCTTGGTTGAAA
+
BBBCCGGGGGGGEGGGGGGGEG@GFGGGGGGGGGFGGGGGGGGGGGGEFGGGGGGGGGGGGGGGGGGGGGGGGGGGGGGGGGGGGGGGGGGGGBDGGGGG
@HWI-D00524:51:C587MANXX:4:1101:12315:2331
ATCGATCCTTGTTTGTTATTGAGTTGAGGGTGCGATTTAGATAATCGTGTTTGCTTCTCATCGTACTCGGATTCTGTATCAACAGCGGGACTCGGAGATT
+
CCCCBGGGGGGGGGGGGFGGGGGGGGEGGGGGGGCGGGGGGGGGFGGGGGGGFGGGGGGGGGGGGGGGGGGGGFGGGGGGGGGGGGGEGGGGGGBCGGGG
@HWI-D00524:51:C587MANXX:4:1101:12692:2370
GTTTTGTTGCATTTATAGTTTAGATTTCATGCATTTTGTCACATTTTAGTTTATAGTATGTTTTATTTTTAATCATATGTCTCGGTATAAAATGCAGGAG
+
BBBCCGGGGGGGGGGGGGGFGGGGGGGGGGGG@D>FGGGGGGCFGGGFGGGGGGCGGEGFGGGG@FGGGG0=F>FGC>FGGGC1FG:FFFCGEEGGGGGG
@HWI-D00524:51:C587MANXX:4:1101:12936:2481
AATTAAGTCCGTAGCGTCTACCGATTTCGCCATATCCCCTTCCTTTTGTTTTGAGATTAGGATCTCATTATTATATTATATCATTTTCTATCTCAAAAAA
+
BBBBCGGGGGGGGGGGGGGGGGGGGDGGGGGGGEGGGGGGGFBFGGGGGGFGGGGGGE>FGFGEEE@GGGGGECGGGGGEGE@EGGGEGGFCGGEF>CFG
@HWI-D00524:51:C587MANXX:4:1101:13241:2333
GATAACATACTTATTTTGGGTTTCCGACATTTGATTTGGCTATTTAAATACTCCAAATGTGTAAAAAAATACGTTTCAAATAATATTAAGTGACTTTTGA
+
CCCCCGGGGGGGGGGGGGGGGGGGEGGGGGGGGGGGEGGGGGGGGGGGGGGGGGGGGGGGGGGEGGGDGDGGGGGGGGGGGGGGGGGGEGGGGGGGGGGG
@HWI-D00524:51:C587MANXX:4:1101:13231:2384
ATAAAGGATTATGTCCTGAATCACAAAGAGTTGTGAACCCACGATTAGCTGTATCCCTGAACCATTGAAGGTCACACAAGCACTGGATCGTTTCTTCCCG
+
CCCCCGGGGGGGGGGGGGGGGGGGGGGGGGGGGGGGGGGGGFGGGGGGGGGGGGGGGGGGGGGGGGGGGGGEGGGGGGGGGGGCGGGGGGFGGGGGGGGG
@HWI-D00524:51:C587MANXX:4:1101:13518:2390
AGAGATTGTTAGACTTCATGGTGTTCCAGTATCGATTGTGTTTGATCGTGACCCTAGATTTACTTCAGAGTTTTGGAAGAGTTTGCACAGAGCTATGGGT
+
BBBBBGEGGGDE@GGGGGGGGFDGGFGGGFEEEGBGGGGGGGGGGGGGGGGGGGGGGGGGGDGGGFGGGGGGGG@GEGGEBCGGGGGGGG0BFCGGGGGG
@HWI-D00524:51:C587MANXX:4:1101:13571:2454
ATGCTGGGTAGAGCGATCGAATCATGTCTATTGGGCTACTGTACATTTTAACATATTTGAGTTGTACTATTGGCGTAAACTATAATTTTTAGAAAAACGG
+
BBCBA@DGGGGGFGGGGGGDGGGGGGGGGGGGCGGGGGGGGGGGGGGGGGGGGGGGFFGGEEFGGGGGGGGGGGGGGGGGGGGEEGGGEFFGEGGGG</F
@HWI-D00524:51:C587MANXX:4:1101:14292:2385
CTTTCTTTTTTGATTACCTTCCTCGCGTATGTATAAGACCGAATCCATTCGATTTCTAAAAAAGATTACTAATCCTTAACTTTTCGAGGAATCCTTCATC
+
BBB0??BFGGGGGGEG@E1FEGC:FGGGGGEGGGGGGCFFCG/</=EFGGECFGGCG>FG1F/C0<C@F>GCFGGGGEGGGGGGG/CBDGG>FDEFGC==
@HWI-D00524:51:C587MANXX:4:1101:14482:2408
GAGCTCTTCACCGAGGATCTTCCCCCTTTATTCCATGGTGTGGGATTGCTTTGCTTTTAAGGCTGGTGATATCAGTCAAACTCACGATTTATAAGGGCTC
+
CCCBCEEGGGGGGGDDGGGGGGGGGGGGGGGGGGGGGGFG@>GG@CFDEGGGGGGGGGGEGFGGGFGGGEGGE>FGGGGGGGCCDGDGGEGGGB00E>GG
@HWI-D00524:51:C587MANXX:4:1101:15318:2266
AGACAGAATTTCAGATGCTCGATCTTGAAGTGTATGCTAGGGGCAAGGTTCCTAATCTCGCTACTTTAACAGTGCGGTCTTGCGAGACAGAATTCGAGCC
+
=BBCBGBEEF>CBDGGGGGGBGGBFGGCGGFG1CF=>:FCGGCGDGG=1>@FG>>GGGGGGGGGGGFCFGGCGEF@E<EC@:FGGGG<GGGGEGGGC0>C
@HWI-D00524:51:C587MANXX:4:1101:15467:2399
CCAAACACCCTCACCCCCCTATAATATACTTAGAAAAATTATCCGAGGTGACTGCAGTAGACATTGCTTTGGTCAGGAGTCATAACAAAATTTTCCATTT
+
BCCCCGGGGGGEGGGGGGGGGGGGGGGGGGGGGEGGGGGGGGEGFGGDCGGGGGGEGGGGGGFGGGGGCFFGGGGGEGGGGEEGEDGGGGGGGGGGGG@D
@HWI-D00524:51:C587MANXX:4:1101:15618:2394
ATGTATAATTATGATGAAGTGTTATTTAAAAGCCATATATTGATTTAAACTCACTAAGTCCTCAAAGACTTAACCCTCTGTTTCTTTTCGTCTATTGTAA
+
A?3<0FGGGGGGG1FGGGGGGGG>@GGGGGGGGGGGGGGGGGDGDGGGGGGGGGGEGGGGGGGGGGGGGGGGGGFGGGGGGGGGGGGGGGDGGEGEGEGG
@HWI-D00524:51:C587MANXX:4:1101:16104:2269
ATTTGTTTCAATTATGATTCATACCTGACTAATTTCTGTATACAATAATCGCGGTTCTCTGAATATAACTCTTCAAATATTCCATTTAATCAATCAGATG
+
CC@BBGGGGGGGGGGEEGGGGGGGGGGGGGGGCGECGCGGG@CB:ECCGGGG@DDGGGGGGGGGG>GGGGGGGEGEGGGGGGGCGGGGFGGGG>=F>FGG
@HWI-D00524:51:C587MANXX:4:1101:16481:2356
GTATGGAAAACAAGTTCGATCCTCTTTTAAAAACAAAGGCTGTAAATCTTCATCCCGATGCTTAGAACTATTGCACATGGATCTCTTTGGTCCAATACCA
+
CCCCCGGGGGGGGGGGGDGGGGGGGGGGGGGGGGGGGGGGGGGGGGGGGGGFGGGGGGGGGGGGGGGGGGGGGGGFGGGGGGGGGGGGGGGGGGGGGGGG
@HWI-D00524:51:C587MANXX:4:1101:16887:2349
ATTAATTAATGGTGATTAAAAGTGAAAGGATTATTATGCCAAGAAATAATAAAGAAAGAGTCAAAGGTGGTGAGTTGTCAAATAAATGTTATCTCACTTA
+
CCCCCGGGGGGGGGGGGGGGGFFCGGGGGGGGGGGGGGGGGGFGGGGGGGGGGGGGGGGGFGGEGGGGEGGGGGFGGGGGGGGGGEE@F>FEGGEGFGGG
@HWI-D00524:51:C587MANXX:4:1101:17122:2483
TCCTCTACTAAGCACAGCCTAAGTAGGAAAATAAAATTTCTCTCCGCCCCAACTCTGCTCCTCTACTAGGCGATGCCTTAGTAGGAAAATAAAATTTCTC
+
CCCCCGGGGGGGGGGGGGGGGGGGGGGGGGGGGGGGGGGGGGGGGGGGGGGGGGGGGGGGGGGGGGGGGGGGGGGGGGGGGGGGGGGGGGGGGGGGGGGG
@HWI-D00524:51:C587MANXX:4:1101:17424:2276
GAATATGTATAGAATTCATGAAATTGACATATAACATCAATTCTAGTACTGGATTCATGAACATGTATACCCGATTTAAACACATGTATACCCGATTTAT
+
CBCCCGGGGGGGGGGDBGGGGGGGFGGGG>GGGGGGGGGGGGGGGGGGGGG>CGGGDEGGGGGGGGGGGGGFGGGGGGGGGGGGGGGGGGCFGGGGGEGG
@HWI-D00524:51:C587MANXX:4:1101:17576:2263
AGAAGAACTCACAAAAAAATTTAGAGCAATCGCAAGTTCCGTGAAGTATCGAAATTAATCAGCAAATTGCCGAAATATAGCAAATTAGAGCTGAAGTACT
+
CCCCCFGGGGGGGGGGGGGGGGGGGGGGGGGGGGGGGGGGGGGGGGGGGGGGGGGEGGGGGGGGGGGGGFGGGGGGGGGGCGGGGGGGGGGGGGGGGGGG
@HWI-D00524:51:C587MANXX:4:1101:17744:2270
CCGAATTCTTTCTGGTTAAAGAATCTCTTTCTAGTTGCTCTGGAAGAATTAGGAGATTCTCTAGAAGAAATACGGGCTTCTGGTGGCAACATGCTTGGTC
+
BBBBBFGGGGGGGGGDGEGGGGGGGGGGGGGGGGGGGGGGGGGGEGGGGGGGGGGGGECFGGGGGGGGGGGGGGGGGGEBGGGGGGGGFGGGGGCGGFGG
@HWI-D00524:51:C587MANXX:4:1101:17729:2311
ATGATAAATAAGATGTGAATCGTGTCGGCGTATTGTTTTCTTGAACCTAATATGCTGTGAAAGTTAAAGATTTTTAGCTTTGACATTCAGAATATAACTT
+
CCCBBGGGGGGGGGGGGGGGGGGGGGGGGGGGGGGCGGGGGGEGGGFGGGGGGFFGGGGGGGGGGGGGGGGGGGGGGGGGGGFGGGGGGGGGGEGGGGGG
@HWI-D00524:51:C587MANXX:4:1101:17586:2343
GCCTTTGAGTATACCCTTTAGCTACCAATCGCGCCTTGAAGGTCAATACCTTCCCATCCGCCCCAAGTTTCCTCTTGTAAATCCATTTACACCCTATGGG
+
CCCCCGGGGGGGGGGGGGG1FGGGGGGGGGGGGFGGGGGGGGGGGGGGGGGGGGGGGGGGGGGGGGGGGGGGGGGGGGGGGGGGGGGGGEDGGGGGGGGB
@HWI-D00524:51:C587MANXX:4:1101:17823:2307
CCCAGCGAGCATTCTAGTCTTACCGAGAAGTTAACAGAGAACCTCTCGCTAGGGCGGTTAAAACTAACCGCCCCAGCGAGACTTCTAGCCTGGACAGGAG
+
AAA==FGD<AEGGGGG1FEGGDGGGBECGGGGEDEGGGGGGEGEGGGFGGGAGBEEG/<C@FCCFGGEFGGGGGGGGED>>C0FCGGG=EB@8.CEGEGG
@HWI-D00524:51:C587MANXX:4:1101:17792:2332
GTATATTATTCACTTTCCATGAAGATGGGGTCTCAGTAATAAAGAGATCCTGCAAAAGAAACAAAAAAGCAGTCAATAATGGAAAATTTGGCCAGCAAAT
+
CCCCCGGGGGGGGGGGGGGGGGGGGGGGGGGGGGGGGGGGGGGGGGGGGGGGGGGGGGGGGGGGGGGGGGGGGFGGGGGGGGGGGFGGGGGGGGGFGGEG
@HWI-D00524:51:C587MANXX:4:1101:17855:2333
TATCACATGATTTTACTAAGGTATAACTATCTTTAAACAAACAAGGCCAATAAAAACCAGATTGCAATACCTTAGCTGTTGTTCGTGATGCTCCAAAGTG
+
BBCBBEGGGGGGGGGGGGGGGGGGGGGGGGGGGGGGGGGGGGGGGGGGGGGGGGGGGGGGGGGGFGGGGGGGGGGGGGGGGGGGGGGGGGGGGGGGGGGG
@HWI-D00524:51:C587MANXX:4:1101:17918:2488
AAGGGACTCTTATATATATATACTTAGTTTTTAGGTCACGTAGTCTTGGGAATAATTCAAGTTATTTATTTTCAATAAATATATATATTAATTTGTTTTC
+
CCCCCGGGGGGGGGGGGGGGGEGGEGGGGGGGFF>FFGGFB>BFF>FGGGGGGGGGGGGGGGGGGGGEGGGGGG>GDGCGEDFGGGGGEGGGGGGGGGF:
@HWI-D00524:51:C587MANXX:4:1101:18115:2483
ATCAAACAAGTCTTCGATTCTAGGAAGTGGGTACTTATTCTTGATCGTTACCTTGTTCAGCTCTCGGTAATCGACGCACAGTCTCATACTCCCGTACTTC
+
CCCCCGGGGGGGGGGEFGEGGGGGGGGGGGGGGGGGGGGGGGEFGGGGGGGGGGGGGGGGGGGGGGGGGGGGGFGGGGGGGGGGGGGGGGGGGGGDGGGG
@HWI-D00524:51:C587MANXX:4:1101:18290:2379
AATACTTTTCTATACTCTTAACTTTATTTCTAATTTAGATTTTATTTTCTTATCTCAGAAAGATTTCAATTTTTTATAAGTTCATTGAATAACTTCTATT
+
BBBBBCGEGGGGGEG1FEGGGGGGGCDEGGGECCGCCBE>FGGGGGGG>FGGGEG><FFG1DDDBEDGG@GGGGG@D1C11;0:EC00=FF@D@0>FGGG
@HWI-D00524:51:C587MANXX:4:1101:18406:2479
AGAATGCATAAGTCGTTAGAAGAAGTTCTAAAATACATATGCATGTAGTATACCAACGGATTAGTCGATTTCCTATATGTGGAAGAAAGAAAATTAATGA
+
BCCCCGGGGGGGGGGGGGGGGGGGGGGGGGGGGGGGGGGGGGGGGGGGGGGGGGGGGGGGGGGGGEGGGGGGGGGGGGGGGGGGGGGGGGGGGGFGGGGG
@HWI-D00524:51:C587MANXX:4:1101:19035:2309
AAATGAAATATAATAACATTTTCATATTTTGCTTTCATCATTTGTACTATAAAAGCTCAATTGATTCTTCAAACACGCATTTCAAATTGCAGATTTCAAT
+
CCCCCGGGGGGGGGGGGGGGGGEGGGGGGGGGGGGGGFCFGGECFCFEGGGGGGC@FFGGGGGCGGGGG>C>DFGGGAGGGGGCGEGGG0C@00DE@DGG
@HWI-D00524:51:C587MANXX:4:1101:20030:2357
GTTTCAAGCCTTGCTCCCGTTGGACTTCTTATGTCGGGATATGGATCAAATAATAAATATTCCTTTTTAGGTGGATTAAGGGCTGCTGCTCAATCAATTA
+
CBCCCGGGFGGGGGGGGGGGGFGGGGGGGGGGGGGGGGCGDGGGGGGEG=FEFGFDFGGGGGGGGGGGGGGGGGCGGGGGGFBGGCGGGGGGGGGGGGGG
@HWI-D00524:51:C587MANXX:4:1101:20248:2389
GGTTCAGATGTAGGATACCTATACAGAAGTTTTCGCAACTCAATCATAGATGATGGAATCATCAAAGATTTGACCTTTTCGAACTCTGTCTGTAACTCAC
+
BBBBBFGGGGGGGGGGGGGGGGGGGGGGGGGGGGGGGGGGGGGGGGGGGGGGGGGGGGGGGGGGGGGGGGFEGCGGGGGGGGGGGGGGGFGGGGGGDC0D
@HWI-D00524:51:C587MANXX:4:1101:20598:2260
AATTTTAGGGCTTACGACAGCATCAGCAATGATATCCACGTCTGCAGGATTCTAGAAGACTCCGCTATCACCAGGAGAACTGCTTTGTACTAATCGGGAC
+
CCCCCFGGGG@GGGGEGGGGGFGGGGGGGGGGGGGGGGGGGGGG=@GGGGGEEFGG>GGGG>DCGGGGGGGFGGGGGGGEGEGGGGGGGGGGGGBBGGED
@HWI-D00524:51:C587MANXX:4:1101:21106:2364
ATAAAAGAAAGAAGAACTCATCTTCTTTCTTTTTTGATTACCTTCCTCGCGTATGTATAAGACCGAATCCATTCGATTTCTAAAAAAGATTACTAATCCT
+
CCCCCFFGGGEGGGFGGGGGGFGGGGGGGGGGGGGGGGGGECD@BFGG>GGGGGGGGGGGFGGEEGGG<0FGGBFGGGG@FGFEGGGBGGGGG@GGGCFG
@HWI-D00524:51:C587MANXX:4:1101:1422:2625
AAGCCACAAATGCGTTATCCAACACCATAGACACATTATTTACATATGAAAACTCGACGAAAAACAACATTGTCTCGTGAGATTTTTCATTTCCGTCGCC
+
AB:ABCFDFFGCGEGGGGGGGGGGGDGDGGGGE:B>:EEGGGGGFFGE<FGGGGG<FG/EGDBBGGGGGGGDFGGGGFBD<FGGGGFGGGGFGGBGGGGG
@HWI-D00524:51:C587MANXX:4:1101:1794:2556
GGAAACATAATGTAATTAAATTCAAATTACATATTAAACATAACGTACAATTATTGTATGATCTACAATAATCCGACTAGGTTCAACTATAAGTCAATGC
+
BBBBBGGGGFGGGGGGGGGGGGGGGGGEGGGEGFGGGGGGGGGGGGGFGGGGGGGDGGGGGGCGGGGGGGGGGGGGGGGGGGGGFGGGGGGGGGGGGGGG
@HWI-D00524:51:C587MANXX:4:1101:1818:2562
AGGTATCGTACTGCCTCCCCACCACAGGTGCGATCGAATTAGGAGCGTAGGTGCGGTGACACTTGTAATCAAAATCCAACTTTCTCTTTTTACACCGTGG
+
CBBCCGGGGGGGGGGGGGGGGGBGGGGGGGGGGGGGGGGGGGGGGGGGGGGGGGGGGGGGGGGGGGGFGGGGGGGGGGGGGGGGGGGGCCGGGGGGGGGG
@HWI-D00524:51:C587MANXX:4:1101:1868:2714
ATCTTGGCGTTGCGTATGCAACTAATCAAGTGTTCTCTACTAGGTATAAAGTACCCATCAAACTCCAGAATTTTATTAATTTCTTGATAATTAATAACCA
+
CCCCCGGGGGGGGGGGGGGGGGGCGGGGGGGGGGGGGGGGGGGGGGGGGGGGGGGGGGGGGGGGGGGGGGGGGGGGGGGGGGGGGFGGGGGGGGGGGGGG
@HWI-D00524:51:C587MANXX:4:1101:2196:2547
CATTGTGCAGCTGACGCAGTTCGTTTGTAATCTTATTCAGAATCGCATGTCAGTATTCGAAATCCCCCTTACGCTTATTTATGCTTTTAGGTTTTTTTAT
+
CCCCCGGGGGGGGGGGGGGGGGGGGGGGGGGGGGGGGGGGGGGGGGGGGGGGGGGGGGGGGGGGGGGGGGGGGGGGGGGGCGGGGGGGGGG>FEGGGGEG
@HWI-D00524:51:C587MANXX:4:1101:2465:2593
GTTAGAAAACGGTTTCCCTGATTCAGCTAAGGTTTTCAGATCTTACGATGCTGTATTGGACGACCCGGAGGTTGACGCAGTATATATACCGCTGCCCACT
+
CCCCB>FGGGGGG>FGGGGGGGGGGGGFGGGGCGGGGGGGGGGGGGBCGGG1FGGGGGEFGGGFGGDDGGG/EFGGGGGGGGFCCFGGGGGGG@DFGEG=
@HWI-D00524:51:C587MANXX:4:1101:2261:2659
GAGGAAGACGGGTCAAGCAGAGCTGTGGATGTCATGATTCTGGCAAGGAATTACACCCACGGAGGAAGACGCGGTGTTCGTGGTGGTTATAGAGGGGGGA
+
BCCCCFGGGGGGECFGGGGGGEDFG=DFGGG@FG@EG@GGFGGGGGGGFGGGDGGGGGGGGCGGGG1FBFGGGGABCBEGCFGFGG.0C0;@0FGGGGDG
@HWI-D00524:51:C587MANXX:4:1101:2576:2506
CAAGTTGTCAAGTATCGAGTTAAAAAACCAGTTCCGTTATCAGTAGAAGTTATCAAGTATCGAGTTAAAAAGTCAGTTCCATTATCAGTATACTACATTG
+
CBCCBGGGGGGGGGGGGGGFGGGGGGGGGGGGGGGGGGGGGGGGGGGGGGGGGGGGGGGGGGGGFGEGGGGGGGGGGGFGGGGGGGGGGGGGGGGGGGGG
@HWI-D00524:51:C587MANXX:4:1101:2949:2571
ATAAAACATTTTCTTTTTGCACGTCGAACACACTTAAAAAAGTCAAGGGCTTCATTGCAAAGCTCTGGACATTCTTCACTAACCACAACAGCAAAGATAC
+
BBBBBFGG>EFGGGGGGGGGGGGGGGGGGGGEFGGFFGDGGGEFGGGGGFG0EF>FGGGDGGGGGEGGGGGGGFGGEFGE1CGGGGGGDBGGGG>>GGGG
@HWI-D00524:51:C587MANXX:4:1101:3197:2532
ATTAATGTTCATTATCCACATTTTTGGGACACAATAGAAGAACCCTAGAGGCAATTGATTTGAACACATCTTTCACGCAGAATTTGGCTAATCTCAATAA
+
CCBBBFGGGGGGGGGGGFGGG>CFGGDGGGGGGGGGFGGGGGGFGGGGFGGGGGGGGGGGGGGGGGGGGGGGGGGGGGGG@GFGGGGGGEGGGGGGGGGG
@HWI-D00524:51:C587MANXX:4:1101:3418:2556
AGAGAATCCTTTTTAGAGACAGGAGAAAAAGTCTCATTATAGTCGATTCCTTCCCTTTGAGTGAATCCCTTAGCAACGAGTCTTGCTTTATATCTTTCAA
+
CCCCBGGGGGGGGGGGGGGGGGGGGGGGGGGGGGGGGGGGGGGGGGGGGGGGGGGGGGGGGGGGGGGGGGGGGGGGGGEGGGGGGGGGGGGGGGGGGGGG
@HWI-D00524:51:C587MANXX:4:1101:3712:2505
AATTGGATCGGATTTTGCTGTTTTTTCTTCTGCAGTACCTCGACGTGACATGAGCGTGAAAGGGGTTTAAGAATCAGTTTTCTTTTTATAAGGGCTAAAA
+
CCCCCGGGGGGGGGGGGGGGGGGGGGGGGGGGGGGGGGGGGGGGGGGGGGGGGGGGGGGGEGBGG>E<FGGGGGGCFCFGGGGGGGGGGGGGGGGGGFGG
@HWI-D00524:51:C587MANXX:4:1101:3557:2723
GATAGCACTATCAAAGAGTTTGGTTTTGCTAAGAATCCTGAGGAACCGTGTGTGTACAAGAAAGTTAGTGGGAGTGCAGTGACATTCCTAGTACTTTATG
+
CCCBBCGGGGGGGGGG=FEF1FGGGGGGGGGGGGC>GGGGGGGGGGGDGGGGGGGGGGGFFECCGGGGGGBGFGGGGGFFGGGGGGGGGEGGGGEGGGGG
@HWI-D00524:51:C587MANXX:4:1101:3942:2540
TAATGCCCAAGATTTTAAAACATGTTAGTTTGAGATATGAATGCAATCAGATTATGTTGAGATTTAAAAATTAAATATGTGAATTTTTGGGCGAAAGTAA
+
B=BB?FGDGGGGGGGGCCGGGF>FFGGGGGGGGGGGGGGGGGGGGD>FGFCGGGGGGFGGGGGGGGGGGGGGG@GGGGFGGGGGDCGGGBGGDEEGGGGG
@HWI-D00524:51:C587MANXX:4:1101:3844:2584
ATGTATTGAACTCATAATTCAATAGATACTTTTTATGAATGTCAACTAAGTATCGTAAGTAAATTGCTCCCGGTTGTTCAATCATTTGATAACCAGAGTC
+
CCCCCGGGGGGGGGGGGGGGGGGGGGFGGGGGGGGGGGGGFGGGGGGFGGGGGGGGGGGGGGGGFCGGGGGGGGGGGGGGGGGGGGGGGGGGGGGGGFGG
@HWI-D00524:51:C587MANXX:4:1101:3858:2683
GAATTGAATAGGATTCATATATGATGTTCTTGTCATGTTAGACATCATAGAATTGAAGTCAGATTAAAGAACGGACTGGTCATGTAATTGTTATGATTTT
+
CCCCCGGGGGGGGGGGGGGFGGGGGGGGGGGGGGGGGGGGGGGGGGGGGGGGGGGGGGGGGGGGGGGGGGGGGGGGFGGGGGGGGGGGGGGEGGFGCGEE
@HWI-D00524:51:C587MANXX:4:1101:4415:2504
ATGATCATCACATAAAATCTCTTGCAGTCTCATGGTCGTACCACCATCATTCATATTATCTATTTTTCTACTCAAAGCCTCTAATTGTTCAGCAACCGCA
+
CCCCCGGGFGGGGFCGGGGGGGEGGGGGGGGGGGGGGGGGGBGGGGGGGGGGGEGGGGGGGGGEGGGGGFGGGEGGGGGGGGGCGDCFDGGDGEGG=CAG
@HWI-D00524:51:C587MANXX:4:1101:4515:2600
TTGCTGGTCCATGTAGATTATCAATGTGGTGCACTAGATTTCCACTATCGGTCTTGAATTAGAAGAGCACAGCCAATGTATAAAGCATATACACAGTTGA
+
CCCCCGGGGGGGGGGGGGGGGGGGGGGGGGEGGGGGGGGGGGGGGGGGGGGGGDGGGGGGGGGGGGGGGGGEGGGGGGGGGGGGGGGGGGGGGGGFGGFG
@HWI-D00524:51:C587MANXX:4:1101:4841:2624
ATAATCGTATTTATTTGTCAATAAAATTAGCGCAATTTAAAGATAACCAACGTCATCCAAAATCAATGTGAACGTAAACGTGTAAAAATCGTAATATTCT
+
B@30AFDG>FGGGGGGGGGEGGGG>D@FCC@EGGGGCFGGGDGGCGEFGGG>GFGGC>GGGGG>FECGGGGGGGGGGGCCG@:B>GGCGGBF@GGC0?:C
@HWI-D00524:51:C587MANXX:4:1101:5442:2537
ATAAATCATTCTTATGATCATGTTCCAAAATGATACAAAACAATCTTCCTTCCAAAAGAGCATGCATATGACCCCCATCCACGATCACTGCCCTGGTCCG
+
CCCCCGGGGGGCGGGGGGGGGGGEGGGGGBGEGGGGGGGGGGGGGGGGGGGGGGGGGGGGGGGGGGGGGGFGGBGGGGGGGGGGGGGGGGGEGGGGEGGG
@HWI-D00524:51:C587MANXX:4:1101:5382:2660
CTTGCCTTTGAGTATAACCTTTTGCAACTAGCCTTGCTTTGAAGTCAATACCTTCGCATCCGCCCCAAGCTTTCTTTTGTAGATCCATTTGCATCCTATG
+
ABB?BGGGGGGGGGGGGCGGGGG>FGFCC:FGGGG1:DFE:C1:FGGGGFDCGFDGGDB@GG=>GGBFGGGGGGGGGGGGE00FCG0CDF>F>EFB0;:0
@HWI-D00524:51:C587MANXX:4:1101:5503:2663
AATGTTGTTGCTTGGTTTGGGCCTATACAAAATATAGGGACATCATGCCAAAATTTTTACAAACCGTCAAAGTGATGCCCCTTGTTTGATTTGATTCATA
+
CCCCCGGEGBGGCGBFGGGBGFGGGGEGECEBEGCEEFGGGFGCFGEGGGFGGG>DGGEGGGGGEG<F>FEGGC>DGGGGGGBFGGGGFEGGC0@DGFGG
@HWI-D00524:51:C587MANXX:4:1101:6551:2586
ATATTTGTTCATATCTTTATTGTTTTCTAATGAATTTCATCCGGAGAAACACATGTTGGCCCATAAAATGCAAAAATATTTTTGAGTTAGTCAGAACTGC
+
BBBBBF>CGE1C@>FG@FGGGCBFFFG>FG1FFGGGEGGGCGBD>BGGGBCF>GGGGGGCGGGGGGGGGGGF>FGG1EFC>C08=::::FB:FF0:@0@>
@HWI-D00524:51:C587MANXX:4:1101:6769:2750
TTAATGAATTAAATATCACAATTACGACTCTTAAAATATCATAATATCATCATAATTTCGAATTACATTCCTTGCAATTCTCGTCAGCTTCATTTTTCAC
+
BCCCCFGGGGGGGGGGGGGGGGGGGGDGGGGGGGGGGGGGGGGGGGGGGGGEGGEGEGGGGGGGGG>FGGGGGGGGFDDFGG<GGGGCFGCGGGGGG@D0
@HWI-D00524:51:C587MANXX:4:1101:7181:2721
TGTCTCTTGCTTCAAATACCAACGATCTACGTCTGATATTGGCGTATTTCGCTTGCCTATCTTGTGCCGTCTTCATTCTTTTCTGAATGATCTTCACCTT
+
CCCCCGGGGEGGGGGGGGGGGGGGGGGGGGGGGGGGGGGGGGGGGGGGGGGGGGGGGGGGGGGGGGGGGGGGGGGGGGGGGGGGGFEGGGGGGGGGGGGG
@HWI-D00524:51:C587MANXX:4:1101:7722:2586
AGATTGATGAAACAAAGTGTTCGCAAGCTCAATCAAATCTTAGAAAGAATTAAAAAGGCCCTAACCAAATGCCGCAAATGATCTTTGACCAAGTCATTTT
+
CCCCCEGGGGGGGGGGGGGGGGGGGCGGGGGGGGGGGGGGGGGGGGGGGGGGGGGGGGGEGGGGGGGGGGGGEGGGGGGGGGGGGGGGGGGGGCGGGGGG
@HWI-D00524:51:C587MANXX:4:1101:7878:2610
GTTTTAGATTTCTTACTCGGTATAAATCTTAATATTCGTTCATCGGTAATCTATGTTGAACACCACTAATTCTTTTTTGTTTTTATTTCACTCAAAATTC
+
BBBCBGGGGGGGGGGGGGGGDGGGGGGGGGGGGGGGG@GGGGGGGGGGGGGGGGGGGEGGGGBGGGGGGGGGGFGCGGGEGGGGEGGD@0FGGEGEGGGE
@HWI-D00524:51:C587MANXX:4:1101:7826:2676
CCAATCTATGTATGGTAGAAGAAAAGGTTCCATCGGAACAATTATTTATTTCAGTTCAGAGTTCCTCGTCTTTTTTTGAAAGGGGGGAGGGGAAAAATGA
+
CCCCCGGGGGGGGGGGGGGGGGGGGGG=FEGGGGGGGGGGGGGGGGGGGGGGGGGGGGGGGGGGGGGGGGGGFGGGGGGFCFEGDGG.CGGGGGGGGBGG
@HWI-D00524:51:C587MANXX:4:1101:8035:2513
GTCAACATATAACGGTGAAAAATACTTGTACTTAAAATATCGTTTTCATGAAAGTGCATAAACTTAAACTTAAGCATTTTCGTAAACATTTTCATGATGC
+
BBBBCGGGGGGGGGGGGGGGGGGGGGGGGGGGGGGGG1FGGGGGGGGGGGGGGGGGGGGGGGGGGGGGGGGGGGGGGGGGGGGCFGGGGGGGGGGGGGGG
@HWI-D00524:51:C587MANXX:4:1101:8288:2696
AACACAGCCCAAACCTCTACCAGACGCATCTGTACACACCACAAATCCTCCGGTACCTGAAGGGATAGTAAGCACAGGTGCAGTGGTCAATCTCGTTTTC
+
CCCCBGGGGGGGEGGGFGGGGGGEGGGBGGECGGGEGGGGGGGGGGGGGGGGGGGGGGGGGGGFGGGGGEGGFGGGGGGGGGGGGEFEG>GECEGGGGDG
@HWI-D00524:51:C587MANXX:4:1101:8609:2580
AAATAGGCAGTTCCACTCTCCTTCCTTATTTAGCAATCATGCTAACTTCCGCTTCTTCCATCCTATGGAATCGGCTCATAAACTCCTTTATAAGCTTCTT
+
CCCCCGGGGGGGGGGGGGGGGGGGGGGFGGGGGGFGGGGGGGGGE>>FGGGDGGGGGGGGGGEGGGFDGGGGGFGGGGGGGGGGGGGGGEGGEGFGGGFG
@HWI-D00524:51:C587MANXX:4:1101:8927:2733
CAAAAACATTCAACATCGTATTAAAAGACTGAATTGTACGCACACAATTGAACGACCTTCCCAACTCCCGGAACAAGCCAACGGCTTTATCGACCAACTG
+
CCCCCDGGGGGCFGGGGGGGGGGCGEG@GGGEGGGGGGGGGGGGGGGGGGGGGGFGGGGGGGGGGFGGEGGGAGGGGG=GBGGGGGGGEGGFGGGGEGEE
@HWI-D00524:51:C587MANXX:4:1101:9232:2516
AGGATTAAAAAAAAGATTGAATAGAGCAGCCAAATCACAAGTCAACAAGAAAATAATGAACGCCTAAACTCACCACCACCGTATCTTCACATTTTTCAGT
+
BABBBGGGGGGGGGGE>GGGGGGGGGEGGEGGGGGGGGGGGFFFGGGGGFGGGGGGGGGGGBGGGGGFGGGGGGGGGGGG<EG>0EC@DFGGGGGGGGGG
@HWI-D00524:51:C587MANXX:4:1101:9039:2523
AGAATATTAGAAGGGACGAGATATCAGATTTTAGTGCATGGAGACGCCGTTAAACAGGGGTTTCTAATTAAATCATGAAAAAAATAAATAAATTTATCAA
+
CCCCCGGGGGGGGGGGGG<CGGGGGGGGEGGGGGGFFGGGGGGGGGGGEGGGGGGGGGGGGGGGGGGGGGGGGGGGGGEGGGDGEGGGEGGGGGGGGEGG
@HWI-D00524:51:C587MANXX:4:1101:9217:2721
GAAGAAAAAACTACTCGAAGAAAGGGAAGAATTAATACAAATACAGATTAAACTAATGATATTAAGCATAACAGATATTTTTGTGTTCTTGGAGATAATT
+
CCCCCGGGGGGGGGGGGGGGGGGGGGGGGGGGGGGGGGGGGGGGGGGGGGGGGGGGGGGGGGGGGGGGGGGGGGGGGGGGGGGGGGGGGGGGGGGGGGGG
@HWI-D00524:51:C587MANXX:4:1101:9466:2733
TGACAAAGGTTGTTTTAATGATACACAAAAGCCCAATCTCACACTATATCTAATATCGAGACATTCTTGAAGTTATCATGAATGCCGATCCACATAGCTA
+
BBBABEGGFGGDGGGGGGGGG>BGGGGGGGGGGGGGGGGGGGGG>GGDFGGFGGGE>FGGGGGGGGGGGGDGGGGGC1FG1CGGGGGGGDGGGGGCFGGG
@HWI-D00524:51:C587MANXX:4:1101:9614:2690
AAGATAAAAGAAAATTTTTGAATGAGGTAAAAAACTTTTATTGGGATGATCCGTATCTGTTCAAGTATTGTCCGGATCAAATTTTTCGACGTTGCATACC
+
BCCCBGGGGGGGGGGGGGCGEFGGFGFGGGGGCAGG:FEGGGGGGGC>DF>>FGGGGGGGGGGGGGGGCGCGGGG<FDGGGGCFFGFGGGGAGGFGGGG>
@HWI-D00524:51:C587MANXX:4:1101:9991:2529
ATGTTATTACTTTTGATGCTTACATTAATAGAATGATGTGCGATTTCGAGGACGAAATCATTTCTTAGAGGGGGAGAAATGTAAGGCTCGAAGAATTAGG
+
CCCBCGGGFGGGGGGGGGGGGGGGGFGGGGGGGGGGGGGGGGGGGGGGEEDGGGGGG>GGGGGCGGGGGGGGGGGGFGGGGGGGGFGGGGGGGGEEGGGG
@HWI-D00524:51:C587MANXX:4:1101:9908:2732
ATATAATTATAAACGGGCCATTACGAGATCAGATGGAGCAAAGCATTTAAATTACACCAGTTTGGGCAGAACCATTGGCGCCCGAGCGGTAGAAAATGAC
+
:B3ABFGGGGGGGGGGGGGDGEDFGEGDCFGGCGGGGGGGGG@@GCDGGGGFFGGGGB@GG@F1F/@1FGG=FEGDC1DC/9C<EGDADGGFCFGDDFGG
@HWI-D00524:51:C587MANXX:4:1101:10079:2700
AAAGGATTGGTACTTTTTCGCATCGAAGAATTTAGACCGAAAATGAAGCAGGTTCTGTTGATTTCTTTTGTGATCTAATTGAGACAAATTTCGTATTAGC
+
CCCCCGGGGGGGGGGGGGGGGGGGGGEGGGGGGGGFGGGGGGGGEEGGFGGF>FGGGGGGGGGGGGGGGEGE=DFGGGGGGGGGGGGGGF0FBGGGGGGG
@HWI-D00524:51:C587MANXX:4:1101:10017:2727
CCAGTAAATCCTCCAACTGTTCTTTCAACTCTTTCAACTCGATCGGTGCCATCCTGTAAGGAGCTCTCGAAATCGGAACTGTTCCTGGCATTAGCTCAAT
+
AA3AB>GCGGGGEGEGG>FGDGGGG1FCE1@GGGG?FDFF9F>FABFGGGG>FDGFF11>11D@BED>91:CEG/BCBEGE@@1@FGGB@FGDDFGGGGG
@HWI-D00524:51:C587MANXX:4:1101:10320:2727
CTTGACGTAAAACAGATAGTGGATTTGTTTCTGTCTTTTGTTGAATTTTTTTCATGGCTCGATAGATAATTTGATAAGCCAATGATTTTTTTCCGTGTTT
+
BBCCBFGGGGEGGGGGGGGGGGGGGGGGFGGGGGGDGGGGGGGGGGGGGGGGFGGGGGGCGBGBGCEC@GGGG1C:CC1F>FFGFGGGGGGG0;9FDGGG
@HWI-D00524:51:C587MANXX:4:1101:10703:2515
CGACCCATAAAAAAAATATTATTTTTCAGTACAAAGATAGACCTAGTCAACTCATCTCACAGATATAGATCCAAGAGACATAAAACTAATCTTGATCAAT
+
CCCCCGGGGGGGGGGGGGGGGGGGGGGGGGGGGGGGGGGGEEGGGGGFGGGGGGGGGGGGGGGGGGGGGGGGGGGGGGGGGGGGGEGGGGGGGGGGGGGG
@HWI-D00524:51:C587MANXX:4:1101:10560:2548
AGAAACAAATTATTTATCGAGTCGTCGGAAATTAATATGCATGCAATACGAATAGTACTATAAATTGATGAAAACGCCATAAAGAATTAACATCTCAAGT
+
BCBBBFGGGGGGGGGGGGGGGEGGEGGGGGGGGFGGGGGEGGGGGGGGGGGBGGGGGGGGGGGFGGGGGGGGGGGGGGGGGGGGG0FGGEGGGGGGGGGG
@HWI-D00524:51:C587MANXX:4:1101:10962:2509
AAACATTCTTCAAGAGACGTGCAGTTTTTGAAGAGTGCAGACACAGCATATTACTTTGAATGTTGGAGACATCTATAGACAACATCATCAACAAAGTTGG
+
CCBCCEGGGGGGGGGG1FBCF@C:<>CCDGDDFEBGGGGGCFG@1FGGG@EGGFGEEG1:EE<F1BFD1=F>FEFGGCBCGGGG>FGGGGBGEG>:FFFF
@HWI-D00524:51:C587MANXX:4:1101:10988:2567
AGCTTGAAGTACTTTTCTTGTTGCAAAGTACTTCAGCAGAAACCTATCTAAAGACTATAAGGATTTCTAAACTGAGGATTTTCTTCCTAATCCTTATAAA
+
CCCCCGGGGGGGGGGGGGGGGGGGGGGGGGGGGGGGGGGGGGGGGGGGGGGGGGGGGGGGGGGGGGGGGGGGGGGFGGGGGGFGGGGGGGGGGGGGGGGE
@HWI-D00524:51:C587MANXX:4:1101:10916:2684
AGTTGGGACGCTAGCTTATCGTGTGGCTCTTTCGCCGAATCTGGCCGGAGTACACAATGTGTTCCACGTCTCTATGCTGAGGAAGTACATGGCAAATCCT
+
CCBCCDGGGGCGGGGGGGGGGGGGGGGGGGGGGGGGGGGGGGGGGGGGGGGGGGGCGGGGGGGGGGGGGGGGGCGGGGGGGGCBFGGFGGGGGGGGGGGG
@HWI-D00524:51:C587MANXX:4:1101:11135:2517
ACCGCACAGTTTGTTCAAGCCACCTGGACCACCTCTTCTTTTTCGCACAACTGGAACACTGCGAACACGTGATACATGTAAAGGACATAAATCCTAAACC
+
B=<BBGEGGGGGGGGGGGFGGEFGGGG>FGE:FDEGGGGGGGGDGGGGGGGGGGEGGGGGGGGGGGGGGGBF@GG>GGGGCDDGFEDGGC<@GGG>FGCF
@HWI-D00524:51:C587MANXX:4:1101:11242:2625
AAACATCATGTATAAATATAATTTTTCGCAAAATTACATGCTTTGGCTCTATCAAAATTTCCGAGACCACTCGAGGATTACCTGGTTCACTGTTGACATG
+
BCCCCGGGGGGFGGGGGGGGGGGGGGGGGGGGGGGGGGGGEGGGGGGGGGFGGGGGGGGGG@GDGGGGGGGGGGGGGGGGGGGGGGGGGGGGGGGGGGGG
@HWI-D00524:51:C587MANXX:4:1101:11469:2502
AGAGCGATGCCTAGGTTTCTATCTCAGTGAAGTTCTCAACACTTGGAAAATCTCTAAGAATTATTAAAGCAGGAATATCCTATTCATGTTAAGATCAGAT
+
CCCCCGGGGGGGGGGGGGGGGGGGGGGGGGGGGGGGGGGEGGGGGGGGGGFGGGGGGGGGGGGGGGGGGGGGGGGFGGGGGGGGGGGGGGGGGGGGGGGG
@HWI-D00524:51:C587MANXX:4:1101:11552:2708
AAACATGTTTCTTTTTTATCAGTTAATACGTAGTAACTTGTGTTTTAGAGGACAAGTTTCGAATTTTTGATTTACTGATAAGTAAAGTGCTGCATGTTTG
+
CCCCCGGGGGGGGGGGGGGGGGGGGGGGGFGGGGGGGEGGGGGGGGGGGGEDGGGGGEGGDEGGGGGGGDGGGGGGEGGGGGGGGGFGGGGGGGGGGGGG
@HWI-D00524:51:C587MANXX:4:1101:11987:2578
GAAAGAGGAAGTAGGAAGAGAGGCGCTGGCGAGAGAAAGGATGATAAGGCTAGGGGCAGAGGACAATTCTCATCCCATGTTCCTCTGGATGGGAGTCGGG
+
BBCCCGGGGGGGGGGGGGGGGGGGGGGGGGGGGGGGGGGGGGGGGGGGGFGGGGGGGGGGGGGGGGGGGGGGGGGGGGGGGGGGGGGGGGGGGGGFFGGG
@HWI-D00524:51:C587MANXX:4:1101:11814:2626
GATTTGCTTTAATGCATTCATTGCCTGTTGAGTCCTTAGCTACTGTAGTATCTGTCACGTCTCCATTAGGAACAGGTTTGATATCGGTGAAATCTGTGAA
+
CBBBCGGGGEFCFGDGGDGGGGEGGG>FGGCF@FCGGGEGGGGGGGGGGFFGDGGGFGGGGGGGEE>>FG1FGGGEGGGGC0FGGGBGG0FFGGGGGGG>
@HWI-D00524:51:C587MANXX:4:1101:11783:2691
AAAGGTGTGGAAACACTTACAAAGTCAGCTGGAATGATCAACCTTATACACCAGTATGCTTTATTGCGTCTAAATCATCTCAAAACTGGTTGTGGCATAA
+
CCCCCGGGGGGGGGGGGGGGGGGGGGGGEGGGGGGGGEGGGGGGGGGGGGGGGGGGGGGGGGGGFGGGGGGEGGGFGGGGGGGGGGGGEGGGGGBGGGGG
@HWI-D00524:51:C587MANXX:4:1101:12662:2741
ATTTGCCTTCATGCATGTTTGAGATATATATGTATATATATATACATGCACGAATTTTGCAAAGAATCAGAACAAGAGAAATCGAGGAAAGGCTTCAGAG
+
CCCCBGEGGEGGGFFGGFC@GGGGGGGGGGGEGGGGGGG@GGGGGGGC@EGEF/<F>FECDEGGGEGCGC>FGGEE>GBFF>>FGGGGBGGF>DGGGGF0
@HWI-D00524:51:C587MANXX:4:1101:12867:2714
TGTCTTTGTCACAATGGAAGGCTAAAAAAATAGATTGATGAGATTGGAAAATAAAATTTTGGAGTGGTGGGGGCCAAATGAGCAAATGTTTTCATTTATT
+
BCCCCGGGFGGGGCGGGGGGGEGGGGGGGGFGGFGGGEGE@G@CFEGCGGGGGGGGGGGGGGGGFGG>FGGGGGGGG0FGGGEGGGCBFGGGGGGGGGDC
@HWI-D00524:51:C587MANXX:4:1101:13059:2541
GTTTATCACTAAACTGAACCAAATCTTCGAAAAGAATTTATAATCCGTGAGTGTTTATTCAACCCCTCTTCTAAACCCTTATCACCTTCTAACCGATCCT
+
CCCCCGFGGGGGGGGGGGGGGGGGGGGGGGGGGGGGGGGGGGGGGGGGGGGGGGGGGGGGGGGGGGGGGGGGGGGGEGGGGGGGGGGGGGGGGGGGGDGG
@HWI-D00524:51:C587MANXX:4:1101:13431:2511
CAGCTTGTTCTTGGTTTAGGCCAAACACTTGCCCCTGAACTCGTGGGCGTTGCTGAGATCCTTGTGATATTCCACCACGAATAGAAACTTGAGCAGGAAA
+
CBCCCGGGFGGGGGGFGGCFGCGGGGGGGGGGGGBF=GGGGGGGGG<FGGGCGGGGGFFGGCFCGGDCGGGGEGGGGGGCDFGGGGGGGGGG>EGGGGGG
@HWI-D00524:51:C587MANXX:4:1101:13648:2747
TGATATCTCAAGGATTTATACGGGATCTCTCTGAGCAACTCTCGGAGCTTGGTGAACCTCTCAAGATAGCCCCTGCTTTGCTCAAAGGCTCCAGAAAGAT
+
BBCCCGGGGGEGGCFFGGGGGGGDBCFEGGGGFC>FGD>FGGGBGGGGGGGGGGEGGGGGGGGGGGGEEGGGGG=FGGGGGGGGCGEEGEGGGG0EFEEG
@HWI-D00524:51:C587MANXX:4:1101:13754:2650
ATATGGATTATGGGATCGAATGATCAAGATTACTGTTTGGTTTGCAGTTGTTGGATATACATTAATATTATATATGTTTGCTTTTTAGCAATTCTTTTGT
+
BBB=AGGGEGGGGGGGGGGGGGGGGGGGGFGEGGGFGGGGGGGGGGGGGGGGGGGEGGGGGGGGGGGGGGGGGEGGGGGGGGGCGGEBGEGGG0FGEGCF
@HWI-D00524:51:C587MANXX:4:1101:13957:2688
ATATAATCGAAAAAGACAATTGTTTGAATATTTTTTTGTCGAAGATAAGATGAAAACCTTGTCTTGAAAGAAATAGTACAATTTGAAAAGATTATTTATC
+
BBBBBGGGGGGGGGGGGFGGGGGGGGGFGGGGGGGGGGGGGGGGGGGGGGGGGGFGGGGGGGGGGD@FECGGGFGGGGGDFGGGFGGGG>FG>GGGGFGG
@HWI-D00524:51:C587MANXX:4:1101:14169:2706
GAATTAATCTAATCACCGAATTGAGAAATAATAATGAGAGAAGAGGTCTAGAGATATGATTTCACCAAGTTTCCACGATAATTATTCCCACTTAACTTTA
+
CCCCCFGGGGGGGGGGGGGGGGGGGGGGGGGGGGGGGGGGGGGGGGEGGGGGGFGGGGGGGGGGGGGGGGGGGGGGGGGGGGGGGGGGGGGGGGGGGGGG
@HWI-D00524:51:C587MANXX:4:1101:14374:2629
ATCCCTGCCCCTCAAATGAATCAGTAACGATGTAGTAATATACCTCTATTGCATGACTACTCTTTTGTTGGCCTTTGATTCCTCCTTTATCCTTAGTTCA
+
BCCBBGEGGGE@GEGGGGGGEGGGGGGGGBGGGGGFEGGCFFGGGGGFGFGEEGGGGG1FGGGGGDGGGEBGG>FGD1BFGGGGGGCGFGCGGGCFG>F@
@HWI-D00524:51:C587MANXX:4:1101:14864:2582
ATATAAAAGTACACAAACTTAAAGGGAAACAAGTTCTAACCCCAGGTGAAATCTCTTCTCCGACTTTTTGCAGAAGATTTTCCATTTCTTGAACCTATTA
+
CCCCCGGGGGGGGGGGGGGGGGGGGGGGGGGGGGGGGGGGGGGGGGGGGGGGFGGGGGGGDGGGGGGGGGGGGGGGGGGGGGGDGGGGGGGGGGFGGGGG
@HWI-D00524:51:C587MANXX:4:1101:14923:2674
AACTTCAAAAATTCATATCAAATCAAAATCATATCATAATTCAATTCCGACTTCGAATATGAGTTTCTTGTCGGTTATTATACTACATATCAGAAATTCA
+
B@BB@FGGGGEGGGCEGGGGGGGGGGGGGGG>FGGGGGGEGGGGGEGGGGG>BCGGEGGGGGC=CGGGGGGGGC>9/>FDCGGGGGGGGGGGGGGGG>GG
@HWI-D00524:51:C587MANXX:4:1101:14814:2740
AATACATATGCATGTAGTATACCAACGGATTAGTCGATTTCCTATATGTGGAAGAAAGAAAATTAATGAACCTGCAGATATTGGCAAAACTACAATTAGT
+
BCCCBEGDG>GCCFGGGG@>GGGGGGGG/FBGEGGGGGGGGGGGGEDFCFGFGGGGGGGGGGGGGGGGGGGEGGGGGEGGGGGGGGGGGGEGGGGFGGGC
@HWI-D00524:51:C587MANXX:4:1101:15090:2600
TATGCAATAGAATCATAAAGAATAGTACCTGTCACTATATCTGGGTCTGTTCCACAATCAGTGTCATCAGATGATTCTGTTCCCTAAAATCTTCGGGAAT
+
BBBBBFGGGGGGGGGGGGGGGGGGGGGGGGGGGGGGGGGGEGGGGGGGGGEEGGGGGGGGGGGGGGGGGGGGGGFEGGGGGGGGGGEGCGGGGGGGGGGG
@HWI-D00524:51:C587MANXX:4:1101:15325:2573
ATAACTGTCAACAAATTTAAACAAAGTTTAGTTTCCGACATTCATGTCTAAAGATGGGGTGTGCGTGTAAATTAAAGATAATACTGAGTGTTAAGCACAA
+
CBCCCEGEGGGGGGGGEDFGGGGGGGGGEFGGGGGGGGGGG1FGGGGGGGGGGGGGFGGGGGGGGGGGGGEGGGGGGFGGGGGGGGGGEGGGGGGGGGGG
@HWI-D00524:51:C587MANXX:4:1101:15918:2503
CATGGGAGTGGGGTTGTTTCAATTGGTATCAGAGCGAAAGTTCTTCGGACCATATATGACTTCTTCTACCTAGGACAATCCGGTATGTTTTCGATCCTGC
+
CCCCCGGGEFGGGEGGGGGGGGGGGGGGGGGGGGGGGGGGGGGGGGGGGGGGGGGGGGGGGGGGGGGGGGGGGGGGGGGGGGGGGGGEGCGGGGGGGGGG
@HWI-D00524:51:C587MANXX:4:1101:16168:2741
TTCAACTCAAGATTGTTTAATTTTCATACTACGTATAAAGAAAACCAAGAAATTTTCCTTTCAAATAAAAAACAGCAAAAAAATTTCATAGTCACCGCCA
+
CCCCCGGGGGGGGGGGGGGGGGGGGGGGGGGGGGGGGGGGGGGGGGGGGGGGGGGGGGGGGGGGGGGGGGGGGGGGGGGGGGGFGGGGGGGGGGGGGGGG
@HWI-D00524:51:C587MANXX:4:1101:16269:2522
GAGGATTTCATAGATAACTAGATATTTGAGTTTGTATTGTAAAACTAAGGGTTCTGATTTAGGAAGTGATAAGTCCTAATCGAAGTGAGTTTATACAAGA
+
CCCCBGGGGGGGGEGGGGGGGGGGGGGGGGFFGGGGGGFGGFGGGGGGGGGGGGGGGGGGEGECFGGGEGGGGGGGGGGGGGGGGGGGGGGGGCGEGFGG
@HWI-D00524:51:C587MANXX:4:1101:16338:2583
CTGGTTAAAGAATCTCTTTCTAGTTGCTCTGGAAGAATTAGGAGATTCTCTAGAAGAAATACGGGCTTCTGGTGGCAACATGCTTGGTCCCGCTTATGGG
+
BAABBFGGGGFGGGGG>GCCGGGGEGGGGGGGGFG1EFGG@11EGDDGGGGGGGGC:FEGGGGB>BGEFED@GEGGGGGGGEGGFFG;F@BCGGGGF00E
@HWI-D00524:51:C587MANXX:4:1101:16508:2529
GACCAGAAGTCCATACAGTATGCATGGGCTTAGCTGCGTCAATGGGATCCTTTCTCCTAGCTGCGGGAGAACTTACCAAACGTCTAGCATTCCCTCACGC
+
CCCCCGGGGGGGGGGGGGGGGGGGGGGGGGGGGGGGGGGGGGGGGGGGGGGGGGGGGGGGGGGGGGGAGFGGGGGGGGGGGGGGGGGGGGGGGGGGGGGG
@HWI-D00524:51:C587MANXX:4:1101:16968:2505
AGGTTTTGAGTTAAGGGTTATTTTGGATTGGATGTTTGGTTGGTTTTATGGATTATTTGACTTGTACTTGTGGATATAAAGTTGATGTTGGTGTTATTTA
+
BBCBBGGGGGGGGGGGGFGGGGGGGGGGGGGGGGGGGGGGGGGFGGGGGGGGGGGGGGGEGGGGGGGGGGGGGGGEGGGEGGGGCCGGGGGBGGGEGGGE
@HWI-D00524:51:C587MANXX:4:1101:16959:2540
CAAAAAGTCTTTCCCATGGCATCTTATATGACTTCTCCTGCCTCGAACAATCCGATTCAATCCTTTTTAGCACCTGCATCACATGACATTAACTGGAATG
+
CCCCCGGGGGGGGGGGGGGGGGGGGGGGGGGGGGGGGGGGGGGGGGGGGGGGGGGGGGGGGGGGGGGGGGGGGGGGGGGGGGGGGGGGGGGGGGGGGGGG
@HWI-D00524:51:C587MANXX:4:1101:17669:2650
ACGTATGAGATGACTGGACTGAAGGTGCACACAACCCGAGGACCAGCGCTTTTACTATTTCCGCACTCATGATTATGATTACGTTTTCACGTTAAAAGAT
+
CCCCCGGGGGGGGGGGGGGGGGGGGGGGGGGGGGGGGGGGGGGGGGGGGGGGGGGGGGGGGGGGGGGGGGGGGGGGGGGGGGGGGGGGGGGGGGGGGGDG
@HWI-D00524:51:C587MANXX:4:1101:17916:2601
AGTACTATAACTTTTTGACACTTGATATTCCATGCAATTGCTTTACTCTTTTATTTTTAGTTATGAAAGGATAATTTGTTTTAGGATTTCATTGTCTTTG
+
BBBBAGGGGGGGGGGFDGGGGGEGCGGGGGGGGGEBGGGGGGGGGGGGEFE>FGGGGGBDGFGGGFGDFGGGGEGEG1FFGG>GGCB0FD>GGFEGGGGG
@HWI-D00524:51:C587MANXX:4:1101:18335:2693
CTTTATCCTTTTTTCTTTTTTCTAATATTTCAGTTAAGTCGTAAGTATTTTTTGAAGTACTTGGGGATTTTTTATTTTCTTCTTTGTCATTAAGAGATTT
+
CCCCCGCGGGGGGGFGGGGGGGGCGGGGGGGGEGGGGECFBGBGBFGGGGGGG//11=1BDG>DFEFGEFGGGBGGGG0EF>GGG:F00EF00:B@DFDF
@HWI-D00524:51:C587MANXX:4:1101:18416:2694
GATTTGATTAATATACTTGTGCTCTTGATATTAGATAACAGGTATTAGTTAGATTGTCCTGAGACACACCGTGCCGGATAGTGGTGGTATCACCACGGCA
+
CCCCCGGGGGGGGGGGGGGGGGGGGGGGGGGGGGGGGGGGGGGGGGGGGGGGGGGGGGGGGEGGGGGGGGGGGGGGGGGGGGGGGGGGGGGGGGGGGGGG
@HWI-D00524:51:C587MANXX:4:1101:18586:2518
AATAGACCATTTGAGTTGTATGGCTAATAATGGACTGAGATGTTCTTTTAGCAACGTCATTATTATCAAACTATTACATTAATCAAATTACTGTTGTTAG
+
CCCCCGGGGFGGGGGGGGGGGGGGGGGGGGGGGGGGGGEFGGGGGGGGGGGGFGGGGGGGGGGGGGGGGEGGGGGGEGGGGGGFGGGGGGGGGGGGGGGG
@HWI-D00524:51:C587MANXX:4:1101:18766:2603
AACTTTCAGAAGAGCTGCAACCCAAGCTAGTGAAAGTTTTAAAGATTGTAGTGATGGATATACGGAGCAAGATGTCATATTTCAACTAATTGTCCAGAAA
+
CCCCCGGGGGGGGGGGGGGGGGGGGGGGGGGGGGGGGGGGGGEGCGGGGGGGGGGGGGGGGGGGFGGGGGGGGGGGGGGGGCGGGEGGGGGFGGEBGGGG
@HWI-D00524:51:C587MANXX:4:1101:19130:2667
ACCAATACCGAAGTTCCATTGAAAAAGGCTAGTGGTGGAGATGAATCAATAATGGAAAAGTCGGTGAGCATTGAGAAAGTGGTGGAACCAAATGTTCCCA
+
CCCCCGGGGGGGGGGGGGG1FGGGGGGGEGGGGGGCGDBGGG>>@FGGGGGGGFCGGGGEGGGGGGGGGGEFBFGGGGGGGEGGGFFD0BGGDGGGGGCG
@HWI-D00524:51:C587MANXX:4:1101:19830:2683
CAAAAATATTTTGGAAATGATAATTGAATGTCCAAGTAAACATGATTCCAAATCCCGCACAAATATGGCATGCTAGACTATGACACATTTTCCAAAGAAT
+
A=B@BGGGGECGGGGGGGGDFGGGCCD1FGGFGGGEGGGGGGCFGEGG>>:FG:CB/E9E<FFCFGEE0<FB1<DD>1>FGF01CCGFGGGF0@F0:F@C
@HWI-D00524:51:C587MANXX:4:1101:20244:2590
TGGATTAACCAAGCCCCTCTCTATCTATCTATATAATTTCATATGAAACTTTTTTTTGCCTTATGGATTTGACAGATCTTTAACCTATATATATGTATTT
+
CCCBCGGGGGGGGG=ECGFGGGEGGGCGGGGEGGGGGGGGGGGGGGGGGGGGGGGGGDGGGGGG1@FGGGFCFFGGGGGGGGGGGGGGGGCGFG>GFGGG
@HWI-D00524:51:C587MANXX:4:1101:20028:2627
GAGAAAGCATATCCAAGGAGAAAAGGAATCAACAACAAGTTCAAAATTGACAACAAATCAAGCGGACAATATATTTACACGTTCTTACCTCGGAAACAGC
+
CCCCCGGGGGGGGGGGGGGGGGGGGGGGGGGGGGGGGGGGGGGGGGGGGGGGGGGGGGGGGGGGGGGGGGGGGGGGGGGGGGGGGGGGGGGGGGDGGGGG
@HWI-D00524:51:C587MANXX:4:1101:20392:2550
CACGTTAGGCTAAGACATATTTCCCAAAGAAGGATCTACAAGCTAGTGAGAGAGGGCATGTTTGACTCGTCAGACATAAACTCCCTAAGAGACGTGTGAG
+
CCCCCGGGGGGGGGGGGGGGGGGGGGGGGGGGGGGGGGGGGGGGGGGGGGGGGGGGGGGGGGGGGGGGGGGGGGGGGGGGGGGGGGGGGGGGGGFGGGGG
@HWI-D00524:51:C587MANXX:4:1101:20292:2637
ATATGTTGTTAATGTTTTTATTAAGTGATGGAAATACGACATTTTGAAGGATGTGAAGGGATTGTGACTACAATATGTTGGAAATATCGTGAGGGTTATG
+
BB@@BGGGGGGGGGGGGGGGGGGEBFGGGGGFGGGGGGGGGFGGGGBGEGBGGGCCDFGDBGGGGGGGGGGG@FGCGFGG>>EEGGFGGGGFFFG>@FGE
@HWI-D00524:51:C587MANXX:4:1101:20328:2744
TCTTACCTTATTCTGGAGGTGGGTTGCTATGGAAAGGGGGGTGGTCGACTCTTGGACAGGATTCAGACATATTTTCGAGCCAAGCAAGGGGGGAAGGGAG
+
BBBBAGGGGGGGEGGGFGGEGGG/FGEGGGGGFGGGGGG@GDDDGGGGGGDGGGG=DGGG/DEEDGGGGGGGGGGGG<EGGGGG<DDG.9.CDADGGDBG
@HWI-D00524:51:C587MANXX:4:1101:20523:2714
TCTTATTCGGGTTTACCCTAGTTAACCCAATTGTTTTCATCAACTCCTTGATCAAGAATGTCAGAACTCATTTCTGATTGCACCCATCGAATCATGGTAA
+
BBCCCGGGGGFGGGECFGGGGGGGGGGGGGGGGGGGGGGGGGEGGGGGGFEGGGGGGGGGFGGGGGGGGGGGGGGGGGFGGGGFGGGGBGGGGGGGGGGG
@HWI-D00524:51:C587MANXX:4:1101:21205:2575
AAACAACTGATCATATCTTGATCTTGCTACATGTATACCCCAAAAAAACATCACAGAGCAGCATCTTACACATTGAACAATTCATGTGCATTCTTTGAAC
+
CCCCBGGGGGEGGGGGGGGGGGFGGGGGGGGGGGGGGGGGGGGGGGGGGGGGGGGGGGGGGGGGGGGGGGGGGGGGGGGGGGGGGGGGGGGGGEGGGGGD
@HWI-D00524:51:C587MANXX:4:1101:1566:2859
AATCACATACTTTATTTTATTGCATGGATATTTGCATTACATTGATTGATGTACTTGTTCTCTTGAAATTAGATGACAGGTATTAGGCTAGTTATCTTGT
+
BBABBGGGGGGGGGGGGGGGGGGGGEGGGGEGGGGGGGGGGF1FGGGGGGFGGGGGEGGDGEGGGGGGGGGEGGCGGGGGGGGGGGEGGGGGGGGGGG>F
@HWI-D00524:51:C587MANXX:4:1101:1847:2849
GAGGATGATGATTGGGAGCTTCTTGACCGACAGGTTTTAGGTGTCATACGATTGACCCTAACAAAGAACGTAGCGCATAACGTGGCGGAGGCCAAAACCA
+
BA3ABFGFGGGGGGGGGGGGGGGGGGGGGGGGGGGGGGGGGGG>GEGGFFGGGGGGGGGGGGGGGGGFEGGGGGGGGGGGGBGGGGGFGGGGGGGGGGCG
@HWI-D00524:51:C587MANXX:4:1101:2060:2777
TGAATTAAGTGTTGTTTCTTATTTTGATTCCAGGGTGGGAAAATTCGTGCTAAACTTGTAACTGAACTCACTGGCGCTAATGATGTGATCATAGAGGAGG
+
BCBBCGGGGGGGGGGGGGGGGGGGGGGGGGGGGGGGGGGGGBDDGGGGGGGGGGCGGGGGGEGGGGGCGGCGGGGGGGGGGGGGGGGEEGGGGGGGGFGG
@HWI-D00524:51:C587MANXX:4:1101:2276:2831
ACTGGTTTTACTGACTGCCCCTCACAGCCTAACCACGCAGTCGTAACAGATTGTTCCTATTGTAAATTCCCTCAACAGCACCTAACACAACCATGTTTCG
+
CCCCCGGGGGGGGGGGGGGGGGGGGGGGGGGGGGGGGGBEGGGGGGGGGGGGGGGGGGGGGGGGGGGGGGGGGGGGGGGGGGGGGGGGGGGGGGGGGGGG
@HWI-D00524:51:C587MANXX:4:1101:2498:2961
AAATTGTTGAATTTTCTGATATCACATGAGCAAGTGAATCAAAATATCCAAAAATTAAAATCTAGAGTATAAAAATTAAAATTTGAAAAGTTAATGGATC
+
CCCCCGGGGGGGGGFGGGGGGGGGGGGGEGGGGGGGGGFGGGCGGGGGGGGGGGGGGGGGGGGGGGGGGGGG>GGGGGEGGGGGGGDGGGGGGDGC@GGG
@HWI-D00524:51:C587MANXX:4:1101:2554:2804
TATCACTCCTCAACTGGTGGCCAAACTGGCCAAATATCGGGAACGCTTGCAGCTTCCTGATACGGAAAATCTCTTCGAAGACCGCTACATCCTTCAACTG
+
BBBBBGGGGEGGGGGGFGGGGGEFGGG>FEGGGGGGGGGGGGGGGGGGGGGGGGGGGGGFGGGG<FGGGGGGGGGGGEGGGGGGGGGDBDGGEGGGGGGG
@HWI-D00524:51:C587MANXX:4:1101:2681:2821
ATGTACTAGAAACAATCAACAATCAACAATATGCTGGTAGGAACCAGCTAGGAAACATTTTGAATCAAAATACAATTCACAAAACAGAAAGAGATAAAAT
+
CCCCCGGGGGGGGGFGGGGGGGGGGGGGGGGGGGGGGGGGGGGGGGGGGGGGGGGGGGGGGGDGGGGGGGGGGGGGGGGGGGGGGGGGGGGGGGGGGGGG
@HWI-D00524:51:C587MANXX:4:1101:2629:2980
CGTGTGCTCTTCCGATCTAATTCAAATTATTTAATGGCCAAGAACACTTAATTATTTTATTCCTCTTTTCCCAAGTGACGAATAAATTGTATCATTCAAA
+
CCCCCGGGGGFGGFFGGGGGGGGGGGGGGGGGGGGG1EDGGGGGGGGGGEGGGGGGGGGGEDDGGGGGGFDGGGGGFGGGGGGGGGGGGGGGCEEGGGGG
@HWI-D00524:51:C587MANXX:4:1101:2783:2766
AAATCTTTTAACGTGAAATCATAATCCATAATCATGAGTGCGGAAAAACAGTAGAAGCGCTGGTCCTCGGGTTGTGTGCACCTTCAGTCCAGTCATCTCA
+
CCCCCGGGGGGEGGGEGGGGGGGGGGGGGGGGGGGGGGFGGGGGGGGGGGGGGGGGGGGDGGGGGGGGGGGGGGGGGGFEGGGGGGGGGGGGGGGGGGGG
@HWI-D00524:51:C587MANXX:4:1101:2896:2875
CTTTTCTTCCATCAAGATTTTGTGCATGCAGATTTATGGACTTATTCCCTTGATGTCTGCCACCTTCCAGGCAAATGCCTTTTTGTGCGCTTTGATAACT
+
3<A:AGFDF@GEEGFGFGDGGGGGCGFGGGEFGGGEFGGGCGGD1FGEGGF1E>>FE@G1B@FEGGGEFGEED@@FGEDGFF0FDGG0CADGGGGGGGDG
@HWI-D00524:51:C587MANXX:4:1101:2768:2879
ATCAAGTGCGTCGATGGCCGACACGGGCGGCAAAAATGACGAATCCCACGAGACTATGCTGGTGTTCATCGAGTTTTCATTGGTAAATAACGTGTCTTTG
+
?BAAAGGGGGGGGGGGGGG@DGGGFGDFGGDGGDGGGGEGGGGGGGGG>ECGGGCGGGC9=0;@FBG@C0FF09///CDDGE/EE/8@D/8.CDC@D=@E
@HWI-D00524:51:C587MANXX:4:1101:3250:2770
AACATAATATAAATATGATTATTTAATATATTTGAACCATTTTATTAAGTGGATTTCAATATTGTTCGTTAATGTTAACTTTATTAAAATACCAAGAGTG
+
AABBBFEGGGGGGGGGGGGGGGGGGGGGGGGGGGGGGGGGGGGGGGGGGGGGGGGGGGGGGGGFGGGGGGGGGGGGDGGGGGGGGGGGGGGDGGEBGGFG
@HWI-D00524:51:C587MANXX:4:1101:3603:2990
ATGTCGATCTATGAAATCCCCTAGTTTTCGACCCTTAGGACTATAACTATCGGCGCGTATCCAATTTCATATATCTATGTAAATTGTAGATCCACGGATT
+
CCCCCFGGGGGGGGGGGGGGGGEGGGGGGGGGGGGGGGGGGGGGGGGGGGGGFGGGGGDGGGGGEGGGGGGGGGGGGGGGG@CFCEGGGEGGFGGGGDGG
@HWI-D00524:51:C587MANXX:4:1101:3768:2962
AAACCATCAAAACAAAAGAAACCGTGAAGAGCATCATGAAAGCCGAAATTCTGCACCCTTTATTTTCTGAAAAATGTTTGATATATTTCGGTTTTTTTCA
+
BCCCB=FGGDGG1?FGGGEGGGBGGGGFCGGGGGGGGGGGGGGGGGGGF1:EGFGGG<FGGGGFGGGGGGGGGGGGCFGGGGGEGCDGGGGFGGGGGGGG
@HWI-D00524:51:C587MANXX:4:1101:4067:2845
GATAATTTAGAACATGTATATTTCACTGTTAGAAGCCTGGACATAAGAAATTATGTGGGCCAGAAATGTTTTGGCAAAGATAAGTGAATGTCCAAGTAAA
+
CCCCCGGGGGGGEGGEGGGGGGGGGGGGGGEGFGEGGGGEGGGGGGGFGGGGGGGGGGGFGGGGGEGGGGGGGGGGGGGGGGGGGGGGGGGGGGGGGGGG
@HWI-D00524:51:C587MANXX:4:1101:4628:2842
CGAGATCATTACTGAATCTGATCAATCTAAATCAACTGATGTTTCCACTAAATTTCCATTCAAAGGCAGACACCATATGAGATATGGATGGGTAAGCCTC
+
ABBBAGFGGGGGGGGGEGGGGGGCGGGGGGGGGGGGGG>GGGGGGDGGGGGGDEG>EGGGGGGGGFFFGGGGGGGGGGFEGECGGGGGGCB@FFGFGGGG
@HWI-D00524:51:C587MANXX:4:1101:4693:2927
ATGAGTGTCTATCAATGCAAGCTTCATACGGACGTAAGTTTTCTTACATTTTGATAGGAATTTAAATTACGATATTGTCAGAATCGGATATGATTCATAT
+
CCCCCGGGGGGGGGGGGGGGGGGGGFGGGFGGGGGGGGGGGGGGGGGGGGGGFGGGGGGGGGGGGGGGGGGGGGGGGGGCGGGGGBGBGGGGGGGGGGEG
@HWI-D00524:51:C587MANXX:4:1101:5379:2790
ATTTGATGTTTGAGTTGTTTAATGGATTATTTGGCTTGTACTTGTGGATATAGAGTTGATATTGGTGTTATTTATGGATTATTGTTGTAGGTGGTGTACC
+
CCCCCGGGGGGGGGFGGGGGGGGGGFGGGGGGGGGGGGGGGGGGGGGFFGEGECF=FGGGGGGGGGGGGGGGGEGGGFGECGGGCFEGGGGGFGGGGEDF
@HWI-D00524:51:C587MANXX:4:1101:5321:2885
ATTCCAGTGTCTATCACCAACACATCTTCTCACCTGCTTCGCTTAGCATCTTTATGCTCGTGCGAAGACTTTTCAGGTACACGAAGCTTGTGCACAGGCG
+
CCCCCGGGGGGGGGGGGGGGGGGGGGGGGGGGGGGGGGGGGFDGGGGGGGGGGGGGGGGGGEDGDDGGGGGGGGGGEEGGGGGGGGBGGGGGGGGGGGGG
@HWI-D00524:51:C587MANXX:4:1101:5599:2860
CATCGAATCATGGTAAGAGCGTCTAGTAGCATCGCCCCATGATTCCCTAAGTATCACTGATAGTGCCTGCAAGAACCAGTCGATTATGATTAGCGTACAG
+
CCCCCGGGGGGGGGGGGGGGGGGGGGGGGGGGGGGGGGGGGGGGGGGGGGGGGGGGGGGGGGGGGGGGGGGGGGGGGGGGGGGGGGGGGGGGGGGGGGGG
@HWI-D00524:51:C587MANXX:4:1101:5739:2960
ACTAAACTTCATGCTTCAGTTCCTTCTTTGGATCAGAAACCTTGATTTTCTTTCCATGAGCAGAGAGGAGGGTTTGCATCTCTTCAACATCAGATGCTTT
+
BBCBBBGGGGGGGGGGGFGG1BGGGGGGGCGCDGGGE11=F>DGCGGGGFGGGFGGGGGFCGGGB1CBCFGGGFG<GGGGGCGGGGGEGGGE@DGGGGGG
@HWI-D00524:51:C587MANXX:4:1101:6002:2760
ATTTTTAGTAGATTCGGAATTCCTCGAGCTATGATAAGTGATGGGGGAACTCACTTTGTTAATAAACCATTTGCTTCATTAATGAAAAAATATGGTATTA
+
CCCCCGGGGGGGGGFEG<FGGGGGCGGGGGGGGGGGCEBDFFGGEBGGGGGGGGGGGGGGGGFGCGGGGGGGGEGGGGGGGG>FG0F>GGGEGCGGGGGF
@HWI-D00524:51:C587MANXX:4:1101:6040:2867
ATATTCGGGCAGAACACCTCGTGCCCGAGCGGTAATATTTGACCGCCCGAGCGCGAAGTGAGAGGCATGTGGACAGAACATGCCGCGCCCGAGCGGTAAT
+
CCCCCGGGGGGGGGGGGGGGGGGGGGGFGGGGFGGGGGGGGGGGGGGGGGGFGFGBGGGGGGEGGGGGGGGGGGGGGGGGGGGGGGGGGGGDGGGGGGGG
@HWI-D00524:51:C587MANXX:4:1101:6107:2910
AATTTTCAATAAATTAAAGCAAGTCAACATAAATATTCTAAATTTTTTGTTTTTTTGCTTTTGTCTCAATAATAATAATAAAAAAATTTAAAAAGTATAT
+
CCCCCGGGGGGGGGGGGGGGGGGGGGGGGGCGGGGGGGGGCFEGFGGGGGGGGEGGGGC@FGGCGFFCGGDBGGDGGGGGGCFGDGGCGGGGGGGGGFGG
@HWI-D00524:51:C587MANXX:4:1101:6450:2921
CCAGCAGCAGGGAGTTCCTCAGAAGCCAGAATACCCCGTGTTCCCAAAGTGGAATCGTCAGCATATGGGCAAGTGTTTGTACGGATCAGGCAAATGCTTC
+
CCCCCFFGGGGGGGGGGGGGGGGGGGGGGFGGGGGGGGGGGGGGGGGGGGGGGGGGGGGGGGGGGGGGGGGBEGDFGEGGGGGEGGGGGGEEBGGEGDGG
@HWI-D00524:51:C587MANXX:4:1101:6412:2948
ATTGATTATGGGCCAACTACTTTCTTAATAAGCCCAATCATATGTGCAACACATTCATGGGCAGATGTCTTATCTTGCATGCATGTAGTCATGAGCTCGT
+
BCCC@FGGGGGGGGGGGGGGGGGGGGGGGGGFGGGGGGECDGGGGGGGGGGGGGGGFGGF>FGGGGCGGGGGGGGGGFGGGGGGEGGGGGGGGGGGGGGG
@HWI-D00524:51:C587MANXX:4:1101:7129:2781
GTGAGAGTATCGCTAATGTCCCCGCTGTCCAGTACTGTAGTTACACGTAGATGGATCCATCGACTTTCAGCTGATACGAAAGTCACAATTAACGATCTGA
+
BBBCCEG;@@FGGGGGGEGGECGFGG@BFGGGG>GGGGCFDGCFGGGEGDGGGGCGCGGGGGBEGDGGGGGGEGGGGBDGGG0FGGCEEFGGGGBGGGGE
@HWI-D00524:51:C587MANXX:4:1101:7172:2869
TCACTTTTGACCACCCTAGCGAGTAGTTTCGGAAAAAAAAACTATTTGAAAAGTATGAGTCCTCGCTGGGGCGGTCACTTGTGACCGCCCTAGCGAAATG
+
CCCCCGGGGGGGGGGGGGFEGEGAGGGCCGGGDGGGGGGGGGGGGGEG?FGGGFGGGEGCGGGGGDFGDGCDGDC/EGEGGGGGGBCADGA<GGGGDGGG
@HWI-D00524:51:C587MANXX:4:1101:7160:2923
GTCTTCCTTGCATGTGATTGCTAGCATGAGACTTATGTCAATGTTGTGCTAGCATGATTTAGTGCTTTCCCTATTACATGTTGTTTGTTATCTGATTTGA
+
CCCCCGGGGGGGGFEGGGGGEGGGGGGGGGGGGGGGGGGGGGGGGGE<@FGGGGGGDFGEGGFCEEGGGGGGGGGGC>EGCGEGBGBGBGGGGCC>FGGG
@HWI-D00524:51:C587MANXX:4:1101:7671:2889
AATAATAAACAACTCTCATACTCACTCTTTTCACTCCTTTGGGCCATCAAATGATTTTTCTTTTCTTTTTCTTTGGCCTCTTTGTCTCTCTCTTTTTTCT
+
BBBCBDDGGGGGGGGGGGG>FGEGGGGGGGGGGGGGGGGGGCGGDGGGFBGFGCGDGGGGGGEGGGGGGGC>>F1<D1FFDCG>:@FGGGGGGGGGGG0B
@HWI-D00524:51:C587MANXX:4:1101:7599:2963
TGCATCATTCAAAGATTTTAAGGTATATCAAATATATGTTAATTCTGCATTCTTAAATGGTTTTCTTAATGAGGAAGTATACGTATAACAACCACCTGGT
+
CCCCCGGGGGGGGGGGGGGGGGGGGGGGGGGGGGGGGGGGG@GGGGFGG>F@EEGGGGGGEEGGGGGGGGGGGGGGGGGGGGGGGFGGGGGGDGGGGBGE
@HWI-D00524:51:C587MANXX:4:1101:7759:2771
ATAGATATAAGAACAAATCGAAAAGATTTGATATGGTAATTTGATGTGACTAGATATGGTATTGTATGTATTTTGGTTTGTCTTTTCTTAATTAAAAAGT
+
CCCCCGGGFGGGGGGGGGGGGGGGGGGGGGGGGGGGGGGGGGGGGEGGGFGGGGGGGGGGGGGGGEGGGGGFGGGGGGGGGGGGGGGG>FGGGGFGGGGG
@HWI-D00524:51:C587MANXX:4:1101:8141:2823
AACATTTTATTTAAAGCATGAATTATTTTGTCAGCATGCTTCCAGATTTTCAGTATTTCAGTGTTCATTTAAAATAAATTATGGAATTATGCATGTTAGT
+
B@BCCGGGGGGFGEGGGFGGGGFGGGGGGGGGGGGGGGGGGGCGG1FG>GGGGGGGGGGGCGGGGGGGGGGGFFGD@FGGGGGGGCGDFGGDBFG0FDDG
@HWI-D00524:51:C587MANXX:4:1101:8780:2907
TTTTTGAGCAATTTTAAGCATACAAAACATGTGTTCTCGAAAAGATATTAAACATGTGATGTAAACATATAATTCATGTAATCATGCATGTACACTATGT
+
CCCCCGGFGGGGGGGGGGFGGGGGGGGGGGGFGGGGGGGGGGGGBGGGGGGGGGGEGGGCEGGGGGGEGGGGGGGGGFGGGGGGGGGGGGGGGGGGGGGD
@HWI-D00524:51:C587MANXX:4:1101:9076:2930
ATTTCTCCAGAAAAAATTGAATAAAAAACAAACAATCGAATAATCGCACAGAAAACCATAACCTTGACAAATCACAGAGATGTTTTTCAAGAAAAAACCG
+
BBBBBGGGGEGGGFGGBFGGGGGGGGFGGGGBGGGGGGGGGGGGGGGGGGGGGGGEGGFGGGGGGGGGGEEGGGGGGGGGGGGGGGGGGGGGGEGGGD<A
@HWI-D00524:51:C587MANXX:4:1101:9642:2883
AATTGATTTTTCTTAGGTCTGTTTTAGCGAATTTGAAATATTATATGGGTGCTTCATACGATTTATCCGTTAGATAACATTTATATCTGGGAGACATAGT
+
CCCCBGGDFGGGGEGGGGGGGGGGGGGGG>EB@FGGGGGGGGGGEGFCEGGGGGGGGGGGGGGGGGGGGGGGGGGGGGGGGEGGGGGG>FDGGGGGG>FG
@HWI-D00524:51:C587MANXX:4:1101:9661:2989
CTGGTCTTGTAAAACCAAAGCAGTAGAAAGGATAGAAAAGCAGAACCAGTAGAAGATGTTGCCTAACGTGACTACTTTAAATGTTACCGTTAAAGCTCCA
+
BCCCBFEGGGGGGGGGGGGGGGGGGGGGGGGGGGGGFGEGGGGGFGGGGGGGGGGGGGGGGGGGGGGGEGGGGGGGGGGGGGFFGGGGGGGGGGGGGGGG
@HWI-D00524:51:C587MANXX:4:1101:9870:2780
ATTCGAATATAAATTGACTTTCAATTCAAATTAAACCACAATTATCGCCAAGTAGTCGCTCATTTGTATTGACCAAGCAAAAACCTCATTCCCTAATTCA
+
CCCCCGGGGGGGGGGGFFGGGGGGGGGGGGGGGGGGGGGGGGGGGGGGGGGGGGGGGBGGGGGGGGGGGGGGGGGBGGGCGFGGGGGGGGGEGGGGGGGG
@HWI-D00524:51:C587MANXX:4:1101:10351:2763
AAATGTTTGACATGCCAGCAGGTTAAAGCCGAAAGAATGAAACCTGGAGGTATGTTACAGAGTTTAGAAATACCACAATGGAACTGGGAACATATTGCAA
+
CCCCCGGGGGGGGGGGGGGGGGGGGGGGGGGGGGGGGGGGGG@DGGGGGFGGGGGGGGGGGGGGGGGGGGEGGGGGGGGDGGGGEGGGGGGGGGGGGGGG
@HWI-D00524:51:C587MANXX:4:1101:10386:2849
AGCTCGTGTGGTGAAGAGAATCCACCATCGCTCTTAACTCAGGTAGTATTAGCAGCTAGAAGTCAATCAAGGTCACAGCCCTGAATTGGATAGGGTGCTT
+
BBBBCGGGFGGGGGGGGFEGGGF>CFGGEGBGGGGFDEGGCFGGGGGGGGGGFGFGGGGFGGGGGGGGGCGGGGGGGGGGGGGEGGGGGCGEGGGE>FDG
@HWI-D00524:51:C587MANXX:4:1101:11481:2800
CTAAATTAAAAAAAAAGAAGCCTTAAATCACATTTTAATCATAGGATGCGATTTTGAAAATAAGGCTACGGTGGGCTCAATTTATTTCATTTATTTATTA
+
BBBBCGGFCGGGGGGGGGGEGGGGGGGGGGG@FGGGGGEDGGCGGFGC@B=FGGCDGGGGGGGGGGGCDGDGGGGGGGG@GGGGGGGGGGGG0FCGD;;C
@HWI-D00524:51:C587MANXX:4:1101:11622:2866
AGACAAGTGTCCCACTTAAATTTCCATATTTGCACTTTAGTCCCTCAACTTTTCACTAATTGCAAATTGGCCCCCGCTCAATCTTTTTAATTAAATTCAA
+
CCCCCGGGGFGGGGGGGGGGGGGGGGGGGGGGGGGGFGGGFGGGGGGEGGEGGGGGGEGGGGGGGGGGFCGGGGGGGGGGCGGGGGGGGGGGEGGGGEGG
@HWI-D00524:51:C587MANXX:4:1101:11889:2877
ATCTCGCATGCGCAAAGTGATCAGCTCCTTGACGGTAGCATGCCTTAGAGGTCGTGTTTGCTCACCAAAGAGCTCTTTGAGATGCAAATGAATGTCAGCA
+
CCCCCGGGGGGGGGGGGGGGGGGGGGGGGGGGGGGGGGGGGGGGGGGGFGGGGGGGGGGGGGGGGGGGGGGGGGGGGGGGGGGGGGGGEFGGGGGGGGGG
@HWI-D00524:51:C587MANXX:4:1101:12183:2887
CAAAAAGATGAATGTCACGAGACAATGTTGGGGTTCGTCGAGTTTTTCGTATGTAAATAGCTTGTCTATGGTGTTAGATAACACATTTGTGGCGTTGGAA
+
CCCCBGGGGGGGGGGGGGGGGGDGGGGGGGGFGGDEGGGGGG1CDEGGGGGGGGEGGGGGGGEGGEGGGCEFGCFGCGGGGGGGGGEGGGGCGDDGGGGG
@HWI-D00524:51:C587MANXX:4:1101:12454:2960
GAGTTGGTTTTCTGCTATTTTCTTGAAACTAAACATTGAAAAAAAAAGGGTTTTTGATTAAATATACAAAAGTTATAATAGCCCAAGACTCACGTGTATT
+
BBBBCGGGGGGGGGGGGGGGEGGGG1EEGGEGGGGGGGGGGGGFGGGGGGGGGGGGGEGGG@GGDDGGGGGG=@G0EGD0CDE0CFD0FGGDGGGGGGFF
@HWI-D00524:51:C587MANXX:4:1101:13610:2931
GACATGTTTTACAGAGTATGATATGTTCATTGCTATGTAAGAGTTCCACTTCTGAGTTTTATACTCATTTCAGTTATTTTCATGTGATGCAGATAAGAGT
+
BBB@BFGGGGGGGGGGEGC>FGGGGGGGGGGGGGGGCGGGGGGEGGFGEGGEGFCGEF@1>CFGGGGGGGGGGGGGGGGGGEC@DFG1FF@GFGGG@FFG
@HWI-D00524:51:C587MANXX:4:1101:13740:2949
GAGAACTTACTCGCTAACCATATCTTAGTTGATTGCAACATTCCTACATCATTTCCAATGAGTAGAATGTCATCAACATACAGCACCAGGAATGTCACAG
+
CCCCCFGGGGEGGGGDGGFGGGGEGGGGGGGGGGGGGGGGECGGGGGEEGGGGGGGGGFC=FGGFEGGFGG>:FGGGCBFGG>@0FGGGGGGGGGGGGGG
@HWI-D00524:51:C587MANXX:4:1101:14244:2827
TTTACGTTAAGGGTTGCATTGTGATGCAATTGGGAAACTACTTTTTAGGAATTGTGATTGGCTGTATAATCGGGATTATAATTCGCTAATTGGACCTTAC
+
BCCCCGDDGGGGGGGFGGGGGGGGGGGGEGGGGGDGGGEFGGCFCGGGGGEGGGGGFGGGFGGGGGGGFGGGGGCGFGGGGGGFBGDFGGGFGEGBDGFD
@HWI-D00524:51:C587MANXX:4:1101:14249:2931
ACAGACACATGCTGCCATCCTTCTTCTTAACAAATAGCACTGGCGCGCCCCATGGAGAAAAACTAGGGCGAACGAAACCCTTATCCAGCAGATCCTGAAT
+
CBCBCGFGGGGGGGGGGGGGGGGGGGGGGGGGGGCGGGGGGFGGGGGAGGGGGGGGGGGGGDGGGGGGGGGGGGGGGGGGGGGGGG0FGGGFGGGGGGGG
@HWI-D00524:51:C587MANXX:4:1101:14036:2964
GCCGGTAGTCGATACAAAGTCTCATCGACCCGTCTTTCTTTCTCACGAACAGTACTGAAGCACCCCAAGGAGATACACTCGGTCTGATATACCCCTTGGT
+
=A:ABEGGGFGGGBGGGGGGGGGGGGGGGGGGDGBFGGGEGGGGFF>BGDBGGGGGGGGGGGGGGGGGBGGGGGGGDCGGGGGFGGGC>CBFDGGGGGGG
@HWI-D00524:51:C587MANXX:4:1101:14366:2890
CAATACTCAAATCAAGACATAATCTTATCAATGTCAATGATACAACAATACAATCTCAATCAATACTGAATCTGATCAATATCAATGTACTGATGTTTCG
+
BBCCCGGGGGGGGGGGCGGGGGCGGGGGGGGGG@BGGGGGGGGGGGGGGGGGGGGGECBGDGGGGGG>GGGGGGGGGGGGFGGGGGGGGGGEGGFGGEGG
@HWI-D00524:51:C587MANXX:4:1101:14620:2782
CCCATTGGCGTGCATCCAGTAGGAATTGAACCTACGAATTCGCCAATTATGAGTTGGGCGCTTTAACCATTCAGCCATGGATGCTTAGTGGGGATCCTCG
+
CCCCCGGGGGDGGGEGGGGGGGGGGGGGGGGEGGGGGGGGGGGGGGGGGGGGGGGGGGGGGGGGGGGGGGGGGGGGEGGGGGGGGGGGGGGGGGGGGGGG
@HWI-D00524:51:C587MANXX:4:1101:14633:2861
CCGTAGGTGATCACGTTTTTGTCAAGATAGCACCTATGAAGGGTGTTATGAGATTTGGGAAAAGAGGCAAGGTGAGTCCGAGGTTTATTTGACCATTCGA
+
BCCCCGFFGGGGGGGGGGGGGGGGGGGGGGGGGGGGGGFGGGG@FCBGGGGGFGCGGGBGEGGGGGGGGGGGGFGBFGGGGGGGGGGGGGGGGCGGGGFG
@HWI-D00524:51:C587MANXX:4:1101:14705:2886
CCAACCTCGTCCCAATGAATAGGAGATCTACATTTTCTTCCATAAAGTGCCTCAAAAGAAGCCATCCCGATTGATGATTGATAGCTATTATTGTAGGTGA
+
CCCCCGGGGGGGGGGGGGGFGGGGGGGGGGGGGGGGGGGGGGGGGGGFGGGGGGGGGGGGGGGGGGGGGGGGGGGGGGGGGGGGGGGGGGGGGGGGGGGG
@HWI-D00524:51:C587MANXX:4:1101:14656:3000
TATAGAAGGACAACTCCGACACACAATTTGAGTTAGCATGTGTATTGTGATGTGCGAGGACAGAACCCCTCGTGCATATGCGCGAGACGAGGCGCGCATC
+
CCCCCGGGGGGGGGGGGGGGGGGGGGGGGGBGGGEGGGGGFGGGGGGGGGGGGGFGGGGDGGGGGGGGGGGGGGCGGGEGDGGGBDGGGCDAGGGGGGBG
@HWI-D00524:51:C587MANXX:4:1101:14892:2762
AGAAGCGATGCTGTTAAGAGTCTCCAACTCCTTGCGCAGCATCAGCTCATAAAGATGGCCTTCCTTGAAGGCATCCACTTCTGTAGAAATCTTTAAGTGC
+
BB@BBGGBGBFFDFGDGG>GGGGGGGGGGGEGGGCGGGGGGG@FGGGGG=E@FGGGFFEFEGGGFGFBF1FCDEGCGEDDFGGGGGGGGGEGFGFGGGGG
@HWI-D00524:51:C587MANXX:4:1101:15129:2968
TGCCTTGTTCAGTTGCCGATAGTCGATGCAGAGTCTCATCGAACCGTCTTTTTTTCTTACAAACAATACTGGAGCACCCCAAGGAGAAACACTCGGTCTG
+
BBBCCFEGEGG>FF;DECDGGGFCEGGGGGG1F?:FGCGGG1:@GGGGGGGGGGGGGGGCFFGB0=1CDGGGE@GGGEGGFGGBBCGFG>FGGGGG?FBG
@HWI-D00524:51:C587MANXX:4:1101:15523:2809
AAGCCTTTTCTTATCACACATTGGTGCTCGGGCGGTAATATTATACCGCTCGGGCGCCAAACGTTCTGTTCGAGTATCATTTTTATGGTGCTTTGGCGCT
+
CCCCCGG@GGGGGGGGGFGGGGGGGGGGGGGGGGGGGGBGEGGGGGGGGGGGGGGGGGGBGGGEGGGGGGCD0@CFGGGFFGGGGGGGGGGBGGGGGDDA
@HWI-D00524:51:C587MANXX:4:1101:15585:2850
GGTGAGTTTTTTGGTGTGAGCTTTTGAGAGGATCGGCTGCGGAGTTCTTGCATATAAGAAAAATACGAGAGCCGAGCCTATTTTGACGAGACGTTTTTGT
+
CCBCCF;CFGGGGGGGGGGGGEFEGGGGGGGGGGGGGGGGGGGGBFGGGGGGGGGGGGGGGGGGGFGEGGDGGG@GGGFDGEGDBFGGGGGGGG=GGGGG
@HWI-D00524:51:C587MANXX:4:1101:15991:2782
AGCTCGAAACAATAGACCAGAAGTTTCGTGTGTGGAGTGAAAATGTGCAGTGGCGTGAAAATTCACAAACTTTCCATACTACCATGAACAAACACTTATA
+
CCCCCFGGGGGGGGGGGGGGGGGGGGGGGGGGGGFGGGGGGGGGGGGGGGGGGGGGGGGGGGGGGGGGGGGGGGGGGGGGGGGGGGGGGGGGGGGGGGGG
@HWI-D00524:51:C587MANXX:4:1101:15887:2851
TATCTATATTTCTGTAGATTGGATATCGTACAAATACTTTTCTATACTCTTAACTTTATTTCTAATTTAGATTTTATTTTCTTATCTCAGAAAGATTTCA
+
CCCCCGGGGGGGGGGGGGGGGGGGGGGGGGG<GGGGGGGGGGGGGGCGGGGGGGGGGGGGGEGGGGGGGGEGDGGGGGGG>FECGEGGG@0E>FBGGGGG
@HWI-D00524:51:C587MANXX:4:1101:15841:2866
ACAAAAAATTATAGGAGAAACTGAGGTTTCTTACGTATTTCCGACCTTGGATCCAATAAACCCTCCAACTCCATTACATTCTCTTATGAAGTCATGCAAC
+
CCCCCGGGGGGGGGGGGEGGGGGGGGGGGGGGGGGGGGGGGGFDGGGGGCFGGGGGGGFGGGFGGGGGGGGGGGGGGGGGGFGGGGGGGGGGGGGGGGGG
@HWI-D00524:51:C587MANXX:4:1101:15917:2912
ACAAATATTGCATCTACCAAGTACTCCTTGGCATTGCTCTGAGGAATGTCTCCCTCCGCAAGTCCTACAATAGACTTCAGTATGACTTGGACTGGAACCA
+
3AA?0?FFGGGEGGGGGFGGBFFDFG@F>1EEGGECEGGG>DGGGGFGGGGGGGGGGBGAED1FDGGGGGECDGGGGGGCGGGCGGEGEG>GCG0;CFFG
@HWI-D00524:51:C587MANXX:4:1101:16101:2752
AGAGTAGCCCATACTAGTCCTCTCAAAAACCTCTCAAAAAGCATAAATAAATAAATAGTCTTAAAATCTTTAATAAAAATCATAAATCGTAATGCGGAAA
+
CCCCCFGEGGGGGGGGEGGGGGGGGGGGGGGGGGGGGGGGDGGGGGGGEGGGGGGGGGGGGGGEGGGGGGGGGGGGGGGGEGGGEGGGGGGGGGGGGGGG
@HWI-D00524:51:C587MANXX:4:1101:16194:2887
AGTTCCTATCGACGCAGGCTACAACTGGACGTAAGTTTTGTTACGTTTAGACATGATTTGAAATTATGATATTGTCAGAATTGAATATGAATCATATATG
+
CCCCCGGGGGGGGGGGGGGGGGGGGGGGGGGGGGGGGGGGGGGGGGGGGGGGGGGGGGGGGGGGGGGGGGGGGGGFGGGGGGGGGGGGGGGGGGGGGGGG
@HWI-D00524:51:C587MANXX:4:1101:16202:2970
AATATGTATTTGAGAATATCGGAGAATTTAACGATATAAAATACATATGAGTTTAAATAACGCACGAGAGCAAAATAAATACAGACCGGGATAAATGGGC
+
BBCBBEGGGGGEGECDGGCGDGGGGGGGGGGGGGGGGGGGGGGGGD@GGGC11CFDGGGGG<DADCCGGGGGGGGGGGDGGGGGGGDGGGGGEGG000FD
@HWI-D00524:51:C587MANXX:4:1101:16307:2940
TTATTAAATTCAAATATATAGACATTTTATTTTAATTATTTTATTGACTAAAATTATCAAAATAAACTTAAAATATATTACCATAAATAGCATGATACTC
+
CCCCCGGGGGGGGFGGGGGGGGGGGGGGGGGGGGGGGGFGGGGGGCF1DFGGGGGGEDEGGGGGGGGGGEGCFCFCGGGG>FGFGEGCGE@DGGGGGGCF
@HWI-D00524:51:C587MANXX:4:1101:17136:2750
GGACACATATTAACCATTTAAATTGTACACTTGCTTATAGCACACGTACACACATTGTCATTCAACATTTCTATGGACTAACAAGTGTCCAGAATTTGAA
+
B3ABBGEGGGGEGFGGGGGGGGGGGGGGEGFGGGEGGGGGGGGGGGGGGGGGGGGGGGEGGGGGGGGGGGGGGGG@GGGGGGGGG@GGGGGGGGGGGCGG
@HWI-D00524:51:C587MANXX:4:1101:17018:2793
ACTTCAGAGTTTGTCTATTCCTGAATAGAAATGAGATCACATTTCCATGGATTTTGTGACGAAGTTACCTTGATCATCCCGGGGCTGTGATGCGATTTGC
+
CCCCCFGGGGGGGGGGGGGGGGGGGGGGGGGGGGGGGGGGGGGGGGGGGGGGGGGEGGGFGCEGGGGGGGGGGGGGGGGGGGGGGGGGGGGGGGGGGGGG
@HWI-D00524:51:C587MANXX:4:1101:17453:2818
ACCTATCCTATAAGAAAACCCGTATTTGATCCAAATAAATTGGATTTTATCATTTCTGTATCGACAATTCAATATGGATTGATATATACCCCATATATAT
+
BBBCBDG>FGGFFEB>FGBGGGBGGGGGGGGCGCEGEEGCCFEGECG:FGEEGGGGGCGGG>F@EGGGGGGGGGEGF>DFGGGDFGG>GG0:=F>DGFF>
@HWI-D00524:51:C587MANXX:4:1101:17486:2822
CAAAATGAATCCACCTCTTCCGAGAAACTACTTAGGAAACGCCCTGATTCGTGTTGAAGCCACGGATACTTCAGGAAACCTGCTATCGAACTCCCTCGGC
+
BCCCCFFFGGGGGGGEGGGGGGGGGGGGGGGGGGCGDGGGEAGGGGGGGGGGGFGGGGGGGGGGGAGGGGGGGGGEGGGGGGGGGGGGGGGGGGGGGDGG
@HWI-D00524:51:C587MANXX:4:1101:17499:2882
ACATAGCATATTCTGTAAAACATGGCTTTAAAACATTGAATACCATCAATCTATGAATCATAAATAACATAGCAATAACAATAACAATGAGATGGTATTC
+
BBBB?FGGGGGGGGGGGGGGG0=F@GGGGGGGGGGGGGGGGEGEGGGGGGGGGGGGGGGGGGEGGGGGGGG>GGGGGGEGCGGGGGBGGGGCGGGGCCGG
@HWI-D00524:51:C587MANXX:4:1101:17839:2993
AGACACACCCCAGTACTGGGCTGACAGGGACGTATCCACTGCCGCATACATAAGATCCCTGTTTATAATTTAACAGGCCAGTTGATCCACGTTCATAATT
+
CCCCCGEGGGGGGGGGGGGGGGGGGGGGGGGGGGGGGGGGGGGGFGGGGGGGGGGGGGGGGGGGGGGGGGGGGGGGGGGGGGGGGGGGGGGGGGGGGGGG
@HWI-D00524:51:C587MANXX:4:1101:18189:2767
GGTTTATCATAAAACCGTCGCCAACCCACCCGCTTTTTGTAGTGATACTTTTCTCCATATTTTCTCGTTTTTCTGACTTATCCTTATTTTATCTCAAAGT
+
BBBBBGGGGGGGGGGGGGGGGGGGGGGGGGGGGGGGGGGGGGGGGGGGGGGGGGGGFGGGGGGGGGGEGGGGGGECCGGFGGGGGGDGGGGG@FD;FGEG
@HWI-D00524:51:C587MANXX:4:1101:18361:2925
AAGCTGACCAGTACAACCATGTGTCACAACAAAATTTAATTAGATTCAATTGCATTAAGTCGCTGTGAAATTTCAGTTTTTCAATCTAAAATCGTACACT
+
BBBCCGGGGGGGGGGGGGGGGGGGGGGGGGGGGGGGGGGGGGGGGGGGGGGGGGGGGGGGGGGGGGGGGGGGGGGGGGGGGGGGGGGGGGGGGBFFGGGG
@HWI-D00524:51:C587MANXX:4:1101:18570:2825
ATGAACATGTACCATGGTTGAACGTGCAACCGAACAAAGGTAGCGGGAGATGGCTGTACAATTGCAGGAACTTTCACCGAGTATGACAAACATACGTTCT
+
CCCCCGGGGGGGGGGGGGGGGGGGGGGGGGGGGGGGGGGGGGGGGGGGGGGGGGGGGGGGGGGGGGGGGGGGGGGGGGGGGDGGGGGGGGGGGGGGGGGG
@HWI-D00524:51:C587MANXX:4:1101:18914:2826
CAAGATCATCTTCTTCAACAAGTTCTTGTGCATCTTGGAACAAAATCTTCATACATTCCAAAACTCTTGTTCTAAGTTCTTTCTTTCTTTTATTTTGATA
+
BCCCBCFGGGGGGGGGGGGGGGFFGGGGGGGGGGGGGGGGGGDGGGGGGGGGGGGGGGGGGGBGGGGGGGGGGGGGGGGGGGCGGGGGGGGGGFGGGGGG
@HWI-D00524:51:C587MANXX:4:1101:19127:2776
GGATATATATATACGTATATCACTTTGCATTTCTTCAAAAAACGAGAAAAGAGTCGAGAAAAGGTTTCAGAGAATTACGAAGAAATCCTTACGCCTGTAT
+
B@3ABDGGGG>@GGGGGGEGGGGCGGDE>GGG>GGGGEGEGGGD<G/FGFGBGGC@CGGDGEG<DFEFGGGEG@DFGDEGGGGGGGGCGGDEGGGGGEGC
@HWI-D00524:51:C587MANXX:4:1101:19056:2820
CTTGCGGTTGGGCACAAAATTTTGTCCATCCTCAATTAGTAATCTGATTAATAATATCAATTTGGACCACAAGTTGGAAACCACGCTAACGAAGAGGAGC
+
CCCCCEGGGGGGGGGGGGGGGGGGGGGGGGGGGGGGGGGGGGGGGGGEGEEGGGGGGGGGGGGGGGGGGGGBGGGGGGGGGGGGGGGGGGGGFGGGGGGG
@HWI-D00524:51:C587MANXX:4:1101:19209:2877
CCCTAATCAGGAACATAATTCAATATCTAGAATAAATCCTATTCTAGGCATGTACCAATATCAGGAACATAAATCAATATCAAGAATAATTCTATTCTAA
+
CCCCCGGGGGGGGGGGEGFGGGGGGGGGGGGGGGGGGGGGGGGGGGGGGGGGGEGGGGGGGCGGEGGGGGGGGGGGGGGGGGGGGGGEGGGGGGGGGGFG
@HWI-D00524:51:C587MANXX:4:1101:19982:2870
GCATCTTGTTACAGTCAAAAGGTTCGATAGCCCGGGATTATATTTTAAGTTCAGGGGGATCGGGTTATTACAAATAACTGTAAGTCTATTGATTCGGTCC
+
BBCCBGGGGGGGGGFGGGGGGGGGGGEGGGGGGGGGGGGGGGGGGGGGGGGGGCGGAGDGGGGGFGGGGGGGGGGGGGE0FGGGGEEDGGGGGGGGGGGG
@HWI-D00524:51:C587MANXX:4:1101:19826:2910
GGAAAAAGTAGAAGCGCTGGTCGTCAGATTGTGTGCTCCTTCAGTCCAGCAAAATCAAACATCAAGACCTCCCTCAACCTCACCTGCATCCATCACACCT
+
CCCCCGGGGGGGGGGGGGGGGGGGGGGGGGGGGGGGGGGGGGGGGGGGGGGGGGGGGGGGGGGGGGCEFFGGGGGGGGGGGGGGGGGGGGGGGGGGGGGG
@HWI-D00524:51:C587MANXX:4:1101:19857:2937
GAGATTCTCTAGAAGAAATACGGGCTTCTGGTGGCAACATGCTTGGTCCCGCTTATGGGGTCAAATCGATACGTTCTAAGAAGAAATATTTGAATATCAA
+
CCCCCGGGGGGGGGGGGGGGGGGGGGGGGGGGGGGGGGGGGGGGGGGGGGGGGGGGGGGGGGGGGGGGGGGGGGGGGGGGGGGGGGGGGGGGGGGGGGGG
@HWI-D00524:51:C587MANXX:4:1101:19817:2964
CGCTTTGACGCTAGGAGGATTGTTCAAAATCGATCCAATAATGTTTATGGACCAAATCGAGACGCAATCGACGAAGAATCGAAATCGAAGGCTGAAATGT
+
:3ABCGGGGGGGGGGGGGGGGGGGGGGGGGGGGGGGGGGGGGGGGGGGGGGGGGGGGGGGGGGGGGGGGGGGGGGGGGGGGGGGGFDGEFGGGGGGGGGE
@HWI-D00524:51:C587MANXX:4:1101:19997:2979
ACAACTTTGCCGCTGTTTCAAGCGCATATCCCTAAAGGGATGGCGGCAACTCAGTGAATCCCGTCATAAATCGGACAATGTCCATCAATGTCCGATTACG
+
CCCCCGGGGGGGGGGGGGGGGGGGGGGGGGGGGGGGGGGGGGGGGGGGGGGGGGGGGGGGGGGGGGGEGGGGGGGGGGGGGGGGGGGGGGGGGGGGGGGG
@HWI-D00524:51:C587MANXX:4:1101:20003:2754
ATCATGTTCAAGACTTGTGACATATCACATATATAGCCATTCACCGTTATACCTCTCTCATAAACCTTCTTCAGTTCAGAAATTTTGAACAAATCTTCAA
+
CCCCCGGGGGGGGGGGGGGGGGGGGGGEGGGGGGGGGGGGGGGGGGGGGGGGGGGGGGGGGGGGGGGGGGGGGGGGGGGGGGGGGGGBGGGGGGFGGGGG
@HWI-D00524:51:C587MANXX:4:1101:20056:2805
ATAGGGTCCCTCATGATTCTTAGTAAATCAAACTATTTGATTGTACTGTCGAATCTGAGGTTCCAACTCCTAGATGCCTGCTTTAGATCATAAATAGATC
+
BCCCBGGGGGGGGGGGEGGGGGGGGGGGGGGGGGGGGGFGGGGGGGGGGGGGGGGG>F>@GGGEGGGGGGGGGCGCFFGGGGGGGGEFGGGDGEGGGGGG
@HWI-D00524:51:C587MANXX:4:1101:20328:2820
AATTCTCCGAACATCCATAAAATCTTTGTGTTCTTTACTTCAGTTATTCATTGAGTATTTAATCTATCAGTTGGTTTATTTCCGCACTTAAACTAGTTAA
+
?B@BBCFFGGGGGGGGGGGGGEGGGGGGGGGGGGGGGGGGGCCGGGGGGGGGGGGGGGGGGGGEG@GEGGDGGEGGGGGEED@><D>CFE@0;;F0EFDF
@HWI-D00524:51:C587MANXX:4:1101:20599:2878
TGAATAGGGTTACAGTGAAGAACAAATACCCACTTCCGAGGATTGAGGACCTGTTTGACCAGTTGCAGGGAGCTTCGATTTTCTCCAAGATAAATCTGCG
+
CCCCCGGGGFGGGGGGGGGGGGGGGGGGGGGGGGGGGGGGGGGGGGGGGGGGGGGGGGGGGGGGGGGGGGGGGGGGGGGGGGGGGGGGGGGGGGGGGGGG
@HWI-D00524:51:C587MANXX:4:1101:20841:2753
GTCAAGATGTACATTTCAATAGTTTCTGTATACAATTTTTCGGTTCTCAAAATATTCAATACAATACTCAGATATTTAATAAAATCAATCATATTCTTCG
+
BCCCCGGGGGGGGGGGGGGGGGGGGGGGGGGGGGGGGFGGGGGGGGGGGGGGGGGGFGGGGGGEGGGGGGGGGGGGGGGGGGGGGGGGGGGGGFFDGCEG
@HWI-D00524:51:C587MANXX:4:1101:20854:2980
GGTAATCTTGTTTATGCGGATCTGATTGTGCTACCGATGCCGGAATTTGACATCATCCTAGGGATGGACTGGCTACTGAAGAACAGAGTGTTGATAGACT
+
ABBBBGGG>CCFEGGCGDGDGGGGGFFFCFGGGG1EGGGGEGDG<FDF>EGGEGCG1CDDGGGGGGGEGGGFGGG0@FGFFEGBGEEGE0E0FGDC0BC0
@HWI-D00524:51:C587MANXX:4:1101:21144:2828
AAGGATTTCATCGAAAACTTACAGCAGCTTGCCAAACAAAAGCTAAAAGAAAAAAAAACAGAGGTATAACTGGCATAACATCTACGATTGGATTCAAAAA
+
BBABB>DGGG>GGGGGGGGGGGGGGGGGGGDEGGGGGGGGGFGGGGGGGGGGGGGGGG<GFGEEFFGGGGGD>GGCFGGGCFGGG@G0;00C00CFGGEG
@HWI-D00524:51:C587MANXX:4:1101:21251:2767
GACACTTGGCTACAAATTCAATCACATCAGATTTCATTTGTTTCCACCAATACTGTGTCTTTAAATCATTATACATTTTCCTACCACCAGGATGAATGCT
+
BBCBBGGGGGGGGGGGGGGGGGCGGGGGGGGGGGGGGCGGGGGGGGGGGGGGGGGGGCGGGGGGGGGGEGGGGCFGDGGGGGGGBG0/FEDGGGEGCGGG
@HWI-D00524:51:C587MANXX:4:1101:1862:3236
CCCTTGTTCTCTCACGGGTTTGGCTTGTGTTTGATTGTTTCAGTGTTGGATCAATCCTAGGCTCCCAAGGCGGCACCTAGACATGTACTAGGGTGTATTA
+
CCCCCGGGGGGGGGGGGGGGGGGGEGGGGGGGGGGGGGGGGGGGGGGGGGGGGGGGGGGGGGGGFGGGGGGGGGGGGGGGGGGGGGGEGGGGGGGGGGGG
@HWI-D00524:51:C587MANXX:4:1101:2001:3004
TCACAAAAAACACACACCATATCAGTTTAAAAAAATAAGAAAAACACACACCATATCAGTTTATCGAATAAGCAGAAATTGAAACAAAAAATTTACATCT
+
CCCCCGGGGGGGGGGGGGGGGGGGGGGGGGGGGGGGGGGGGGGGFGGGGGGGGGGGGGGGGGGGGGGGGGGGGGGGGGGBBGGGGGGGGGGGFGGGGGGG
@HWI-D00524:51:C587MANXX:4:1101:2259:3168
ATATCTCGTGGTACAATAACTCCCATTGAGAGATCTTTAGAATTTACAAATAAATTTCCAGACAAAATACTTGATAAAACCCAATTACAAAGATTCTTAG
+
CCCCCGGGGGGGGGGGGGGGGGGGGGGGGGGGGGGGGGGGGGGGGGGGGGGGGGGGGGGGGGGGGGGGGGGGGGGGGGGGGGGGGGGGGGGGGGGGGGGG
@HWI-D00524:51:C587MANXX:4:1101:2779:3119
TTTCGATTCGTGATTAATCAACAAACATGTAAATAGTTGATCAGAATACTAACAAGAAATATTAAACTAACATCAATCAATAAATAAAATCAAGAAAAAT
+
CCCCCGGGGGGGGGGGGGGGGGGGGGGGGBDGGGGGGGGGGGGGGGGGGGGFGGGGGGGGGGGGFGGGGGGGGFGGGGGGGGGGGGGGGGCGGGGGGGGB
@HWI-D00524:51:C587MANXX:4:1101:3249:3059
CAATATGCACATGTCCACTAGAATGCGTCTCAAGAGTCAATAAGATGTTATCTAAAGACTCCTTACTCAGCCCATTCTTAATGAAATCAATTTTATCTTC
+
BCCCBGFGGGGGGGGGGGGGGGGGGGGGGGGGGGGGGGGGGGGGGGGGGGGGGGGGGGGGGGGGGGGGGGGGGGGGGGGGGGGGGGGGGGGGGGGGGGGG
@HWI-D00524:51:C587MANXX:4:1101:3211:3201
CAAGAGGTCAACGATTACGCGAATTGCTTAAACAATCCCAATCAGCCCCTCTCACGGTAGAAGAACAGATAATGACGATTTATACCGGAACAAATGGTTT
+
CCCCBEGEGGGGGGGGGGGGGGGGGGGGGGGGGGGGGGGGGGGGGGGGGGGGGGGGGEGGGGGDGGGGGGGGGGGGGGGGGGGCGGGGCGGGGGGGGFGG
@HWI-D00524:51:C587MANXX:4:1101:3361:3190
GGATTTCTTTTGTCTGTGAGTGTATATTCTTTCCGTGAGACAGAAAAGATTGGGGTGGAATAGAAAACTATAAAACTGTTTGGGAGGAAGGTGTAAAAAG
+
BCCC@DCGGGGGGGGGGGGGEGGGGGGFGCGGCGGGGG<C>FGBDGGGECGGGGDDGGGEC>E>1@DGGC>GG@1E>1FEFBGB::EFDBF:=C;FDGGG
@HWI-D00524:51:C587MANXX:4:1101:3650:3033
CATCGAGCATCGGTCGTCGGATCCAGAGTCGAGTACGCTAGAGCTCGAGAAAAGATGAACACCGCAGATCTTCTGTTTTGCTATACAAGTACTTCAGCAG
+
CCCCCGFGCGGGGGGGGGGGGGGGGGGG=FGBGFGGGGGGGGGGGGGCGGGGGGGGGGGGGGFDGGGGEGGGGGFGGGGGGGGGGGGGGGGGGGGGGGDF
@HWI-D00524:51:C587MANXX:4:1101:3632:3088
AGCACCTCATTGGGTCATACACGGCGATGATGAATGCTGCGAGATGAGATTGCGTGGGGTATGTTGATTCAGAATTTGGTATACATATTTTTATGGTTGT
+
BCCCBGGGGFGGGGGGGGGGEGGGGGAGGEGGEGGGGGGGG<GDGGCG>FEGGGEGGGG<FFDGGGGGEGGGCE0<8EEGFGGGGGEFF>DF>FFGGGGG
@HWI-D00524:51:C587MANXX:4:1101:3550:3235
TGAGAATTTTCTCTCAACTTTTCAAGGCTTTAGCTTTGTCAAATTAAATCAAACTTATCAAAGTTTATAACTTTGTGGCGTTTGTCGATCGTGCTTGTGC
+
BBBCBGGGGGGGGGGGGGGGGGGGGGGGGGGGGGGGGGGGGGGGGGGGGGGGGGGGCGGEFGGFGGGGGGGGGGGGEDGGGGGGGGDGEGFGGGGGGGGG
@HWI-D00524:51:C587MANXX:4:1101:3838:3023
GCTGGACGTTTTCTAGAGCTGAGGCTAATGAACTGATAAATGCACTGGGAAACTGTTTATTGACATATCGTCAATATAAAACAAGTTGGGAGGGGCTCCA
+
CCCCCGGGFGGGGGGGGGGGGGGGGGGGGGFGGGGGGGGGGGGGGEGGGGGGGGGGGGGGGFGGGFF@GGGGGGGGGGGGGGGGGGGGGFGGGGGFGGGG
@HWI-D00524:51:C587MANXX:4:1101:3955:3133
AATCAGCTTGCTTTATTCCATACAGAACGACATATCGTCATGATCAGATGGCAGAGTTGTACGTCAGAGAGGTAGTCAGATTACATGGTGTGCCGAAGTC
+
CCCCCGGEGGGGGFGEGGGGGGGGGGGGGGGGGGGGGGGGGGGFGGGGGGGGGGGGFGGGGGG@FGGGGGGCGGGGGGGEGGGGGGGGGGGGGGGGFGGG
@HWI-D00524:51:C587MANXX:4:1101:4069:3000
ACAGCAGAGGCCAGGAGGAAGCCAGACAGTTGGTCAGCCTCCTAGACAGCATGCCAGAGTCTTCGCTTTGACAGAAGAGCAGGCCCAGGAAGCACCAGAT
+
BCBBCGGGGGGGGGGGBGGBEEGGGGGGGGGGGCFEGGGGGGGFGEGGGGGGGCGGGGGECDGEGBGGGGGGGGGGGGGGC>GGGGGGFGGGGGGGGGGG
@HWI-D00524:51:C587MANXX:4:1101:4220:3107
TTTAGCTATAACAGTTTTACCATTATGCTTTAATTTATCTTTTTGTGTGACATAGAGTTTTATGTTACCAGATGAAATTTAGGGAGCGGGTTCTTGGTTT
+
CCCCCFGGGGGGGGGGGGGGGGGGGGGGGGGGGGGGGGGGGGGG/FDFGGGGGGECGBFCGGGGGGEC@GGGGGGGG1FGGGCF>GGGGG9FDEGGC;FF
@HWI-D00524:51:C587MANXX:4:1101:4455:3082
AATTTCATATATCTATGCAAATTGTAGATCCGCAAATTACACCACTCGATCCTATCACTAGTTATTCTCTCGAACTCACTCGTGATATAAAATAGTCGTT
+
BBBB@GCGCFGGGGGGGEGGFGGGFGGGDGDEGGGGGGGGGG1@BD>FEGEGGGGGGEGGEB>GDG>BGG>FGG0CBFGG1FB0FC0;CBFGGGGB@/F=
@HWI-D00524:51:C587MANXX:4:1101:4730:3061
ACTTAAAGAAAACGTCCTGAAAACTGTTGAGAAGCCACTTTGCAAGGAGTGTGATCGCCAGCACTATGGCAAGTGCATGTGGGGCACTTCCAAGTGCTTC
+
CCCCCGGGGGGGGGGGGGG>GGGEGGDCGGGGGGCBGGGGGEGDFGFEG>FFEFGGGGGGGGGGGGGGFGGGGGGGGGGGGGGGGGGDDGGGEDGGFGGG
@HWI-D00524:51:C587MANXX:4:1101:5201:3037
GAGACAAAAGTTTACTTTAAGAGATGCATGGTGATGCAATTGGAAACTATCTTTTAGGAATTATGATTGGCTGATATTATTCGGGATCATAATTTGATAA
+
BBCCBGGGGEFGGGGGGGGGGCGGGGGGGEGGGGGGGGFGGFGGGGGGGGGGGFGGGGGGGGGGEGGFEGECGFGGGEG>FGF>AGAEGDGGGFFGDGGG
@HWI-D00524:51:C587MANXX:4:1101:5244:3050
ATTATTATCGATAATTATTTTTAAGTGTAAGTCTTATATGAGACAGTATCACAATCTATGTGTCAACTCAGTTCATATTTAGAGTAAAAAATAATATTTT
+
BCCCBGGFC=FGGGGG>FC=;FGGGGGGGCFCEGGGGEGGEG>FGEGCGGGGGCECC1FD>FGF@FFGGGGGGGGGFGGFGCG>FECFGGBFGGCFG>GD
@HWI-D00524:51:C587MANXX:4:1101:5435:3092
TAAAGTATGTGATTTAGGGAAACCCAAGTCTCAACCGACTCAAATCCATCTCCCAATACCACATCGACTTATACCTTTCTTTCGTCGGTGTCTGGCTCAG
+
CCCCCGGGGGGGGGGGGGGGGGGGGGGGGGGGGGGGGGGGGGGGGGGGGGGEGGGGGGGGGGGGGGGGGGGGCGGGGGGGGGGGGGGGDGGGGGGGGE>C
@HWI-D00524:51:C587MANXX:4:1101:5555:3141
AGAAATAGAACTCTAAAAGAAGCAGCTAGAACAATGCTAGCAGATGCAGACATTTCTCAGCGCTTCTGGGATGAAGCAATAATACTGCTTGTTACACGCA
+
BCCCCGGGEGGGGGGE>GGGGGGGGGGG>FGGGGGGGGGGGGGGGGGGGGGGGGGGFGCGGGGGFGGGGGGGGGGGGGGGFFGGGGFGGGGGGGGGGFGG
@HWI-D00524:51:C587MANXX:4:1101:6035:3034
GCTCACATGATATTATATTGTATTGTGTTTTAAAGGTTTCAAAGTGATATTCCCTTCCATTGATCCATTGTTATGTATTGATTTCATTGATTATCTATTG
+
CCCCCEGFGGGGGGGCGGGGEGGGGDFFFGGGGGGGGGGGGGGGGGGGGGGGGGCGGEGGGEFGGGGGGGGGGGEGGGGGGGGEEGGGEGGGFGGGGGGC
@HWI-D00524:51:C587MANXX:4:1101:6423:3002
ATCTCCACCACACGAAGCCAACCAGAGCAGTGTAAAAATTTGTGTGAGACGGTCTCACATGTCATATTTGTGAGACGAGTCTCTTATTTGGGTCATCCAT
+
CCCCCGGGGGGGGGGGGGGGGGGGGGGGGGGGGGGGGGGGGGGGGGGGGGGCGGGGGGGGEFGEGGGGGGGGGGGGGGGGGGGGGGGGGGEBGEGGGGGG
@HWI-D00524:51:C587MANXX:4:1101:7124:3109
TAAAAGAATATCTTCCACGCTCCTTAGAGCGAATAGAGCATTGCATGATAACAGTGTGGAAGGGCCGAAGGGGTAGATTAAGATTCTAGGAATATGATCA
+
CCCCCGEGGGGGGGGGGGGGGGGGGGGGGGGGGGGGGGGGGGGGGGGGGGGGGGGGGGGGGGGGGGGGGGGGGBGGGGGGGGGGGGGGGGGGGGGGGGGG
@HWI-D00524:51:C587MANXX:4:1101:7863:3000
ATAATGTTTAACTTTTTAAGTGTAATACCGAGGATAGAAGTAGATCAGTAAATTCTGGTGCTAAGGTTTCTTAAGTCGAACTGCATAAATGATAATACAA
+
CCCCCGGGGGEGGGGGGGGGGGGGGGCGEGBDGGGGGGGGGGGGGGGGGGGGGGGGGGGGGGGEGG>GGGGGGGGFGGGFGGGCGGFCDGGEFGFGGGGG
@HWI-D00524:51:C587MANXX:4:1101:7999:3009
ATTTGACGATAAGGCAGAATGGAAGGCATGACTTTGAACTAAATTGAGGTTGTTTGGTGAGTCAAGGTAGTAGATTCCATCCCTTGGCATGACGATCGTC
+
B=ABBGGGGGGGGGGGGFEGGGGGFGGGGGGGGGGGGGGGGGGGEGGGG11EBEFGBDGEGFGGGGEFGGGGGGFGFEGGGGGGGECDGCGFGGGGGGGG
@HWI-D00524:51:C587MANXX:4:1101:7970:3069
ATTATATACTTATCATGTTATAGTATTATTGCATATATAATTATTTTTTCTTATATATTCTTGTGATATTATAATTTATTACTTAATTAGAAACTACACT
+
BBCBBCGGGGGGGGGGGGGGGFGGGGCGGGGFGGGGGGGGGGGGGGGGGEGFFFEC:CD1CFGG>:FFGGGGFCGGGGGG11FG@0>@1::::C:FFGDG
@HWI-D00524:51:C587MANXX:4:1101:8876:3087
GTGTTCTGTTTTCAATTTTCTTTATTTTGTTGTTTTCTCCATTTTTCTGCACATTAACGTAACCTCAGTGAGCGATGATCAAAGTTAATAGACTAAGAGG
+
BBBBCFGGGGGGGGGGGGGGGGGGGGGGGGGGGGGGGGGGGGGGGFGGCGGGGGGGGGGGDEGEGBGGGGGGGGE>BCGGCDGGGDGGGDFBGGGEGGGG
@HWI-D00524:51:C587MANXX:4:1101:9053:3007
GCAGTAAAATGGATATTCAGATATCTACGGGGAACCTCTAAACATAGATTGAGTTTTGGAGGATCCAGACTTGAGCTTGTAGGCTACACAGATGCAGATA
+
CCCCCGGGGGFCGGDGGGGECGGGGGGGEGGDGDGGGGG@<FGGGGGGGFCGGB?FD1BGGGFGGGGGEB>1DEEGG>EFFEGGCDFEGGGGGGFGGC@F
@HWI-D00524:51:C587MANXX:4:1101:9001:3108
AAGAATATCTTATAAGATTTTATTCTGGGAAATGGAATAATGCCCAGAAAAATTACTCCACAGTAGCAAAAGAAATCTTAGCTATTGTTAGATGTATTTT
+
CCCCCGEGGGGGGGGGGGGGGGGGGEEGGGGGEGGGGFGGECDFGGGGGGGGGGGGGGGCGGGGGGGGGGGGGGGGGGGGGFGGGGGCFGEGGGGGGGGG
@HWI-D00524:51:C587MANXX:4:1101:9141:3145
AGGTGAGTTTTTGGTCCTGGAAGCGCCCTGAGCACAAATTTAACATGCTTTTAAATGTTTATGCATCATGATTATGATTTTTATGAAATTATGAAAATTA
+
BBBBBGGGGGEGGGDGGGGGGGGGGGGBDGGGGGGGGGGGEGGGGGGGEGGGGFGGGGEGGGGGGGGGFGGF>FGGGGGGGGGGGGGGGGGGGGGGGEGG
@HWI-D00524:51:C587MANXX:4:1101:9223:3248
CTATCATCCCCAAGAAACAAAGGTGTTTGTTTCTAGGAATGCAACCTTTTTGGGAAAAGGATTTTCTATTGGATAGAAAAAGGCAGATGATAGAACTCGA
+
BBBABFFGGEGBGGGGGGGGGGEGGGGGGGGEBDGEDGGGGGGGGGGGGGFGGGGGGGGBGGGGGGGGGGGGGGGGGGGGGGGGGGEGGECGGGGCGGBD
@HWI-D00524:51:C587MANXX:4:1101:9403:3065
ATACAATTAATACATATTTTTTTTTATAAAATAACATTACATGAGCGGACATCGTCTCGACCAGTGACGAGAGATGGGTGAGCGGCGAATGAAGTCAAGA
+
CCCCCGE>BGGGGGGGGGGGGGGGGGGGEFGGGGCDGGGECGGD>EGGGGDCGGGGGGGGGDEGGGC0FGGEGFE08F0BF0EDAAA>6.6CEGB@=EBB
@HWI-D00524:51:C587MANXX:4:1101:9337:3095
ATATTACGATGGATTTCGTGACTGGTCTTCCTAGAGTGCAGAGAGGTTTCAATTCTATTTGGGTTATCGTTGATCGATTGACCAAGTCAGCTCACTTTCT
+
BBBBCFGGGGGGGGCGEGGGFGGEGGGGGGGGFGGGEGGGGCGBGGF>FGGDGGGGGGGGGGGDGGGEFGGGGEGGGGGG=:FF0FEBFGGGGGGGGEFG
@HWI-D00524:51:C587MANXX:4:1101:9713:3130
GACTGCTTTCAAAACACCTATAGGCACTACACCATATATGTTGTTGTTTGGTAAAGCATGTCATTTACCTGTGGAGTTAGAGCATCAAGCATACTGGGCC
+
BBCCCGGGGGGGGGGGGGGFGGGGGGGGGGGGGGGGGGGGGGGDGGGGGGGGGGGGGGGGGGGGGGGGGGGGGGGGCFGGEEGCGGGGEGGEGGGGGFGG
@HWI-D00524:51:C587MANXX:4:1101:9819:3143
GTAATATATCTATGGATGGAATGAGAGGAACTGTTGGATACATGGCTCCCGAGATATTCTCTAGGAATTATGGCAGAGTTTCTCATAAATCTGATGTCTA
+
CCCCCGFGGGGGGGGEGGGGGEGGGGGG=EFGGGGGEGGGGGGG1FFGGGDGGDGCFFGGGGGGGGGE1CCGGGGGGGGGGGGGGGCGGGGGGGGGGGGG
@HWI-D00524:51:C587MANXX:4:1101:10314:3181
TCCCACGAAAGCATCAAAAACTCTAGGGCATTTCTAAGATATCAACTGAAGTACTTCATTACCTACTCTCCTGTGAAAGGGCTAAAAGTCATCTCCTGTA
+
BB@BBGE>>F>DEGGEGCGGDGGGGGGEGGGGGEGGG@FGGGDB1FGGDFGGGGGGGGGGGGGGGGGGGGEDGGGEGEGDGGGGGGGGGDGGGGGGGEGG
@HWI-D00524:51:C587MANXX:4:1101:10571:3190
CTGAGTCATGGCAGAACTGGGAATAACATAACATTTTGCATCAAAGCAACAAGTTATATTGATGCAAAATGTTATAAGCCAGACCCAAATATCAACTACC
+
CCCCCGGGGGGGGGGGGGGGGGGGGGGGGGGGGEGGGGGGGGGGGGGGGGGGGGGGGGGGGGGGGGGGGGGGGGGGGGGGGGGGGGGGGGGGGGGGGGGG
@HWI-D00524:51:C587MANXX:4:1101:11183:3121
AATGTAGCAGTAAGAATGCAAAAATAGTTGTACAGAAAGAAAACACCAGTTTTTATTTTTATAGAATCGCATCAGAGGCGTTCAAGATTCAAATGAGAGA
+
CCCCCGGGBGGGGGGGGGGGGGGGGGGGCGGGFGGGFEGDBDFGGGGBGGGGGGFFFGEGGGGGEGEGBGGGGGGFGFGGBGG0FGGGGGGGEGFGGGGG
@HWI-D00524:51:C587MANXX:4:1101:11471:3027
CTGTTCCAGGATCGGTTGATTCATAAAAGCTACTAGTAAATTATGACATTGAACCCATATTGAGATCTCCTCAAAAGTCCGTGCTCTTATGTTTTCCAGT
+
CCCCCGGGGGFGGGGGGGGGGGGGGFGGGGGGGGGGGGGEGGCGGGGGGGGGGGGGGGGGGEEGGEGGGGGGGGGGGGGEGGGGGGGGGGGGGGGGGGGG
@HWI-D00524:51:C587MANXX:4:1101:11688:3001
AAGCATTATTAGCAGCCTGACTATTGGAATCCCTTCGAACAGGACTTGGGACTTCAGCATCCCGAGCCTTGTACAATTTTGGATTTCTAGAGCTACTGGG
+
CCCCCGGGGGGGGGGGGGGGGGGGGGGGGGGGGGGGEGGGGGGGGGGGGFGGGGGGGGGGGGGGGGGGGGGGGGGGGGGGFGCGGGGGGGGGCGGGGGGF
@HWI-D00524:51:C587MANXX:4:1101:11668:3149
ATGATTTTTATGCTATTATGATAATTAAGATGCATGCTTGGTTTAAAAGAAAAATTACGTATATGCATGCTTTTATTAAGTGATGAATATGATGACACGT
+
CCCCCGGGGGGGGGGGGGGGGGGGGGGGGGGGGGGGGGGGCGGGGGGGGGGGGGGGGGGGGGGGGGGGGGFGGGGGGGGGGGGGGGGDGGGGGGGGGGGF
@HWI-D00524:51:C587MANXX:4:1101:11707:3158
CTAATTATCGAGCTACCGTTGATTGTTTCCATGGAGTCGTCAGATTCAGACCGTATTATGGCAGTAAATGGAATTTTTACGGTAGTGATTCACAATCGCG
+
CCCCCGGGGGGFGDGGGGGGGGGGGGGGGGGGGFEGFFGGGGGGGGGGGGGGGGGGGGGGFGGGGGGGGCGGGGGGGGGGGGGGGGGGGGEGGGGGGFGG
@HWI-D00524:51:C587MANXX:4:1101:11663:3179
AACTTTTTCAAGAATCTCGAACGGTCCAATAAATCTCGGACTCAGCTTACCTCTCTTCCCAAATCTCATAACACCCTTCATAGGTGCTATCTTAACAAAT
+
CCCCCGGGGGGGGBCGGGGGGGGFFGGGGGGGGGGGGGEG<GGGGGGFGFGGGGGFC>GGFBDGGGGGFGGGGGGGGBGGFFECGGGGGCEGFCGGFGGG
@HWI-D00524:51:C587MANXX:4:1101:11747:3247
AAATTAACCTAGAGTTCTTAAGAAGAGACGAAAAATTCCAAAACATTCTCTTAAGTTGACAAGTGGATAGATAAATCTAATGATATATCAAAAAATAGAA
+
CCCBBFGGGGGGGGGGGGGGGGGGFGEGGGDGGGGGDGGGGGGGGGGGGGGGFGGGGGGGGGG>GGGGGGGGGGGGGEFGGGGGGGGGGGGGGGGGGGGG
@HWI-D00524:51:C587MANXX:4:1101:11826:3250
AACTTTGTTGTTCAGCATCTTGAACTAACCATCTCTTCGAGGGTATTGTTAAAAGATCATCAATTCCTAATGAAATGGATGTAGCAGTAGCTTGTTGAAA
+
BBABBFGGGGGGGEGGGGGGGGGGFGDGGGGGGGGGGGDC1EGDF>FFGFGGGGGGGGGGG@FGGGGGCFGFGGGGGGF>FGFFGGEGGGCGCFGGGGGE
@HWI-D00524:51:C587MANXX:4:1101:12153:3044
ATGGCTCGATAGATAATTTGATAAGCCAATGATTTTTTTCCGTGTTTCAGAATACGGTTAACCAACATGTTAACTAATCGATTACGATAAATTGGATCGG
+
BCBBBGGGEGGFGGGGGFGGGGGGGGGGGGGGGGGGGGGGGGGGGGGGGGGGGGGGGGGGGGGGGGG>DGGFFGGGGGGGGGG>GGFGGGGFGEGEGGGG
@HWI-D00524:51:C587MANXX:4:1101:12231:3092
GTACAATATATATGATTGCATAATTTTTTAATATTATGAATATCAAGATAAGGCATATCATAACAAAGCATAAACATATGGAACTGATATTTCATATTAT
+
CCCCCGFGGGGGGGGGGGGGGGGGGGGGGGGGGGGGGGGGGGGGGGGGGGGGGGGGGGGGGGGGGGGGBGGGGGGGGGGDDGGGGGGGGGGGGGGGGGGG
@HWI-D00524:51:C587MANXX:4:1101:12271:3126
CATTGATATAACTTAGTATCACTATGTGACAATACCTATCAGCTTATCAGATTGGTAATGGGATAGTTATAGTCAGGACAGTTTACAGTGAATACTACAG
+
CCCCCGGGGGGGGGGGGGGGGGGGGGGGGGGGGGGGGGGGGGGGGGGGGGGGGGGG>?EFFGGGGGGGGGGGGGGGGGGGGGGGGGGGGGGGGGGGGGGG
@HWI-D00524:51:C587MANXX:4:1101:12262:3199
AAAATAAAACCACAATATAAAATTTCAATCAAAATACACAAATGACTCTTTTATTTAGATATATACATGAATTAAATCCTGAAACCTTGCACTGAGCACT
+
BBBBBGGGGGGGGFGGGGFEG>GGGGGGGGGGGFEGGGGGGGGGGGGGGGGGGGGCGGCGGGGGGGGGCGGGEGGCE@FE:FGGGGGGGGGGGFGDCG>@
@HWI-D00524:51:C587MANXX:4:1101:12409:3228
CAGGCTTGAGGTCAAGCTTCAATGTTGAATGAGCCAGTCCAAGCTCAATCGAATTGAAAATACAAAAAACTATATTCAAGCTCAGCTTGAACAAACGGAA
+
BCBBCEGAGGGGGGGGGGFGGGGGGGEGGEFGGGGEGGFEGGGEGGGGGFG>FCGGFGGGGGGGGGGGGGGGGGGGGGFGGGGGGGEEGGGEGGGGGGCG
@HWI-D00524:51:C587MANXX:4:1101:12662:3133
TTCATTGGTTTTATTTGCTTATAGATTAAGTTAAAAAATATTTTACAAAAAAGAAACATAATTGGTAGAAGATTGAAATAACAAAATTCTTTGGTTTTAT
+
CCCCCGGGGGGGGGCGGGCGGGGGGFGGGGGGGGGGGGGGGGGGGGGGGGGGGGGGGGGGGGGGGGGGGGGGEGGGGGCGGGGFGGE:BCEGG>FGGDGG
@HWI-D00524:51:C587MANXX:4:1101:12700:3232
AACAAGCGCATGTCTTTCGATAACACTCTCCAATATGTTTTTGTCGACATGTATCACACCATTTTCCTACGGTGTTACCAGTCCTGCCAGAATTTCCCTT
+
CCCCCGEGGGGGGGGGGGGFGGGGGGGGGGGGGGGGGGFFGGGGFGEGFGGGGGGGGGGGFGGGGGGGGGGGGGGGGGGGGGGEGGGEGGGGGGGGGGGG
@HWI-D00524:51:C587MANXX:4:1101:13398:3078
GATTCATACCTGACCCATTGCTGTATACAATAATCACAGTTCTTGGAATATTTAACTCAGTCTTCAAATATTCAATAAGAACAATCAGATGTTGTGGATA
+
CCCCCGGGGGGFGGGGGGGEGGGGGGGGGEGGGGGGGGGEGGGG>FGGGGGGGFGGGGGGGGGCGGCGG>GGGGGGGGDGCBDBCDGGGGGGGGFGBGGG
@HWI-D00524:51:C587MANXX:4:1101:14149:3041
AAGCTTTTCTAATGAACGACAGAAGAAATCAGCTGCAGTATTTCCTAAAAGATAGAACAACGCAGCAAGCCAAACACCCAACACGAGATATGTCCACGCA
+
BCCCBGGGFGGEGEGGGGDGDGGGGEGGGGGGGEGGGGGGGGGGGGFGGG1CGEDGGGGGGGGGGGGGGG=GEGGGGFGGGGGF<EGGGGG>FGGGGGGG
@HWI-D00524:51:C587MANXX:4:1101:14456:3200
CATTGTAATTAATGGCACATGATATAATTTTCAGTGTTATCACCATTAGAGATCCTGCATAATTGCAAGATCAATGCATTAAAAGTTTCCACATCCAGTT
+
CCCCCGGGGGGGGGGGGGGGGGGGGGFGGGGGGGGGGGGFGGGGGGGGGGGGGGGGGGGGGGGFGGGGGGGGGGGGGGGCGGGGGFGGEGGGGGGGGGGG
@HWI-D00524:51:C587MANXX:4:1101:14528:3168
AATGGAAATGTTGATACACAATTTATTAATTTCTAATCTCAATCAATACATACCCACTTAAAGACTTGATTTCGGTATCATTTCAACTGTACAATCTCCA
+
CCCCCGGGGGGGGGGGGGGGGGGGGGGGGGGGGGGGGGGGGGGGGGGGGGGGGEGGGGGGGGGGGGGECGGGGGGGGGGGGFGGGGGGGGGGGGGGGEGG
@HWI-D00524:51:C587MANXX:4:1101:14740:3248
TGATCAACATAATAATATCAAATTTGATGTTATGTATCACCAATTGAACCCAACATATATAAGCATAAAATTGCTTCTGATTTGAATCATATTTCTACTA
+
BCCCCGGGGGGGGGGGGGGGGGGGGGGGGGGGGGGGGGGGGGGGGGGGGGGGEGGGGGGGGGGGGGGGGGGGGGGGGGFGGGGDGEGGGGGGGGGGGGGE
@HWI-D00524:51:C587MANXX:4:1101:14798:3117
ATCCACTGCCACATACATAAGATCCCTGTTCATAATTTAACAGGCCAGTTGATCCACGTTCATAATTTAACGCTTCACAACCACGATCTAACCCGTTCAT
+
BBCABGGGGGGGGGGGGGGGGGGGGGGGGGGGGGGGGGGFGGGGGGGGGGGGGGGGFDGFBFGGGGGGGDGGGGGGGGEGGGGGGGGGGCGGFGGG>FGG
@HWI-D00524:51:C587MANXX:4:1101:15113:3017
GGTTACCGCACTATCATGCTCGGACATAATGATATTTTTCAACGCCTCACTGATAATGATGCACTTATTCGTTCGTTCTCCACCACCATGCAATCTATGG
+
CCCCCGGGGGGGGGGGGGGGGGGGGGGGGGGGGGGGGGGGGGGGGGGGGGGGGGGGGGGGGGGGGGGGGGGGGGGGGGGGGGGGGGGGGGGGGGGGGGGG
@HWI-D00524:51:C587MANXX:4:1101:15058:3230
AGTAATCCATAAATATAATCCCTCCCCTTCTTAGTCCTAGGCAACCCCAAAATAAAGTCCATAGAAATGTCAATCCAAGTTCTTTTAAGAATAGCACGCA
+
BCBBBGGGGGGGGGGGGGGGGGGGGGGGGGGGGGFGGGGGGGG>GGGGGGGGGGGGGGGGGCCG@DGGGGGGEEGGEGGFGGG:FGFGGGGCGGGGGGGG
@HWI-D00524:51:C587MANXX:4:1101:15463:3042
CTCTCATCTAATCAACACAAATCCAAGTCACCACGTGATCTTAATACAATTTGACGGCACAACGACGTATATTCTTAATACCAGTCAATCCAAATCTTAA
+
BBBBBGGFGGGGGGGGGGGGGGFFGGGECGEGGFGGGGGGGGGGGGGEGGGGGFGDGGGGGGGCGGGGGGEGEG@GGGGGGGGGGGGGGCGGGGGGGGGG
@HWI-D00524:51:C587MANXX:4:1101:15520:3119
TTATACCGGAACAAATGGTTTTCTTGATTCATTAGAAATTGGGCAGGTAAGGAAATTTCTTGTTGAATTACGTACGTACTTAAAAACAAATAAACCTCAG
+
CCCCCGGGGGGGGGGGGGGGGGGGGGGGGGGGGGGGGGGGGGGGGGGGGGGGBFCGGGGGGGGGGGGGGGGGGGGGGGGGGGEFGGGGGGGGGGGGGGGG
@HWI-D00524:51:C587MANXX:4:1101:15809:3027
CATATGCGCGGGGTAGAGTCGCGCATATGCGCGGGTGGAGAAATTTGGAAGGCCGAACCTTCGGCGCATATGCGCGGAATTATGGACGCATATGCGCCAG
+
BBCBCGGGFGGGGGGGGGGGGGGGGGGGGGGGGFGDGGEGFGGGGGGGEGGGGGGFGGGGGGGGGGGDGGGGGGGGGGDGGGGGGGGGGGGGGGGGGGGG
@HWI-D00524:51:C587MANXX:4:1101:16153:3077
ACTTAGTCAAAATTAATTAATGTGGATCATCTAAACTAAACTAACTCGCTGAAAGACATACTACACTACTACAAGATGAAACAAGACAGAACAAGTTGTG
+
CCCCCFBEGGGGGGGGGGGGGGGGGGGGGGGGGGGFGGGGGGGGGGGGGGGGGGGGGGGGGGGGGGGGGGGGGGGGGGGGGFGGEGEGGGGGGGGGGGGG
@HWI-D00524:51:C587MANXX:4:1101:16168:3079
ATAGATTTCCGGTTCATTTCGCCGTCCCGACTAGTGAATCATTAAGATTCATTTGTTCAATAAAATCTTTTGCGTTCACAGGTTCCATCGTTCCCATCGC
+
BBBBBCGEGBCGGGGGGGEGEFCGGDDGGGGGGGGCCGGGGGG>FG1@:BFDEGGGBG>FEDGGGGGG1FFFGGGGFGGGC0>FGFD@GFGGGGGGGGGG
@HWI-D00524:51:C587MANXX:4:1101:16770:3086
ATGTTTGATTATTAGACCATGGTTTTTGATTTACCAAACGCATCATTATTGTATACTCTTTCATATCTATAGCGCAACCCCTTTTTTTAATCGAAATAGT
+
BBCBAGFGCFGGGFCGGGGGGGGGGGGGGGGGGGGGGFEGGGGFEGGGGGDGGFGG>@1<@1BFFGFGEGG1FGGG<EGGBGGGGGGGBBG>=;FGGG>F
@HWI-D00524:51:C587MANXX:4:1101:17474:3022
GCAAAGTTTTCACGATAATTATTCACAGTTGAATTTATATTCCTGAACTCCAATTATTTAATGACCAAGAACACTAAGATTATTTTATTCCCCCTTTCCC
+
ABBBBFGGGGGGGGGGGGGGGGGGGGGGGGGGGGGGGGGGGGGGGGGGGGGGGGGGGGGGGGGEGGGGGGGGGGGGGGGGGGGGGGGGGGGGGGGGGGGG
@HWI-D00524:51:C587MANXX:4:1101:17340:3040
AAATAGTATTCTTGGACAGTTTTTGTTAACTTTTATGGGAATATATTCTTGAAATTATCCAACAGTTCCACCCTATTGGGATGGATGTTTATTAGTAGAA
+
BCCBBGGGGGGGGGEGGEGEFGGGGGGGGGEFGGGGG>FGGGGGFGG1<FFCFGGF1FC@BC=CF1FGBCF@FGGGGG1FDGDG0FDFEEGGFFDGGGEC
@HWI-D00524:51:C587MANXX:4:1101:17651:3002
AATAGAAATACTCCACCTTTGTCATATATTCCATACATCACACTAGATAGATATCATATTCATGGAATAGGATACACTTTCAAGATGCCTTGGTGGTGAA
+
CCCCC>GGGFGGGGGGGGGGGGGGGGGGGGGG>GGGGGGGGGGGGGGGGGGGGGGGGGEGGGGGGGGGGCGGGGGGGGEGGGGGCGGGGGGECGGGGEGG
@HWI-D00524:51:C587MANXX:4:1101:17740:3031
CATGGATACCCAAGTCATCTCATGTTTTGGCCCAAATTAGAAAGTGGAATGAGATTCTGATAGAATTTTACAAATTTAATATGGCATTTTTTAAATTCTT
+
CCCCCGGGGGGGGGGGGGGGGGGGGGGGGGGGGGGGGGGGGGGGGGGGGGGGGGGGGGGGGGGGGGGGGGGGGGGGGGGGGGGGGGGGGGGGGGGGGGGG
@HWI-D00524:51:C587MANXX:4:1101:17920:3153
ATTAAACTTGATTGTGCAAGATCCATCCGTTCAATTTTCAATCCCGAGTTCAGTATCGTGTTTCTCTCAACAATGGCTTCACAAGGACGTAAGTTTTCTT
+
BCCBBGGGGGGGGGGGGGGGGGGGGGGGGGGGGGGGGGGGGGGGGGGGGGEGGGGGGGGGGGGGGGGGGGGGFGGEFGEGGGFGFGGGGGGGGBCGGGGG
@HWI-D00524:51:C587MANXX:4:1101:18145:3216
AATTGCAATTAAACTCGGCCCAATCTTTTACTAAAAGGATTGAGCCGAATACAAAATATATATTGGATAAATACATATATCTCTAGATATACAAGATTTG
+
BCBCCFGGFGGGGGGGGGBFGGGGGGGGGGGGGGGGGGBGGGGEGEGGGGGGGGGGGGCGGGG@F>GF:FGGGGGGGGGGGGGGGC:FGGGFGG0FGGGB
@HWI-D00524:51:C587MANXX:4:1101:18147:3249
TGGACTCCTGACGTATACGAAGGAGTGCGGTTCGTTCGAGAAATTCCTACCTCTCTATCTATCTCTGAGATGTTTGGATTTTTCAAAACTCCATGGACAT
+
CCCCCGGGFGCGGGGGGGGGGGGGGGGGGGGGGGGGGGGGGGGGGGGGGGGGGGGGGGGGFGGGGGGFGCEGGFGGGGGGGGGGGFGGGGGGGGGGGGEG
@HWI-D00524:51:C587MANXX:4:1101:18647:3093
AATTACATAATACAAAAACCTTAATTCCATCAGAGAATAAGTTCAAAAATCGCCTCAACAAAGATCTCAGTAAAATCAGAGTTTATCTCAGTCCAAAGAA
+
CCCCCGGGGGGGGGGGGGGGGGGGGGGGGGGGGGGGGGGGGCFGGGGGGGGGEFGGGGGGGGGGGGGGGGDGDGGGGGGGGFG>EBFEFGGGGGGGGGGG
@HWI-D00524:51:C587MANXX:4:1101:18703:3143
ATAAAGAACCAGGAATGTCACAACACTCCCACTTACCTTCTTATACACACTGGGTTCCTCAGGATTCTTAGTAAATCAAACCTTTTGATCGTACTATTGA
+
CCCCCGGGGGGGGFGGGGGGGGGGGGGGEGGGGGFGEG>FGGGGGGGGFDGEGGGGGGGFGGFCGGFFGGFGG>FGGGGGGGGEGGGGDEGGGGEFFDGG
@HWI-D00524:51:C587MANXX:4:1101:18791:3216
TTCTTCTTCACTATCATCCTCCAAAATGATGTCTGTAAAGCGATCAACTAGCTCAACTGTATTAGTTGGCTTATCAACTAGCGCAGATTCATAAAATACA
+
CCCCCGGGGGGGGGGGGGGGGGGGEDGGGGGGGGFGG@F>DA/EGGGGGEGGGGCGGGGGEGGGGGGGGGGEGGGGGGGGGGGCGGGGGGGGG@FGGGGG
@HWI-D00524:51:C587MANXX:4:1101:19109:3223
TGAGGATGAAGATGAGGAACCGGGGTTACCTTTTTGCTTCTTGGGAGCCATAGTAGTGGATGAGAGAGATGGTGGGTGAATCGGAGAAGATGACCGGAGT
+
BCBCCGGGGGGGGGGGGGGGGGGGGGGGGGGGGGGGGGGGGGFGGGGGGGGGGGGGFGGDGGDFGGGGGGGGGGGGGGGECGGGGGGGFGGGGGGGGGGB
@HWI-D00524:51:C587MANXX:4:1101:19292:3063
AATGAAGGGAGAGTGGGAGAGCTCAGAAAGGTGACAGAGGGGGAGAGAGATATTCTTCATATTTAGTTTGTCAAGCTATCTCAATGTACCAGGTTTGCAT
+
BCCCBDGGG@EFFCGGGGGBGEGGGGCGGGGGGGGEEGGGFG@EGCG0F@:1FF>FCBDGGC=@DFFGGGGCGGGEG@CCDBFCCFGG>0BF@DFC;00D
@HWI-D00524:51:C587MANXX:4:1101:19398:3151
AGACCAACCCTTTGAAGAATCTGAAGTTGCCCAATCATTGCCGAATTTGGAGGTTTTCTCTGCTGAACATCAAGCGGAAATGGAAGCTATTCTAAATGTT
+
BBBBBGGGGGGGGGGGGGGGGGGGGGGGGGGGGGGGGGGGGGGFGGGGGGGGG>GGGGGGGGGGGGGGGGGGGGGGGGGGGGGGGGGGGGEGGGGGGGGG
@HWI-D00524:51:C587MANXX:4:1101:19551:3105
CCATTTAAGAAAGTTTGTCTTGACATCCATCTGCCATATCTCATAGTCATACTATGCAGCTATGGCTAATAAAATCCTTATGGACTTGAACATTGCGATT
+
CCBCB>BGGEGGGGGGGGGGGGGGGGGGGGGGGGGGGGFGGFGGGGGGGGGGGGGGGGGGGGGGGGGGGGGGGGGGGGGGGGGGGGGGGGGGGGGGGGG>
@HWI-D00524:51:C587MANXX:4:1101:19698:3146
GTCAATAATTCTTAATTCGCTGAATAATTGTTTCACTACATTTCTATTTGTCACATACATGTGTATTTATTTTTTTATTAATAAATTTTTTTATTGCTTA
+
BBABBFCGGGGEGGGGGEGGGGGGGGGGGGGEGGGGGGGGGGGEGGEGGGGGGGGCGE1FGGGGGGGEEFCGGGGGGGGCFFGGGGGGGGGF0;@FCGD@
@HWI-D00524:51:C587MANXX:4:1101:19854:3231
ATAATAATCTAAGAAGTAGTCGCCGTCTGACCAACCGGCTCAGACACCAGATCGCTTGTGCCGGCCCATCCTGTCTCGCCCTAAATGGAATGACTCTTTT
+
CCCCCGGGGGGGGGGGGGGGGGGGGGGGGGGGGGGGGGGGGGGGGGGGGGGGGGGGGGGGGGGGGGGGGGGGGGGGGGGGGGGDGGGGGGGGGGGGGGGG
@HWI-D00524:51:C587MANXX:4:1101:20012:3053
ACGTGAAGGGATTGTGACTACTACAATATGTTGGAAATATTGTGAGGGTTATGGTCCCAGTGGGAGCCCGACGATCGTGTTTCCGTTGATACGAATACGA
+
CCCCCGGGGGGGGGGGGGGGGGGGGGGGGGGGGGGGGGGGFGGGGGGGGGGGGGGGGGGGGGGGGGGGGGGGGGGGGGGGGG@GGGGGGGGGGGDGGGGG
@HWI-D00524:51:C587MANXX:4:1101:20146:3093
CCTTCTTCATTAATTTGTTTCTGAATACCCACCAGGTTCCAATGACAGCTTGGTGAGATGGTCTAAATACTAGAAACCAAATTTCGTTTCTTTTGAATTG
+
BCBBCGGGGGGGGGGGGGGGGGGGGGGGGGGGGGGGGGGGGGGFGGGGGGGGGGGGGGGGGGGGCGGGGGGGEGGGGGGGGGGGGGGGGGGGGGGGGGGG
@HWI-D00524:51:C587MANXX:4:1101:20590:3074
CCTTTTTAGCTAATTTTTTCCACCTTGTACAAGTTAGAATGGACTTCTCGAGTTAATGACTCGATGTGTGCTTTGGACAGAGAAATTCGGTTAACGACAC
+
BCC@BGGGGGGGGGGGGGGGGGGGGGGGGGGGGGGGGGGGGGFGGGGGGGGGGGGEGCGGGGGGGGGGGGGGGGGEGGGGGGGGGGGGEGGGGGGGGGGG
@HWI-D00524:51:C587MANXX:4:1101:20585:3156
AAAGGTACCGAGAATGCCATCGAGTGCGAAAGTTGGCTTGAAGATATTGAGATGTTATTCGAGTCTTTAGGGTACAGTGATGAGAAGAGAGTGAAGCTCA
+
CCCCCGGGGGGGGGGGGGGGGGGGGGGGGGGGGGGGGGGGGGGGGGGGGGGGGGEGGGGGGGGGGGGGGGGGGGGGGGGFGGGGGGGGGEGGGGGGGGGG
@HWI-D00524:51:C587MANXX:4:1101:20649:3216
AAAAATTAGTAGGATTTTAAAATTAAAAAGTAAGGGACGTTTCAGTTGGCATCAGAGCCAAAGATTCTGAAAGGGTTGTAAAACCCGGGATTCTGTACAA
+
CCCCCGGGGGGGGGGGGGGGGGGGGGGGGGGGGGGGGGGGGGGGGGGGGGGGGGGGGEGGGGGGGGGGGGGGGGGGGGGGGGGGGGGGGGGGGGGGGGGE
@HWI-D00524:51:C587MANXX:4:1101:20850:3068
GATAATATATGAAAGAGCTCATGATATATTCTGTCACAAATACAAACTCAATCAAGGTTCACAATCTAGTATAATCTACTTCAACATTCTGGTCAATCTG
+
BBBABDGGGGEGGGGFGGGGGG>FGGGGGCG>GGGGGGGBD@DGGGFG>BG>GGG>:=F1DGGGGGGG@GFGFG1@1=:<CFGG>00ECB:EC0CDGCGG
@HWI-D00524:51:C587MANXX:4:1101:21180:3043
CTCGAAGGAGATACGGCTCAACATGATATGCAATATGCATCATAACTCGTGACATAATAGCATGCATCATATGACATATAACAATGCAGCAAATAATCAT
+
BBCCCFGGGEGGGGGGGGGGGGGGGGGGGGGGGGGGGGGGFGGGGGGGGGGGGGGGGGGFGGGGGGGGGGGG1FGGGG@FGGGGGECGGGGGG0FGGDEF
@HWI-D00524:51:C587MANXX:4:1101:21140:3237
ATTTTTCCCTTTTAAATTCAAAGAAATCTTTAAGAGTAAGTGCTGATGGTTCTTTTTTATATTTTAGAACATGCCTTTCAAGGATTTCTTCACTGAATAT
+
BCBBBGGGGGGGGGGGGGGGGGGGGGGGGC@CGFECFFGGDCGGGGGGEGCDDGGCFGGGG1<F>D1@GBB>1DF>GGGDFGEG0CC:EG0:0:00;0:0
@HWI-D00524:51:C587MANXX:4:1101:1761:3352
AGAACCATTCAATATCGAGATTGAGATAGATATTCTACAGAAGAATCTCAACAATCTCTCCGATATAGTTCGGATACTATCTCATGAACATGCCGCAGAA
+
BBBBBFGGGC;=>FFFEDGGGGGGBFGEFGGGGGGGGGGGGGFGGGGGGGGGGGGGGFGGGGGFGGGFGGGGGGGGGGGGGGFEEGGGGGDGGGGGGGGG
@HWI-D00524:51:C587MANXX:4:1101:1770:3470
GTACAAGAGCAACCATCCTCAGCTAGAGGAATTATATGTTCTTCATTGAACCATTTTTTGCCAACAGATTTTATCATTCAAGTTATTTCGACTCCATCAA
+
BBCCCGGGGGGGGGGGGGGGGGGGGGGGGGGGGGGGGGGGGGGGGGGGGGGGGGGGGGG<FFGGGGGGGGGGGGGGGGGGGGGCGGGGGGGGGGBBDGGG
@HWI-D00524:51:C587MANXX:4:1101:2219:3312
CAAATAAATAGACAACCAGAGTTGATTCTATTTTGCTGCCTATACATTTCAAACAGAACTTCTTCATTATTGGAAAGTTTATGATACTCGGTCATATCAA
+
3ABBCGGGGGGGEGGGGGGFGFGGGGGGGGGEGGGGGGCGGGGGGGGGGGGGGEGG@FEGGGEGGGGGGGGGGGCFGGGGGGEGGGGGCGGGGGGGGGGG
@HWI-D00524:51:C587MANXX:4:1101:2447:3256
ATTCATAAAGATGCAATATAATGCAATGCATGATCAGAAGCTGTGGGCTATCAATAAATCTCAAGATCAAGTGAATCATCTGGTCATAGGGTACCCAAGG
+
BBCCCCGGGGGGGCFGGGGGGGGGGGGGECGGGGGGGC@D1GGGGGGGGGGGGGGGGGGDGCGGGEGGCGGGGGGG>FGGFFGEGGGGGEGGGGEGGGGF
@HWI-D00524:51:C587MANXX:4:1101:2874:3450
AGTAGGCTCCGTAAGATCTGGTATAATTAAGTGAAATAGATAAAGATTATTTTTATTTTATCTATTTCACTTAATTAATTTTATATTTATACTTAAAAAT
+
ABBCBFFGGFGGGGGGGGGGGGGGGGGGGGGGGGGGGGGGGGGGGGGGGGGGGGGGGGEFGGGGGGGGGGGGGGGGGGGFGGGGEGGGFGECGGG0:EGG
@HWI-D00524:51:C587MANXX:4:1101:3286:3309
TGAATCACAAAGATTTGTGAACCCACGGCTAGCTTTATCCCAGAACCATTGAGAGTCACACAAGTACTGGATTGTTTGTTACCGTTGAGAGAATAAATTC
+
BABABG@BGG>FGGGEGGGGGGGGGGGGAG/EFGGEEE1CGFGGEGGEFGEGG0C<EFGGG/FFGGGGGGGGFEGC@BBFCGFGGBGGGGE0EG0C0>CB
@HWI-D00524:51:C587MANXX:4:1101:3607:3361
AAATGGTGACACCTTTAGAAAAACTTGATCACCGACTTGAAATTCCAAAGGTCTACGCCTTTTATTTGCATAGCTAGCTTGACGATCCTGAGATGCTTTC
+
BBBBB@1FGGGGGGGGFGECGFGGG1EGGGEGGG/9BFEEGGCBGEGGD>BFGGGG0E<FDGGGCGEFGFFGGGGE1@FEBGGD<BF/C::;FDGGGGG0
@HWI-D00524:51:C587MANXX:4:1101:3644:3374
GTGGATCCTATTTCAATGGGAACTTGATGAGTCGATCCACCTACACGTCTTGCTTTTACTGCTATATCGGGAGTTACTCCACGTATTGCTTGACGTAAAA
+
BCCCCGGGGGGGGGEG>FGGCGGGGGGGGEFEFG<=FGGGGGEGGGGFGGGGGGGGEGGGGGGFDGGGGGGEEFGGGFGGCGGGFGGGGGGGGGGGGCCC
@HWI-D00524:51:C587MANXX:4:1101:3560:3459
CGCGGTGCGCGCAAGACCCCACCCGCGGTGCTGAGACCGCACCTGCGGCGATGCAAGCGCCGCACCCGCGGTGCGTGAAATTCAGAAAATGGACTGGCTG
+
CCCCCGGGGGGGGGGGGGGGGGGGGGGGEGGGGGGGGGGGGGGGGGGGGGGGGGGGGGGGGGGGGGGGGGGGGGGGGGDGGGGGGEGGGGGGGGGGGGGG
@HWI-D00524:51:C587MANXX:4:1101:3866:3482
ATTGTTCTTAAAAAAGAATATTTGAGTGGTTTTCCCATATATATTTCATATAGAGTTTTGTTACTACTTTTGTATGGATTTGGTTCAACAATATTTCTAC
+
CCCCCGGGGGGGGFGGFGGEGGGGFGFGGGGGGGGGGGGGGGGGGGGGGGGGFGGF1FGBGGEEGCGGGGGGGEG>GDGGG:EGG0=CFGGGEGGGGGFG
@HWI-D00524:51:C587MANXX:4:1101:4098:3344
TTTACTCTAATATTATAATTAATGTGATAGGTGGACGAGCATACACACACAAGTAATAGCTTTTATGTTACATGGCGTGTTGAATGGATATTCAGCATAC
+
3ABBAFGFFGFGGGGGGGGGGCGEFGGGGGGGGGGGFDGGGGGGGCGDB>GGGFECGGGEGGGG@GGGGGGGG>DE/ECFGDEF@GGGGGGGGGGGGGGC
@HWI-D00524:51:C587MANXX:4:1101:4058:3422
TTATCACCTTTGTGGCCCCACCCCTTTTTCGCTGGTTCACTATTTGGATTAGGCTTTCCCGCTCGTTTTGCTGTCAATTTTTTTTTTGTTTTGCCCTCTT
+
CCCCCGGGGGGGGGGGGGGGGGGGGFGGGCGGGGGGGCGGGGGGG@DFGCGGGGGGGC>FGGGGGGGGGFBGDFG0<FFGGGGGGGGAGFDG0008DEGB
@HWI-D00524:51:C587MANXX:4:1101:4263:3250
ATCAACATGATACTTAAAGGATAAGGCTTGGTCAAACCAGACTCCTAACCATTTGACCATGCTTTTTGGAGAGACTACAGAACCATTTGGGAGGGTCAGA
+
BBBBBG@FEGGGGCGEG>DGBCCFDGB>>>GCCGGGGGEGGEFGGGGCGFCGGGGEDDCGGGGGGCGGG>G1B=FGGEFDF0FEFG0:BDG00/8:F>DG
@HWI-D00524:51:C587MANXX:4:1101:4357:3289
CTAATATTACAACTCGTAGATCTATAAAATGAGAAGAAATAGAATTTCCAGAAAACTGGATAATTGAACAAGCTATTCCTAGAAATCCTATGATAAATAG
+
CCCCCGGGGGGGGGGGGGGGGGGGGGGGGGGGGGGGGGGGGGGGGGGGGGGFGGGGGGGGGGGGGGGGGGGGGFGGGGGGGGGGGGGGGGGGGGGGGGGG
@HWI-D00524:51:C587MANXX:4:1101:4826:3290
AAATAAAACATATATACATCTCAGTATATAAAATACAAATCCTGTATTACAAAACATTAATTCAAACTAGAGTTCAACATCTAATGTCAAGTGTTCAAAC
+
BBB@BGGGGGGGGGGGGGGGGGGGGGGGGGFEGGCGG>GGCCFCECGGG>DGGEGDGGG1E<1FFGGGGGGG:B@G>EGGCGGGGGGGGGFCGGGCGGGG
@HWI-D00524:51:C587MANXX:4:1101:5161:3321
GCCATTGCTCAACAAGGAAGTGTTCCGGGCAGAAGATGCGGCACACGAGCGGTAGTTTATAACCGCCCGAGCTCCAATGTGCGATAAGAAAATATGTGGA
+
BABBBGGGGGGGGGGGGGGGGGGGGGGGGGGGGGGGGGGGGGGGGGGGGGGGGBFGGGFGGGGGGGGGGGGGGGECFCGGGGGGGGGGGGGGGGGGGGGG
@HWI-D00524:51:C587MANXX:4:1101:5004:3489
TCGAGAGGTAGATTTTAGCATTGAACTTGCGCCAGGTACCGTGCCTATTTCGAGAGCTCCATATAGGATGGCACCCATCGAACTCAAAGAATTAAAAGCA
+
CBBBCGCFGGGGGCGGGGGGGGGGGGGGGFGDGGBGGECGGGGGFGFGGGG>FGCGEGGEGGGCGGG1FGGGGGGGGGGGGGGGGC>DGF>EGGGG@GGG
@HWI-D00524:51:C587MANXX:4:1101:5284:3353
ATGTTGATAAATAACTAATGGGAGCTAAATTTATCTCGAGAGGTTAACTTGGATTACAAGGGATTCTCTCAAAATAATTTTTTCAAGAATTTAGGATGCA
+
CCCCCGGFGGGGGGGGGGGGEGGGGGGGGGGGGGGGFGGGGGGFFGGFGGGGGGGG@GGGGBBGGGGGGGGFGGGGGGGFGGGFEEEGGGGGG>FGGGGE
@HWI-D00524:51:C587MANXX:4:1101:5458:3378
TAAAACGAAAAATAATTGAATAAAAGATATAAAATGGAATAACACAGGAGATAAGCTTCCACGTCACGGGAAACCTTTGTTTATTGTCAATAAGATGCGT
+
BCCBCFCGGGGGGGGGGGGGGEGEGGGGGGGGGGGGGGGGGGGGGGGGGGGGGGGGGGG>FGDDGFGGBAGGGGGGGFGGGGGGGGGE>=;EGFGGGGGB
@HWI-D00524:51:C587MANXX:4:1101:5536:3450
ACAATCGAAAAAAAGATACTCTAAATTCGGCACAATTGTGGCATGCTCGATTAGGACATATTTCCCTAAGAAGGATGAACAAGCTAGTGGGAGTATGCAT
+
CCCCCGGGGGGGGGGGGGGGGGGGGGGGGGGGGGGGGGGGGGGGGFGGGGGGGGGGGGGGGGGGGGGEEGGGGGGGGGGGGGGEGGGGGGGFGCGGGFGG
@HWI-D00524:51:C587MANXX:4:1101:6184:3298
AGGTTAATAGGATTTTTAATGGTTATAATGTTAGGCTCGGTTCATGGCTACAAATAAAGTCTAGGAGTTCAAATAAGGGAGTAAATTGAATTTCTTCTCT
+
ABBABGGGGGGGGFGGFGGGGGGGGGGGGGGGGGGGGGGGGGGFGGG0@GGGGGGGGFGGGGEGF@GGGEGGGG>>>EEGGCGGCGGGGED=FGGGGGEG
@HWI-D00524:51:C587MANXX:4:1101:6233:3397
AATACGTGAACTATAAAATGTTTGGAATATGAATTTTGGTTGCTTCACGTGCAGACTCGAACCATAACTGTCTGCCTCAAAAGTGTTAATATCCTAATTG
+
CCCCBEGGGGGGGGGGGGGGFGGGGGGGGGGGGGGGGGGGGGGGGGGGGGGGGGGGGGGGFGGGGGGGGGGGGGGGGGGGGGFGGGGGGGGGGGGGGGGG
@HWI-D00524:51:C587MANXX:4:1101:6386:3426
GTGAGGCAAAACACGCGGAGGTTGCATAGGGATGCAATTGGATTCTACCTTTTAGAAATTATAATTGGCTGATATTATTCGGGATTATAATTGGCTAATT
+
BBAB@FEFGGGGGBGGGFGDG/@@BC>GGGG>FDGGFFEDGGGEGGG1FGGGGGE@FECGGGGGGCDGEGGGGGFGCGC>@>>GEGGFC0DB>CGGGCFF
@HWI-D00524:51:C587MANXX:4:1101:6697:3360
GTCGAAGATTCCTAGTGTTTCCTACTGGACTGTATCACTTATGTTTGTAGTTGGTATCTAAACACTAGAGTATGGTTGTACTAGACAGACTTGTATGTAC
+
BBBBBGGGGGGGGGGCCGFGGGGGGGGGGGGGCGGGGGGGGGGDGGGGGGGGGEGGGGGGGG@GB>FGBGGGGGGGGGBGDDGCCFD>GGGGGEGEGFGE
@HWI-D00524:51:C587MANXX:4:1101:6519:3367
AGTTTAGTTTATGTTCATGTGTTTTGGTGTTGGTGTCATGATATGTACTGAAAATGCATCCTAGTTCTACGTAATATTGTCTTTGCTTGTATAAATAGTT
+
BBBBCGGGGGGGGFGGGC;FGC;F@FGGGGGGGGGG1FEGGGEDCGGGGEEF1E>GCGGGEEFGGGGGBGGDG@FGGC1FGGFGEFGGGGGGGGFGF0FG
@HWI-D00524:51:C587MANXX:4:1101:6850:3459
ATCATAGAAGGCAAAATCACATTAAATATTATGCTTAATTAACAAGGAGAAATAATATTAGGGAAATACTTTAAATTGAGAAATATATCAATTAAATTCG
+
BBBABCGFCDEGGGGGGFGGGGGGGGGGGGGGGGGGGGGGGGGGGGGGGGGGGGGGGEFGGFGGGGGGGGCFGGGGGFGGGGGGFGGCGGGGGGGGGGGG
@HWI-D00524:51:C587MANXX:4:1101:7078:3373
GTTTCGTTGATTTATACTGGGATTATATTCTCACCGGAATTATCCGACTGTTGTCTTGTCTGTATGTGTACATGACAACAGGTGGGACAGGATCAGGGTC
+
CCCCCBFGEGGGGGGGGGGGGGGGGGGGGGGGFGEBAGGGGGGG>FGGGGGGGGGGGGGGGGGGGGGFGGGGGGGGGGGGEGGGGGGGGGGGGGGGGEGG
@HWI-D00524:51:C587MANXX:4:1101:7166:3394
GTTCAAATCAGAAAATACAAGTACACTATACTCTATCTCGATTTCATTCTCATCTTACTGTAGTATACATCATAGGTCACAGAAATCTCTGATATCCATA
+
BBBBBGGGGGGGGGGGGGGGGGGGGGGGGGGGGGGGGGGGGGGGFGGGGGGGGGGGGGGGGGGGGGGGGFGGGGFGGGGGGGGGGGGGGGGEGEGGGGGG
@HWI-D00524:51:C587MANXX:4:1101:7276:3317
ATAAGACGTCACTGGCTGTCACCTACCCTACCAATCGAGGTGCTGTACGTCTTATTCCTAGACTTCGGCCTGATCTGTATCCGCATCTACAAAGGGGCGG
+
BCCBBGGGGGGGGGGGGGGGGGGGGFGGGGGGGGGGGGGGGGGGGGGGGGGGEGGGGGGCF@GGGGGGGGGGGFGGGGEGFEGGDGGGGG>FGGGGGGGG
@HWI-D00524:51:C587MANXX:4:1101:7413:3382
CTCTGAAAGAAAGTAGTCTATCAAAAATTAAAACAATCTATACGAAAAAAGACCCTCAGAAATCAACATGATTTTTCAATGCTTCGAAGAAGAAAAATGC
+
BBCCBGGGGBGGGGGFDGGGGGGGEGGEGGEGGGGGGGGGGGGGG@FGGGGGGGBGGBGGGGGGGGGGGGGGGGGGGGGGGGGGEGGGGGGGGGGGGBG0
@HWI-D00524:51:C587MANXX:4:1101:7451:3392
CGCTGGGTTGTAAGTGGATTTACAAACTGAAAGAAGGAACTCCTGGGACAGAAAGTGTGAAATATAAAGCCAGGCTGGTCGCCAAAGGATACTTGCAAAG
+
BCCCCGGFGGGGGGGGGGGGGGGGGFGGFEGGFGGGGGGGGGGGGGGGGEGFGGGCGDGGGGGGGGGGGGGGGGGGGGGGGGGDGGGGGGGGGGGGGGGG
@HWI-D00524:51:C587MANXX:4:1101:8031:3386
TTCTGTATACAACTTTCCAGTTCTCAGAATATTCAATACAATACTCAAATATACAACAAAATCAGTCGTATTCTTCGAATATACCAGAATATCATAGATC
+
CCCCCGGGGGGGGGGGFGGEGGGGGGGGGGGCFGGGGGGGGEDGFGGEGGGGGGGGGGGGGGGGGGEGGGGGGGGGEGGGGGGGGGGGGGGG>FFG@FGG
@HWI-D00524:51:C587MANXX:4:1101:8384:3319
ATTAATACTATTTATTCAACAAATTTGATTGGTTAATACGAATTGATTTTCTGTTACGATAAATTGATGAAATAATAGCAGGTCCAATAGCTGCTTCAGC
+
CBBBBGGGGGGGGGGGEGGGGEBEGGGGGGGGGGGGGGGBGGGGGGGGGEEFGEGGGGGFBCG>1@>G>>BGGGGGG>FFGFGGGCFG>CEGGGF0BGG0
@HWI-D00524:51:C587MANXX:4:1101:8313:3380
AACTTTGATATGTAGCTAAGTGATTATGATTCATCTATCAGCACACGTATCATATGTTTGGTAGATGAGAACACTAAATGGTAATAGTCGTGTCAAAATC
+
CCCCBGGFGGGFGGGGGGGGGGGEGGGGGGGGGGGGGGGGGGFGGGGGGGGGGGGEDGGGGGGGGGGGGGGGGGGFGGGGGGEGGGEFGGGGDGGGGGGG
@HWI-D00524:51:C587MANXX:4:1101:8385:3468
AGAAATTTCATTGAGAAATCCTTGTGATTGACAATAAAAAATTTTAGAGATCATTTCATGTTATGTGTGAGATACTAAGAGTTTCAGTTAGAAAGTGATA
+
BBBCCGGGBCFCFGCD>D@1@DGGBFCFGGGGGGGG>DFGBBCFGG1EDDGDEFGGDGGGGGEGGGGGBCFFCGEGGF>FDFDGE0FCEGGDDGGGGGEF
@HWI-D00524:51:C587MANXX:4:1101:8504:3498
CTTTTTTATGACTTTTTTCAATTAATTTAAAATCTTTCACCAAGTATTTAGTTTGAGATTCCCTCGTTTCCCAATATAGGATATCTTTACAAATAACAAA
+
CCCCCGGGGF1BECGGGGGGGGGGGGGGGGGGGGGGGCGGGCFGBFGGFFGGGCFF@DEG>@@FG<CFGCGCGGGGEGG>>0;F>GGG0CGGGGC@FDCB
@HWI-D00524:51:C587MANXX:4:1101:9473:3283
GAACCCTTCCTAACACCGATCGAACCATTTCTTACCCATAACACTCACCATCCCGGATCGGCCCTCAAGAATTCAACCCTCTGATGAATTGATTCACTAC
+
A?=ABGGGGGGGGGGGGGGGGGGGG<1F1>:FGGEGGCGDGGD1<FGGGCE@GGGGGGA9FD<EGGGGGGGGGGCGFGCBGGGCG@F@DGGGEGFGGGCG
@HWI-D00524:51:C587MANXX:4:1101:9480:3306
AGATCTACCCTAATTGGCTCGTTGTCTACTGGTTTTTCGTCTGGTGAAATTAAACCGGAGACCAGTTCCTCCAACCTCTTGAAGGTTAGTCCACTTGTCA
+
CCCCCGGFCGGGGGGEGGGGGGGGGGEGGGGEEFGGGCGGDGGGGFGEG>FEGGFGGFGDGGGGEGGGGEGBGGGGGGGCEDGGGGEEGFGGCECDGFGG
@HWI-D00524:51:C587MANXX:4:1101:9253:3409
CCAAAAATATGCTTATTTTTGTCAACGTTCATCCTAGTTGTTAATTTCCCAGGTTGGTAAAATAGGATTTTGAGGCACATGTAGATTAGGCAATTAAGGC
+
CCCCCGEGGGGGGGGGGGFGGGGGGGGEFGGGGGGCGGGGGGGGGGGEGFGGFGGBGGGDGGGGGGCCG>@FGGGBFGGCGGGGGE>>FGEGGFCGGGGG
@HWI-D00524:51:C587MANXX:4:1101:9285:3454
GCTAGGAGCCCTTTAGCAATTATATCAGCAAGCAATTGAATTTCATGTTTCAGTTCCTTCTTAGGATCGGAAACTTTAATTTTCTTTCCATCAGCAGATA
+
CCCCCGGGGGGGGGGGGGGGFGGGGGGGGGGGGGGGGGGGGGGGGGGGGGGGGFGGGGGGGGGGGGEGGGFGGGGGGGGGGGGGGGGGGGGGGCFEGDGG
@HWI-D00524:51:C587MANXX:4:1101:9673:3288
CTCATTCGTACGAGGTTTCGCATCAGGGAGCAGAGTGGCGAATGAGAGATGATGTTCATTTAAGCCTGGCCAAATCTGATCTGAAAAATGTTGCCAAGGT
+
CCCCCGGGGGGGGGGGGGGGGGGGGGGGGGGGGGGGGGGGGGGGGGGGGGGGGGGGGGGGGGGGGGGGGGGGGGGGGGGGGGGGGGGGGGGGGGGGGGGG
@HWI-D00524:51:C587MANXX:4:1101:9728:3378
ATGAAATCTGGATATCATCAGCTAAGAGTCAGAGATTTTGATATTTCAAAGACAGCTTTCAGAACTAGGTATGGCCATTATGAGTTTATTGTCATGTCAT
+
BBBBBFGDGGGGGGGGGGGGGGGEGGGGEGGGGGGGGGGEGGGGGGGGCGGGGGGGG1:@FGEGGGCFGGGGGEECBFGGGGGGGGGGBF>FEFGGGECG
@HWI-D00524:51:C587MANXX:4:1101:9753:3325
CACTCCATTTTCTGCACATGCACCGCGGGGGCGGTCATGCTAGCACCGCGGGTGCGGTTGTGCAAGCTTCTAAAACTTATATTTTTGGTCCGTGCAACAT
+
CCCCCGGGGGGGGGGGGGGGGGGGGGGGGGGGGGGGGGGGGGGGGGGGGGGGGGGGGGGGGGGGGGGGGGGGGGGGGGGGGGGGGGGGGGGGGGGGGGGG
@HWI-D00524:51:C587MANXX:4:1101:9987:3494
TATAATACTGGAACTCATAATCTGTATCAATACAATTCATATTCTGAATACTAACACAATCTGATATAAAATCTCAGTCCATATCTTTCAAAAATCACAA
+
CCCCCGGGGGGGGGGGGGGGGGGGGGGGGGGGGGGGGGGGGGGGGGGGGGGFGGGGGGGGGGGGGGGGGGGGEGGGGGEGGGGGGFGGGGGGGGGCGGGG
@HWI-D00524:51:C587MANXX:4:1101:10006:3371
CTTACTCGACCCAACTCAGGAAAGAAAATGTGACATTTTATGCAAAGAATATTACTTTTTCATGATAGATCAGGTCGATTCGTCTAAGGAATAAAACATG
+
CCCCCGGGGGGGGGGGGGGGGGGGGGGEGEGGGGGGGGGGGGGGGGGGGFGGGGGGGGGGGGGGGGGGGGFGGGGGGGGGGGGGGGGGGGGGGGGGGGGG
@HWI-D00524:51:C587MANXX:4:1101:10587:3392
ATTTCGAAGGTAAGAAAACTTATTCTCAGGGAGAGGTTTTGTAAAGATGTCTGCTGCTTGCTGATCAGTAGGAATGTATTCCAGACGAATGTTCTTCTTC
+
CCCCCGGGGGGGGGGGGGGGGGGGGGGGGGGFGGGG@FGGGGEFGGGGGGGGGGGGGGGGGCCGGGFFEGGGGGGGGGGGGGGGGGGDGGGGGGGGGGGG
@HWI-D00524:51:C587MANXX:4:1101:10648:3498
CTTTCAAATTTAATATTGAGTTAGCATTGTATTAGCAATTTAATTAGCATGTTAAGTATGTAATTAAGAAAAACTTACCTAGCAAACTCACGCACACACA
+
CCCCCGGGGGGGG@EFGGGGFGGGGGGGEGGFGGGGGGGGGGGGGGGGGGGGGGCGGGGGGGGFGFGGGGGGGGGGGGGGFGEGGGGGEGGGGGGGGGGG
@HWI-D00524:51:C587MANXX:4:1101:10872:3482
ACAAATGATAAGATTTCAGTCATTCCAATCACCGATTTTGAGGGGTGTTGAGACACCAGCTGATTGTGAGACTTGGCTGGAGGAGATCGAAATGCTGTTT
+
CCCBBGFEGGGGGGGGGGGGGGGGGGGGGGGGGGGGGGGGGGGGGGGEFFGGGGGGGGGGGGGGGGGGGGGGGGEGGGGGGGGGGE>DGGGGGGGGGGGG
@HWI-D00524:51:C587MANXX:4:1101:11122:3443
ATAAACACTCACACTTAAAATTGTTCTGTAAGAATATTTGAGTTCAGTTTAGTGACAAACTGAAACTCGGAATCTTGTTGGTCAACAACAATCAGTTAAA
+
B@ABAGEGCEGGGGGGF1FGG;=C:F11EGEGGGGGGECGGG1<EFGD1EFGFD@@FGGGGCCBGF@@BG/>FBFEGF>FFG@GFC0C@B00:FGG>F>D
@HWI-D00524:51:C587MANXX:4:1101:11492:3289
ATTAAATTTTGTCATTCAAAAGCATGCGGAGGACATTTTTCTTCAAAGAAAACGGCTGCAAAAATTTTGCAGTGTGGATTTTATTGGCCCACTTTGTTTA
+
CCCCCGGGGGGGGGGGGGFGGGGGGGGGGGGGGGGGGGGG>GGGDDFGGFGGGGGGGGGGGGGGGGGGGGGGGGGGGGGGGGGGGGGCGGGGFGGGGGGG
@HWI-D00524:51:C587MANXX:4:1101:11622:3346
CTTTCAGCCACTTCTGAAGAACTTCAGGGGTGATGCATCCCAGAGCTTTGAGCATGGCCCAACGACCGTGGATCACCTGAACACGATATTTAGGTTGGGA
+
CCCCCGGGGGGGGGGGGGGGGGGGGGGGGGGGGGGGGGGGGGGGGEGGGGGGGGGGGGGGGGGGGGGGGGGGGGGGGGGGGGGGGGGGGGEGGGGEGGGG
@HWI-D00524:51:C587MANXX:4:1101:11564:3422
AATGAACACAAATCATCATTTCACCATGATGATGCAAACGTATTTCAAACAAATTCCATCGTCCAGGCATCTGAATAAGCAAATTTTTTTCTTTTTTTCC
+
@BCCBCFGGGGGFGGGGGGGGGGGGFGCDGGEGGG>FGGGGEGGGGGGGGGGGGDGGFGGGGGGGGGGGGGGGGDGG>FGGGGGGFCEG>GGGEGG<DGG
@HWI-D00524:51:C587MANXX:4:1101:11762:3422
GATTCAGAAGAAAATGAAGGCAGCTCAGGACCGACAAGCCAAATATGCCAACCTCAGACGACGACCGTTGGTATTTGAGGTAGGAGACCGAGTATTCCTG
+
CCCCB>E@GGGGGGEGGGGEFGGGGCGEGGGGGGGGEEEGGGGGGGGEGGGGGGDGGFGGGGG<EGD>FGGGGCGGGGGGGGGFFGGGGGGGFGGGGGGG
@HWI-D00524:51:C587MANXX:4:1101:11969:3439
TACATATCAGTATATAAAATACAAATCCTGTATTTCAACATCTATTCAAACTAGGGTTTAAAACTAAAGTCAAGTGTTTAACCCTACATCTAGTCCAAGT
+
BCCBBGGGGEGGGGGGGGGGGGGGGGGGGGGGGG>FFGGGGGGGGGGGGGGGGGGGGGGGGGGGGGEGGGGGGGGGFGGGGGGEGGGGGGGGGGGGGGGG
@HWI-D00524:51:C587MANXX:4:1101:12445:3302
ATCCTTTCGTAGCCAACGATGCAAGGATCACAAATCTTAACTCGAAATATAAATCGGATGGCTAAATCATGCAAACTCTCAAGTTGAAGATCAAAAGAAT
+
BBBBB@FG/FFGGGGEBGGGGGGGE@:<FGGFGGEGGGEGGGGGGGGGGEGCDCCGGDGGGGGGGGG1BFF>:FGGGFDGGGG@DFGGFGGEGGGGF0FC
@HWI-D00524:51:C587MANXX:4:1101:12425:3479
ATATCTTAGTTGATTGCAACATTCCTACATCATTCCCAATGAGTAGAATGTCATCAACATAAAGCACCAGGAATGTCACAACACTCCCACTGACCTTCTT
+
BCCB@G>D1;?FG1;FGGEBECDG;FFCEEGGBGGGGFGG>GGCCC>FGGGGG1FEGGGGFBFGGGGFFB=EB>DFFGGGGGGF0F@DGEG>DGGGEEGG
@HWI-D00524:51:C587MANXX:4:1101:12649:3301
GGACTGATTATGGAATTGTTATGAATTTTTAGGGTATATTGAATTATACCGGACAGATTTGGATTATGGATTAATTATAGATTGTATTGGATATGAGTTA
+
CCCCCGGGGGGGGGGGGGGGGGGGGGGGGGGGGGGGGGGGGGGGGGGGFEGGGGGGGGFDDGCGGGGGGGGGGGGGGEGCGGGCGGGGFGGGGGGGGGEF
@HWI-D00524:51:C587MANXX:4:1101:13136:3366
AAAGAGGTCAAAGAAAAGAAAAATAAATCAAAGACCCAAAAGAGTGAAAAGAGTGAGGTGGAGAGTTTCTTATTCTTGTATAAACCATTTCATGTACCTT
+
CCCCCGGGGGGGGGGGGGGGGGGGGGGGGGGGGGGGGGGGGGGGFGGGGGGGGFGGGGGGGGGGGEGGGGGGGGGGGGGGGGGGGGGGGGGGGGGGGGGG
@HWI-D00524:51:C587MANXX:4:1101:13926:3252
TTTTCTTGCCTTGCATGTCTGTGCTAGCATGAGATTGATTTTCTTGTTGATTGACATTGTGATGCTAGCATGAGACTATATGTTACTGCTTTAAGATACA
+
CCCCCGGGGGGGGGGGGGGGGGGGGGGGGGGGGGGGECGGGGGGGGGGFCGGEGEGGGGGGGGGGGGEGGGGGGGGGGGGGGGGGGGGGGGGFCGGGGEE
@HWI-D00524:51:C587MANXX:4:1101:13867:3458
AATTCCAACCCCTTTACTCGATATAACCAAATATGGTGTTCCTATATCGAATTCCGTAATGGATTCCATTACTCGATATAACCATACATCCAGTGTCCTG
+
BBBBBGGGGGGGGGGGGGGGGGGGGGGGFGGEGGGGGEGGGGEEGGGFGGGGGGGGDGGGGCGGGG>FEFGFFDBEGGGGGCFEGGGGGGGFEGDGGGFG
@HWI-D00524:51:C587MANXX:4:1101:14071:3262
ACCCTTTTCGAATACTTTTGAAGGGCAGCTGGACCCTCAACAAGGGCTTGTTCAGAAGCCATCTTAGATGAGAAAAATAAGGAATATCGTGCCGTAAACT
+
CCCBCGGGGGGFGFGGDGEGGGGGGFGGGGGGGGBFGG@DGGGGGDGEDGGGGGGGGGGGEGGGFGGGGGGGB:@FD>FGGGGGGGGGGGBFGGGGGGGF
@HWI-D00524:51:C587MANXX:4:1101:14180:3278
ATTGCGATATACAAGACAAGGATAGTTTGCGAGCTATCGTGTTAACACGAAGTTTAGTTAACGCACACCGAAATGTAGCAACTGAAGTTTCATCGTCATA
+
BBBBBGGGDGGGGGGGGGGGGDCGG:FCGDEGGGGGGGGGG:BFF@FGGGG<@<FGEFGGGGB<C/EGGGGGGGGGGGGGGG>FFEGFGGGGGF0CFEGE
@HWI-D00524:51:C587MANXX:4:1101:14062:3419
CAAGATTACGACATAACCAAGAAACTTGAGCATGCTTATAAGTCCATCCAATACGACCCCAACTCGATATCAGCTGTTGATCCGAGACAATACTCAAGGC
+
CCCCBGGGGGGGGFGFGGGGGGGGGDGGFGGGGGGGGGGGFGEGGGGFGGGGGGGGGGGGGGGGGGGGGGGGGFDGGGGGGGGGGGGEFGGGGGGGGGGG
@HWI-D00524:51:C587MANXX:4:1101:14475:3440
GATATAATCGCAAGTGTACGATGTCAAGTAATAACATAGTGTACACGAGTACAAGTATCGTTCCTCCAGAGACTGTATTTCACAATTATTATTTCCAACC
+
BBB@=FGGE=FGGD@FGG>0E@FGGGGCGGGEDCGGGGCFFGEFGGGGD=C@DCD1CGGGEBBB>GGG1CEB:CGGGG1=FCED00FDDGGGE0F;FDFB
@HWI-D00524:51:C587MANXX:4:1101:14581:3257
ATATATCAGTGTCTGGGCGAATCAGCCACAGAATTGACGAATCAGTCAATAATCCGACGAATCAGCCGGTGACTAGACGAATCAGCCAGTCATTTGGCGA
+
CCCCCGGGGGGGGGGGFGGGGGGGGGGGGEGGGGGGGGGFGGGGGGFGGGGGGGGGGGGGGGGGGGGGDGGGFGGGG>GGGGGGGGGGGGGGEDFGGG@<
@HWI-D00524:51:C587MANXX:4:1101:14622:3395
GTATGGCTCACATGGATCTAATAGTGTTGGCGATCGATCATCCTTATTTATTGTTGAATGTCATATTATGATATATGCGATATATAGTAGTATGCATGTA
+
CCCCCGGGGGGFGGGGGGGGGGGGGGGGGEDGGG=DGEGGGFBDGGGGGGGGGGGGGGGGGGGGGGGGGGGGGGGGGGGGGG<GGGGGGGGGGGCCGGGG
@HWI-D00524:51:C587MANXX:4:1101:14994:3272
CCCACACAACTGACAAAACTTGAGTGTGGACCTATGATTTGCTTATCTCGGGCAATGAAAATGCGAAGACACAAATAAATTTATCTCAATAAATTAAGAA
+
CCCCCGGGGGGGGGGGGGGGGGGGGGGGGGGGGGGGGGGGGGGGGGGGGGGGGGGGGGGGGGGGGGGGGGGGGGGGGGGGGGGGGGGGGGGGGGGGGGGG
@HWI-D00524:51:C587MANXX:4:1101:14924:3491
GAGAGTTTTTGTGTTGCTGCGATTTTTGTATTTTTAATTTGTAGAAATGATCTATACAAACTTTTGAGTGATTTATGTTAGCTGTTTATAGCCACTGGAA
+
CCCBCDGGGGGGGGGGGGGGGGGGGGGGGGGGGGGGGGGGGGGGGGGGGGGGGGGGGGGGGDEGGGGGGGGCGGGGGGGDCGGGGGGEGG>FEGBGDFGG
@HWI-D00524:51:C587MANXX:4:1101:15015:3297
ATTGAGATGCTATAGGTTGATGTATTGGTTGGTTTAATGGATTATTTGACTTGTATTTTTGGATATAGAGTTGATTTTGGTGTTATTTATGGATTATTGT
+
CCCCCFFFGGGGGGGGGGGGGGGGGGGGGGGGFGGGGGGGFCEGGGGGFGGGGGGGCGGGGGDEEGGGGGGGEGGC@@GGFDGDFGGCFGGG:BG>DEFG
@HWI-D00524:51:C587MANXX:4:1101:15133:3406
CACCAGTTTGCTTCATTGCTTCAAATTCATCTCAAAACTGGTTATGGCATAAAAGATTAAATCATTTAAACTTTAAATCCATTGCTTATCTGAGTAAACA
+
CCCCCFGDGGGGGGGEGGFGGGGGGGGGGGGGFGGGGEGGGGGGGGGGGGEGGGGGGGGGGGGGGGGGGGGGGGGGGGGG>FGGGGGGEGGGGGGGGGGG
@HWI-D00524:51:C587MANXX:4:1101:15852:3418
CAATAGCACTGGTATTGTCACAGAAGATAGGTGATTCAGAGGCTTGAACTCCATAGTCTTTGAGTTGTTGTTGCATCCACAATATTTGAGAACAGCAGCT
+
CCCCBGGGEGGGGGGFGGGGGGGGGGGGGGEGGFGEGGGGGGGGGGGEGGGGGGGGGGGGGGGG:@GGGGGGGGGGGGCCGGEGGGGGFGGGGGGGGGGG
@HWI-D00524:51:C587MANXX:4:1101:15930:3420
ATCTTTGAGTATCGAGAATTTCCTTTGATGATGATGTAGAATTACTGGGCAAAAGTTAAGAGTCCAACTCACTTGAGGATATTAGTGGTGACAAAGAATA
+
CCCCCGGGGGGGGGGGGGGGGGGGGGGEGGGGGGGGGGGGGGGGGGGGGGGGEGGGGGEGGGGGGGGGGGGGGGGGGGGGGGGGGGGGGGGGGGGGGGGF
@HWI-D00524:51:C587MANXX:4:1101:16228:3340
GAAGAACTTTCTGGTGCGGAGAGTGGGGACGGAGATAATCTTGAGCAATAAGTCAATGGAGGGCCGCATAAATGAGAGTTTCCTATAAACGAAGAAATGG
+
CCCCCGGGGEFGGGGGGGG<DGGFGGGGFGGGGGDFGGGGGGGGGGGGGGGGGGGC:FGGGGGGGGGGGGGGEGEGGGGCFGGGGGGGGGGGGGBEGGGG
@HWI-D00524:51:C587MANXX:4:1101:16186:3411
CTCACCAACTTCATCCCAATGAACTGGGGATCTGCACTTCCTCCCGTACAACGCCTCATAGGGAGCCATACCAATAGATGCTTGGAAGCTGTTGTTGTAT
+
BBAABGFGGGGGGGGGGE;GGGGGG::EGF>F>DCFGGCFFDGGG/EGGGGGGGGGGGEC>CFGGBGGFEGEGGGGGDGGGGGGGGFGGGGGGEFEGGGG
@HWI-D00524:51:C587MANXX:4:1101:16010:3425
ATTCATCTCAGATTCCATTGCTTCAAGCCATTTGGATGAATCGGCATCAGATAACGCTTCCTTGAAGGTCCTTGGATCACATCCAAGGTTAGGCTCATCA
+
CCCCCGGGGGGGGGGGGGGGGGGGGGGGGGFGGGGGGGGGGGGGGGGGGGGGGGGGGGGGGGGGGGGGGGGGGGGGGGGGGGGGGGGGGGGGGGGGGGGF
@HWI-D00524:51:C587MANXX:4:1101:16209:3462
AATTTGGAGAGATGATTTTGTCAAGTATTAGATCCAACCCTACCTATATTCATAGTAGAAAGTAATACTCTTAGCATAAAAAATAATATATTTATGGATG
+
BCBBCGGGGGGGEGGGGGECGGGGGGGGGG@FEGGGGGGGGGGGGGGGGGGGGGGGGGGG1FGGGGGGGGGGGGGGGGGGGGG>BCEGGGGGGGGGGGG0
@HWI-D00524:51:C587MANXX:4:1101:16419:3261
GAGAATTACAGAAGCATCGGCGCACATGCGCGACTTGAATGCGCGCACATGCGCGACTTGTCCAGAACCTTCGGCGCATATGCGCGAGTAGATACGCACA
+
CCCCCGGGGGGGGGGGGGGGGGGGGGGGGGGGGGGGGGGGGGGGGGGGGGGGGGGGGGGGGGGGGGGGGGGGGGGGGGGBGGGGDGGG;DE6EEGGGGGG
@HWI-D00524:51:C587MANXX:4:1101:16385:3402
AAATTAGGAATGTCAATGTAAACCGAAAACATGACGAAAAACAGAGAATGCCACCTTTTAAGCACGAGAACTCGCAGCAAAATTATCAGCACATACATGC
+
CCCCCFGGGGGGGGGGGGGGGGGGGGGGGGGGGGGGGGGGGGGGGGGGGGFGGGGGGGGGGGGGGGGGGGGGGGGGGGGGGGEGGGGGGGFFFDGGGGGG
@HWI-D00524:51:C587MANXX:4:1101:16996:3276
ATATCGTCCTTTTCCAAAGTATTTTTGAAGTGTTTCAAAAGGATCTTATTCATGGAATCCTATTTCAACATGTATTATATTTTGCCAATTGTATTTCTCA
+
CCCCCGGGGGGGGGGGGGGGGGGGGGGGGGGGGGGGGGGGGGGGGGGGGEGGGGGGGGCGGGGGGGGGGEGGGGGGGGGGGGGGGEGGGDDGGGGGGGGG
@HWI-D00524:51:C587MANXX:4:1101:17013:3261
TATCCACTGCCGCATACATAAGATCCCTGTTCATAATTTAACAGGCCAGTTGATCCACGTTCATAATTTAACGCTTCACAACCACGATCTAACCCGTTCA
+
CCCCCGGGGGGGGGGGGEGGGGGGGGGGGDGGGGGGGGGGGGGEEGGGGGGGGGGGGGGGGGGGGGGGGGGGGGGGGGGGGGGGEGGG>GGGGGGGGGGG
@HWI-D00524:51:C587MANXX:4:1101:17108:3311
AACTGTCACGCCCCGAAACTCGGGATTGATACCGGCGTTGTTTAACAATCACACAATCGAAACAAAAAGCCTTTTGTAGCACAGTGTATACCAAAACCAA
+
CCCBCFGGGGFGGGGGGGGGGGGGGGGGGGGGFGGGGGGGGGGGGGGGGGGGGGGDGGGFGGGGGGGGGGGGGGGGGGGGDGGGGGGGGGEGGEGGFGGG
@HWI-D00524:51:C587MANXX:4:1101:17052:3360
TTTAGAAAAAATTTTAAAATCACTTAATGACAAAGAAGAAAATAAAAAATCCCCAAGTACTTCAAAAAATACTTACGACTTAACTGAAATATTAGAGAAA
+
CCCCCGGGGGGGGGGGGEGGGGGGGGGGGGGGGGGGGGGGGGGGGGGGGGGEFGGGGGGGGGEGGGGGGGGGCCGDEGGBFGGGCDGGGEGEDGGGGGGG
@HWI-D00524:51:C587MANXX:4:1101:17168:3419
AAACTCTAAGGTCTTCCTCTGCCCCGGGGGGGGATGAATACTTCCCATTGTGGAAAACCAAGCAACATTCGGGGCATCGGAGGGAAGAGAGCTCGGAGCT
+
CCCCCGGGGGGGGGGGGGGGGGGGGGGGGGGGGGCDGGGEGGGGGGGGGGGGGDGGGGGGBGGGGGGGGBGGGGDGEGGB/CAGCGGGGGGGG=CG@GGB
@HWI-D00524:51:C587MANXX:4:1101:17850:3348
TATTTAAAACGTCTTCCTAGTTATATTGCGAATCTTTTAGATAAACCTCTTAAAGAATTAGAAGGCCTAGTTTATTGCGATGTGTGATTTGATCAAAATT
+
CCCCCGGGGGGGGGGGGGGGGGGGFGGGGGGGGGGGGGGGGGGGGGFGGGGGFGGGGGGEGGGGGGGGGGGGGEGGFGGGBDGGGGGGGGGEGGGGGGGG
@HWI-D00524:51:C587MANXX:4:1101:18128:3254
CATCTATTCTTCAATTTCATGTGCAACTCAGTTTTGCATTGGTTTTCTGGTCCTTTTGGTTCTTAGTTAAAAAAATGTGGGTGGATTAAGCTGAAGTTGT
+
CCCCCGGGGGGGGGGGGGGGGGGGGGGGGGGGGGGFGGGGGEFGGGCGFGGCGGEGGGGGGCFGGGGGGGGGGGGBGFGGGGGGEEGGEGGGGGGGDDCG
@HWI-D00524:51:C587MANXX:4:1101:18020:3306
ATGTGTACAGACATATTTTCATGTACTTGTGTTTCAGATTTGATTGCATTATTGATATTATATGTTAAACAAGTACAGACATATTTTAAAATTGTTCCAG
+
BCBBCGGGGFGGBGGGGGGGGGGGGGGGGGGGGGGGG>FGEG1FGGGGGGGGGG>FGGEGGGGGGGGGGGGG1FGFCGFG>>FBFFCGGGEGG0EEFGG>
@HWI-D00524:51:C587MANXX:4:1101:18010:3439
ACTGAAACTCTTAGTATTTTTACACTTTTATGAGTACGCAACTGATATAATTTTCTAAGCACAACTGATCTAAAAAGACCGAATATAGTACGATAAGTGC
+
CCCCCEGGGGGGGGGGGGGGGGGGGGGGGGGGEGGGGGGGGGGGGGGGGGGGGGGGGGE1GGGGGG>FFGGGGFG>DGGGGGGEGGGGGGGDFGG<FGGF
@HWI-D00524:51:C587MANXX:4:1101:18403:3270
ATAGTACATATCAAAACTAAAATCAGTAAACGGATCAGAATACATCGAATACAATGGAACAGATGTCATAGAATCAAACAAATGCGGATACGAATCTCGC
+
CCCCCGGGGGGGGGGGGGGFGGGGGGGEGGGGGGGGGGGGGGGGGGGGGGGGGGGEFGGGGGECFGGGGGGGGGGGGGGGGGGGGBGGGGGGGGGFGGGG
@HWI-D00524:51:C587MANXX:4:1101:18294:3432
AAAATATTTTTGTGAGGATTGTGCATTATTATCATTACTCCAACTAAAATTAGGATGATTTTTCCATCCAAGATTATATGATGGTGAAAAAGAATCTAGT
+
BBCBADGGGGBEFG>FGGGG>FCGE>DEG:FGGEGGGGG1F>GEF1F@>F@F>@DGE1FGGGFFC>FC=1=E@EF1E<C1<::1C0BFFF>BBGGFGD>=
@HWI-D00524:51:C587MANXX:4:1101:18542:3304
AAAGGAGAAATCTTCAGGAATACTCTGTCTCCTGCTTCAAATACCAACAGTCTACGTCTGATATTAGCATATTTCGCTTGTCTATCCTGTGCCGTCTTCA
+
BBBBBGBGBDGGGGEGCGCGGGGGGGCFCGFGEGGGGEGGGGCF1=FGFGGGGGG@EGEGGGGFGGGGGGC1>FGG</DBGGGGE:FCGFCGG/=B>FF>
@HWI-D00524:51:C587MANXX:4:1101:18803:3251
AGGAATTGGTTAATCGTCCAGTAACAAATACGAGTAGTAGATTTTATTCGCTGAAAGAAAGCGAAGAAAGAATAAAATAAATTGAGGATATCAATCTAAA
+
BCCBCGGGGGGGGGGGGGGGGGGGGGGGGGGGGGGGGGGGGGGGGGGGGEGGGGGGGGGGGGGBGGGGGGGGGGGFGEGGDFGGGGGGGGGGGGGGGGEG
@HWI-D00524:51:C587MANXX:4:1101:19118:3270
AGATTAACCAAATCTGCTTGTTTCATTCCGTACAGAATGACGTATAGACAAGATCAGATGGCGGAGATTTATATTCGAGAGGTAGTCAGATTACATGGAG
+
CCCCCFBEEGGGGGGGGGGGGGGGGGGGGGGGGGGGGGGGGGGGGGGGGGGGGGGGGEGGGGGFEGGGGGGGGGGGGFGGGGGGGGGGGEGGFGGGGGDG
@HWI-D00524:51:C587MANXX:4:1101:19275:3327
ATCGAGCCGAGCTCGAGCTTTATTTAACGAATATATGAATGGCTCACGAGTTTATTCAAGCCTTTATTGAGCCTAAACAAGCTTAATAAATATGAATTAT
+
CCCCCGGGGEGGGFGGGGGGGGGGGGGFGGGGGGGGGGGGGGEGGGGGGGFGGGGGGGGGGGGGGGGGGGGGGGGGGGGGGGGGGGGGGGGGGFGGGGGG
@HWI-D00524:51:C587MANXX:4:1101:19383:3480
GCTTTATTTATACGAGACTTTTGTTTAAAAAAAATTTAAAAGCTGGGAGGATTTTTACTATTTACTAAGTGATGACCATATCACTCTTCTACTCAAACCC
+
BCCCCGGGEGGGFGGGBGGGGGGGGGGGGGGGGGGGGGGEGGGGGBGFGGCGGGGGGGGGGGGGGGGGGGEGEGGEGGGGFFFCGGGGEGGFGGDGGGGB
@HWI-D00524:51:C587MANXX:4:1101:19990:3467
ATATTACTCATTTTTTTAGTAATACTCAACAAAAAGGAAGTTATAACTTCTCCAAATTTATTATTAAAAAGATCATATCTATAGAAGAATGGGGTATATC
+
BCBBBGGGGGGGGGEDGDB>BDEGGGGGG>>FGBF<GBG@FGGGGG1FF>E11EFDFF>FFFGGG>FGGEFGGGGEGDCGGEDC0EEF;FFCF/E>CGC0
@HWI-D00524:51:C587MANXX:4:1101:19935:3475
AGTTACAGGGGTCTTCGGTATACTTGAAGATTGATTTGAGATCAGGGTATCATCAGCTCAGAGTTAGAGACGTTGATATTCCGAAGACTGCATTCCGAAC
+
BBBBCEDGFDABBGGGGGGGGGGGGGGGGGGGGGGGGGGGEGGGGGEGGFCFFBCBFGGGGGGGGGGGGFFGEGGGGDGCGGGGGGGGGGGGGGGGFGGB
@HWI-D00524:51:C587MANXX:4:1101:20077:3344
ACGTTTTACGCAGGCCTCCAAATGACATGAAACCAATTGGAGATGCAAGCCAAGACATAGGGCTACAACGTTCATGCTTCCACTTTTTCGGATTATGAAA
+
CCCBCGGGGGGGGGGGGGGGGGGGGGGGGGGGGGGGGGGGGGGGGGGGGGGGGGGGGGGGFGFGGGGGGGGGGGGGGGGGGGGGGGGGGGGGGGGGGGGG
@HWI-D00524:51:C587MANXX:4:1101:20035:3447
AATGGCTCCAGATGAACTCAAGGAGCTAAAAGAACAAGTCTAAGAGTTGTTAGACAAAAAGCTTATTATGTCAAGTGCATCTCATTGGGGAGCTGCAGTC
+
@BBCBGGGEGEG>FGGGGGGGGGEDDFGGGFGGGGGGGCFGGGGGGGGGGGEGGGGGGBGGEGGGGGGFFGGFGGG11FCGGGGG0>C>CFGBDDCEGGG
@HWI-D00524:51:C587MANXX:4:1101:20386:3394
CCTTCCTGTATAACATTTAAATCTGCACCACTATCTATCATAGCAATAAAATTCTTTTTATAAGAATTATCAATTAATAAAGTAATATTAGTATACCATT
+
CCCCCGGGGGGGGGGGGGGGGGGGGGGGGGGGGGGGGGGGGGGGGFGGGGGGGGGGGGGGGGGGGGGGGGGGGGGGGGGGGGGGGGGGGGCGGGGGEGGG
@HWI-D00524:51:C587MANXX:4:1101:20469:3398
GTAATTTGGACCAATAAAACGGTTGGCTGATTCTAGAGCTTCAGGAAGGGTTTTAAAACTTTTATAAAAAGAATTTTGATCATTTTTAATAACTTCAACC
+
CCCCCGGGGGGGGGGGGGGGGGGGGGGFGGGGGGGGGGGGGGGGGGGGBGGGGGFGGGGGGGGGGGEGGGGGCBF11FGGGGGGGGGGGGGGFGCF>EDD
@HWI-D00524:51:C587MANXX:4:1101:20531:3384
AATAATATTTATTCTTATTTGGGTTTACTCTAATTAGCTTAATTCATTTGATCAACACCTTGATCAAGAATTTCAAAACTCATTTATGATTGCACCCATC
+
BBBBBGGGGGGGGGGGCGGGGEGGFGGGGGGGGGGGGGGGGGGGGGGGGGCGGGGGGBGGGGGGGGGGGGGGGGGF@G>DGGGGGGGF>0C=FCGGFGGG
@HWI-D00524:51:C587MANXX:4:1101:20643:3471
CAAAAGCATTCACTTTCGACAGGTGTTTGGGTTCTTTTTGTTCAAGAAACTCGGGTCCCAGATTTCGCTCTGTCTCGGAGCCGAGATTTGACAGTGAAAA
+
CCCCCGGGGGGGGGGGGGGGGGFEGGGGGGGECGGGGGGGGGGGGGGGGGGGGGGGGGGGGGGCGGGGGGFGDFGGGGGGGGGDCBGGGECGGGGGGGCF
@HWI-D00524:51:C587MANXX:4:1101:20919:3251
CTTTGATAAAATTCAAATCTAAAGATCTTCCACGAAATTACTGAACGAGTCTGTTCTAAAGCTCCTTTGGTTAGTAACCACCATCTTCTTGCATTGTCTT
+
BBBBBEGGGGGGGGGGGGGGGGGGEGGGGGGGGGGGGGGGGGGGGG>GBGGGGBGE1FGDGGGGGGGGGGGGCGGGGGGGGGGGGGGGGFEGDGGGGGGG
@HWI-D00524:51:C587MANXX:4:1101:21094:3398
AATCAATCCTTTTCCTGATATATATAATCAATCCTTTTCTTGACATTAGGTGGTAGTTCCTATAACTTAAGAAATTCATGGATTTTGGATATAAGGGGGA
+
BCCCCGGGGGGGGGGGGGGGGGDGGGGGGGGGGGGGGGGGGGFGGGGGCGFCGGCDGGGGGGFGGD1EGGFGGGEFEGGG>EGGGGGB0CFGGECFBGGG
@HWI-D00524:51:C587MANXX:4:1101:1263:3691
AAATACCATATTAAGTTCTTGTTTGTAACTGTTACCTGCAATCACATACGTAATATAACTTGGTACCCATATCTATTTGGGTCCTGGGCTGATTAGTCCC
+
CCCCCGGGCGGGGGGGGGGGGGGG1<FEFGFGCF>FCC@GEGG@G>1FGGGGGEGGGGGCFF:E1FEFCGG@GGG@@@F1//><FE>:EGDGGGGGEGGG
@HWI-D00524:51:C587MANXX:4:1101:1652:3711
AATTCAATTACAAAGCCACAAATGCGTTATCCAACACCATAGACACATTATTTACATATGAAAACTCGACGAAAAACAACATTGTCCCGTGAGATTTTTC
+
AABB01ECFGGGGGGFGGGGFGEGGGGCBGFGG@FFFGBG>FGGGGGGGGC1:=FGGGGGG1DCFCD/F/9EEGGGDGGGGGF>:0CFD0FBGGG@0@FC
@HWI-D00524:51:C587MANXX:4:1101:2209:3548
TTCATTGGAGGCATTTTATGTCTCATTATTATTGAAAAGAGAATACAAGAGAAAGATAGAGTTTCAAATTCCATGTTTAAATACCAGAGAGATTTCAAAT
+
BCCBBGGGGGGGGGFGGGGGGGGGGGGGGGGGGGGGGGGGGGGGGGFEGGGGGGGGGGGGG>GGGGGGGGEGCGCFGGGFF@GGEEFGGGGBGCCDGGGE
@HWI-D00524:51:C587MANXX:4:1101:2405:3701
GCGGTACTTTTCTACCGCCCGAGCGCCGCCTATTTTTGGAAAGTGTTATTCGCGATTTCTTGCCTGATTTGAGAAGGGGGAATGATATGGTAAGTCTTGG
+
BBBBBGGFGGGGGGGGGGGGGGGGGGGGGGGGGGCGGGBGGGGGGGGGGGEBG/ECFFGGEGGG>FFCFGD@FGGGGGGGDGGGGEGFGGGEGGGE/CE@
@HWI-D00524:51:C587MANXX:4:1101:2424:3703
ATTATCTATTGGATAGAAAAGGGGAGATGATAGAACTCGAAGAAGTTCGAGAGAAACCCACAATTATAGAACCCACACCCGATGAGCCAAGAGAGGAGAT
+
CCCCCGGGGGGGGEGGGGGGGGGGGGGGGGGGGGGGFEGGGGGGGGGGGGGGGGGGGGGGGGGGGGGGGGGGGGGGGGGGGGGGGGGGGGGGGGGGGGBG
@HWI-D00524:51:C587MANXX:4:1101:2794:3618
AATTGCCTTTTTAAGTTCAAGGTTTCTTTTCATTCTATAATTGAGCTTGTGCAAGATATATTAGTCCAAACTTTAATCCAAGCATAGATTCTTGCTCCTG
+
CCCCCFGFGGGGGGGGGGGGGGGGGGGGGGGGGGGGGGGGGGGGGGGGGGGGGGGGGGGGGGGGGGGGGGGGGGGGGGGGGGGGGGGGGGGGGGGGEGGG
@HWI-D00524:51:C587MANXX:4:1101:3442:3508
CATTTTCTTCAAGAAAATCGTGAAATCGTTCCACGTTCGTTCCGGATCAACCCTCGAATCCTTCCCGCTTTGGTATCGTCGTTTCGGTAACTTTAAATAT
+
CCCBCGGGGGG1>FGGGGGGGEGEGGGGGGE@BFGGGGGGGGGGAGGGGGGGGBFGGBGGGGGGGGGGGGEEGFFDGGGGGCCBFG<FBGGGGGGGGGGG
@HWI-D00524:51:C587MANXX:4:1101:3541:3522
TTATTATTAATAACTTTTGGCAAATTAAAAACCAAAATATATGCTAAGACCAGATTTCTAAAATTCACACATACTAATAATAATAATTTAAGAATTTTAC
+
CCCCCGFGGGGGGGGGGGGGGGGGGGGGGGGGGGGGGGGGGGGGGEGGGGGGGGGGGGGGGGGGGGGGGGGGGGEEGGGEGGGGGGGGGGGGGGGGGGG0
@HWI-D00524:51:C587MANXX:4:1101:3749:3726
ATACTAATTTACTCCTGACCACTCCATTATCTATAGCAATAATAGGAATACTATAGCAATAGCATAAAAACCCTCTGGGGCGGAAGGATTCGAACCTCCG
+
CCCCCGGGGGGGGGGGFGGGGGGGGGGGGGGGGGGGGGGGGGGGFGGGGGGGGGGGGGGGEFFEGGGGGGGGGGGGGGGGGGGGGGGGFGEGGGGGGGGG
@HWI-D00524:51:C587MANXX:4:1101:3867:3505
TGTTAGGTGAAGGGTGGGCCCACATATTAAATAAAATAATATAAAACCACATCCCACATCGGAAAATTTATAAAATTGAACGAGAGAATTAACTATAAAT
+
BBBBBEGFGGGCCGGGGGGGGGGGGGGGGGGGGGGGGFGGGGGGGGGGGGGGGGGGGGGGGGGGGGGGGGGGGGGGGGGGGGGGGGGGGGCGGGGGGGGG
@HWI-D00524:51:C587MANXX:4:1101:3972:3528
ATGTTTTTTCATCTTATTTTTCGATTGTGTATTTTCTTCATTTCAGGTGTGTAAGATGTAAAAGGAATTGGAACTTGTTTGTTTATATGTTTTATTTCAG
+
CCCCCGGGGGGGGCDFGGFGFCDGGGFGGGGGGGGEGGDDGGGED@GGGGGGFE1<F>FC1BEG<EFCF:@11:BFDFGGGGGG>FEGGCGGGFGGGCGC
@HWI-D00524:51:C587MANXX:4:1101:4012:3640
ATACTTACCAACAGCATAACCAAATAGATTTATCAGTGTCAATTTTGTGTCCGCAAAAAGAAGGGCTGACAGTAGAACTACTACCCAGTCCTTCACGACC
+
BCCBBGGGGGGGGFGGCGGGGGGGGFGCDGGGGFCGEGGGGGEFGGGGGGGGG@GG@E0/CGGGGBDDGGGGGGGCF>D:FGGEGGC0EG>CF0FFEGEC
@HWI-D00524:51:C587MANXX:4:1101:4527:3601
ATATATTGGCATGCGAAATCTTCAGAAAAGGGGAAAGAAATCGTGGGTTTAGGGAAAAGCTTCGTTCTTATTTTCTTAAATTGATTTGCGAGCAAACCGT
+
CCCCCGGGGGGGGGGGGGGGGGFGGGGGGGGGGCGGGGGGGGGGGGGGBFGGGGGGGGGGEGGGGGGGGGGGGGGGGGGGEGGFGGGGGGGGGGGGGGGG
@HWI-D00524:51:C587MANXX:4:1101:4969:3541
ACTCCAGTTCTATCCAAGTCGATATAACCAAACATCCAGTGTCCTGACCTAACCTTCATGGACTGTGGTCCTATCTCCAATACACTATCTTGTGACATCG
+
ABBBCGG11=FGGC1FFGGFGD;=E@GGGGGG@:E@GGGGGG1FGGGCGG>DG@GGGGGGGG>FFGGGGGGGGGCGF@FDGCFGGGCGGGEGGD@FDFF>
@HWI-D00524:51:C587MANXX:4:1101:4928:3656
ACTCAATGTCGGGTGCGATCATACCAGCACTAATGCATCGGATCCCATCAAAACTCCGAAGTTAAGCATGCTTGAAAGAGAGCAGTACGAGGATGGGTGA
+
AAAABFGEGG>C<FAFGGGBGGB:EDGFGGGGGGGGGGGGGGGGGGGGGGGGGGGGGGGGGGG>CGEGGBGGGE@D:G0DFGGGGGGGGGGGGGGGGGGG
@HWI-D00524:51:C587MANXX:4:1101:5037:3658
GATCAAAAAGCTGCTATAAACCCACACGTAAACAAAAATTTTGAATAAAACAAAAAAGGTAACCACGTTCTCGTTAGTTAAGTTAGTTAATTTATTAATT
+
B@A0AFFEGGBGGGGGGGGGEGGGGGGGGGGGGGGGGGGGGGGGGGGGGGGGGGBBGGFGGGGCB09C11FGGCGGGGCGDGBB00E@EFGGGGGG>BGG
@HWI-D00524:51:C587MANXX:4:1101:5085:3693
CAAGAACTAAGTTTGTGGTGTTCTTGTGGGTTGTAAGTGGAATTCCTCCCTTTTTGCTCACATGATGTTATATGTATTGTGTTTAAATGGTTTTATGTGT
+
CCCCBGGGGGGGGGGGGGGGGGGGGGGGGGGGGGGGGGGGGGGGGGGGGGGGGGGGGGGEFFGGGGGGGGGGGGGGGGGGGGGGGGGGGGGGGGGGGGGG
@HWI-D00524:51:C587MANXX:4:1101:5720:3644
ATTAGAAAAATATTAAATTTCATCAAAACAGGCCACTTATGCTACTAACTAAGTTGAAAAATATTTCTATTTAACAATACATTAAATGTGGCAATTCAAT
+
CCCCCGGGGGGGGFGGGGGGGGGGGGGGGGGGGGGGFGFGGGGGGGGGCGGGGEGE>GGGEGGGGEEGGGGCGGGGEGGGGGFECGEFGGGGGGGCFEFG
@HWI-D00524:51:C587MANXX:4:1101:5640:3704
CATCTCTTGTAATCATCTCTCAGTTTAAAGCAGTAGGGTTTGATATGACCAGGTCTAAAACAATAGTGGCAGATAAAGTGGCGTTTTCTGGATTTGGACT
+
B@A0B>>EFFGGDGFG1@FCG@B11=BFFECG@:EFGGCDGGGGGGGE@GG>ECBC>FG>@GGGGGGGGDGGC@GG>FFDFGG8/9FCGGG@DEGEGEGG
@HWI-D00524:51:C587MANXX:4:1101:5777:3557
AAGAAAATGAAGGCAGCACAAGACAGACAGGCCAAATATGCCAATGTTCGACGTAAACCGTTGGTATTTGACGTCGGAGACCGAGTATTTTTGAAGATTT
+
CCCCCGGGGGGGGGGGGGGGGGGGGGGGGGGGGGGEGGGGGEGGGGGGEGGGGGEGGGGGFGGGGGGGGGGGGGGGGGGGGGGGGGGCGGGGGGGGCGGG
@HWI-D00524:51:C587MANXX:4:1101:5989:3685
CATAAATAAATAGTCTTAAAATCTTTAATGTAAATCATGAATCATAAATCGTAAATGCGTAAAAAGTAGAAGCGATGGTCTTTGGGTTGTGTGCACCTTC
+
BCBBBFEGGFGGEGGGGGGGGGGGGGGGGGGGGEGGGGGEGGGGGGGGGGGGGGGGGFGGGGGGGDGGGGGEGGGG/FGGGGGGGBGG/ECFGGGGGBGC
@HWI-D00524:51:C587MANXX:4:1101:6249:3661
GGTTGTGAACCACAGATTATGTATTTTACTCAATCATTTGGTTTGTTATATTTATAATTATTAGTATTATATGTCGGACCTGGGGCCCCACAGTATCTCT
+
CCCCCFGBGEGGEFGGFGGFEGGGGGGGGGGGDGEBDGGGGBGGGGFGGGGFGGGFGGGGGGGGGGGGGGDGCGGEGDGGFGE=<<AG<8EBGGGGGCDG
@HWI-D00524:51:C587MANXX:4:1101:6284:3512
AATATATAGTATGCCAACTATTCTTGATCTACGCGTAAGAAAGTCGATATCTTTAGTTTTATCAATAAATTGAGGAAGCCATGTCAACAAATTTCCTTGT
+
CCCCCGGGGGGGGGGGGGGEGFCGGGEGGGGGGGGGGGGGGGGGGBGFGGGGDGGGEGGGGGGGGGGGGGGCD>CDGFGGGGGGGGGGGEGGGGCGGGGG
@HWI-D00524:51:C587MANXX:4:1101:6509:3510
AAGCTCGTGAAGAACCGAATAGAAAGATGTAAAGTTTGCTGCAGAAAAACGGTTCGGATGTACAGGGAACCGATTGAATAAACCTCCAGTAACAATCGAA
+
CCCCCGGGGGGGGGGGGGGGGGGGFGGGGGGGGGGGGGGGGGGGGGGGGGGGFGGGGGGGGGGGGGGGGGGGGFGGGGGGGGGGGGGGGGGGGGGGGGGG
@HWI-D00524:51:C587MANXX:4:1101:6646:3664
AGAACTCAACTGATGAGATCATTATAGCTGGAAATCGTAGTGGCAATACTTACAAAGTCAGTTGGACTAATCCACCTAATGAACCAGTATGTTTTGTAGC
+
BBBCBGGGGGGGGGGGGGGGGEGGGGGGGGGGGGGGGGGGGF0FFGGGGGGGGGGGGGGGEGGGGGGGGGGGEGGGGGGGGGGEGGGEGGGG>FGGGG0F
@HWI-D00524:51:C587MANXX:4:1101:7182:3623
GTGGTGATCAGTTGGACCTTTGATTTATTAACCTTTATTTTTTTGATTGACCTCCCCCTTTCTTTAATTCACAGGGGGTCAAATTTGAATTACTGTGCAA
+
CCCCCGGGGGGGC>CGGGGGGGGCFFGCGGGGGGGGGGFGGGGGEGGGCGGEGGBBGGGG><BFGGDCD11=CG>G@/CBGDBF>F;0<FGGGEG@FC08
@HWI-D00524:51:C587MANXX:4:1101:7066:3631
CAACCCTTTACAGAACCATTGCTCTGATACCAACCTAAAAAGCAATAACTATGAAAAGTAGAGCCCATATTATAACCTCTCAAAAACCACTCATAAATAA
+
CCCCCGGGGGGGGGGGGGGGGGGGGC1FGGGGGGGGEGGGGFGEGGGEGGGEFGGGFEGCFGGEGGGGG>FCGGGGGGGFGGGGGGGGGGGGGGGGGGGG
@HWI-D00524:51:C587MANXX:4:1101:7444:3647
GTCTCGGAGAGAGGCTCGGTGAAATAGACATGTCTGTGAAGATGCGGACTACCTGCACCTGGACAGAAAGACCCTATGAAGCTTCTCACTGTTCCCCGGG
+
CBCCCFGGGGGEGGGFGGAFGGGGGGGGGGGGGGGGGGGGGGGGGGGGGGEGGGGGGGGGGGGGGGGGGGGGGGGGGGGGGFGGGGGGGGGGGGGGGGFG
@HWI-D00524:51:C587MANXX:4:1101:7297:3662
TGTTTATCACATTTGCCTGTAATCCAAAATGGCCAGAAATTGTGAGATTTATCGAGCACTATGGGTTGAGGGCTGAAGACCGTCCAGATATTGTTTGCAG
+
BBBBBGGGGGGGGGGGFCGFGG@FGGGGGGCGGEGGBGGE@FGF>1BF:CGGG0DFGGDGG>FGGGDBGGGGGEBFGGGEFGGBGGGGG>F@GGGGE@FG
@HWI-D00524:51:C587MANXX:4:1101:7301:3739
CAAAACATGTACCCATTACCAAGATCTCTTTTTTATTCGGTACACTTTCTCTTTGTGGTATTCCCCCTCTTGCTTGTTTTTGGTCAAAAGATGAAATTCT
+
CCCCCGEGGGGGGGGGGGGGGGGGGGGGGGGGGGGGGGGGGGGGGGGGGGGGGGEGEGGGGGDFFGGAGGGCGG>@FCGGGDD>>0FGF>BGGGGGGEDG
@HWI-D00524:51:C587MANXX:4:1101:7901:3508
CACTATCCTCATAAATGTAGCAGTCATGTTAACTCTCACAACTTTCAAATACGAAATCCACTTATAAACATCTTTATAAGCCATATATTTTTATTTTCAT
+
BABBCFGGGGGGGGCGGGGGGGGGGGGG@GGGGGG1FGGGGGGGGGGGGGGGGGGBGGGGFEGGGGGGGGGGGGGGGGGGGGGGGGGGGGCGGGGGGGEG
@HWI-D00524:51:C587MANXX:4:1101:7774:3514
ATATTATCAAGCAAGACAGAAGATTATAGACCAGGTAAAACGAAAGGAAAATATTTAACAAACCAGAAGCGTTAAAAGTAAATGTATACAAACATTACGT
+
CCCCCGGGGGGGGGGGGGGGGGGGGGGGGGGGGGGGGGGGGGGGGGGGGGGGGGGGGGGGGGGGGGGGGGGGGGGGGGGGGGGGGGGGGGGGGGGGGGGG
@HWI-D00524:51:C587MANXX:4:1101:8468:3525
GCCAGCCTCCGAGACAGCAGGCCAGAGTTTTTGCATTGACTGAGGAGCAGGCACAGGATGCACCTGATGATGTTGTTGCAGGTAACTGTTTGCTTTCTAG
+
BBBBCGGGGGGGGGGGGGGGGGGGFDGFBFGGGGGGGEGGGGGGEGGGGGGGGGGGGGGGGGGGGFEGGGGFGGGGGGEDEFFGGGGG0EGGEGGGGFGG
@HWI-D00524:51:C587MANXX:4:1101:8301:3673
GACCCCAATCTTGTCCCACCTGTTGTCATGCACACATACAAAACAAGACAACAGCCGGATACTCCGGTGAGAATAAATCCCAGTATAAAAAATGGTAAGC
+
CCCCCGGGGGGGGGGGGGGGGGGGGGGGGGGGGGGGGGGGGGGGGGGGGGGGGGGGGGGGGGGGGGGGGGGGGGGGGGGGGGGGGGGGGGGGGGGGGGGG
@HWI-D00524:51:C587MANXX:4:1101:8585:3561
GTGCAAACTCTTCCAAAACTCGGAGGTAAACCTGGGATCACGATCAGACACAATCGACACGGGCACACCATGAAGTCTAACAATCTCTGCAATGTAGTCC
+
CCCCCGGGGGGGGGGGGGGGGGGGGGCGCGGGGGGGEDGGGGGGGGGGGGGGGGDGGGGGGGG@GGGGGFGGFGGGGGGGGGGGGFGGGGGGGGGGGGFG
@HWI-D00524:51:C587MANXX:4:1101:8579:3579
ATGATCATTACCCTTACATCAAGATGTAATCTATTTTATTTGTACTCAACTTAGAATGATTCTCCTCCAAGGTTAGTCAGTTAGTCTCCACACTTCCAAC
+
BBCBBCGGGGGGGGGGGGGGGGGGGGGGGGGGGGFGGGGGGGGGGGFGGGGFEGCG@:FFGFCC>FFGGGGGGGGGGGEGGGCFGGGG00BFBFGCGGGG
@HWI-D00524:51:C587MANXX:4:1101:8881:3656
ATAGCAGGTATTAGAAGAGTAATCTTATGACAGAAGTGCCTAATAGTGGTGGGATCGCCACGGGCACATTGCACGATGTCATGAGATAGTGTATTGGCGA
+
CCCCCGGFFGEGGGFEGGGFGGGGGGGGG11FEFGCD>FGGGFGGGGGGGGGGGGGG/FFGG<><GGGGGGGGGFGGGGGFGCC:FD0@CB@@0BGECG@
@HWI-D00524:51:C587MANXX:4:1101:9153:3726
GTACAAAAAATTTGCATCCAAACACATGAAAATAAGATACATTGGGCTTCTTCCCTTTCCATATTTCATATGGAGTCTGGTTGTGTCTTTTGTTGACCAT
+
CCCCCGGGGGGGGGGGGGGGGGGGGGGGGGGGFGGGGGGGGGGGGGGGGGGGGGGGGGGGGGGGGGGGGGGGGGGGGGGGCG<GGGGGGGGGGGFGGGGG
@HWI-D00524:51:C587MANXX:4:1101:9599:3659
ATGATATATTTACTTGTTATTCACGATATATACATGTTGAGTCTTTAGAATCACTAGACTTGATTGTTGTAGGTATTGATGAGGTCGAGACCGAGGGCGG
+
BBBABFGGGGGGGGGG>FGGFGGGGGBBGGGEFGGGGGGGGCF>FGGGGGG>@>GG1@D1:FGCG@GGGGDGG>@1DG1:FFDF;E>>EGGG@</89>BC
@HWI-D00524:51:C587MANXX:4:1101:9543:3692
AGGAGAGCAGATGGAGATATCCACCCCACAAGGGGGATGATTCATATGATCTCGGGGGGTGCTACTGATGGGGATTCCGGGCGAGCGCGGAAGGCGCATG
+
CCCCCGGGGGGGFGGGGGGGGGGGGGGGGGGGGFGGGDGGGGGGGGGGGGGGGGGGGFB:?BBGGGGGEGEGGDGGGGGGGGGDGGGGGGDGGGGGGGDG
@HWI-D00524:51:C587MANXX:4:1101:9812:3628
AAGCCACGACGGTATATGGGTGATCGTAAACAGACTCACGAAGGCTGCTCACTTCTTACCCGTCCGCATGAATTACAATCTCGACAAGTTGGATTCACTG
+
CCCCCGGGGGGGGFDGGGGGGGGGGGGGGGGGGGGGGGGGGGGGGGGGGGGGGGGEGGGGGGGGGGGGGGGGGGGGEGGGGGGGGGGGGGGGGGGEGGGG
@HWI-D00524:51:C587MANXX:4:1101:10476:3676
AATATTTCATTTATTCTGGCTTATTTTTATTTATTATAATTATTCGTTAGATTTTCTTAATTCGTTATTCAATTACGACATAAATGAAATGTGAAATTAT
+
CCCCCGGGGGGG>GGGGGGGGGGGGGGGGGGGGGGGGGGGGGGGGGGGGGEGGGGGGGGGGGGEGGFGGEF@GG>@0FGDGGGEGGGEGGEGGFGEGGGG
@HWI-D00524:51:C587MANXX:4:1101:11095:3525
CTTCCACTCTCTCCTCCTCTCACAAGACCAAATCCCGCACTTCTGACCTAGTCAGTTCATTCCACTCTCAACCCAACAATAGCGCTTACAATCTCAACTT
+
CCCCCGGGGGGGGGGGFGGGGGGGGGGGGGGGGGGGGGGGGGGGGGGGGGGGGGGGEGGGEGGGGGGGGGGGGGDGGGGGGGGGFGGGGGCGGGGGGGGG
@HWI-D00524:51:C587MANXX:4:1101:11432:3614
ATATTATATTGAATTTCAAAAAAATATAGGGAATATTTTTATTTAAATTCATGATTCATAATTAAAGGAAGTTTAAAAATTAAGTGATTTAGTTTTAAAA
+
ABB@@GBDGGGFGFCGFFGGGGG@GDFGGGGG>GGGGGGGGGGGE1=@FBB1F1FDCGCGGE1BGGGEGGGEBFBBC11>@0C1E@FCGG>DG@0FG0EG
@HWI-D00524:51:C587MANXX:4:1101:11327:3617
GTACCAACGCCACAAATCCTTTATTTGAAATCATAGACACGTTTCTTACATAAGAAAACTCGACGAAAAAAACTTTGTCTCGTGACATGCGTCATTTTTG
+
CBCCCGGGGGGGGGGGGGGFGGGGGGGGFGEGGGGGGGGGGGGGGGGGGGGGGGGGGGEEGGGGFGGGGGGGGGGGGGGDGGGGGGGGGFGGDGGGGGGG
@HWI-D00524:51:C587MANXX:4:1101:11677:3537
GTAATAACTTTAAAATCACTATCAACAATGATATGAATCTGGCCGGAATTACGTGCTAAATCCAGACAGCTGCATTATCAAGATTGTACAAGCAAGATTC
+
CCCCCGGGGGGFGGGGGGGGGGGGGGGFGGGGGGGGGGGGGGGGGGGGGGGGGGGGGGGGGEGGGGGGGGGGGGGGGGGGEGGGGGGGGGGGGGGGFGGG
@HWI-D00524:51:C587MANXX:4:1101:11979:3608
GATCGAAAGTTCGATTCTTTCTGAACTACTCATTTTCAAATGATATCCACATTGTTCACAAATATTCATTTTTGATTTCAAAAATTTTTTATAATTTAAT
+
CCCCCGGGGGGGGGGGGGGGGGGGGGGGGGGGGGGGGGGGFGGGGGGGGGGGGFGGGFGGGGGGGGGGGGFGGGBGEGGGGGGGGGGGGGFFEGGGGGGG
@HWI-D00524:51:C587MANXX:4:1101:12326:3705
TGGTGTCCAATCAATTTAATCCGGCGCTCATCACTGTACTCCAGTGAATTAAACAGCATCTCAATGCTACCTAACCAACTCTCACACTCGACTGATGTCT
+
CCCCCGGGGGGGGGGGGGGGGGGGGGGGGGGGGGGGGGGGGGGGGGGGGGGGGGGGGGGGGGGGGGGGGGGGGGGGGGGGGGGGGGGGGGGGGGGGGGGG
@HWI-D00524:51:C587MANXX:4:1101:12464:3710
ATCATCTGCTTCCTGAGCTAACCAACCACCACCAACTTGTCTGAGTGATAGTTTCCCTTTATTATTTTTACTTGCTTCGAGGATTCTCAGAGTCTTGGAC
+
CCCCCGGGGGGGGGGGGGGGGGGGGGGGGGGGGGGGGGGGGGGGGGGGGGGFGGGGGGGGGGGGGG>GGGGGGGGGGGGGGGGGGGGGGGGGFGGGGEFF
@HWI-D00524:51:C587MANXX:4:1101:12519:3675
TGAATTAAAAATTCAGTCCACAGACAATTTTTATGTCAGTGATTCATATGTAGATCATGATTTACATGGGTAAAACATGACATATGGTTTATTGCTTCAT
+
3:AABFGGGEGGGGGGGGGGGGGFGGGGGGGGB@FFCGGGGGGGGGGGCGGGGGGGGGGGGGGGGGGFDEGGGGGE>FGGGECGGEDCCGGGC0CGGGGG
@HWI-D00524:51:C587MANXX:4:1101:12555:3701
CAATTTTATCAAGTGGTCGTGCTAGAGACATAAACAGTTATGGATAATTATGAGATGAGATCCTTCCGAATGAACTAATACAATGCCTAGAATTATTATT
+
CCBBCGGGGGGFGGGGGGGGGGGGGGGGGGGGGGGGGGGGGGGGGGGGGGGGGGGGGGGGGGDGEGGGGGFFFG1FGFGGGGGGGGGFGGEGCGGGGGGG
@HWI-D00524:51:C587MANXX:4:1101:12885:3610
CCATTTCCGTAGCGCAGATGCGCCAATGCTACTGGACGTTCCGCGCATGTGCGCGCATTCAAGTCGCGCATGTGCGCGCATGGTTCTGTCTTCCTCGCGC
+
CCCCCGGGGGGGGGGGGGGGGGGGGGGGGGGGGEGGGGGGGGGGGGGGGGGGGGGGGGGGGGGGGGGGGGGGGGGGGGG;GBGGGGGGGGGGGGEGGGGG
@HWI-D00524:51:C587MANXX:4:1101:13008:3598
TGAATAACCCCGTCAATTCTGAACATCACACATATAATACTGAAACTCATAATCGGTGTCAATACAATCATACTCTGAATATTAACACAATTCTGATACA
+
BBBCCGGGGGGGGGGGGGGGGGGGGGGGEGGGGGGGGGGGGGGGGGGGGGGGGGGGGGGGGGGGGGGEGGGGGGGGGGGGGGGGGGGGGGGGGGGEGG>F
@HWI-D00524:51:C587MANXX:4:1101:13536:3700
GAAAATACCCACTGATTAAGATTGGAGGTAAAAAATTGATAGAGAAATATTCAAAACTTCATGCACTTCTGCTTCAAGCCACGGAGATCAAACTTGTAAC
+
CCCCCGGGGGGGGGGGGGGGGGGGGGGGGGGGGGGGGGGGGGGGGGGGFGGGGGGGGGGGGGGGGGGGGGGGGGGGGGGGGGGGGGGGGGGGGGGGGGGG
@HWI-D00524:51:C587MANXX:4:1101:13977:3521
ATGAACATTTAAAAGATATGTTGCATGATTGGTTTAAAAGAAAAAAGTTATATGCATGTTTAAATTTTATAAAGTGATGAGAATATGAAACGTTGAAGGA
+
CCCCCGGGGGGGGGGGEGGGGFGGGGGGGGGGGGGGGGGGGGGGGGGGGGGGGGGGGGGGGGGGGGGGGGGGGGGEGGGGGGGGGGCGG0EDGGEEGGEG
@HWI-D00524:51:C587MANXX:4:1101:13911:3615
TGATGTTTAAACGATTATTACTTTTGACAAACTTGGTTATGGTTGTTTTATTGCAAATGTTTTTAGACGAGCAAGTTATTTTAATGCAAATTTGAAAGTT
+
BCCCCFEGGGEGGFGGGFGFGGGGFGFGGDFE@11F?CF>DG1FFGBEGGGG:DFBGGGFCGGGEFG1BBGDGGGFGEGEEGCCEGGE0FC0FGGG>FGC
@HWI-D00524:51:C587MANXX:4:1101:14112:3640
ACTTCAGCTCTTAAAAACCAACCATTCGCAATCCAATAAAGCAAGCATCACAAATAAATTACGAATATTTCGTCAAAATAACCGGTTCGGTAAGTAAAGG
+
AABBBGGGGGGGGGGGGGGGGGGGGGGGGGGGGGGGGGCGGGEGGGGGGGGGGGGGGGE@FGEDGGGGGGGGGFGGGGGCGGF@GGGGGFGGGGGGFGDG
@HWI-D00524:51:C587MANXX:4:1101:14322:3543
TGCCTACACGGACCCCCTTCCGGACCTCTACACGGGGTCCGTGCCCATGGCTTCCTGGAGAGTAATTTTGCCGAATGTACACGGACCTTTACCCGGGGGA
+
BCCCCGGGGGGGGGGGGGGGGG<FGGGGGGGGGDAGGBFGGGGGGGGGGGGGGGGGGEFGGGGCFCGGGEGGDGGGGGGGGGGGGGGGGGGGGGG@DGGG
@HWI-D00524:51:C587MANXX:4:1101:14743:3519
CATAATCACCTGCATCAATCACACCTAGTGAGTCTAAAGACTCAACACATCATATTCTTGATAACAAGTAATACATAATACAGTTAACATATAACAGTGA
+
CCCCCGGGGGGGGGGGGGGGGGGGGGGGGGGGFGGGGGGGGGGGGGGGGGGGGGGGGGGGGGGGGGGGGGGGGGGGGGGGGGGGGGGGGGGGGGGGGGGG
@HWI-D00524:51:C587MANXX:4:1101:14753:3724
ACTCCGGTCATCTTCCACGGACTCCGGCGACCATCTCCGGCGAACTTCAACACTTTTCCGGCGACTTCAGATTTTTTTTTCCTCCCATCTCGACATGGCA
+
CBCCCGGAGGGGGGGGGGGGGGGGGGGGGGGGGGGGGGGGGGGGGGGGGGGGGGGGGGGGGGGAGGGGGGEGEGGGGGGGGGGGGG<DBBEG=GDGGDGE
@HWI-D00524:51:C587MANXX:4:1101:15236:3620
ATATATCTATGTAAATTGTAGATCCTCGAATTATACTACTCGATCCTATCACTTGTTATTCTCTCGAACTCACTCGTGATATGAAAACGTCGTTAAAGTT
+
CCCCCGGGGGGGGGGGGGGGGGGEGGGGGGGGGGGGGGGEGGGGGGG>FFGGGGGGGGGGGGGGEGGEGGGGGGGGGEGGGGGGGGGGGGGGGGGGCDBF
@HWI-D00524:51:C587MANXX:4:1101:15311:3616
TATGGTGTTCTTGATATATTAGACATCGTATAATCGAAACCGGATTGAAGAACAGATACCGTATGAAATTGTTATGATTTTCATAATGGAATTGATTGAG
+
CCCCCGGGGGGGGGGFGGGGGGGGEGGGGGGGGGGGGGGGGGG=EFGEEGGGGGGBGGGGGGGGGGDGGEGEGGGGGGGGGGGGGBC@CCGGEFEFCGEG
@HWI-D00524:51:C587MANXX:4:1101:15442:3678
ATAAATTGAACATGTATTACGATAAATTGTCGGTAGTTTGCATCAACAGGATGGTAGCCCATGATGTTTGAAGGTACCACTGGCGGTGAGAGCACTATTT
+
BCCCBEF@CGGGGFGGGGGGGGGGG1FE@1BF>GGGGGECEGGF@DGGFGGEGEGGCGG1BFEGGGGGGGGC1DGEGGEGGC:@EGEG@0;EDGGGGGGG
@HWI-D00524:51:C587MANXX:4:1101:16133:3681
CTATCAATCTATTCACATCGATAACCAAACATCCAGTGACAGACTTTGGCACAACCGCCAATACACCATCTTATGACATCGTGCAATGTGCCCGTGGCGA
+
BBABBGGGGGGGGGGGGGGGGGGGGGGGGGGGGGGGGGGGGGGGGGGGGGGGGGGGGGGGGGGGGGGGGGGGGGGGGGGGGGGGGGGGGGGGGGGGGGGG
@HWI-D00524:51:C587MANXX:4:1101:16446:3713
ATCCATTGTTTATGAGGTACAACCCTTTACTAAAATGCACTCACTTCCGGCTAACAGTTGATGTTCTCGAATATTAGGTGATTTGCATGCTTCAGATTCT
+
BCCCCGGGFGGGGGGGGGGGGGGGGGGGGGGGGGGGGGGGGGGGGGGGGGGGGGGGGGGGGGGGGGGGGGGGGGGGGGGGGGGGGGGGGGGGGGGGGGGG
@HWI-D00524:51:C587MANXX:4:1101:16355:3721
AAACTGTGGTCCGTCGTGTCTCTCTATTCACGCGGCTTTCGGCTTAGAATTAAATTGAAATAATATGCTATGCATTAGAAGTTGGACCATTTTCCCTGAT
+
BAABBDGGGGG>EGG@=FFGGGGGCGGCGGG@B<EBEBFGF<GEDGGGDGGE@1FD111=F@GEGG1FCDC>FCG>FGGCGGGG@G>GGGGC0FGGGG>@
@HWI-D00524:51:C587MANXX:4:1101:16639:3586
ACTGCCTGCACGAGCCAGGATCATGACATGTGTCATTTTTTTACGTCATTATACCTGAGCAGAATCATGATATGTTTCATAAAGACAGTGTCTGTATGGG
+
BBBBCEGGFGGGGGGGGGGGGGGGGGGGGGGGGGGGGGGGGGGGGGGGGGGGGEFGGGGGGGGGGGGGGGGEFGGGGGGGGGGGGGGGGGGGGGFGGGGG
@HWI-D00524:51:C587MANXX:4:1101:17150:3543
CGAGCTTCAAGAAATAGTGAATGGTCTTATCAATACACAAATGTATAACTCCCCAGGAATTTCAATCGCGCTCATATTCATCACTGTAGGAATTGGGTTC
+
CCCCCGGGGGGGGGGGGGGGGGGGFGGGGGGGGGGGGGGGGGGGGGGGGGGGGGGGGGGGGGGGGGGGGGGGGGGGGGGGGGGGGGGGGGGGGGGGGGGG
@HWI-D00524:51:C587MANXX:4:1101:17107:3569
ATGGGGTCCGTGCCTAGTGTTTTTCTGCGCGAATTATTTCCTTCTTTAGAGTTTTATTTTGTTAGGTAACTAGATTCTAGTAATATTTTTGATATGTAAA
+
CCCCCGGGGGGFGGGGGGGGGGGGGGBGAGGGDGGFGGGGEGGGGGGGGGGFDGGFEEGEGGGGGEGFGGGGEGGGGGGGGGGGGGGGGGG<FFG>GF>D
@HWI-D00524:51:C587MANXX:4:1101:17143:3599
ATATAAATCAAAATAGTGCTAAAGCGTACAACTTGAATTATAAAATGATAAAATAAAAGTGATCTGCATAATACTTTGTAACAGATGTCGTAGTAGCATG
+
CCCCCGGGGGGGGGGGGGGGGGGGGGGGGGGGGGGGGGGGGGGGGGGEGGGGGGGGGGGGGGGFGGGGGGGGGGGGGGGGGGGGGGGGGEGGGGFG@GGG
@HWI-D00524:51:C587MANXX:4:1101:17405:3531
CGAGAATCCAAAGATTTGAACAAGCTGGAGCTCCACGTTCTCATTACCAATCTTAAAGCATACGAGTTCGAGCTTGTTATACGAGCTGAAGAAGAACCAT
+
CCCCCGGGGGGGGGGGGGGGGGGGGGGGGGGGGGGGGGGGGGGGGGGGGGGGGGGGGGGGGGGGGGFGGGEGGGEGGGGGGGGGGGGGGGEGGGGGGGGG
@HWI-D00524:51:C587MANXX:4:1101:17490:3604
CCAACAAATGCATATATTTGCTCATGGTGAAATTGAGAAGGGATATTTATATTTTGTTTAAATATTTATTTTTTTTGTGTGATATTTATATTTTTTTTCA
+
BBBBCGGGGGGGGGGGGGGGGGGGGGFGGGGGGGGFGGGGGGGGGGGGGGBFGGGGGGGG>FGFFFGCFFGGCGAGGCGGB0CFGFCFGGFGGGGD/;08
@HWI-D00524:51:C587MANXX:4:1101:17304:3690
AGTGATCAATGCACATTATTCTGGCACTGCTCGGGGGACCATAAATGCCAACAATTTTGAGCTGAAGCCTGCACTGATCAATATGGTTCAACAAAACCAT
+
CBBBBGGGGGGGGGGEGGGGGGGGGGGGGGGGGGGGGGGGGGGGGGGGGGGGGGGGGGGGGGGEGGGGGGGGGGEGGGGGGGGGGCEGEGGGGGGGG8FG
@HWI-D00524:51:C587MANXX:4:1101:17404:3750
AATCTTCAAACTGCCCAGATCAACTGCTATATCTCATCTGCAAATAGAATATACTTCCAACCAATATAAGATGTCTCAAATACTGATTTAGAATCATAAC
+
CCCCCGGGGGGGGGGGGGGGGGGGGGGGGGGGGGGGGGGGGGGGGGGGGGGGGGGGGGGGGGGGFGGGGGGGGGGGGGGGGGGGGGGGGGGGGGGGGGGG
@HWI-D00524:51:C587MANXX:4:1101:17667:3584
AAATATATATATGTGTGCGTGTGTGTGTGTGTGTGTGTGTGTGTCTGAACAGAGTATTCGAGCTCGAAGAAATGTGCGACAGATGATCATATCCCGTTTC
+
CBBBCGGGGGGGGGGGGGGGGGGGGGGGGGFGGGGGGGGFGFGGFGC@FGGFEGGGGCGEFFGADCGGGGE>FGGGGGF/E<>0BG>@0E0CFGDGF0E;
@HWI-D00524:51:C587MANXX:4:1101:17880:3579
ATATGAGTTGAAGGGACCGTACTATACGCTAATCATAATCGACTGGTTCTTGCAGGCACTATCAGTTATACTGTAATGCCCGAGATTTAATCATCTTAAT
+
CCCCCGGGGGGGGGGGGGGGGGGGGGGGGGGGGGGGGGGGGGGGGGGGGGGGGGGGGGGGGGGGGGGGGGGGGGGGGGGGGGGGGGGGGGGGGGGGGGFG
@HWI-D00524:51:C587MANXX:4:1101:18453:3533
AGATTATTATGCCAAAAATTGTAACATGTGTTACTTTTCTGTTGCGGTTTAGCACACGTTTCAAACACAAATCAATTTTAATACAATCTTTCATTATCAC
+
CCCCCGGGGGGEGGGGGGGGGGGGGFGGGGGGGGGGGGGGGGGGGGGGGGGGGGEGGGGGEEGGGGGGGGGGGEGGGGGGGGGGGFGGCGGGGGGGGFEG
@HWI-D00524:51:C587MANXX:4:1101:18572:3556
AATTCATGAAGTTTTCCACATATCATCACAACTATGGAGATACATACCCGATCCCAGCCATGTACCTGAAACAAAACCCTTGATTGTTCAAGAGAATCTC
+
BBCCCGGGGGGGGGGGGGGGGGGGGGGGGGGGGGGGGGGGGGGGGGGGGGGGGGGGGGGGGGGGGGGGGGGGGGGGGDGGGGGGGGGGGGGEGGEGGGGG
@HWI-D00524:51:C587MANXX:4:1101:18934:3530
ATATTAAAACAGGAATCATGCTAGCAATCAAAAGCAGGAAAGAAAATCAATCTACCCCGCTCACTAGCTTCTATCTCAGTCTAAGGGATCTATCGCTCTG
+
BAABBGGGECGG>>FEGGGCGFGGGGGGGGGGGGGG>FGGG>GGEGGDGGG1FGGCBG@EA9CGGGC1CFGGEG@1FEG1==FGG00F@GGGEGB/FGGE
@HWI-D00524:51:C587MANXX:4:1101:18868:3534
CGTGTTTCCATTGTTGCGAACATGAGGTTATGAGGTTTGAGGTTATGATCAAGATTATGCCAAGGCTCAGTTGACGATCTTGTGTCGCTGATGTCCCCGC
+
BCBCBFGGGGGGGGGGGF/CGCGGGGGGGGGGGGGFEGG>FGDFGEF@FGGFGGGGGCGGGGCGGGGGGGGGGGGGFGDGGGGGGGGGGCC0FGEGGGGG
@HWI-D00524:51:C587MANXX:4:1101:18778:3632
AGGATCATCTTTTATTATTATTGAATATTACATTAATTTTTATAAATCATAAATTAAAAATTACAAAATAAATTCTAGAATTCAAAATTTCATATGATAT
+
BBBBCGGGGGGGGGGGGGGGGGGGGGGGGGGGGGGGGGGGGBGGGGGCGGGGGGGGGFGGGGGFGGGGGGGGGGEGFFGGGFGGGGGF@GGGGGGEGGGG
@HWI-D00524:51:C587MANXX:4:1101:19041:3550
CTGTTGCTTTATATTTGTTGAGTATTATTATTATTCTAAATCAGTATTTGAGACATCTTATATTGTTTTGGAGAGCATATTTTATTTGCAGATGAGATAT
+
CCCCCGGGGGGGGGGGGGGGGGGGGGGGGGGGGGGGGGGGGGEGGGGGGGGGGGGGGGGGGGGGGGGGGGG1FEGGGGGGGGG@FGGCCGGGGGGGGGGG
@HWI-D00524:51:C587MANXX:4:1101:19311:3512
TGGAAACTATACTCTTTGTATTCCCTTTTCAATACAATTGAGACATACAATGCCTCCAATAGATATACAAGTGAATCAATACATAATTATGAAGCCAATG
+
BB@BBFGGGGGGGCGGGGGGEGGGFGGGCFCGGGGGGGGGEGFEFGEGGGGFF1@10BEF:1C1@@FGG1@:FB@GCGBDGFGGG>GGGGGE>FGGGGEF
@HWI-D00524:51:C587MANXX:4:1101:19470:3728
AATTGAAATTATATTAAAAATGCTCGTTATTATAAATTAAATGCTTCATTATATATCGTTTTACAAAGGATTAGTTATTTTTCTTTAGATTTAGCACGCT
+
BBBCCGGGGGGGGGGGGGGFDGGGGGGGGGGGGGGGGGGGGGGGGGGGGGFGGGGGEGGGGGGGEGCGGGGGGGGGGGGGGGEFGGE>CFFGGGGECGGG
@HWI-D00524:51:C587MANXX:4:1101:19544:3573
CTAGTGGGAGTTGGCATGTTTAATATGTCTGATATTAATGCTCTCACGACTTGTGAATCCTGTCTAAAAGGAAAGATGACCAAAATTCCCTTTAAGGGCC
+
CCCCCGGGGGGGGGGGGGGGGGGGGGGGGGGGGGGGGGGGGGGGGGGGGGGGGGGGGGGGGGGGGGGGGGGGGGGGGGGGGGGEGEGGGGGGGGGGGGGG
@HWI-D00524:51:C587MANXX:4:1101:19891:3680
GATTTCTATATTCGTTCTTGCTTTTCATTCGTACGAGGATTCGTATCATACCTATTTCATTTTTAGATACTATATTTTTAAATATAAATAAATATAAAAT
+
BABBCGGGGGGGGGGGGGGGGGGGGGGGGGGGGGGGGGGGGGGGGGGGGGGGGEGGGEGGGGGGEGGGGGGGGGGGGGGGG=>EDF@>FGG>FGGGGGGG
@HWI-D00524:51:C587MANXX:4:1101:20235:3580
AGTTTGACAAACACAGGTTTTCAGTTAGAAACTCAACTGATGAGGTCATTCTAACTGGAAATGGATGTGGTAATACTTACAAAGGCAGTTGGACTGAACA
+
BB<AB@>GGGGGEFGGGGGGGGGGGGGGEGGGGGGGGGGGGEFFEGGG1FEGGGEGEGGGGGGGGGGGGGGGGGGEGGGGGEGBGGGGGGGGG0FDGGGG
@HWI-D00524:51:C587MANXX:4:1101:20401:3655
ATAATTCTAGTATGTGATTTTGTTGGGAAACTCAAATTAATCTTATTTGAGTTATGTCTTCCCGAATATCACATGAATTATACCTTTGTCGTCCCTGTCT
+
CCCCCGGGGGGGGGGGFGGGGGGGGGGGGGGGGGGGGGGGGGGGGGGGEGGGGGGGGGGGGGGGGGGGGGGGGGGFGGGGGGG>GGGEGGBGGGFGGGGF
@HWI-D00524:51:C587MANXX:4:1101:20266:3710
AGAAAAGAGATAAATAATAAAAAAAATAATTTAGAATAAAATGGAAAAAGCTACCTAGAGGAGTCCATTGAAGACCGTTCTTCTAGTGTGGGAGCTACCA
+
BBBBBGGGGGGGGGGGGGGGGGEGGGGGG1BFGGGCGGGGGCEGGGGGGGDGG>DG@BGEFGG@11EFF>FGGCFE8FGGGGGGGGGGCDBGGGGGGGBB
@HWI-D00524:51:C587MANXX:4:1101:21195:3649
ATTAGCAATCAATCCTGCATTAGATCACTCTTGGTAGATGGAGGAAATGCTCACAATGGCTTTTCACATATGCTGAAAAAAAATCAAATGTATTAACTAA
+
BBCBBGGGGEGGGGGGGFGGGGFGGGGGEGCGGGGGGGGGFEGGBGGE>E>::DGGGGCGEGGGGGGGGEC11FGFGCEGGGGGGCGGGGGGGGF>>CGG
@HWI-D00524:51:C587MANXX:4:1101:1377:3815
ATCCTCAAACGGATGGACAAACTGAAGTTGTCAATAGAACTTTGGAAACATTTTTGCGTGCTATTCTTAAAAAGAACTTGGATTGACATTTCTATGGACT
+
ABAA?GBEDDDGBGGEGGGGGGGGGGGGGEGGGGGGGGGEGGGGGGGGGGGGFGGGG@EGG@GGGGGGGGGFGGEGGGGGGGGGGDEGGGGGGGGGCDG0
@HWI-D00524:51:C587MANXX:4:1101:1550:3871
GCAGTGCCCTAAATGCAGTTTTTATGATATTATGTGCATTTTTAAATGCTTATGAATTGTTCATGATTTATTTATGATTTATTTTAAATGTCCATGAAAT
+
B@BBCGGDGGGGGGGGGGGGGGGGCFGGGGGGGFGGGGGGGGGEGGGGGGGGGGGGGGGGGCGGGGGGGEGGGGGEGGGGGGGGGGGEG@GGFCGGEGGF
@HWI-D00524:51:C587MANXX:4:1101:1900:3827
CAACACATGAAAATATTTTAATAAAATATTTTGCCCATGATCAAGAACATCCACTAGCTAGCATTTTAAAATCAAGTGCAAAAGTCATAAAAATAAAATC
+
BBABBGGG@GFGGGGG>>FGGGFGGGGGGGFGCFGGGGGF>BCGG@CEGGEGGGGGGGGGEGGFGGGGGEGGFGEGGCGGGGGGGGGFGGGGFE0FGGGG
@HWI-D00524:51:C587MANXX:4:1101:2147:3860
AGGTCTCACAATAGATGCATTAATCTCGTCATCTACTATCATACCCTGTGTTTCAAAGTCAAGAGGACACAAGGTTTCATCATATCCATCAACTTCATCT
+
BBBBBGGGGGGGGGGGGGGGGGGGGGGGGGGGGGGGGGGGGGGGGGGGGGGGGGGGGGGGGGGGGGGGGGGGGGFGGGGGGGGGGGGGGGGGGGGGGGGF
@HWI-D00524:51:C587MANXX:4:1101:2882:3829
AATTTGAGTCTTTTCTATTACTGTTGGTCGATATAAGAATACCACATCTGGAAACCGGGATCCCTAGGCTAGGATTGAGTCTAGTCTAAAATGTGGAGTC
+
CCCCB?EFEGGGGGGGGGGGGCF=FGGDGGGGGGGGGFCGGGGGGGEGGGG1FEBGGGGEEGGGGGGGGGGGGC1@FBDGFGGGGGGGDCDGGGGGGF<F
@HWI-D00524:51:C587MANXX:4:1101:4808:3857
AGAAGAGACCTACTCGTATAACAATATAATTTTGATATCATCCCCAATATACATACTTATTTGTATTCTTTTATCTTATTGTTATCTAATTCATTCAAAA
+
CCCCCGGGGGGGGGGGGGGGGGGGGGGGGGGGGGGGGGGGGEGEGGGGGGGGGGGGGGGGGGGGGGGGGGGGEGGGGGGGCGGGGGECFGGGGGGGGGEG
@HWI-D00524:51:C587MANXX:4:1101:5088:3802
AATTCGTATTTTGTAGCTGCTGCGCAGCTTCTTATTTATGTAGGAGCTATAAATGTTTTAATCATTTTTGCTGTGATGTTTATGAATGGGTCAGAATATT
+
CCCCCFGGGGGGGGGGGGGGGGGGGGGGGGGGGGGGGGGGGGGGGGGGGGGFFGGGGGGGEGGFGGGGGA1F>F@BDGGGGGGGCEGCGGGDBGGGGGGG
@HWI-D00524:51:C587MANXX:4:1101:5480:3757
ATTTTTTAATTAAGTTGGCCAAATCTTGGCATCTATTTTATGAACGATGTTATATGTAAATAAATATTTGTACAACACAAAAAATTCAATAACAAAATTC
+
CBCBBGDGFGGGEGGGGE1FGGBFGGGGGGGGGGG>FGGGGC1@1>CFB:CF>FGGGGGGEEGGG>FGF>GGEC11=/>0<0FGG>G>EFGG>FCG0:B0
@HWI-D00524:51:C587MANXX:4:1101:5525:3795
AAAGTAGGAGGGCCCCTTCAAAATGATCGAGAGGCTGAGCTCTGGAGCCTATTACTTAGAAAATGCGCAAGACAAGGCTTTGAAGAGGCCTTCGAATACT
+
CCCCCGGGGGGGGGGGGGGGFGGGGGGGGGGGGGGGGGGGGGGGGGGGGGEGGGGGGGGGGGGGGGGGGGGGGGGGGGGGGGGGGGGGGGGGGGGGGGFG
@HWI-D00524:51:C587MANXX:4:1101:5533:3812
ATGTTAGTCCTTTAAGAGATGAGGCCAAAACACAGTTTTATACCCACTGATGGGGGCCATACAGAACACAGTTTTATACCCACTGATGAGGGCCATATAG
+
CCCCCGGGGGGGGGGGGGGGGGGGGGGGGGGGGGGGGGGGGGGGGGGGGGGGGGGGGGGGGGGFGGGGGGGGGGGGGGGGGGGGGGGGGGGGGGGEGGGG
@HWI-D00524:51:C587MANXX:4:1101:5558:3920
AATTTCAAAGTATATATCAGATGGATTTGAAGAGTGCATTCCTCAATGGTTTACTACAAGAGGAAGTCTATGTTGAACAGCCTCCAGGTTTTTCTGATCA
+
CCCCCGGGGGGGGGGGGGGGGGCGGGGGGGGGGGGGGFGGFGGGGEGGGGGGGGGGGGGGGGGGGGGGGCGGGGGGGGGGGGGGGGGGGGGGGGGGGGGG
@HWI-D00524:51:C587MANXX:4:1101:5962:3934
CTAGAGGGGGATAAGGCTAAGCGGAGCGAAAAGGGTTTTCCATGAGATGGGAAATGCAAAGTACTAGTCCCGCACGAAGTTTGTGAATAAGTGATTGTCT
+
CCCCBGGGGGGGGGGGGGGGGGGGGGGGGGGGGGGGGGGGGGGGGGGGGGGGGGGGGGGGGGGGGGGGGGGGGGGGGGGGGGGGGGGGGGGGGGGGGGGG
@HWI-D00524:51:C587MANXX:4:1101:5984:3961
CATAAGCCTTACTCATATCAAGTTTTAAAGCTGCATATCCTTTATGTCCGCTCTTCCGGCTTCGAATCCAATGAATTGTCTCGAAGGCCAAAATAATATT
+
@@BBBFGGGGGGGGGGGGGGGGFGGGGGGGGGGGGGGGGGGGGGGGGGGGGGGGGGGGGGGGGGGGGGGGGG1FGGGGGGGGFGBGGFGGGB0EF@GGGG
@HWI-D00524:51:C587MANXX:4:1101:5864:3965
CCCCTAGAGGGGGATAAGGCTAAGCGGAGCGAAAAGGGTTTTCCATGAGATGGGAAATGCAAAGTACTAGTCCCGCACGAAGTTTGTGAATAAGTGATTG
+
BBBBBGFGGGBGGGG>EGGGEGG>GGGGGGGGGGG>BGEGGGGFGDGGGGGGGGDFGEGGGCDGGGGGGGGGG@/BGGGGA<:DGGGE0FGG=FCFGC/E
@HWI-D00524:51:C587MANXX:4:1101:6304:3949
AAACAACTCTACCTCCGTTCATTGAAGGAATTTGCAAGACTGAAATTTCAATTTTATCAAAACAATGCTAAATTTGAAAAAGAAAAACAGAGAAAGAAAG
+
BBBBCGGGGGGGGGGGGGGGGGGGGGGGGGGG>FGGGFGGGGGGGGGGGFCGGGGGGGGGGGGGGGGGGGGGGGGGGGGGGGGGGGGGGGGGGFGGGGGG
@HWI-D00524:51:C587MANXX:4:1101:6379:3951
TCGAACAACAACTAGCCCTAGAATCTTTCCAAAACTCTCAAAGAGGAGACTCAAACTCAAGGAATGGCAAGTCACAAATGAGAAATCCGAGCACTATTTA
+
BCCBCGGEGGGGGGGGGGGGGGGGGGGGGGGGGGGGGGEGGGGGGGGGGGGGGGGGGGGGGGGGGGGGGGGGEGGGGGECEGGGGGGGGGGGGGGGGGGG
@HWI-D00524:51:C587MANXX:4:1101:6749:3889
GTCCGACTTTGTGAAATGACTTGAGAGGTGTAGGATAAGTGGGAGCCGAAAGGCGAAAGTGAAATACCACTACTTTTAACGTTATTTTACTTATTCCGTG
+
CCCCCGGGGGGGGGGGGGGGGGGGGGGGGGGGGGGGGGGGGGGGGGGGGGGGGGGGFGGGGGGGGGGGGGGFGGGGGGGGGGGGGGGGGGGGGGGGGGGG
@HWI-D00524:51:C587MANXX:4:1101:6782:3761
ACCGATCTGTCCTGTCCGGACCACTCTACTCTGTCCGAACTCACTAGGGTGGCTAGGACTTGCACTAAAACACACAATACCCCTTTCACAATGAGAAATC
+
CCCCCGDGGGGGGGGGGGGGGGDGGGGGGGGGGFGGGGBGGGGGGGGGGGGGGGGGGGGGGGGEGGGGGGGGGGGGGGGGGGGGFGGGGGGGGGGGGGGG
@HWI-D00524:51:C587MANXX:4:1101:7178:3903
GATATCTCATTTTAACAATGAATCAAAGCAAAAAAAAAAATAGAACTGACCCCTCCCATTTCTTTTCTGACGGACCAATCATTCTCTGAAAAACTCCTAT
+
CCCCCGGGGGGGGGGGGGGGGGGGGGGGGGGGGGGGGGGGGGGFGGGBGG1DGGGGGGGGEGDGGG>FGGG/BGG/FFC0FEGGF>FEGGGGGBCCDFFD
@HWI-D00524:51:C587MANXX:4:1101:7041:3944
CAGATTTAAGAATCTGCGCGATCCGCCTGGGCGAGAATAAATGTCCGCCCAGGCAGATAACTCACGACTTTTTTAAAAAACTTTTTGAAAAGGGACGCGC
+
CCCCCGGGGGGGGGGGGGGGGGGGFGGGGGGGGGGGGGGGGGGGGGGGGGGGGGGGGCGGGGGGGGGGGDGGGGGGGGGGGGEFGGDGGGGGGGGGGGGG
@HWI-D00524:51:C587MANXX:4:1101:7340:3802
TTAAATAATATCAAGAGACTTTGGGGTATTTGTTGAGTTTGGAGAAGTTAACGAATTAGTCTTTAACTAACTTGATGAAGTATTGTATAGAGTTTCAACA
+
BBBBBBDGGGGGGGGGGGGGGGGGGGGGGGGGGGGGGFFCFCGGGGGGGGGGGBGGGGGGGGGGGGGGGGGGGGGGF1FGFGCGGFGGGFGGDG>FGEGG
@HWI-D00524:51:C587MANXX:4:1101:7275:3874
AATCGAATTGTGGTACTTAAGCTGCTGTGCGGTTTAAAAGACTTGAGTTGCACCATTACCACTAGCTCTAACTTTTGGTAAAGCGGCAAGCGCTCGATCC
+
BCCBBGFFCFFGBFGGGGGGEGGGGGGGFGGFFGGGGFGGEGGGGGFCGGGGGGGGGGGGGGGGGGFECGFGGGGGGGGGGGGGGGGGGGGGGGGGGGGG
@HWI-D00524:51:C587MANXX:4:1101:7295:3974
CTGGGCTAGGGCAAGTCTTTAGGGTCCTAGGTGGGTGCACTAGAGTTTGGTCGGGTGTTGGTGAAAGGGATCGATTTTAGGTGATCGAAAGCGCAACGGA
+
CCCCCGGGGGGGGGGGGGGGEGGGGGGGGGGGGGGGGGGGGGGGG1BEGGGGGGGGGGGGG<FFFGGGGGGGGGGGGGGGGGGGGGGGGGGGGGGGGGGG
@HWI-D00524:51:C587MANXX:4:1101:8167:3936
CACGATTATATGACCAATCATATATAACATTTATAATTTTGTCCAAACGACTTCTCTTAGCACCTGTTTTAACAAATGAATTGATTAAGTCAAAATTTTG
+
BBB?BGGGFG>DGGDGGGGGGGGGGCGGGGCFB@GBFGCGCG1CFC1FG<E9FGG@F1FFC1FEGGC@GGEFFC1:E::CFGGCB0::FFGD0FFFD0EF
@HWI-D00524:51:C587MANXX:4:1101:8299:3797
AATTACAAAACTAAAACATAAATAATGACTAAAATTGTAATTTTTCGCTAATAATTTCCTATAAATTTATAAAATTCAAGTACTCAAAGAAATTTCTTTA
+
BB?BBGGGGGGGGGGGGGGGGGGGEGGGGGFFGGGGGFGGGGCGGGFGGGGGGGGGGGCFDGGGGFGGGGGGGG>GCFDGGGFGGGGCCDGGGGGGGGGG
@HWI-D00524:51:C587MANXX:4:1101:9430:3798
AGATACTTTTTTTATCTATCTTGAGCAGATATACCCCATCTATAAAATCTATAAAATAGATGGGTAGAGTTTCTTAAATTAAATATTAAATAAATATAAT
+
CCBBBCFGGGGGGGGGGGGGGGGFGGGGGGGGGEGGGDGGGGGGGGGGGGGG1FGGGGGGGGGGGCGDGFGGGGGGGGGGEFGEGGGGGGGGGGGGGGGG
@HWI-D00524:51:C587MANXX:4:1101:9703:3814
TTTCCTCCATTTCAAGTGCTTCCTACCTTTGATTCTTGGAGTTATTTGAATTTCTGACTTGAGATCAACGTTCTCCGTGGTATAAGGAAGCTTAGGTAAG
+
BCCCBGGGGGGGGGGGGGGGGGGGGGGGGGGGGGGGGGGCDFBFGGGGGGGGGGGGFGGGGGGGGGGGGGGGGGEEGGG@FFFFEGGGGGGGGGGEGECC
@HWI-D00524:51:C587MANXX:4:1101:9546:3848
CTCTAACAACATAGCTCATGGACTTCCATGGATCCTTAACCCAACAATGCTTCGGAATTGCATTCTTAATATCAGACAACTTAAATGGAGGTGTGAAGCG
+
B@BBBF1DGGGGGGGGGGFGGGGFGGGGGGGGGGGGGEDFFGGEGGEC1@FGG>F<<@DGGGC@GGC@>GGGGG>GGGGGGGEGGGGGG>BGCCFGGGGG
@HWI-D00524:51:C587MANXX:4:1101:9843:3754
CAAAATATTCATCCTTCCAACGGTGCATGCATATGACCCCCATCCACGATCACTGCCCTGGTCTGTCGCTCTTATCTGCATCACATGAAAATAACTGAAA
+
CCCCCGGGGGGFGGGGGGGGGGGFGGGGEGGGGGGGGGGGGGGGGGGFGGGGGGGEGGGGGGGGGGGGGDGGGGGGGGGGGGGGGFGFGGGCGGGGGGGG
@HWI-D00524:51:C587MANXX:4:1101:9970:3871
ATATAAACCGATAACTCTGAGGGATATAAGCCTATAGGCGATGATCATCTAATATTGCATGCAATCTCTGACTATATATTTATCAATCCGAAAACATTTA
+
BBCCBGGGGGGGDGGGGGGGGGGGGGGGGGGGGGGGGGGGGGGGGGGGGGGGGGGGEGGEGGGF>FGGGGGGGGGGGGGGGGGGGEGE0EGG/EGGGGGG
@HWI-D00524:51:C587MANXX:4:1101:9887:3884
GTGGCAGTTGACGTAGAAGCTTCTCCTTTTCTGGTTTGTAGTTCAAACTCGTAAGCCTTTATATCAGCAAACAAGTCATGAAGTTCGAATTCGTTAAGAT
+
CCCCCGGGGGGGGGGGGGGGGGGGGGGGGGGGGGGGGGGGGGGGGGGGGGGGGGGFGGGGGGGGGGGGGGGGGGGGGGGGGGGGGGGGGGG0EFGGGGGG
@HWI-D00524:51:C587MANXX:4:1101:10436:3810
AAATAATAAGTTCTAATGGACCCTTAATTAAAAATAAAGAGGTTTAAAGGATTTTGGGACCATTAAGAAATAAAAAAATCCCATTAAGCCCAAAAAAACT
+
CCCCCGGGGGGGGGGGGGGGEGGGGGGGGGGGGGGGGGGGGGFGGGGGFGGGGGGG@F>FGGGGGEGEGGGGGGGGG@FGGGGGGGGGGEGGGGGGGGGG
@HWI-D00524:51:C587MANXX:4:1101:10406:3820
CTTAAATTGATTTACCTTTGTTGGATTTTTTCATTTGTTCTTATTTTAATCTTCATATTATGTTTATTGTATTATTAGACGGCTGAAATTGATAGTACAC
+
BCCBBGGGGGGGG>GGEGGGGEGGGGGGGGDGGGGEGGBFGGGGGEGC11=C@F@F>FGGGGGEE1EG1F:CF>GG@:CF/C/EE>FCFG00C>0ECEDC
@HWI-D00524:51:C587MANXX:4:1101:10266:3950
GTGAGCTAGCTTGGGTCAGCAGTAGTGGCACCCGAGGACCTCAGTTTCAGCACTTGCCATTTTATTTTTGATGCTCAAATATTTTATCAGTTGTTGAATA
+
BBBBBGGEGCFDGGGFGEGGGGGGGGGGGGGGGGGGGGFGGGGGGEGGGGGGGGGGGGGGEC1FEGGGGGGGEGGGG@GCFGGGGGGGGGGGEDFEFC>F
@HWI-D00524:51:C587MANXX:4:1101:10596:3782
TGTCCCACCTGTTGTCAAGTACACATACAGACAAGACAACAGCCGGATAACTCCGGTGAGAATAAATCCCAGTATAAATCAACGAAACATGCAATCATAT
+
CCCCCGGGGGGGGGGGGGGGGGGGGFGGGGGGGGGGGGGGGGGGGGGGGGGGGGFGDGEGGGEGGEGEFGGGGGGFGGGGGGGGFGGGGGGGGGGGGGGG
@HWI-D00524:51:C587MANXX:4:1101:10709:3791
CCCCTCTGTCTGTGACTCTTACTTAATAGTTATATACTCTCCACTTTCTGATTCAATAGAACAAACGTAATAATTTAAAAACACAAAGGTTTATAAACAA
+
CBBBCDGGGGGGGGGGGGGGCFGGGGGGFEGCCFBDGGGCGGGGGGGGGGGGGGGGGGG111FGGFGGGGGGEFGGGGCDGGGGGGEGB:>GGEEFCFGG
@HWI-D00524:51:C587MANXX:4:1101:10700:3898
ATTACTTCCGAATCCAATTTATTCGGCCTTTTCATTGGGATTGGTTCTTTTTTGTATATCCTTATTATATATTCTATCGAATTCGTATTTTGTAGCTGCT
+
BBABBFGGGFFFGGGGDDGGGGG>>FGGGGGGGCF:FDF=1<FEBFGGGGGGGGG1E<DFFGG1=F1>DGGGGFGFGCBBBEEGGG:FGGG0=:0=BD0F
@HWI-D00524:51:C587MANXX:4:1101:10768:3755
TATCCCTATTAAGAAAGGTTGTCTTGACATCCATCTGCCATATCTCATAATCATACCATGCAGCTATGGCTAGCAATATCCTTATAGACTTGAGCATTAC
+
CCCCCCFEGGGGGFGGGGGGGGGGGGGGGGGGGGGGGGGGGGGGGGGGGGGGGGGGGGGGGGGGGEGGFGGGGGEGGGGGGGGGGGGGGGGGGDGEGGGG
@HWI-D00524:51:C587MANXX:4:1101:10819:3768
AGCCAAAACGCTATACAAGACAGAGATCGAGGAGTGTCACTTGGAATCGTGCTACATCCCGTGGTAGACTTAGAGCAGCTACTAATCAAATGCCTACATC
+
CCCCCFGGGGGGGGGGGGGGGGGGGGGGGGGGFGGGGGGGGGGGGGGGGGGGGGGGGGGGGGGGGGGGGGFGGFGGFGGGGGGGGGGGGGGGGGGFGGGG
@HWI-D00524:51:C587MANXX:4:1101:10977:3824
GTAGATCCATTTGCCTCCTATGGGAACGATTCCCTCAGGTGGATCTACTAATGTCCAGACTTGATTTGGATATATAGAGTCCATTTCTGACTGCATGGCT
+
CCCCCEGGGGGGGGGGGGGGGGGGGGGGGGGGGGGGGGGGGGGGGGGGGGGGGGGGGGGGGGGGGGGGGGGGG1FEGGGGGGGGEGGGGGGGGGGGGGGG
@HWI-D00524:51:C587MANXX:4:1101:10848:3881
CACGGGTCGTATTTGTGAGACGAATCTTTTATTTGGGTCACCCATGAAAAAGTATTACTTTTTATGCTAAGAGTATACTTTTTATTGTGAATATGGGTAG
+
@B@BBBGGGGGGGGG@GGGEG<<CGGGGGFGGGGGCGGGGCFGFFG>FFDDBGGGGGGGEGGGBDCEDDEF1FBGGGCGEGGGGGGBGGG>F>DBCB00C
@HWI-D00524:51:C587MANXX:4:1101:10918:3935
ATAATGCTCGGGCCAGCGAGCTTGATCTCATTGAAGAGAGGAGAGAGAGAGCGGCAATCAGAATGGAGGCCTATCGGCGCCGGGTGATGAAAGCTTACAA
+
AB=ABCGGGGG@AGGGGG9CDBGGGGGGGGGEG1F@1E19C><>F@FB>:C>BE/<>BF@FDF>FDCBFFGGGECGGGGC/9CC.8E/:@=DE<EGGGBG
@HWI-D00524:51:C587MANXX:4:1101:11448:3803
AACAATATATACAATAACCACAACTCATAATCTTCATAATATACTCATCAAAACACAATATAACATGCTTAATTCTTCCAATCAATATCGATATACATGC
+
CCCCCGGGGGGGGGGGGGGGGGGGGGGGGGGGGGGGGGGGGGGGGGGGGGGGGGGFGGGGGGGGGGGGGGGGGGGGECGGGGGGGGGGGGBEGGGGGGGG
@HWI-D00524:51:C587MANXX:4:1101:11722:3779
CTTGATTTCGAAGTTTAACAAATTAAGCATGAAAAGATTGAACAACTGATCGAGAAAACTAAAAGGTAATTGAACTGAAGATTCGTAAACTGATAGTTTC
+
CCCCCGGGGGGGDFEGGEGGGGGGGGGGGGGGGGGGGGGGGGGGGGGGGGGGGGGGFGGGGGGGGGFGGGGGGFGGGGGGGGG>GGF>GGGGGGGGGGGG
@HWI-D00524:51:C587MANXX:4:1101:11566:3958
AGCCTGACCTTAAGTCGAGCTTGGAAAATACTGAGGCTCCTTTGAGTTGGTCAAACAAGTCATCTATCCTTGGAAGCGGATACTTGTTTTTGACTGTGAT
+
CCCCCGGGGGGGGGGGGGGGGEGGGGGGGGGGGGGGGGGGGGGGGGGGGGGGGGGGGGGGGGFGGGGGGGGFGFGGGGDGGGGGGGGFGGGGGGGGGGGG
@HWI-D00524:51:C587MANXX:4:1101:11599:3985
GTTCCAGTTGCATTTCCAGGAGCTGGATGAACAACCTTCATTTTCGCAATTCTTTAATGTCAAGGCATTTAAGTTTTATTAATTCCAACAAAATTCGGCC
+
BBBCCGGEGGGGGGGGGGGGGGGGGGGEGGGGGGGGGGGDGCGGGGGGGGGGEGGGFEGFGGGGGGFGG>GGGGGGGGGGGGGGGGGGGGGGFGGGGEGG
@HWI-D00524:51:C587MANXX:4:1101:11771:3757
AGTAGTAAGGAATTAATCAATCATCGTTGCTAAAGGTTTAATAGTTAGAATTAAAAATTGTGTAATACAATCTTTAGAGGAACGATACTCGTACTCATGT
+
BCCCCGGGGGGGGGGGGGGGGGGGGGGGGGGGGGGGGGGGGGGGGGGGGGGGGGGGGGGGGGGGGGGGGGGGGGGGGGGGGGGGGGGGGGGGGGGGGGGG
@HWI-D00524:51:C587MANXX:4:1101:12664:3752
AAACTTATATTTTTCGGAGGAATTTACATATGAATTTTAAAGTTCTTTTTAGTATGAGAGAGACAATTCTTCTGTTTGTCCCCTACTTCTCTAAGCATTC
+
CCCCCGGGGGGGGGGGGGGGGGGGGGGGGGGGGGGGGGGGGGGGGGGGGGGGGGGGGGGGGGGGGGGGGGGGGEGGGGGGGEDFGGGGCF>FGFFGGGGG
@HWI-D00524:51:C587MANXX:4:1101:12979:3913
AGTTGATTAATTAATAAATTAAATATGGTGGGTATTATGTTTAATGGGCTTGTAGGAGTACAAGTCCAACATAATAAATAATTAAAGTTTTAATAGGCTT
+
CCCCCGGGGGGGGGGGGGGGGGGGGGFGGGGGGGGFGDEGGGGGGGGGGGGGGGGGGGFGGGGGGGGGGGGGGGEGGGGGGCGGGGGGGGGGGGGFFFGB
@HWI-D00524:51:C587MANXX:4:1101:12997:3952
GGAGCAGGCACAGGATGCACCTGATGATGTTGTGGCAGGTAACTGTTTTATTTCTGGTTATCCTGCATATGTATTGATTGATACTGGTGCATCGCATACT
+
BCCCCGGGGGGGGGFGGGGGGFGEGGGGGGGGGGGGGGG0FGCGG@1FEEGGGGGGGGGGECGGGGGGGGGGGGDGEGGGCDCGGGGGGCGGGGGGGGGG
@HWI-D00524:51:C587MANXX:4:1101:13214:3814
ACTGTCCTCAACTATCTTTATATCCAAACCATTTTGTATACAATAATCTGAACTCCCAGATTATTCCATACCAGATATTTAATTCAATCCATCTTATATC
+
BBCCCDGGGGGEGGGGGGGGGGGGGGGGGGGGGGFGGGGGGGGGGGGGGGGGGEGGGGGGGGGGGGFGGEEGGGGGGGGGGEGGFGGGGBGGGGGGGGGG
@HWI-D00524:51:C587MANXX:4:1101:13448:3960
AACTCTCTTGTTCAGTCAAAAACTCAACTGAAGAGATTATTCTAACTGGCAAAAGGTGTGGAAACACTTACAAAGTCAGTTGGAATGATCAACCTTATAC
+
BBCCBGG>;F1D1FFGGGGFGEGGGGGGGGGGCGGGGGGEGGGC@E>FCGGG>GGBEDDF>GGGEGEEGGGGGGDDGGGGGGCGGGEFEGGEGGGGE@GF
@HWI-D00524:51:C587MANXX:4:1101:13931:3983
AGCATGAACTTATTAAACACAAATGTCAAAACATAAACGTATCCATAACATATCTAGTCATATCAACATATACGTGTTAATTTTCTTTTATTGAATTTAG
+
CCCCCGGGGGFGGGGGGGGGGGGGGGGGGGGGGGGGGGGGGGGGGGGGGGGGGGGGGGGGGGGGGGGGGGGGGGGGEGGGGGGGGGGGGGGGGGGEGGGE
@HWI-D00524:51:C587MANXX:4:1101:14180:3905
GATTACTGACGAGCAACTATAGAAATGGAGACCGTGAGACGAGTGTAGAGGCCAGCTGTTGTATACTGACGAGGATGGCATTGTCAAATATCAAGGACGA
+
BB=ABGGGGFGGGGGGGGGGGGGGGFGGGGGGGGGGECGGGGGFGCGGGGFFGGGGGGGGGGGGGGGGGGGGGG@GGGGE@GGGGGEGCGCGGGDEGGGG
@HWI-D00524:51:C587MANXX:4:1101:14280:3890
ATAACCTTGTGTGGACTTTCCTTGTAGGGCGCAAAATGACATTTTCAATGTGAATTGGTTAAATACGTTCTCATGGAGTCTTTCCCTTTTGACTTCCGCG
+
CCCCCGGGGGGGGGGGGGGGGGGGDGGGGGGGGGGGGGGGGEGGGGGGGGGGGGGGGGGFGGGGGGGGGGGGGGGGEG:?F>FGGGGGGGFGGGGGGGGG
@HWI-D00524:51:C587MANXX:4:1101:14568:3773
GATCAATCTAACTCAACTGATGTTTCGACGGCATAACAATACAATCTGAATAACCCCGTCAATCTGAACATCACAAATATCATACTGAAACTCATAATCG
+
CCCCCGGGGGGGGGGGGGGGGGGGGGGGGGGGGGGGGGGGGGGGGGGGFGGGGGGGGGGGGGGGGGGGGGGGGGGGGGGGGGGGGGGGGGGGGGGGGGGG
@HWI-D00524:51:C587MANXX:4:1101:14542:3918
ATAGATCCAAGAAAAATTATTATATCCTCAATTCAAAAGAGAGAAATGAGTTTGGATATAATGTTGATTCAGAAGAGTTTAACTCCTACAGAATTGATGA
+
CCCCCGGGGGGGGGGGGGGGGGGGGGGGGGGGEGGGGGGGGGGGEGGGGGGFGGGGGGGGFGGGGGGGGGGEGGGGGGGGGGGGGGGFGGEGGGGEGGGG
@HWI-D00524:51:C587MANXX:4:1101:14677:3949
ATTGTGTTTGCATTGAAGTTATGGCGTCATTATCTGTACGGTGAGCAGTTTGTGATATATTCGGATCACAAGAGTCTTAAATATCTTTTCTCACAGCCTG
+
ABB@BGGG>>C>CFGEDGGGGGGGGGGGGGF>FGGGGE@FGGGBGGGGFGGGGGFGECGGGGGGGGGEGGCG>FFGGGEGGCC>FGEGGEG>CGGG>FGG
@HWI-D00524:51:C587MANXX:4:1101:15127:3831
ACAGATCAATCTTAGAAAATATCGATGCTCTTTGCAACTTATCAAATAAATCTTCGATTCTAGGCAGTGGATACTTATTTTTGATGGTAACCCGATTAAG
+
CCCCBGGGGGGGGGGGGGGGGGGGGGGGGGGGGGGGGGGGGGGGGGGGGGGGGGGGGGGGGGGGGGGGGGGGGGGGGGGGGGGGGGGGGGGGGGCGGGGG
@HWI-D00524:51:C587MANXX:4:1101:15158:3833
ATTGGGCACATTAGGACTTTATGCCGGATTAAGTACCAACGCCACAAATCCTTTATTTGAAATCATAGACACGTTTCTTACATAAGAAAACTCGACGAAA
+
BBBCCGGGGGGGGGGGGGGGGGGGGGGGGGGGGGGGGGGGGGGGGGGGGGGGGGGGGGGGGGGGGGGGGGGGGGFGGGFFGGGGGEDGGGGGGGGDGGDG
@HWI-D00524:51:C587MANXX:4:1101:15332:3874
ATACATCCTTGAGGCATAACTCCTCAGGTTATAAAATATTATTCTACTCTCGTTGTTTCAAAAATTGGGTCCCTAACTTCTTAGCTGAATGGTTAGACTA
+
CCCCCGGGGGGGGGGGGGGGGGGGGGGGGGGGGGGFGGGGGGGGGGGGGGGGGGGGGGGGCGGGGGEGGBEGGGGGGGGGGGGGGGGGGGGGGGGGGGGG
@HWI-D00524:51:C587MANXX:4:1101:15542:3829
GTACAATCCACAAATCAATATATTCTGAAAATGATAAAAATTGGATATAAAGTCTGTTCTTCGATCTAGTTACGGTTATATGATGACTGAAATATCAGGA
+
=<ABBGGG@@GGGGGGGCG;FFBGGGGGGGGCGGG@FGGGGGGEGGGGGGGGGGGFGGGGDBFFC1FGG:F::FCFGBGGGGGGGGGGGG@FGFGC@GGG
@HWI-D00524:51:C587MANXX:4:1101:15619:3914
TTATAACTATGGAAGGCGAAGTGGTCTAGGATATGTCGAATTTGAGAGTGTTAAGTCCAATCGATCACGGCTCAGATGCAGGCCAAATCCAACCGTTCAC
+
BCCCCFGGGGGGGGGGGGGGGGGGGGGGGGGGGGGFGGGGGGGGGGGGGEGGGGGGFGFEGGGGGGGGGFGGGGDGGGGGGGGGGGGGGEGGGGGGGGGG
@HWI-D00524:51:C587MANXX:4:1101:15844:3950
AGATCTAGTGAGTTCAATGAACTCATAAAACAGTAATCTCTGGCAATAAGATCGCTTCTGATTAATCAAACATGTCTTCATGTCATTCTGATCAACTGTT
+
CCCCCGGGGGGGGGGGGGGGGGGGGGGGGGGGGGGGGGGGGGGGGGGGGGGGGGGGGGGGGGGGGGGGGGGGGGGGGGGGGGGGGGGGGGGGGGGGGGGG
@HWI-D00524:51:C587MANXX:4:1101:16086:3793
ATACTCTTTTCTCTTGTATTCCCTTTTGACATAATTGAGACATAACATGCCTCCATAATATACAACAAAGTGTATCAATACATAACATGAATCAAATGAA
+
BBBB@ECGGGGGGGCD@FGGGGGGGGEEG>DGEGGGBGGGFGGGGGGGGGGGGGGGGCGGGFGGGGGEGGG>FG1CFFGGGGGGGE@>DGGGGGGGEB0F
@HWI-D00524:51:C587MANXX:4:1101:16076:3869
ATAATAGACCCGTCTCACAAAATACGACATGTGATACCGTCTGACACAAGTTTTTGCACGATTAAAAATAAAGATTGATTTAAACTTTTGGTCACATTTG
+
BBBBBGGGGGGGGGGGGGGGGGGGGGGGGGGGGGGGGGGGGGGGGGGGGGFGGGGGGGGGGGGGGGGGGGGGG>FGGGGGGGGGGGGGGGGGGGGGGGGG
@HWI-D00524:51:C587MANXX:4:1101:16644:3921
AAGGTCTACTCGACAAGAATGAATTAGGCGTTAATGAAACTTTTAACAGAAATCTTTCACAAACTTCCCAACTAATGCTAATATTATCAACTAATCAGAA
+
BCCCBGGGGGGDGGGGGGGGGGGGGGGGGGGGGGGGGGGGGGGGGGGGGGGGGGGGGGGGGGGGGGGGGGGGGGGGGGGGGGGGGGGGGGGGGGGGGGGG
@HWI-D00524:51:C587MANXX:4:1101:16709:3998
AGCTGTAAGATGATCCGAGGAGGATTGAAACTGGTAAGTGGTATTTGGAATTACTAACCTCTTCGATTATCAGATATGCCTCCAAGAAGAGTACCTGAAC
+
CCCCCGGGGGGGGEGGGGGGGGGGGGGGGGGGGEGGGGEGGGGGGFEGGGGGGGGGGGGGGGGGGGGGGGGGGGGGGGGGGGGGGGGGGGGCCGGGGGGG
@HWI-D00524:51:C587MANXX:4:1101:17120:3864
ATATGGTGGTCGCATCTTTCTGCACCCTTCTCTCCTTCTAACAATCAAAATCCATACAACAGACACAGTAGTTCCACAGAAGATACTGAACCCCAATCTA
+
CCCCCFGGGGGGGGGGGGGGGGFFGGGGGGGGGGGGGGGGGGGGGGGGGGGGGGGGGGGGGGEGGGGGGGGGGGGGGGGGGGGGFFGGCGGGGGGGGGGE
@HWI-D00524:51:C587MANXX:4:1101:17026:3951
TTAATAACAGAAATGTATTACGTGACGAAATCGAGAATATACTGATATGGAAACAGAATAATGGTTGCTGATTATTTTAAAATAATTTTAAGATATAAAA
+
CCCCCGGGGGGGGGGGGGGGGGGGGGGGGGGGGGGGGGGGGGGGGGGGGGGGGGGGGGGGGGGGGGGGGGFGGGGGGGGGC>EGGGFGGGGGGGGGGGGG
@HWI-D00524:51:C587MANXX:4:1101:17921:3917
TATTACTCTTAAGAAATCTAACATGAATGAATTAGGTATTAGAATAGATAATATTCAGCTAGAAGAAGACTCTGAATATGATTTGCCCAAAAGATCTATT
+
BBCCCGGGGGGGGGGGEGGGGGGGGGGGGGGGGGGEGGGGGGGEGGGGGGGGGGGGGGGGGGGGGGGGGGGFGGGGGGGEGGGGCGCGGGGGGGGGGGGG
@HWI-D00524:51:C587MANXX:4:1101:17944:3918
ATGAATTAAGAATCATCAATTTACAATTAGTTTATAATTCAGATTATGATTTATGATCAAGACTTGTACGTTTTATGTTGCTCCCTTTAAGAATCCTCTT
+
CCCCCGGGGGGGGGGGGGGGGGGGGGGGGGGGGGGGGGGGGGGGGGGGGGGGGGGGGGGGGGGGGGGGGGGGGGGGGGGGGGGGGGGGGGGGGGGGGGGG
@HWI-D00524:51:C587MANXX:4:1101:17756:3953
ATCTTTGACATCCAAAATACATATTTTAAAAATATTTCTTGAATTTATTTGATATAAATAATTATATTAATTAATTAACTCAATAATTATTCTAATTATG
+
CCBCC>FGGGGGGGGGGEGGGGGFGFGGGGGGGGGGGGGGGGEGGGFGGGGGGGGGGGGGGGGEGGGGGGEGGEGGGGGGGGEGGGGGGGGEGFCGGGG>
@HWI-D00524:51:C587MANXX:4:1101:19128:3905
TAAACAAAGCAACATGTAAAATGTAAATCAAATCTAGAATTTGCTCAGCTTCCATGTATAAGACCATCTCCAACCACAAAATCTATTTTGGCGCAAATTT
+
BBCCAFGGGGGGGGGGGGGGGGGEGGGGGGGGGGGGGGGGGGCDGGGGGGGGEGGFGGGGGGGG@@FFGGGGGC9FGGGGGGGGCGGGGGGGGBG<EDC@
@HWI-D00524:51:C587MANXX:4:1101:19694:3766
CCTTTCCACCAAAAGTTTTGTTTCAAGTCTTGGTACATTTTGGCTCCTCCGGGATGGTTGGTAAATCGAGATCTATGAGATTCTTTCAAAACTTCCTCTT
+
BBCBCGGGGGGEGGGGGGGGGGGDGGGGGGGGGGGEGGGGGGGGGGGGGGGGGAGGEGGGGDGGGGGGBGGGGGGGGGGGGGGFGGGEFGGFDGGGGGGG
@HWI-D00524:51:C587MANXX:4:1101:20083:3899
AACCCTTCTGTTCGATGCGCGCATGTGCGCGCATTAGCTCGCGCATGTGCGTAAGTCCTTCGCACCAATACACACACTTTTCACGCAAACTTGTATTTCA
+
CCCCCGGGGGGGGGGGGGGGGGGFGGGGGGGGGGGGGGGGGGGGGGGGGGGGGGGGGGGGGGGGGGGGGGGGGGFGGGGGGGGGGGGGGGGGGGEGGGGG
@HWI-D00524:51:C587MANXX:4:1101:20518:3825
CAGCTGAATCATTTCAGTTAAAGACCAACTGACTATTGTGTTCTCAGTTAATCATTTATATTCGATATTCCCCCTCAATAAATGCATATAAATAAAAGAA
+
CCCCCGGGGGGGGGGGGGGGGGGGGGGGGGGGGGGGGGGGGGGGGGGGGGGGGGGGGGGGGGGGGGEGGGGFGGGGEE@F>FGGGGGGGGGGGGFGGGGG
@HWI-D00524:51:C587MANXX:4:1101:20990:3915
GCACATAACTCAAGTTATACAACTAAAATTCCATTAAAATAGCATATGACATCAGTATTTCAATCCGGTTTCGATTCTACAATCCTCAACTTAACAAGAA
+
BBBBBCGGGGGGGGGGGGGGGGGGGGGGGGGGGGGGGGDGGGGGGGGGGGGEGGGBGGGGGGGGGGBG<EFGGGCGDGG1FGGEGEGGGGGGGGGGGGGG
@HWI-D00524:51:C587MANXX:4:1101:20833:3944
GATGAAAAGTGCATGCGTGATTTAAAATTTAAATAAATGATGAAGAAGAAGATTATTAGAATTAATAATAGGCAAAAACTTGTGTGAGACGGTCTCACGG
+
ABA@BGGGGGGCGGGGGGGGGGGGGGGGGGGGGGGGFGGGGGGGGGGGGGEGGGFGEFFGGGCGGCGGGE11BGEEEECCE>GGBEGGGGB>FDGGFC@B
@HWI-D00524:51:C587MANXX:4:1101:21082:3896
GTTTTACATGTTTCGATTCATTGCTTGCCAAACTAGTAGGGCATAAAAATTAATTGTTAATTATAACTCTGAGTTAGATAATTTCGTTGATCAGACTTAA
+
CCBCCFGGGEE1FGGGGGGGGGGGGGGGGGGGFGEGGGE>/FGGGGGEE1EGGGGCGGCGGGGGGEECG>BDC=>CEGGGGGEE0>;>:DCFG0EF>CDF
@HWI-D00524:51:C587MANXX:4:1101:2178:4128
GTAGGTCTCGCGCACATGCGCGAGTAATGCCGCGCATATGCGCGAGACGTGTACATAAAAGGATGAGCCATGTGTTATTAGACATGCAAGATATATATAG
+
CCBCBGGGGGGGGGGGGGGGGGGGEGGGGGGGGGGGGGGGGGGG@D@GGGGGGGGGGGGGGGGGGGGCG>GGGGGGGGGGGGGGGGGGGGGGGGGGGEGC
@HWI-D00524:51:C587MANXX:4:1101:2495:4085
ATAACAATAGCCGGAAACTCCGGTGAGAACAAATCCTAGTATAAAACATGTATACATGCATATGCATAATAAAATCATAAAACACAATATCATGCATGTG
+
3A@BBGGGDGCCCGDG<FG1<EGGGGGGGGGGDFEDGGGGGGGGCF>DGGGGGGGGGGFGGFGGGGGGGEGGGGGGGGGGGFGGGGGGGGGGGFCEGGGE
@HWI-D00524:51:C587MANXX:4:1101:2485:4104
GAAGCCTCCCGGAATTTGATTGATTTATTTATTCCCTTTTTAGATAAGAAAGAAGAAAACATACCTTTAGAGGACAATCAACACATGGTTCCTTTATCCC
+
CCCCCGGGGGGGGGGGCGG>GGGGGGGFGGFGGGGGGGGGGGEGGGGGGGGGGGGGGGGGGGGGGGGGGG>GG<FGGGGGGGGGGGGEFDGGGGGGGGGG
@HWI-D00524:51:C587MANXX:4:1101:2295:4183
CTGTGGTCTATCGCCAATACACTATCTTGTGACATCGTGCAATGTACCCGTGGTTACCCCGCCACTATCAGGTACTTCTGCCACAAGATTACTCGTCTAA
+
CCCCCGGGGGEGGGGGGGGGGGGGGGGGGGGGGGGGGGGGGGGGGGGGGGGGGGGGGGGGGGGGGGGGGGGGGGGGGGGGGGGGGGGGGGGGGGGFGGGG
@HWI-D00524:51:C587MANXX:4:1101:2561:4028
CTCCTGGACCCTGATCCTGTCCCACCTGTTGTCAAGTACACATACAGACAAGACAACAGCCGGATAATTCCGGTGAGAATAAATCCCAGTATAAATCAAC
+
CCCCBGGGGGGGGGGGGGGGGGGGGGGGGGGGGGGGGGGEGGGGFGGGGEGGGGGGGGGGGGGGGGGGGEGGGGGGGGEGGGGGCGFGFGEGEFEGEGGG
@HWI-D00524:51:C587MANXX:4:1101:2509:4221
AGAAACTTCCAGGTAGGTGACTTGGTCCTGAGGAACGTTCAAGAAGACCAGAGAGAAAAATTGGACCCAAAATGGAAGGATCCCTTCAAAGTTATTGAAA
+
BBBBAFGDGGGGGGGGGCGGGGGGGGGGCGGEGGGGGGGGGEGGGGGGGGGBG:FGCGGGGGD>DFGGG0EGGGGFGEGBFGEGGGBGGGGEFEFEGGGG
@HWI-D00524:51:C587MANXX:4:1101:2798:4194
ACACAAGTTTTTGTCAAAACCAAAAATTCTACTAGTGTAATATTTGTACATGCTATTATTAGGCTGGATTTATGTCAAATATACACATATATTTGGATTA
+
B@=BBEFEF@GBEG>FGGGGGGGEGGGGFGGGEGGGGGGGGGGGEGFGGEGGGGGEEGGGG@DGGGGGGGGGGGGGGGGGFGGGGGGGGGGGGFFF@FCG
@HWI-D00524:51:C587MANXX:4:1101:2954:4249
TCGTTCATTGATGATTTCTCTAGGAGATGTTGGGTGTATCTAATCAAGAAGAAATCAGATGTTTTCTAGATCTTCAAAGATTTAAAAGCGCGGGTTGAAC
+
CCCCCGGGGGGGGGGGGGGGGGGGEGFGGGGGGGGGGGGGGGGGGGGGGGGGGGGGGGGGGFGGGGGEGFGGGGGGEGGGGGGGGGGGGFGGGGCDGGGG
@HWI-D00524:51:C587MANXX:4:1101:3095:4041
GAAAGCAACTCCAAATGGGCATAATCTGACACTGATGATTCAGAACCTGAGATCTTCTGATGCTCCAGTGATGATGATGAGGAGGTCAAGTGTCTGATGG
+
BBBBBGGGGGGGGFGGGGGGGGGGGGGGGGGGEGGGDGGGGGGGGDDGGGGGGGGGGGGGGGGGGGFGGGCGGGGGGGGGGGCGG=EDDGGGGGGGDGGG
@HWI-D00524:51:C587MANXX:4:1101:3639:4114
AAGGAAAGATTGCGATGGTAAATGAGAACAAGCAAGAGTAATTATCAGACATTTAACGACAACAAAAATATTTACTCTTACAAAAAAAAAATCGATTCAA
+
BCCCCGGGFGGGGGGGGGGGGGGGCGFGGGGGGGGGGGEGGEGGGGGGGGGGCEGGGGDGGGGGGGGGGGGGGEGFGEGGGGGGGGGBGGGGGGGGFGGG
@HWI-D00524:51:C587MANXX:4:1101:3905:4097
GTGGCTCGGGCGCATATGCGCGGCGAGACCAGAACCTTGGGCGCATATGCGCCGAGACAATGCGCGCATATGCGCCGGCATGCAAAACGTGGTGGTGCCA
+
@BBBBFGDFGGGGGDGGGEGGGGGGGGDG0FGGGGGGGGGGGGG@BGGGGGGGGGGDDGGGGBCBGGGGGGGEBGBGCDGG<DGGBGGGGEG<DGGGDDG
@HWI-D00524:51:C587MANXX:4:1101:3951:4134
AAAAGGAACAAACCAAGACTAGTTATTAATTACCAAGAAATTAATAAGATTGTGGATTTTGAAGGGTATTTTATACCTAGTAGAGAACATCTAATTAGTT
+
BCBBC<EGGGGGBFGFGEGGGGGGGGGGGGGEEG@EGGGGGGGGGGGGE:FGGGGGGGGGGGG>1FGGCGGGFEGEGEGGGGGGGEGGGGCGGGG>GDEF
@HWI-D00524:51:C587MANXX:4:1101:3861:4195
AAGACCTTCTTGCTCTGTATTTGTGTGGGGTTCTCTGAGCCCCCTATATGAGTCTTTTCTAGATTGGGGAAGTTTTCATCTATTATTTCATTAAATAGAT
+
BCCBCFGGGGGGGFGGGGGGEGGGGGGGGFGGEGFGGGGGGGGGGFEGGE1FGG1?FGGFBD:>FCBGDCFGGGGGF:EGEF>FFFGGGEDEFBBDGGCG
@HWI-D00524:51:C587MANXX:4:1101:3792:4201
CTTACACGATTTTACAACTTCACAACACTTAAAATTTAAATTTCTTACACGATTTTACCACTTCACAATACTTAAAATTTTTATCTCTTACACGATTGTA
+
B?BBCGGG@FGGCDFGGGGGGEGGGGGGGGGGGGGGGG>EFECGCGGG>FGB:FGCGGGF@F1FGGGGEGGGGGG>FGGGGGGGGGGGGGGGGDGGDEGF
@HWI-D00524:51:C587MANXX:4:1101:3882:4206
CAGAGGGTTAAAATGGTGCCTTACCAGTTACGAGAAGCCGCCAGGAGTTGGTGGATTACCAGTAGAAGAATGTGGGCACAGAGAGGTACAGTGATTTCGT
+
CCCBCGGGGGGGGGGGGGGGGGGGGGGGGGGGGGGGGGGGFGGGGGGGEGGGGGGGGGGGGGGGGGGGGGGGGGGGGGGGGGGGGGGGGGGGGGGGGGGG
@HWI-D00524:51:C587MANXX:4:1101:3854:4244
GTTACCTAAATCATCTAGAGGCTGTGATGCGATTTGGGTCATCATTGACAGACTAACCAAATCCGCTTGCTTTATCCCATACAGAATGACGTATCGACAT
+
CCBCCGGGGGGGGGGGGGGGGGGGGGGGGGGGGGGGGGGGGGGGGFGGGGGGGGGGGGG@GGGGGGBGGGGGGGGGGGGGGGGGGGEGGGBFEEGGGGGG
@HWI-D00524:51:C587MANXX:4:1101:4147:4187
CATGTTTATTTTATAATTGTGGCAAGTTTATTATTTATTTAGAAATTTTTTAATAATTCCGCAAAATTATGTATACAAAATACGGGCCTTTACATAACTG
+
BBBBAFGGGGGGGGGGCGEGGGGG1@BFGGGEGGGGGGBGC:@DG>FGGGGGEGEGGEEGCGGAGGGGEGG1CFGGGEGGCGGD8//C/FGGGCD0FF0C
@HWI-D00524:51:C587MANXX:4:1101:4456:4130
ATATCTATAAGTGAATAAACAATATACAGAAAAAAAATAATTAAAAACTGATACTAAATTAATGTCCTTACAGCATCAAGAAGATCGGTGGTGGCATACA
+
CCBBBGGGGGGGGGGFGGGGGGGFGGGGGFGGGEGGGEGGGGGGGGGGGGGGGFGGGFGGGGGGGGGGGGGGGCGGGGGGGGEGGGGGGDGBGGGGGGGG
@HWI-D00524:51:C587MANXX:4:1101:4435:4244
ATCAAGTGCCTCATAGCCAAGTCCTCTCTATGCATACCCTGAAATTATAGCAGTCCATGTCACCACATTCAACTCGATCTCTTTCTCCCTCATTCTCTCA
+
CCCCCGGGGGGGGGGGGGGGGFGGGGGGGGGEGGGGGGGGGGGGGGGGGGGFGFGGGGGGGGGGEGEGGGGGGGGGGGGGGGGGGGGGGGFGCGGGGGGG
@HWI-D00524:51:C587MANXX:4:1101:4701:4201
ACTAGTGGGAGAAGGCATGTTTGACTTGTCAGACATAAATTCTCTACCTACTTGTGAGTCATGTCTAAAAAGAAAAATGACCAAGGCTCCCTTTAAGAGA
+
CBCCBFCBGGGBGGGGGGGGGGGGGGGGGGGFGGGGE>DECEGGGGCDGGGGGGGGCGDGGGGGEEGGGGG<FGGGGGGGGFGGG@BFEGE@GGC>GGGG
@HWI-D00524:51:C587MANXX:4:1101:4762:4168
AGTTTTATCTCGCACAAATTTCATACGTGTGAACTCTAATGTGGTGCTAGCAAACAGTTTCACTACTAAGTTTTATCTCGCACAAATTTCATACGTGTGA
+
ABAA?EBFGGGGGGGGGGEGGGCGGGGGGGGFGGGGGGGGGGGGGGGGGGGGGFGGGFFEGGGFGGGGGGFGGGGGGGEGGGGGGGGEGGGGGGGGGCBG
@HWI-D00524:51:C587MANXX:4:1101:5114:4086
ATTATATTATTTAATTAACACCTAATCTTCCACTAAACCTAAACCTAAACTAAACAGCCGACACTCCCCTCCACTCAGCAATATCCTCTCGTTTTCAGCC
+
CBCABDGGGGGCG>FEGGGGGDGGCEDGDGCBE1GCGEBDG>CGBGGFF>FGDGC1CFECDGGGGB@0CGGBFEDGGGEGDGGG0:C00@/0==>CG0GG
@HWI-D00524:51:C587MANXX:4:1101:5591:4156
AAAATGATTGTTGTAGAAATGTAATGTATGGTAGTATGTTTGGTAAGATTTTTAAGTATAGGATAATTTTGAGAATAATTCGATAACTATGTAACACACC
+
BCCCCGGGGGGGGGGGGGGFGGGGGGFGGGGFGGGGGGFGGGGGGGGGGGGGGGGGGGGGGGGGGGGGGGGGGGGGGGGGGGGGGGGGGGGGGGGGGGGG
@HWI-D00524:51:C587MANXX:4:1101:5849:4119
CCTTCTTGGCCATCATTTTTTCAGCGTCTGACGTACCCAATCCGTCGATATCTGACGTACCAGTAGTCAGAGATTTTCCTGACGTCTTTTCAGACGACGT
+
3<ABBGGFGGGGGGGGGGGGGGGGGGGGGGGGGFGGGGGGGGDGGGGGGGGGGGGGGGGGFGGGGGGGGGGGGCECGGGGGGFGGDGGGGGGGGGG.CCG
@HWI-D00524:51:C587MANXX:4:1101:6246:4165
CTGACCTTCTTGTACACACAGGGTTCCTCAGGATTCTTAGTAAAATCAAACTCTTTAATTGTACTATCGAATCTAAGGTTCCAACTCCTAGATGCATGTT
+
BBBABGCGGGGGGGGGGGGGGGGGGGGGGGGGGGGGGGGDGGGGGEFFDFGGGGGGGGGGGGGGEFGGGGGGGGGGGGGGGGGGGFGGFFGEGCGGGGGG
@HWI-D00524:51:C587MANXX:4:1101:6445:4004
AAAGACAATGTGGATGGCTTAGTTCTTTAATTGACGTCAAGCTTAAATCAGTTGGCTAAAATAAGCAATGATATGGAATCTATAAAGCAGTCTTTAGAGA
+
CCCCCGGGGGGGEGGGGGGGGGGGGGGGGGGGGGGGGGGBDGGGGGGGGGGGGGGGEGFGGGGGFGGGGGGGGGGGFFGGGGGGGGEFGGGGGGGGGGGG
@HWI-D00524:51:C587MANXX:4:1101:6310:4119
AGGGTTGGGCTTCCTGATTTTCTTTTCTTCTTACTCATTTTTAAGAAGTGTCTTGATGTCTTCTTCCGCTCGTAGGGATTGATTAACAGCTGAAACATAA
+
BBBBBGGGGGGGGFGGGGFGGGGGGGGGGGGGGGGGGGGGGGFGGEGGGGGGGGGGGBG>FGCFGDFBGGDACGGGBGGGGGGGGFGGGGGEGDCGGGGG
@HWI-D00524:51:C587MANXX:4:1101:6309:4222
ACCCACTTCGGACGATCCGAACCTTGCATGTGTTCTACGTGTCCAGCCACCTGTCTCGGACGATCCGAACCCTTGCTCGGACGATCCGAATCCTGCATGT
+
CCCCCGGGGGGGGGGGGGGGGGGGGGGGGGGGGGGGGGGBGGGFGGGGGGGGGGGGGGGGGGGGGGGGGGGGGGGGGGGGGGGGGGGGGGGGGGGGEGEG
@HWI-D00524:51:C587MANXX:4:1101:6710:4167
TTATTTCAGTTCAGTAGTTTGATTTTTTAGCATTTCAGTTATTTCAGTGAGGCCAGACCGGAGTTGGAGTTTTGAGATAGAATTTAAGATTTGAGAAATA
+
BCBCCFFGGEGE@FEGEDGGGEGGGGGGGGGGGGGGGGGGGGG1FGDGEGGEGGGGGBBBBG<C@FEGGGGGGB>FEGGGGEGGGGGGGD0FGBBBCDEF
@HWI-D00524:51:C587MANXX:4:1101:6655:4187
CGTCTTTCTTTGCTTCAGGGAATCTACTCAATCTAACTCATATTATGAGAAAAGATCAAAATAATTAACCACTCACCTTTATATCTTAGTATGACAGAAG
+
BBBBCFGEGGGGGGGGGGGGGBGGGGGGGGGGGGGGGGGGGGEEGEDEGGGGGGFEGGFGGGGGFGGGGCGBEGGGGGGGGGGGCEBGGGCGGGCGFEGG
@HWI-D00524:51:C587MANXX:4:1101:6799:4163
TAAAAGTAAAAATTTAAAACAAATAAAACATAAAATCTTATAGACTTGAGGCTTGAAGGCTGAGCGGCAGAAGCTGGCGGTGGCACAACCCTATACAGGA
+
BBBBBGGGGGGGGGGGGGGEGGGGGGGGGGGGGGGGGGGGGGGGGGGGGCGBDECGCG>BG>@0FGDGGGGGGGGGEGGDEGGFBGGFGGGFEGCFGGGG
@HWI-D00524:51:C587MANXX:4:1101:7212:4176
TTATATATATAATCAATCCTTTTCTTGACATTAGGTGGGAGTTCCTATAACTTAAGAAATTCATGGATTTTGGATAAAGGGGGAAAACACTTTTTCAATA
+
BBBBB;FCGGGGGGGCGDEGGGGGGGGFGGGGC>CGGG<FEGGGGGGEGGGEGDGEGGEGGG:FCFGGGGGGDEG>GE1CFGGDGGGGGGFGGEGGEEGG
@HWI-D00524:51:C587MANXX:4:1101:7211:4246
AAACTCTTTAGGGTCCGGTTTCGTGGAAGGCTCTAGATGTGAGATCTCAGCCGTTGATTGAGACTTGAGGAATGATCTGGACCGGTGGCTGGTTTGGTGA
+
CBBBBGGGGGGGGGGGGGGGGGGGGCGGGGGGGGGGGGGGGGFGGGGGGCGGGFGGGGGGGGGGGGGGGGGGGGGGGEGGGDGGGGGGGGGGGGGDGGGG
@HWI-D00524:51:C587MANXX:4:1101:7750:4058
AATTCCGTCTATTTTCACATCTAGGATTTACATATACAACATATATCACTGTCAAGAGAGAATTTATTATTAGTTAGGTTAACTATTTCGATTAAAAAAA
+
CCCCCGGGGGGGGGGGGGGGGGGGGEGGGGGGGGGGGGGGGGGGGGGGGGGGGGGGGGGGGGEGGGGGGGGGGGGGGGGGGGGGGGGGGGGGGGGGGGGG
@HWI-D00524:51:C587MANXX:4:1101:7782:4246
ATCCTCTTTCAGAGATGTTTATGTAGAGTTTTTCTTACTTTAACTTTTTCCCCCTCGTAGAAGGCTGATAACTATATCTTCATTGTTTTTTTCAGGTTGT
+
CCCCCGGGEGGGGGBGFGGGGGGGGGGGFGGGGGGGGGGGGGGGGGGGGGDGGGGGGGGGDGGGGGBGGGG>FBG@FFGGGGGG0FGGGGGGC:EFGGGG
@HWI-D00524:51:C587MANXX:4:1101:8442:4023
GAATCAGCCAGTAATTAAGCGAATCAGCCAAAGCCGAATCAGTCAATAACTAGACGAATCAGCCGGTGACTAGGCGAATCAGCCTATGACTCAACGACTC
+
CCCCCGEGGGGGGGGFGGGGGGGGGGGGGGGGGGGGGGGGGGGGGG1FFGGGGGGFGGGGGGGGGGGGGGGGGFFGGGGGGFGGGGGGGGGGGGGGGGGG
@HWI-D00524:51:C587MANXX:4:1101:8306:4179
ATAAGGTGAATATGGTATTGAGTTTGCTACTCGTTTTTTTTAGCTAAACCTGGTAAGCAAAGTGTTAGATACGTTAATGTGTTCTTATTGTAGAGGAAAT
+
BCCBBGGGGGGGGGGFGGGGGGEFGGGGGGGGGGGGGGGGGGGGGGGGGGGGGGGGGGEGGGGGGDG>GGGG=1FFGGGGGGGGG>GGGFGGGGGGGGGG
@HWI-D00524:51:C587MANXX:4:1101:8428:4188
GATAACTATGTGATAACTATAATAGTGGCACCGCGTGTACTATTTGAGAACTCCTTCTCAAACGTACATCTTATACTCTGGCCAGAGATTCCATGCACTA
+
CCCCCGGGEGGGGFGGGGGGGGGGGGGGGGGGGGGGGGGGGGGGGGEGGGGGGGGGGGGGGGGGGGGGGGGGGGGGGGGGGGGGGGGGGGGGGGGGEGGG
@HWI-D00524:51:C587MANXX:4:1101:8437:4239
GGCATTATATCTGAACGTTTTCCAAATTCTAAACGTAACCAACATTCATTTAAATCTAAGTTTCTAGTCATGCAGCATATACTAATTCCTTTTCGAGCAA
+
CCCCCGGGGGGGGGGGGGEGGGGGGGGGGFGGGG/FGGGGGGGGGGGGGGGGGGGGGGGGGGGGGGGGGGGGGGGGGCGGGGGGCGGGGGGGGGCFEGGG
@HWI-D00524:51:C587MANXX:4:1101:9399:4112
AGTGCAGATTTTTGACTTCAAAATTAATTTTTTCTTGATTTTTTTTAGTACTATTAAATCTTTATATCCTAGTATACTAAAAATTAATTTAGATGATATG
+
CCCCCGGGGGGGGGGGGGGFGGGEGGGGGGGGGGGGGFGGGGGGGGBFF@FG>FGGCGGG@GG1F>F1:CC1FBF:CF1<@C>0>C0EFGE0FDCDF;DD
@HWI-D00524:51:C587MANXX:4:1101:9395:4164
GCTTAAGTATTGATTGATACTGGTGAATCACATATATTTATATCTAAGCGATTTGCATTGAGTCATGCATTGCCTATTGAATCATTGTCTGCGGTAGTGT
+
CCCCCGGGGGGGGGGGGGGGGGGGGGGGGGGGGGGGGGGGGGGGGGGGGGGGFGGGGGGGGGGGGGGGGFGGEGGGGGEGGGGGGGGGGGGGGG<BGGGG
@HWI-D00524:51:C587MANXX:4:1101:9817:4184
TGTACCTTGCGGAGGTTTAGGTGGTTTCTGAGGAGGCTTTTGCTGTGTATGATGTTGTGGAGGATTAAAATGTGGTTGCTCAAAAGAATTTTCTGATTGC
+
CCCCCGGGGGGG=CGBB>FGGGGBF=GGGGFGECGB>GEGGGGCGEGFDGCGCDFE>CGB?09==@FDEEGGGG>1=80:C=FFDFDGGGGG>FB>@0B>
@HWI-D00524:51:C587MANXX:4:1101:10242:4201
TATATTGAAATCCAATGTATTGTTATAGCAACTTTGAATAGCTATTTTCGTAAAGATGAAGACAAATAGTTGCTATATGAGCCAATTGTGCAATCACGAC
+
BCCBCGGGFGGGGGGGGGGGGGGGGGGGGGGGGFGGGGGGGGGGGGGGGGGGGGGGGGGGGGGEGGGGGGGGGGGGGGEGGGGGGGGFGGFGGGGGGGGG
@HWI-D00524:51:C587MANXX:4:1101:10432:4124
ATCAAATGGACGTGAAGAGTGCTTTTATAAATGGTCTACTACAAGAAGAGGTCTACGTCGAACAACCTCCAGGTTTTATTGATCATTTCTTACCTCATCA
+
CCCCCEGGGDEGGGGGGGGGGGGGGGGGGGGGGGGGGGGGGGGGGF>DEGGGGGGCGGGGGGGGGGGGGGGGGGGGGGGGDGGGGGFGG>GGGFGGGGGG
@HWI-D00524:51:C587MANXX:4:1101:10583:4086
GATTAGGACATATTTCCCTAAGAAGGATGAACAAGTTAGTGGGAGTGGGCATGTTTGATATGTCTGATATTAATGCTCTCACGGCTTGTGAATCCTGTCT
+
CCCCBGGGGGGGGGGGGGGGGGGGGGGGGGGGGGGEFGGGGGGGG=FGGGGGGGGGGGGGCGEGGGGGGGGGGGCFGGGGGEEGGGGGGGGECCEFEGGG
@HWI-D00524:51:C587MANXX:4:1101:10967:4011
GATCAATTAACAATTAAAGCATAAAAATATCTGTAATAAATCATTAACTACAATCTTTTAAATCTTTTATCTATCAAGCTAGTGTGGAAACATAAAGTTC
+
BBBAAFECGGGGGGGGGGGGGGGEFGGGGGGGGGG>FGCF@>EFFGGGDF>FGC>G>FEGGGGGEG1:BGGGGGGGGGF@DECFFF/FFGGGGGGGG0:D
@HWI-D00524:51:C587MANXX:4:1101:10900:4235
AGAATAAAATAACTCATTCACCAAAATTCAGCAGCTTAAAAACAGCACAATAAGCTTCACGTTTACTCAATTTATTAATCGATAACTTACACACGATAAT
+
CCCCCGGGGGGGGGGGGGGGGGGGGGGGGGGGGGGGGGGFGGGGGGGGGGGGGGGGGGGGGFGGGGGGGGGGGGGGGGGEGGGFGGGGGGGGGGGGGGFG
@HWI-D00524:51:C587MANXX:4:1101:11046:4005
CACACAAAACGTCGATCTTTCTGTGTCAACTGGGTCATAGGCCTAGCTATTCGAGAAAATCCCTCAATGAAACGCCTATAATACCCAGCTAATCCCAAAA
+
CCCCCGGGGGGGGGGGGGGGGGGGGCGGGGGGGGGGGGGGGGGGGGGGGEGGGGGGGGGGGGGGGGGGGGGGGGGGGGGGFGGGGGGGGGGGGGGGGGGG
@HWI-D00524:51:C587MANXX:4:1101:11176:4032
AAAGAAAGAAAATCTCTGTTATCTGCCTCACAAGTCTGGAAAGCCATAAAAGGAGAAGAAGAAATTTATTTAGCAGTGATCAATGAGGTCAAAGAAGAAG
+
BABBAEGGGGGGGGGGGGDDGGGGGGGGGGGGGGGGGGGGGGG1CEGGBGGGGBDD@FDGGGGGGGGGGGGGGGGGGGGGGCGGFGGGGGGGGGGGGGGG
@HWI-D00524:51:C587MANXX:4:1101:11238:4052
TGTTTTCACAACCAACTAATGCAAATCTAAACCAAATGGGTTATTAATGTCATGATCACATTAAGAGAATTTTCTTAAATACATGAGAAAATATTTTTTA
+
CCBCCGGGGGGGGGGGGGGGGGGGGGGGGGGGGGEFFFGGGGGCGGGGGGGGGGGGGGGGGGGGGGGGGGEEGGGGGGGGGGGGGGGGGGGGGGFGGGBB
@HWI-D00524:51:C587MANXX:4:1101:11072:4189
GAAATATTGAACTTACTGCCAGAACTTAATTTGGGTACTGAATAGGTTCACAATGTCGGCCTAAAGCGAAAGTAAAATTCATAAAGTGACCTCCATTAGA
+
CCCCCGGGGGGGGEGGGGGGGGGGGGGGGGGGGGGGGGGGGGGGGEFGGGGGGGGGGGGGGGGGGGGGGGGGGGGEGGGGGGGGGGGFGGGGGGGGGGGG
@HWI-D00524:51:C587MANXX:4:1101:11251:4043
GAATGGCTTCTTTTGAGCTTTCAGCAAATCTTGCTTTCCACTCGTGCTGCCACGCTCAATTCGAAGAGGGGACTGCTGTGTCTGGGGTGGCTTCACACAC
+
AAAABFGGGBCBF1DD=>FCF@FECGG11CGGGGCDBFCEC@DGGGBE@EGGGGGG>EGDFGGC1F/EFGG@CGGBFGGCGCC000/;EEG>FFGEFGBG
@HWI-D00524:51:C587MANXX:4:1101:11899:4031
TTCAGTTGCTGAGTTCAGTTTTCTCGATCAGTTGCTGAGTTCAGTTTACTCGATCAGTTGGTTCGTATTTTCAGTTGGTTCATATTTTGTCAAACGCCGG
+
CCCCCGGGGGGGEGCGGGGGGFGGGGGGGGGGGGGGGGGEGGGGGGCGGGGGFGGDEFFGGFGGGGGGGGGGGGGGGGGGGGGGGGGGEG>FGGGGGGGG
@HWI-D00524:51:C587MANXX:4:1101:11935:4118
ATGGACCACCAACTATTTCAGCATTTCCTTGGATCTGATTCACTGACTTGACTGGTATTGACTTCTGCGCTTGTAACTGTCCATCTGATGTGTCAATCCA
+
BCBBCGGGGGGGGGGGGGGGGGGGGGGGFGGGGGGGDGFGFGGGGGGGGGGGGGFGGGGGGGGGGGE@GGGGGGGGGGCGGGGGGGGEGGGGGGGGGGGG
@HWI-D00524:51:C587MANXX:4:1101:11839:4168
AGTAATCCGAATTGACGTGAATCTCAATGACTAAACATTAACAATTGATAAGGAACTATAGAATATACAGAATCTCACAGAAAGATTTTTTTCTGAATTG
+
CCCCCGGGDGGGGGGGGGGGGGGGGGGGGGGGGGGGGGGGGGGGGEGGGGGGGGGGGGGGGGGGGGGGGGGGGGGGGGGGGGGGGGGGGGGGGGGGGGGG
@HWI-D00524:51:C587MANXX:4:1101:12263:4102
AGTGGAAATTACAATAGAATTATATTTTCTGTAGCACCAAGAGCTTTCCGTGTACCAAAAGCTATAGTCAGTGGTAATGGTGTAACTCAAATCTTTTAAG
+
CCCCBGGGGGGGGGGGGGGGGGGGGEGGGGGGGGGGGGEEGFEGGGGGGGGGGGGGFGGGGGGGGCDDFG>FGGGGGGGGEGGGEEGGDGGGGFGGGGGG
@HWI-D00524:51:C587MANXX:4:1101:12337:4179
GTTAAGAATAATGAATTAGTATTTTCAGCATTTAACCAACCGGGCAACCAGATGCTTCGGCCCGCATTGAATGCCGGGCCGCTCGTTGAAGATAAAAGTA
+
BBBCCGGGGGGGGGGGGGGGGGGGGGGGGGGGGGGGGGGGGGGGGGGGGGGGGGGGGG@DGGGGGGGGGGGGGGGGGGGGGGDGG?=FGFGFGGGGGGGG
@HWI-D00524:51:C587MANXX:4:1101:12508:4041
GCGAATTATACTACTCGATCCTATCACTCGTTATTCTCTCGAACTCACTCGTGAAATGAAAACGTCGTTAAAGTTAGCTACGCTTTAATGACACGATAAA
+
CCCCCGGGGGGGGGGGGFGGGGGGGGGGGGGGGGGGGGGGGGGGGGGGGGGGGGGGGGGGGGGGGGGGGGGGGGFGGGGGGGGGGGGGGGGGGGGGGGGG
@HWI-D00524:51:C587MANXX:4:1101:12625:4247
ATTGCATCGATATTGTATGTGTGTATTTCGACTGAAATTTTCTCGTGACTCATTTATTAAGGTATGACTAATTATTTCAACATTATTATACTAGACCCAA
+
BCCBBGGFGEGGGEGGGGGGGGFGGGGGGGFGGGGGGGGGFCGGGGGGFGGEGGGGCEGGGGGCGGGGGGGGCFGGEEGGGGGGGGGGGGGGGFGGFFGG
@HWI-D00524:51:C587MANXX:4:1101:13187:4192
AATTCGAGTGTTAGAAAGTTTTGTCTGTAGAAAAGATTGGAAATTGAATTGTGGTGGTCAAATTTCTTGAAATATAAGAAATTATCGAGCAGCTATTTTC
+
BBCCCGGGFGGGGGGGGGCGGGGFGCGGGGGGGGEGGGGGGGFCFGEGGGGGGGGGGDGGGGFEGGDGGFGGGGGGGGGGGEDFEDG;@GGGFGGE>FGG
@HWI-D00524:51:C587MANXX:4:1101:13464:4126
TGAAGTCTTTTGAGAAAAGGAAGGAAATGGGCTGAAGAATGAATGCTTTCTCAGCAGGAGAGAAAAAATGCAAGAATCCTGTTTTTTATATAACATAACT
+
BBABBGGGGGGGFGGGGGCGGGGDGGFGGGGGBGGGGGGGGGGGGGGGGGGGGGGGGGCFGGFGGGGFEGGGGGGGGGGGEGGGGGGGGGGGGGGGFGEE
@HWI-D00524:51:C587MANXX:4:1101:13274:4216
CCCAACCATGATTAAGAAGAGGATTAGCGTCTGGGTCCCCACAACAGGTGGTATCAGAGCGATAGATCCGTTAGATTGAGATAGTCAGAGTTGATAGATC
+
AA=BBFGGGGGGGGGGGGGGGGGGGGGEGCGGGGGGFGGGGGGGGGGGGGGGGGGGGFGGGFGGGGGGGGFGGGGGGGGGGGGGFGGGGG=FFGGGGGGG
@HWI-D00524:51:C587MANXX:4:1101:13365:4220
GTGATCGAGTTTAATGAAAATTACACATGAACATTAACGATCGAATTTAATGAAAGGCAAAAACTTGTGTTAGACGGTCTCACGGGTCGTATTTGTGAGA
+
CCCCCGGGGEGGGGGGGGGGGGGGGGGGGGGGGGFGGGGGGGGGGFGGGGGGGGGGGGGGGGGGGGGGGGGGFGGGGGGGGGGEGGGGGGGGGGGGGGEG
@HWI-D00524:51:C587MANXX:4:1101:13552:4098
CATGGGATTGTGGACTCTGGCAGAAAGAACCACACGTCTGCACAAATATTCTCTTGGCCGCTTTCTTGAATTTCCACGGAGCGCAGCCACCTCCTCCGCC
+
BCCCCGEGGGGGGGGGGGGGGGGGGGGGGGGGGGGGGGGGGGFGEGGEGGGFGGGGGGGGGGGGGGGGGGGGGGGGGGGGGGGGGGGGGGGEGGGGGGGG
@HWI-D00524:51:C587MANXX:4:1101:13639:4104
CCTAGAAGATTTCCATGACACCGCTCCTCCACCAATCGTGAACACATATCCACTTGTGGACTTGGAGTCTTTTGTGTCAGATATCCAATTTGCATCACAG
+
B@CCBGGGGGGEGGGGGGGGGGGGGGGGGGGGGGGGGGGGGGEGGGGGGGGGGGGGGGGEGGGEG1F=FEGGGGGGGGCGGGDGGGGGGGGGGGEGGGGG
@HWI-D00524:51:C587MANXX:4:1101:13688:4190
AACATCGTAATCTCAATATATCCAGCCATATCATATCAGTCAGATATCAATTCTAATATCTCATAATCAATAACAACTCAATTCTGATATCAAGTCAACT
+
CCCCCGGGGGGGGGGGGGGGGGGGGGGGGGGGGGGGGGGGGGGGGGGGGGGGGGGGGGGGGGGGGGGGGGGGGGGGGGGGGGGGGGGGGGGGGGGGGGGG
@HWI-D00524:51:C587MANXX:4:1101:13706:4248
AGGACCGCGGGTGCGCCTAAGCTACGGCAATCACAAAAATTCTGGAACACGATCACCGCGGGTGCGGCACTGCAAGCACCGCGGGTGCGGTCTCTACCGC
+
BCCBBFDGGFG<E<DGGGGGFGGGGFGGFGGGGGGGGGGGFGEGGGGGDGGGGGGGGGGGGGG<FGGGDGGGGGEEGGGGGD8>GGGGGGGGGGGDEGGG
@HWI-D00524:51:C587MANXX:4:1101:14129:4062
TTGTTTTTCTATTCTTATTTCATTGCAATTTACTGGCCATAAATTATATGTCGTGATTAATTCTGCAACTCGGGAGAAGAACTAGGATTATAGATCACTA
+
BCCBBGGGGGGGGGGGFGGGGGCCGGGFGGGGGG@GGGGECGEGGGGGGGGGBFGEFGGEGGGG>EEGGGGGGGGGBGGGGGGGGGFBED>CFCG0FBDG
@HWI-D00524:51:C587MANXX:4:1101:14343:4130
CGCGTATGAATTCATCAATATACTGAATTTAGTGAAAATTAATGAGCATAAATTGCAAAATAAATGGTGGCATTCACTAACCTTTGACCCCTCAAGAAAT
+
:BAAB@FFGGGGGCFFGGGCGGGGCGG1EGGEGGGGGGGGGGGGGEEGGCGGFGGGGGEGGGGCGEBFGGGGGGGGGGEGGGGGGDFFCD<FGE>FGGGG
@HWI-D00524:51:C587MANXX:4:1101:14388:4155
ACATAAGCATTAAAAACTTTATACCCGGGGGATTTTCATCCTATAGCATTCCAGTAAAATGATTCCAGTAAGCAGAATCGTGGATAGGGAACTTTACGAG
+
CCCCCGFFGGGGGGGGGGGGGGGGGGGGGDGGGGGGGGGGCGGGGGGGGGGGGDFGGGGGGGG>@FGGGGGGEGGGGGGGGEGFGGGGFBEFGGGGFGGG
@HWI-D00524:51:C587MANXX:4:1101:14974:4162
AGCAATCTCCTAGTCTATTGTTTTAAAAGAGAAACTCAAACAGAAACAAAATTCTGATGAATCAAAAACGTATAACAAGATTCAAAAGCATTGAAAAATA
+
CCCCCGGGGGGGEFGGGGGGGGGGGGGGGGGGGGGGGGGGGGGGGGGGGGGGGGGGGGGGGGGGGGGGGGGGGEGGGGGGGGEGGGGGGGGGGGGGGGGG
@HWI-D00524:51:C587MANXX:4:1101:14789:4196
CCTGTGAACTGAAGGAGCGAGTGAAAATAATGCTCGAGGGTCAAGATTTGTTGGCCGTTGATCAGTTGGAAGTGATCGATGATTTACAAAAAATGGGAAT
+
BCCCBGGGGGGGGGGGGBGGGGDGGGGGGGGGGGGGGDBG<DGGGFGEGGGGGGGGGGGGEBDGGD>FEGGD=:FDGGFEFGGBDGGGGGEGGE0B>0FG
@HWI-D00524:51:C587MANXX:4:1101:15224:4122
CTCACTTCGGAACGTCCGAACTCCTACGTGTCCACCGGCTCTTGACACCTCATGATCGGATCCTCCGAACTTACACTTCGGATCATCCGAACGTGCATGT
+
CBBBBGGGFGDGGBG>FGDGDGGGGGGGGGGGGGGGD<DGBFGCDFGGGGFGG@FGG@D/=EDDFFGGGGGGCEGGGCDD>:FEGGGGGGGGDGGGEGGG
@HWI-D00524:51:C587MANXX:4:1101:15455:4046
AGAGATAACGGCGATGACACGCATTCCGTATGCTTCGGCAATTGGTAGCATCATGTATGGGATGATATCTACACGTCCTGACGTGGCTTTCGCACTAAGT
+
CCCCCGGGGGGGGGGFGGFGFDGGGGGGGFEFG>@FGFAGDGF1FGGGGGGGGGFGGGCGGGGGGG>CGGGGGGGGFGGGE>FGFGGEGGGGGCGGEGG0
@HWI-D00524:51:C587MANXX:4:1101:15666:4175
CTTATCATTTCCAAAACATTTTTGGCCAAGATAATTTCTTATGTTCATTCTTCTTGCAGTGAAACAAATATGTTCAGACTTATTGGGATTTGTGGGCCCT
+
B?ABBGGGGGGFGGGGG0DGFGGGDGGGGGGGGGGGGGGGGGGGGE>CGGGGG>FFCGGGGGGEBGGGGGDGGGGGCCDGGGG1=FEF0>G>G08C00/E
@HWI-D00524:51:C587MANXX:4:1101:15809:4002
CCCTTATTTCTTTTCTATTGCAATTTCTGGATTATTATATGATGATTTTTCAACTTTCCATATATAGAAAAGAAATAGAAAGAGATAGACTAGAAACGAC
+
BBBBCGGGGGGGGGFGDGGGGGGGGGGGGGGGGGGGGEEG>FCGGGGGGGGGGGGGGGEGGGGGGGG>FGGGGGGGGGGGGGGGGGFGGGGGGGGGGGGG
@HWI-D00524:51:C587MANXX:4:1101:15836:4011
CCATTAATGCACCAATGTGGGTGCTCTAAGGGTGTGTTTGGTTGAGTATATTAAATAAGGATATATTAATAGTCCAATATTTATCGTTAAAATTTTAAGT
+
CCCCCGGGGGGGGGGGGGGGGEFGGGGGGGGGFGGGGGGGGGGGGGGGGGGGGGGGGGGGGGGGGGGGGGGGGGGGGGGGGGGFGEGGGGGGGEGGGGGG
@HWI-D00524:51:C587MANXX:4:1101:15894:4187
CATTTATGTCCATGCTCGGGAAAAATTATCTCAAGTAAAGTCTAAACATCCGAGCAAACTGTTATTAAACAACCGAGCACATACCGAGCATCCAGATTAA
+
CCCCCGGGGGGGGFGGGGGGGGGGGGGGGGGGGGGGGGGGGGGGG=?>EFGGGGGGGGGGGGGGGGGGGGGGGGGGGGGGGGGGGGGGGGGGGGGGGGGG
@HWI-D00524:51:C587MANXX:4:1101:16007:4060
ATATAGTAAGTATATAAGTATATAGTAAGCATATAGTGAAAAAGTGTATTATTCACGAATTTTTAATTCGTGGATACATCTCTATCCTTAATATACAAAA
+
CCCCCGGGGGGGGGGGFGGGGGGGGGGGGGGGGGGGGGGGGGGGGGGEGEGGFGGGFGGGGGGGGGGGGEGGDGGGGGGGGGGGGGGGGGGGGGGGGGGF
@HWI-D00524:51:C587MANXX:4:1101:16228:4107
AACAGCCAGTCAATTCAACTCTAAAATTCATAACAATTCTATACGGTGTCCGTTCTTAAATCCGTTTGTAATTATACGATGTCTAATATGTCAGAAACAA
+
BABBCGGGGGGGGGGGFFGGGGGGCEGFGG>FGGGGGGGGGGGGBGGGGGGGGGGGGGGCGEGGGGGGGEGGGGGGGGGGGGGGGGGGGGGGGGEC>CGG
@HWI-D00524:51:C587MANXX:4:1101:16101:4144
AGTTTGTCCTCAAAGAAATTCCCGAAGATTTTAGGGAACAGAATCATCTGATGACACGGATTGTGGAACAGACCCAGATATAGTGACGGGTACTATTCTT
+
BBBCCFGGGGGGGGGGGEGGGGGGGGGGGGGGGGGDFGGGGGDGD@GGGGGGGGCGGGGGGGGGGGGGGGGGGGGGGGFGDGGGGGGGGFGGGGGGGFG@
@HWI-D00524:51:C587MANXX:4:1101:16327:4063
CTAATCGATTACGATAAATTGGATCGGATTTTGCTGTTTTTTCTTCTGCAGTACCTCGACGTGACATGAGCGTGAAAGGGGTTTAAGAATCAGTTTTCTT
+
BCCCBGGGGGGGGGGDGGGEG>GDGGGC>CBFGGGGFDGFGGGGGFGGGG>GGECGGDGGAEBGGGGGCGGG>C=F@GF>GCEBDGGGGGEDGCCGCFGG
@HWI-D00524:51:C587MANXX:4:1101:16283:4144
CTCATAAAGGTGCTAGGTGCATTAGTTAAACCAAAAGGCATAACCATCCACTCATACAACCCATATTTAGTTTTGAAAGCAGTTTTCCACTCATCACCTT
+
CBBBCGGGGGGGGGGCGGGGGGGGGGGGGGGGGGGGGGGGGGGGDGGGGGGGFGCGGGGGGGGGEGGGGGFFGFGGGGGGGGGEFGGGGGGGGGGGGGGC
@HWI-D00524:51:C587MANXX:4:1101:16668:4188
GAGACTGTACATGATGTTATTCAAGAGTTGTATGGCCCAGGAGTGAGGCCAATCAACCGACCAGAGTTTCACAAGCCATACCCCGATGTTGTTGACCGTA
+
BBBBBGGGGGGGGGGGGGGGGGGGGGGFGGGGGGGGGGGGGGGGGGGGGGGGGGGGGGGGGGGGGGGGGGGGGGGGGGGGGGGGGGGGGGGGGGGGGGGG
@HWI-D00524:51:C587MANXX:4:1101:17230:4197
GAATACGAAACTGAAAGAAATATGCAAGAGTTGTTTCTGGATGTTTGGACTTACAACTGCCAAAACTGAAACTCTTAGTTCTAGACAATATTTTCAGTAC
+
CCCCCGGGGGGGDGGGEDGGGGGGEDCBGG>F@CGGGGDGGEFGFGGGGGF1F1CGGGG>@CFG0FFCGGGCGGGGGGBBDDGGGGGGGGFGFGGG>FFG
@HWI-D00524:51:C587MANXX:4:1101:17508:4014
AACTAATAATGTTCAAACTCAAAATAATTGCAAATGTAATGTAAAGTAATAATATATTGTACCAGAGTACGAGTATCGTTCCACTAGAGACTGTATTTCG
+
BCCCBGGGFGGGGGGGGGGGGGGDGFGGGGGGGGFGGGGGGGGGGGGFEGGGGGEGGFDGGGEE>GGF@GGGGGFGCFFGGFGGGFGGGGBCGGFGGGG>
@HWI-D00524:51:C587MANXX:4:1101:18161:4061
AACCAATGATACTCAACCAAAACTGAATATGAGCAAAGGGAAATACATTCACTTTGTTAAATCAGTTATGGTATAAGAACAATCAGAGCCAAGTAAACTG
+
CCCCCGGGCCGGGGGGGGGGGGGGGGGDGEGGGGGGGGGGGGGGGGG>FFFGGGEDDFGEGGGGG@FGGGG1FCGGGGGGGGGGDGGGGGGGGGBGDGGG
@HWI-D00524:51:C587MANXX:4:1101:18218:4116
ATTCTTCAGAATTTTGAGAATATAACCGAGAAAAGGGGTTTGGGAAAAGAGTGAAAATCCTTACGCCTTTATATGTCAATCCGTCCGTTAGATTTTAAAT
+
BBBBBGGGGGGGGGGCGBGGGGGGGGGGGGGGGGGGGGGGDGDDGDFDGG1FEGGGG@1FEGGEFBD1FFGGGEGGGGG>EC><EGDGGGGG>CCEG>GE
@HWI-D00524:51:C587MANXX:4:1101:18424:4128
AATGCACGTAAGTACGATGATATTAGGCTACGCTGCCCTTTTATGTGGATCATTATTATCAGTATCACTTGTAGTCATTACAGTTAGAAAAAATAAAAAG
+
CBCCCGGGGGGGGGGGGGGGGGGGGGGGGGGGGGGFGGGGGGGGGGGGGGGEGGGGGGGGGGGGGGGGGGGGGGGGGGGGGGGGGGGGGGGGGGGGGGGG
@HWI-D00524:51:C587MANXX:4:1101:18654:4041
CATATGATTATACGTATATAATCTTATTATTTAAAAATATTATGGTTTGAAATTAATTATACTTTAAAGCAAATATATAAAAAAATTAGAATATTTTAAT
+
@AAB@CED;CFGGGGGG>FGEGGGG@@@BFFGGDFGCDDCFGGGG>DBBGCCGDFB111ECCDEGGGGGGG>EEGEGEGEFGGDGGCCF:@G>FGGGCFG
@HWI-D00524:51:C587MANXX:4:1101:18679:4233
CTTCCTCCTTCTTCAAGAGAGAGTTCATCCATTTCTTTGTGAAAGAACTTGAATATTTGAGTGCTCATTATTCAAGTATTGTAGTTGTATCTTGGGAGAA
+
BBBBCGGGGGGGGGEGDFGGGGGGGGGGGG@GGGGGDGGGG>FGGGFEGGC<FGGGGGGFGGGGGGGGGGGGGGGGGGGGGGEEGGGDGGGGGGFEC@>G
@HWI-D00524:51:C587MANXX:4:1101:18908:4008
AGGCAACAGTGAAGAACAGATATCCTTTGCCTCGCATCGATGATTTGTTTGATCAGTTACAGGGATCTTCTGTATACTCGAAGATTGATTTGAGATCAGG
+
CCCCCGGGGGGGGGGGGGGGGGGGGGGGGGGGGGGGGGGGGGGEGGGGGGGGGGGGGGGGGGGGFGGGGGGGGGGGGGGGGGGGGGGGGGGGGGGGGGGG
@HWI-D00524:51:C587MANXX:4:1101:18868:4153
ATTATTCACATACAAAGTACCATTTTGGACCTGATATTATGACCGATGTCCAGCTTTGACCAAAGTAATCGTCTTCTGCACATTCTGATCAACTCTTTGA
+
BCBBC1FGGFEGGGG;FGGGGCGGGGG>=FDGGGGGGGBFGGGDGGDFGGGGGGCDG>FEGCB:FDCGGGFGGGGGGGGEFCGEGE>FGG>>GCGGGGGC
@HWI-D00524:51:C587MANXX:4:1101:18995:4162
CATCATTCGTTCTCAATCTCGTATATCGCCGTCAGGACGCCCATTGTTCGAGAGGACTTGGTGTTATAGTTACACAAGATCCATGTAAAAAAAAATTCCA
+
CBCCCGGGGGGGGGGGGGGGGGFEGGGGGGGGGGGGEGGGGGGGGGGGGGGGGGGGGGGGGGGFGGGGGGGGGGGGGGGGGGGGGGGGGGGGDDGGDGGE
@HWI-D00524:51:C587MANXX:4:1101:19011:4047
CTTTGTATTCCCTTTAATCAATAATGAGACATACAATGCCTCCAATACATATAACAATACATACTATGGATCAAATGGAAGGGAATAACACAATAACCTC
+
CCCCBGGGGGGGGGGGGGGGGGGGGEGGGGGGGGGGGGGFGGGEGCGGGGGGEGGGGGGCGGGFGGGGFEGGFGGGBGBGGBGFGGGGGGGGGEFCGBGG
@HWI-D00524:51:C587MANXX:4:1101:19901:4160
ATGTATAACTCCCCAGGAATTTCAATCACGCTCATATTCATCACTGTAGGAATTGGGTTCAAGTTTTCCCCAGCCCCTTTTCATCAATAGACTCCTGACG
+
CBBCBFGEGGGGGGGGGGGGGGGGGGGGEGGGGGGGGGGGGGGGGGGGGGGGGGGG>FGGEGGGGGGGFGGGGGGGGGGGGGGGGGGGGGDGGGGGEGGG
@HWI-D00524:51:C587MANXX:4:1101:20249:4187
CTTGATTACTTTTTGCATGCTCATGGATTATGCTATCATTGTACTTTTGTAATTTCCCTTTTTGGGTGAGCCACAGATGAGCGGTATCGAGGTTTATATC
+
CBCCBGGGGGGGGGGGGGGGGGGGGGCGGGGGGGGGGGGGGGFCGGGGGG1DGGGGEGFGGGGGABBGEDC@DGGGGGFGGD/>FBGGGGGGGGG0DCGE
@HWI-D00524:51:C587MANXX:4:1101:20487:4063
AAGAGAATAAATGGTTGGTAAGCCAGCCACTAGCTCAATGTACGAATCGAGAGTTCATACTCTCAAACTTATAGGATATTATTATATATATTATTAATTA
+
BBB@BBDEGGFGGGGGD<GGGGFGGGGGGGGGGGGCGGCG@FEGGFGBGEB>DFG@1EFGG1EFF>GCDFCFGGGEFGG@GGCGGCGGGGCGGGGCF@FG
@HWI-D00524:51:C587MANXX:4:1101:20599:4183
ATTGTGATTAGCTAATATTTTTCGGGATCATAATTCGCTAATTGGACCTGACGTCCTACTGAGGAAAGGAGTTTCCCGTTTTCACTAGAGGGTAGTGAAA
+
CBCCCGGGGGGGGGGGGGGGGGGGGGGGGGGGFGGGGGGGGGGGGGGGGGGGGGGGGGGGGGGFGGGGGGGGGGGGGGGGGGGGGGGGGGGGGGGGGGGG
@HWI-D00524:51:C587MANXX:4:1101:1384:4319
CTCAGTTATTCGATCTTAAATCACTTGGTTTTATCAAACACCATAAAGGGGGAAATTGTTGGAAACTAGATTCTGGAGTTTGACAAAACATAAATCAATC
+
CC@BCGGGGGGGGGGGGGGGCGGGGGGGGB1F@>GGGEGGGGGGEGGGGGGGFCGGGGGGGGEGGGGGGGGGGGGGGB1EFFFCGGGGGGGFGGGGEDGD
@HWI-D00524:51:C587MANXX:4:1101:1950:4338
ATCAACTAATCAGAATGTTTGATTATTAGACCATGGTTTTTGATTTACCAAACGCATCATTATTGTATACTCTTTCATATCTATAGCGCAACCCCTTTTT
+
BBBBBGGGGGGGGGGGGGGGGGGGGGGGGGGGGGGGGGGGGGGGGGGGGGGGGGDGGGGGGGGGGGGGGGGFGGGGGGGGCGGGG>GGGGGEGFGGGGGG
@HWI-D00524:51:C587MANXX:4:1101:1949:4462
ATTGGACCAGGGTTTGCCTGATATCTGCTTGTATCACTCAAAGCATAAACAACATCAGGATGTGTCGATATCATACCATACATGATACTACCAATGGCTA
+
CCCBCGGGGGGGGGGGGGGGGGGGGGGGGGGGGGGGGGGGGGFGGGGGGGGGGGGGFGGGGGGGGGGGGFGGGGGGGGGGGGGGGGGGGGGGGGGGGGGG
@HWI-D00524:51:C587MANXX:4:1101:1812:4487
AAACACAAGGAGCATGAAGCCGTAGACATAATAAACCTGAAAACAACACAGCAAAGAATTACACATATGGCTCCCTTAATTACCCAGGTAGAGGATAATG
+
BBB@ABFGGEBGGGG>GEGGGGGGGGGGDCGEGGGGGGGGGGGGBGBGGBGGGGGGGGGFFGGGGGGG>GGGGEGGGGGGFGGE@DEG:GGGGGGCGGEG
@HWI-D00524:51:C587MANXX:4:1101:2229:4456
CATTGCCTACAATGGAAGTAAACATGTTAGTAACAGAACCTTCTTCAAAAAGGTCTAAAGGATAAGCTACATAACAGATATATTGATCTGTTTATCCAGG
+
=ABBBFDGGGGGGGGFGGGGEGGGGGGGGFGGGGGGGG>GGEGFGFGGGGCFDGGGGGGGGGGGGGGGGGGGGGCFGGGGGGGGEGGEGGGGC0EFFGFG
@HWI-D00524:51:C587MANXX:4:1101:2464:4399
AATTCCCATATCAAGATTTTAGATTTCTTAGTCGATAAAAATCTTAACACTCATTCATTGATAACTTATGTTGAACACTACTAATTCCATTTTGTTTTTG
+
CCCCCGGGGGGGGGGGGGGGGGEGGGGGGGGGGGGGGGGGGGGGGGGGGGGGGGGGGGGGGGCFDGGGGGGGGGGGGGGGGGGGGGGGGGGGGGGGGGGG
@HWI-D00524:51:C587MANXX:4:1101:2289:4483
ATTAGTATATTCTAAATTTACTAAATAAATAATCGTAAACTTTTCATAACATCAATCTACGATCAAAAAACGTCGATGTATAGAGGGTACAAATCTTACT
+
CCCCCGGGGGGGGGGGGGGGGGGGGGGGGGGGGGGGGGEGGGGGGGGGGGGGGGGGGGGGBGGGGGGGFGBAFBGGGGGGGGFG>EGGGGGGFF@EGGGG
@HWI-D00524:51:C587MANXX:4:1101:2789:4261
ATATTTATTCTTTATCGTTGCCTTGTTTAGTTGCCGATAGTCGATGCAGAGTCTCATCGAACCGTCTTTCTTTCTTACAAACAATACTGGAGCACCCCAA
+
CCCCCGGGGGGGGGGFGGEFFGGGGGGGGGGGFGGA<EGGFGGGGEDDFEEGGGGGGCD>F0EEFGGGGGGGGGGG>FFGGGGGGFGGC@EGGGGGGGDF
@HWI-D00524:51:C587MANXX:4:1101:2801:4310
TATCATTTTCTATCTCAAAAAAGTATTTTCTTTCTTACCTATCCTATAAGAAAACCCGTATTTGATCCAATCAAATTGGATTTTATCATTTCTGTATCGA
+
BB@BBFC>FGGGGG;EFDGGBGGGGGGGGGGF@GCFCFGBE@FGGGC11EFC@EF/E>F<E1FDDD>FCCGGFFE>D@B:F00?:EFGGD0FF@C0GGB:
@HWI-D00524:51:C587MANXX:4:1101:3104:4304
ATTGGAAAACAATGTCATTTATCCACACTTTTATATGTATATAGATAGATATAGATTTTATACAACAACGATCTTTTATCTCATCAAATGGAATTAACTA
+
CCCCCGGGGGGGGGGGGGGGGGGGGGGGGGGGGGGGGGGGGGGGGGGGGGGGGGGGGGGGGGGGGGGGGGGGGGGGGCGEGGGGGGGGGGFGGGGGGGGG
@HWI-D00524:51:C587MANXX:4:1101:3233:4390
CATGTGATCGCAGTTTTCAAGAGTTAAAGGCAAAATTGACTTCAGCACCGGTCCTTGCTATTCCAGAAGGATCAGGAGATTTTGTTGTGTACAGTGATGC
+
CCCCCFEGGGGGGEFGGGGGGFGGGGGGGGGGGGGGGGGGGGGGGGGGGGGGGGGGGGGGGGGGGGGGGGDGGGGGFGGGGCGGBGGGGFGGFGGGGGGF
@HWI-D00524:51:C587MANXX:4:1101:3234:4415
GATACGTGGATTATTAATCTAAACTTTAAATAAAATAATTGCAATTAAAAACGAGGGATTCAAATATCAAGGAGGGATTCAAATTCAAATAAATAATTAA
+
BBCCCFGGGGGGGGGGEGGGGGGGGGGGGGGGGGGGGGGGGGGGGGGGGGGDGDGGDGGGGGGGGGGGECFGEGBGGGGGGGGGGGEGGGGGBFGGGGGG
@HWI-D00524:51:C587MANXX:4:1101:3560:4405
GGTAGGTCTGGAATACTCGGTTCATCAAGTCCATAAAAATCGCTCGAGCATTCGTCAGTCCAAACGGCGTCACTAAAAACTCGTAATGCCCATATCTGGT
+
BBB@BEG@GGGEGGFCGGGDGCDGGEE@BFEBDGGGGG>DGGDGBGGGGGGGFG>=>FFE>F1<@FGG/EGGGEGGGEGBCGFFG0CGG0C0D0FGGCF@
@HWI-D00524:51:C587MANXX:4:1101:4192:4275
AGCTCCCTTCTTTTTGTTTTGGGTGTGAAGCAGTGTCCAACCAAAATACCCAACAAGCATTAGCTCTCCCTGAAAAGGAGGAGATCCAGCCGCACCTTCC
+
@:AAAFGGGGGGGGGEGGG>:CF9BEGCFEG>GFBFGGDFGGGGG:FFGCFGGGGG@BDCGGGGGGG1FFEECDGGDGE0>/90==FEGG=EGGGB0@GG
@HWI-D00524:51:C587MANXX:4:1101:4646:4265
AAAGGGATAATGTGCAACTTCGAGTTGTCAATTATATACTTTATGGAAATGGTAAACCAATTCGAGGGATTTCTGATACCAATATTCAATTCGTTCGGAC
+
CCCCCGGGGFGGGGGGGGGGGGGGFGGGGGGGGGGGGGGGGGGGGGGFGGGGGGGGGGGGGGGGGGGGGGGGGGGGGGGCGGGGGGGGGGGGGGGGGGGG
@HWI-D00524:51:C587MANXX:4:1101:4618:4382
AAGCTATATTAGTCAAAGCTGGCACGTTCGACAAGTTAACAAAGGAGAAAATTCAAGTGATGGCTTCCATCACTAAGGGAACTAAAGTGGATTGGAGTCA
+
CCCCCGGGGGGGGGGGGGGGGGGGGGGGGGGGGGGGGGGGGGGGGGGEGGGGGGGGGGGGGGGGGGGGGGGGEGGGGEGGGGGGGGGDGGGGGGGGGGGG
@HWI-D00524:51:C587MANXX:4:1101:4536:4405
CTAATTCTCATCGTTCAGATAAGAAATCTCAACCTTAGTTAAAAAAGAAATTGCATACCATAACAAGAAATTATAACATAAATGTAGTTCCAAGAAAATC
+
CCCCCGGGGGGGGGGGGGGGGGGGGGGFGGGGGGGGGGCGGGGGGGGGGGGGGGGGGGBGGGGGGGGGGGGGGGCGDGGGGGEGGGGGGGGGGGGGGGGD
@HWI-D00524:51:C587MANXX:4:1101:4985:4351
GTAAAGGATCGTCAACAAGGGCGTTCTAGTGCGTTGTAGATTCTTATCCAAGACTTGTATCATTTGATGATGCCATGTGAATCGCTAGAAACATGTGAAG
+
BBCBBGFGEEBGGBGGGBEGGGGGGGGGGGGGGBCGGGGGGGGDGGGFCGGCF@FGGG>GGCFGGGBDGEGGGGEGGGGFFGGEGGDGGGGGGECGGECF
@HWI-D00524:51:C587MANXX:4:1101:4990:4429
CTGTTGTCAAGTACACATACAGACAAGACAACAGCCGGATAAACCGGTGAGAATAACTCCCAGTATAAATCAATGAAACATGCGATCATATAAACAAATA
+
CCCCCGGGGGGGGGGGGGGFGGGGGGGGGGGGGGGGGGGGGGGGGGGGGGGGGGGFGGGGGGGGCGGGGGGGGGGGGGGGGGGGGGGGGGGGGGGGGGGG
@HWI-D00524:51:C587MANXX:4:1101:4791:4432
GTGAATCGGAGGCGGGGCAATGCCCCTCTTTTTGGACCCAAGGCTCGCCTCGGCGGGCCGATCCGGGCGGAAGACATTGTCAGGTGGGGAGTTTGGCTGG
+
BBCBBGGGGGGGGG@GDGGGGGGGGGGGGGGGGGGGGGGGGGGGGGFGGGDGGGGGGGGGDGGGGGGGGGAGGGGBEGGGGGGG/DGGG<C.:@GGEG<D
@HWI-D00524:51:C587MANXX:4:1101:5144:4271
AATTCAGACATTTTGATACAAATTCAGCAATATCAGCTTTCATCTGTTTCCACCAAAACTGTTTTTTCAAATCATTATACATCTTTCTGGCACCAGGATG
+
BBBBCGGGGFGGGGGGGGGGGGGGFGGGGGGDEGEGGGGGGGGFFFGGGGGGGGGGGGGCG@1DFD@1EFGGGGEFCFGGGG>GCFGGE0=0F@>0:DEG
@HWI-D00524:51:C587MANXX:4:1101:5005:4344
AGATAGCTCAGTTGCACTGCAAAGCATTTGGACTGTTTGGAAGACAGAAACATATTCTTCAAAATATTGAATGTAAGATGCTTCCAGTTGAGTTTACGCT
+
CCCCBGGFGGGGGGGGGGGGGGGGGGGGGGGGGGGGGGGGGGGGGGGGGGGGGGGGGGGGCGGGGGGGGCEGGGGGGEGFFCCG>GGGGGGGEGGGGGGG
@HWI-D00524:51:C587MANXX:4:1101:5404:4324
AAGATAACGCAGGTGTCCTAAGATGAGCTCAACGAGAACAGAAATCTCGTGTGGAACAGAAGGGTAAAAGCTCGTTTTATTCTGATTTCCAGTACGAATA
+
ABBBBGGGGGF<DEGGGGCGFGGGGGGGGGGGGGGGGGGGGEGGGGGGGGGGGGGGGGGGGGGDGGGGGGEGGGGGGFGG>GGGGGGGGCFGGGFGGGGG
@HWI-D00524:51:C587MANXX:4:1101:5446:4343
GTCTTTGTCTAAAGAAATGCGTTGAGAAAGGGCAGATGTATAGAACCTTTCAACGAGATAGTGCTTTTTCAACTCTCTCAAAATGGAATCTATTCCAAAC
+
CCCCCGGGGGGGGGGGGGGGGGGGGGGGGGGGGGGGGGGGFGGEFGGGGGGGGGGGGGGGGGGFGGDCGGEGGGGGGGGGGGGGGEGGGEG>DGGGGGGE
@HWI-D00524:51:C587MANXX:4:1101:5386:4432
ATTAATAACAATTTTCATTTAGTACGAATGACTAATAATCAAAGTCTTTCTTTTTTTTCGAAAAAAACATATCGAAGTGATGAGAACGTAAGAAAAAAAC
+
CCBCCGGGGGGGGGGGGGGGGGGGGGGGGGGGGGGGGGGGGGGGGGGGGGGGGGGGGGGGGGGGGGGGGGGGGGGGGGGGGGGGGGGGGGGBGGGGGGGB
@HWI-D00524:51:C587MANXX:4:1101:5709:4395
AGAAAAACCTCGTACTAAAAATCTCAATTTAATAAAAACATATTCTATATATGAAAATAGTATTAATACACTAATTCAAGGAAAAAATTTTCAAAATAAT
+
CCCCCGGGGGGGGGGGGGGGGGGGGGGCFGGGGGGGGGGGGGGGGGGGGGGGGGGGGGGGFGGFGGGGGGGGGGGGGGGGGGGGGGGBDGCFG>GGGGGG
@HWI-D00524:51:C587MANXX:4:1101:6397:4311
TCTCTTCTTCATTATCATCCTCCAAACTTATATCTGATAAGAGATCAACTAGCTCAACTGGATCAGTTGGCTTATCAGTTAGTACAGATTCATCAAATAC
+
CCCCCGGGGGGGGGGGGGGGGGGGGGGGEGGGGGGGGGE1F:1FG@GEGGGGGGGGEGGEGBGGGFGEGGFGGGGEGGGGGGGGGGGEGGGGGGGGGGGG
@HWI-D00524:51:C587MANXX:4:1101:6424:4349
CCCTCCCGAGTAGTCCTTTCACAGTATCTACACGGACCCTCACCCGGACCCTGACACGGGGTCCGTGCCTTTGCTTTCCTTCGGCGTCAATGTCCAGAGC
+
CCCCCGGGCGGGGGGGGGGGGGEGGGGGGGGGGGGFGGGGGGGGGGGGGGGGGGGGGGGGGGGGGGFGGGGGGGFGGFGGGCFFGGGGGGGEGGGGGGGE
@HWI-D00524:51:C587MANXX:4:1101:6776:4290
CTATGAAACTAGCATGGGTATACAGATAAAGATGTGCCATAATAATAATTTCAAATATTATTAAAATAAAGATTGCTTATACATAGAGTTTCATTGTGAA
+
CCCCCGGGGGGFGFGGGGGGGGGGGGGGGGGGGGGGGFGGGGGGGGGGGGGGGEGGGGGGGGGGGGGGGGGGGEGEGGGGFGGGGCGGDGGGGGGGGGEG
@HWI-D00524:51:C587MANXX:4:1101:7011:4387
CATTTAACACTTGAACGACGATCTGATGACCCACAAACTCACGTGCATGCATCACGAACCTTTCGAGATTTGGCACCTTTATTGCAAGCTCTTCTTGATT
+
BABBBGGGGGGGGGGGGGGGGGGGGGGGGGGGGGGGGGGGGGGGGGGGGGGGGGGGGGGGGGGGGGGEGGGGGGGGGGGGGGGGGGGGGGGGGGGGGGGG
@HWI-D00524:51:C587MANXX:4:1101:7104:4437
GGAAGTTTGAGGCAATAACAGGTCTGTGATGCCCTTAGATGTTCTGGGCCGCACGCGCGCTACACTGATGTATTCAACGAGTCTATAGCCATGGCCGACG
+
BC@BCGGCGGGGGGGFGGGGGFGGGGGGGGGGGGGGGGGGGGGGGGCDGGGGGGGGGGGGGGGFGGGGGGGGGEGF>F>DGGGC@GGFGGGGGGEGGGGA
@HWI-D00524:51:C587MANXX:4:1101:7928:4302
AAAAGCGCATTTCTTAATGGACAGTTGCAGGAAGAAGTCTACGTCGAACAACCTCCAGGTTTTATCCACCATAAACTTCCTGATCATGTGTATCATTTGA
+
BB?AB>/CEGGGGGGFDGGGGGGGFGEG1EFCGGGGGGGGGGGGGDGGGGGGGEGGEGEEFCGGGGEGGGGGCGGFGGGGGGDCGD>D>@FCGGGGGGGG
@HWI-D00524:51:C587MANXX:4:1101:8744:4391
GTTCAGACGTGTGCTCTTCCGATCTAATTCTTGGTTATGCCTTTCGGTCTTACGAATGCTCCTGCTATCTTTATGGATTTAATGAATCGTGTCTTTCGAG
+
CBCCCDFGGGGGGGGEGGGGGGGGGGGGGGGGGGGGGCGEGGGGGGGGGGGGGGGGGGGGGGGFGGGGGFCFGGGCFGGGGGGGGGGGGGGGG@EGGGGG
@HWI-D00524:51:C587MANXX:4:1101:8876:4306
CTTATCCTGCATCTGTATTGAGGGATACCGGTGCTTCACATATTTGTATTTATGAAAGATTTGCATTGATGCATGCATTATCTGTTGAGTCCCTATTTAC
+
BBBBBFGGCGDF@GGCFGGGGGEGCDGGGFGGGGGGEGGCGGGGE:==F>FGCEGCGGEFGGGEGGGE>FGFGCGGGGEFGGGGGGGGEGGGGEGGEGEG
@HWI-D00524:51:C587MANXX:4:1101:9107:4349
ATGGAAATGGGATCACATTTCCATGGATTTCGTGACGAAGTTACCTCGATCATCTCGGGGCTGTGATGCGATTTGGGTCATTATTGACAGATTGACCAAA
+
BCCCCGGGGGGGGEGGGGGGGGGGGGGGGGGGGGEGDGGGGGGGGGGGGGGGGGGGEGGGG@GGGGFCGGGGGGEGGGGGFG@GGGGGGGGGGGFGGGDG
@HWI-D00524:51:C587MANXX:4:1101:9189:4349
CATGGATTATATGTGGAGTCCCTAATTACTGTAGTATTTGTTTACTTTCCTTTGGGAAAAGATCTTGTATCAGTGATTTCTGTTAGATCTTGTATACTAC
+
BBAA@CGDCDEGGDGGGEGGGFBFFGGECGG@GG1@FGGEGEGEGGGG>11C1ECG01BFEGFG@GCGDFGGG@F@GDCCGDGGFG@FGGGFCEGGGG>D
@HWI-D00524:51:C587MANXX:4:1101:9227:4468
ATCCACTTGGCGCCTCTAGACTGAGCATTTTGAGATCCTTTGTGACTCCTGTTTCTTGACTACCCTGGTATCATATCATAGCATGTGCATTTCATATAGG
+
BBCBCDGGCGGGGGGGGGGEGGGGGGBFGGGGGGGGGG>FGGEBGGGGGGGGGFGGGGGGGGGG>GGGGGGGFF>F@GGGCGGCFDGGGGGGEGCCG0:E
@HWI-D00524:51:C587MANXX:4:1101:9245:4498
AATGAAGTGACCAATCTTTTTGCAGTTAAAGCACGTATTTGGTTCATCTTTTGATTCATTCCTGTGATAGTTTCTTTGAAAGGAACCTTGATTCTTTCTC
+
BCCCBGGGGGGGGGGGGGGGGGGGGGGFGGGGGGGGGGGGGFGGGGGGGGGGGGGGGGGGGGGGGGGGGGGGGGGGGCGGGGEGGGGGGDGGGGGGGCGG
@HWI-D00524:51:C587MANXX:4:1101:9318:4358
TTTTATGCTTTTGAGTGATTTTTGAGATGATTTAAGATGCTTATGCTTTATTTTGAAAACGTTAGTTTTAGATTTGGTTTGACGGTTTACGATTTTACGT
+
CCCCCGGGGGGGGGGGGGGGCGGGGGDGGGGGGGGGGGGGGGGGGGGFGCGGGGGBB:FD<CFEGGGGGGGFGGGGGGGGD>>FGGGG@0FFGEGGGEBF
@HWI-D00524:51:C587MANXX:4:1101:9309:4412
AAGGATTTTCTATAACCTTCCTCGACCTCTTTTCTCGATTCTTCTCCGTGGAACTGAAGGATTAGCATGCGTCTATATATATATATATTCTAACTTGCAT
+
BCCCBEGGGGGGGGGGGGGGGFGGGFGGGGGGEEGGGGGGGGCFGGG@GGGGGGG><=FGD1@FEGGGGGGGFGGGGGGGGGGGGGEEF>GGCF>=F>F>
@HWI-D00524:51:C587MANXX:4:1101:10673:4350
ATTATGGGCGTACAGGACTGCATACAAGACCCCTATTGGGATGTCACCGTATAGGTTGGTCTTTGGGAAAGCTTGCCATCTACCTTTGGAACTGGAGCAC
+
CCCCCGGGFGGGGGGGGGGGGGGGGGGGGGGGGGGGGGGGGGGGGGGGGGGGGGGGGGGGGGGGGGGEGGGGGGGGEGGGGGGGGGGGGCGGGGGGGGGG
@HWI-D00524:51:C587MANXX:4:1101:10925:4266
ATTTGAGACGTGGGGGAGGGACGAATCGGAGCGACAAAGGGCTGAATCTCAGCGGATCGTGGCAGCAAGGCCACTCTGCCACTTACAATACCCCATCGCG
+
CCCCC>GGGBGGBGGB/E//CFA<DGGEGFA<GFG</=1=>/DGG>G@=DFCB>CCAGGGEGGDFG@9FGB=CDFB=EBB@@DGGGGEGGGE@DGGGGGG
@HWI-D00524:51:C587MANXX:4:1101:10775:4414
TATTAAAGTATAATCAAGGTCTTTATTTATGTTGTTCACATGAGTATTCAGATAAAGAAATAACAAACCATGAAATAATAAATTATATTAAAATCACTAC
+
CCBBCGFGCG1FGEGGGGG1CGGGEGGGGEEGGGGGGF@EDGGG1FGC<FGGFDFEFCGGEGGGGGG00EFGGGGGGGDGGGGGGGGGGGGGGGCGEEGG
@HWI-D00524:51:C587MANXX:4:1101:11500:4356
AGTTCAGGACATCGACTGAGCCAGAAACCAACGAAAGAAAGGTATAAGTCAATGTGGTATTGGGAGATCGAATTGAGTCGAATTAGACTTGAGTTTCCCT
+
BCCCCGGGGGGGGGGGGGGGGGGGGGGGGGGGGGGGGGGGGGGGGGGGGGGGGGGGGEGGGGGGFGFGGGGGGGGGFFGGGGGGGGGGGGGGG@GGGGGF
@HWI-D00524:51:C587MANXX:4:1101:11551:4330
ATTTTTCTTCAAAGAAAACGACTGCAAAAATTTTGCAGTGTGGATTTTATTGGCCCACTTTGTTTAAAGACACCCACGAAATCTGCAAGATCTGTGAAAA
+
BBBBCGGGGGGGGEGGGGBAGGGGGGGEG>@DGGEDGGFGGGG>FGGGDGGGGE>FGGGGGEGBFGFGGEGGF0F@BDGGGBGGGGGGGGGGGGGG0EGG
@HWI-D00524:51:C587MANXX:4:1101:12019:4344
ACGTGTTTTTCTTTACACTGAGTACCACAAGTTGTCATCGACATTAAAAGCACACAGACTATTGAATGATAGCATATTGAAACAATGCAGACAGAGATCA
+
CCCCCGGGGGGGGGGGGGGGGGGEGEGGGGGGGGGGGGGGGGGGGGGGGGGGGGFGGGGGGGGGGCGGGGFGGGGGGGCGGGCGGGGGEGGGGGGGGGGG
@HWI-D00524:51:C587MANXX:4:1101:12009:4381
AATTCCTTTAACAGCAAATCTTTAAGCCGTTTTATTTCACTCATATAACTATCTGGTTTATTTTATCAACCCCAATGATGAATAAAAAAATATAAAATAG
+
BCCCCGGGGGGGGGGGGGGGGGGFGGGGFFDGGGGGGGEGGGEGEGGGGGGGGGEGFGGGGGGGCGGGDGBDDGGGGGGFGGEGGGEGGCFGGGGGEGEG
@HWI-D00524:51:C587MANXX:4:1101:12850:4410
GGCCAATTCACAATAAAAAAATTTCATGACAAAAACACTACAAACACACAAGCAAATAACTAAAAAAAATAATAAACACACAAAATAAATTAAATAAACA
+
ABBB@@EDFG@FFCGGGGGGGGGGGGEGEGGFGGGGGGCGFGGGGEGGGGE@FG>G1:CBFGGG1FGGG@EF0GGGGGGDGGBG>00;D08DGGG=0@GG
@HWI-D00524:51:C587MANXX:4:1101:12754:4445
AAATAATCAGCTGAACGATCAGTTGTTAAACTGTGTTTTTTCAGTTGAGAATTTACTAACTGCTGTCTTCTCAGTTAACATTTTAAACCAATATTCCCCC
+
CCCCCGGGGGGGGGGGGGGGGGGGGGGGGGGGGGGFGEGGGGGGGGGGGGGEGGGGGGGGGGGGFGGGGGGGGGGGGGGGGGEGGGGGGGGGGGGGFGGG
@HWI-D00524:51:C587MANXX:4:1101:13100:4455
GGTTGGAATGGTGATAACGAAAACGGAAGGAAGAAAAAAAATTTACAAAACAAAAATGGGATTCCTAAAAAATAGATAGATTCTCGAATCTGATTGAATT
+
AB:ABE1CGGGGGGGGGFG<GGGGGGGGGGGGEGGGGDAGG>@GCGGGGGGGGGGFFFGGGGGFECGD<FBGGGGGGGGG@0DGFGGGGFGGGFGGFGGG
@HWI-D00524:51:C587MANXX:4:1101:13416:4308
TTTCATCATTGTCACAAAAGGTAATTTTGGGTTCTTCACATTTAATTAGAATAGTCAAAAGTTTGATATGGCCAGTGATGTGTCTCGAATAATCCATTGC
+
CCCCCGGGGGGGGGGGGGGGGEGGGFGGGGFFGGGGGGGGGGGGGGGGGGGGGGGGGFGGGGGGGFGGGGGGGGGGGGGGGGGGGGG>EFGFGGGGGGGG
@HWI-D00524:51:C587MANXX:4:1101:13453:4487
ATGGATAGTCTGAGCAGATAATCCATACAGTGGAGGATATGCTGAGAACAGTAGTGCTTGATATTGGCACTAGCTGGCAAGATGCATTGCCATTTGGTAA
+
CBCCCFGGGGGGGGGGGGGGGGGGGGGGGGGGGGGGGGGGGGGGGGGGGGGGGGGGGGGGGGGGFGGGGEGGGGGGGGGGGGGGGGGGGGGGGGGGGGGG
@HWI-D00524:51:C587MANXX:4:1101:13721:4323
AGTATCGTCACCGCAGTAGAGTTTAACCACCAAGTTCGGGATGGATTGGTGTGGTTCCTCTACGCCTAGGACACCAGAATATCGAACCATGAACGAAGAA
+
CCCBCGFGGGGGGGGGGGGEGGGGGGGGGGGGGGGGGGGFE/FGFG1E@FGGGGEGGGGGGGEGBGGGGBGGGGGGGGGEGGGGBEGGGCGGGGGGGGGG
@HWI-D00524:51:C587MANXX:4:1101:13691:4389
AGGGAGGAAAAGGGTAGGGAGGATATCATACAAGTTAATAACACAGTGATAGATAATTAAATATTGCTTTTCAAACAGAAATTTGAAAATTTTCTTTGTT
+
BBB@BGGGFGGGGGFFFE<?E/FCGGGGGGGGGGEFGGD>FCGG@G>::>FGGFEGGGGGGG1DFGGGG1F@GDGGGG>CGGGGGGGGGCD>CFGGGGGG
@HWI-D00524:51:C587MANXX:4:1101:13730:4490
AGTTGCATTGAGAAATGCTGTATCTGTTGGGTCTCTTTATACTGTAGTATTGATTTCCTTAATTGTTAGAAAAGAAATGTTGATATCAGATATTTCTGTG
+
B@BBBGGGGGGGGGGGGGGGFEGGGGGGG>CGBGGGGGGGGGGGGGGGGGGGGGGGG>GGE@FDCGGFGG@FGGGGD@11EFDGGGGGG0FDGGGGGGGG
@HWI-D00524:51:C587MANXX:4:1101:13982:4357
TGCTTATATACCCGGTATTGGCCATAATTTACAAGAACATTCTTCAGTCTTAGTAAGAGGGGGAAGGGTTAAGGATTTACCCGGTGTAAGATATCACATT
+
@B@BBFCGGGGEGGGGGGGEGGGGFGGGGGGCGGGGGGGGGGGDGGGGGGEGGGGEGGGGGDDGGDBDFGGGG@GEGCFDGEGDGGGGFGGGCDCGCB@F
@HWI-D00524:51:C587MANXX:4:1101:13989:4457
TCAAACGGATGGACAAACAGAAGTTGTAAATAGAACTATGGGAACACTTTTGCGTGCTATTCTTAAAAAGAACTTGGATTGACATTTCTATGGACTTTAT
+
CCCCCGGGGGGGFGGGGGGGGGGGGGGGGGGGGGGGGGGGGGGGGGGDFGGGGGGGGEGGGGGGGGGGGGGCFCGD@@GGGGGGGGGGGGGGGGGGGGGG
@HWI-D00524:51:C587MANXX:4:1101:14117:4279
TCATATAAGTTAACTAATTAAACCTATTATATTCTAAATCAAGCGATGTGACTGTCTTTCAAGCATTAAATGCTATCTTTTAGTAAATGATTAGTGTCAA
+
CCCCCGGGGGGGGGGGGGGGGGGGGGGGGGGGGGGGGGGGGGGGGGGGEGGGGGGGGGGGGGG>GGCFGEFGGGGGGGGGGGGGGGGGGGGGGEFGGGGG
@HWI-D00524:51:C587MANXX:4:1101:14152:4361
ATTCGGAACTTAATTTGAAAGCCATATTTCGACCCGGACGTTTTCGGGATGCCGCTAATAACCAACGAATGGCAAGTGCTTTTCCTTGTGTGGATCCTAT
+
CCCCCGFGGGGGFFGGGEFGGGGGGGGEGGGGGGGGGGGGGGGGGGGGGGGGGGGGGGGGGGFGGGGGGGGGGGGGGGGE@GGGGGGGGGGGGGGGGGGG
@HWI-D00524:51:C587MANXX:4:1101:14194:4427
TAAGGTAAAGAATTATGGAAGTTGACATACCTCTTATTATCTTCTGCTTATCTTTTTTTCCAATATAAAAGCTTGTCATGTTCATTTTTTCTCTCTCTAG
+
CCCCCGGGGGGGGGGGGGGGGGGGGGGGGGGGGGGGGGGGGGGGGGGGGGGGGGGGGGGC1BGGGGFEGGCGGGGGEEGEFFFGGG>GGG0F0C0E>F>0
@HWI-D00524:51:C587MANXX:4:1101:14244:4483
AAGATGAGCTCAACGAGAACAGAAATCTCGTGTGGAACAGAAGGGTAAAAGCTCGTTTTATTCTGATTTCCAGTACGAATACGAACCGTGAAAGCGTGGC
+
CCCCCGGGGGGGGGFGGGGGGGGGGGGGGGGGGGGGGGGGGGGGGGGGGGGEDGGGGGGGEGGGGGFGGGFGGGGGGGGGGGGGGGDGGGGGGGGGGGGG
@HWI-D00524:51:C587MANXX:4:1101:14318:4409
AAAATATTAATAACACTGAAGTTGTTTGATTGAAGTTCATACATGTATTATGATTCACTAGTTTTATTCTTTATTCAGCAGTTTATATGGTGGCGGTTAC
+
BCCBBGGGEGGGGGGGGGGGG;1FFGGEDGGGGGGGGGGGGGGGGGGG>FGGGGE>BGGGGFG1FGGGGGGGGGGDGGGGGGEEE>GGCCGD<E>GGGBC
@HWI-D00524:51:C587MANXX:4:1101:14704:4495
CATCATTCCTAGCCACGTGCGAGGCAAAAACGTAGCAAGGTAAAAAATTGGGCCAAATACTCATCAATATTCAACTAACCTTGTTTCAGATTTGCAAACT
+
CCCCCGGGGGGGGGGGGGGGGGGGGGGGGGGGGGGGGGFGGGGGGGGGGGGGGGGGGGGGGGGGGGGGGGGGGGGGGGGGGGGGGGGGGGGGGGGGGGGG
@HWI-D00524:51:C587MANXX:4:1101:14792:4369
TGATCGCTCAATTACCGAACTGATCACACGAGAACAGCAATCAGTTGTGTTTGAGCAGCTGCCGTATTTTGGTCATATCTCTCAGCTCGGTTATTGAAAC
+
CCCCCGGGFGGGGGGGGGGGGGGGGGGGGGGGGGGGGGGGGGGGGGGGGGGGGGGGGGGGGGGGGGGGGGGGGGGGGFGGGGGGGGGGGGGDDGGGGGGG
@HWI-D00524:51:C587MANXX:4:1101:14778:4463
ATGTTGTTTTTCGTCGAGTTTTCATATGTAAATAACGTGTCTATGGCGTTGGATAACGCATTTGTGGGGTTGGAATTGAATTCTCCATGAAATCCTAATG
+
CCCCCFFGGGGGGGDGGGEGGGGGGGGGGGGGGGGGGGFGGGGGF@GGGGGGFGGGGGGGGGGGGGDGGEGGGGGGGGGGGGGGGGGGGGGGGGGGGGGG
@HWI-D00524:51:C587MANXX:4:1101:14882:4498
AAGGATTACGAGAAGAATTATCCGACGCATGATTTAGAGTTGGCAGCTGTGGTTTTCGCCCTGAAGATTTGGAGACACTACTTGTATGGCGAAAAGTGTG
+
CCCCCGGGGGGGGGGGGGGGGGGGGGGGGGGGCGGGGGGEGGGGGGGFGGGG=FGGGGGGGGGEGGGGGGEGGGGGGGGGGGGGGGGGGGGGGGGGGGGG
@HWI-D00524:51:C587MANXX:4:1101:15498:4361
TAAGCGCTTGGTCCACTAAAATCCTGCCTAATGGAGAGATAGTTGGAGAAGTGACAAAACCCTATACTTTTCATTACAAAACCAATAAACCGGAAAAAGA
+
CCCCCGGGGGGGGGGGGGGGGGGGGGGGGGGGGGGGGGGGGGGGGGGGGGGGGGGGGGGGGGGGGGGGGGGGGGGGGGGGGGGGGGGGGGGGGGGGGGGG
@HWI-D00524:51:C587MANXX:4:1101:15714:4257
ATTAGATGGATAAATTGGTTTTCACTTGATTCGGATACCATAGATTTATCTGATTTGGAGTCAGAACATGCAATGTTCTTATAAAGATCTTTCTTCAGTT
+
BBBCBGGGGGGGGGG>=E@;EBFGCGGCGGGGGBGF<FGGGGFG1F1DBBFGGC1EF>1:=@F>GGGG>1E=FGG1:F1@FFFG0EGG>DGD>F@@CE00
@HWI-D00524:51:C587MANXX:4:1101:15507:4268
GCATTGAGTCGTGCATTGCCAATTGAGTCATTGTCTGCAGTAGTGTCCGTTTCTTCCCCGTTAGGAACAGGTTTGATATCAGTGAAATCTGTGAAACCCT
+
B@?BBGGGFGGGGGGGGGGGGGGGGGGGGGGGGGGGGGGGFGGGGGGGF=FGGGGGGGFGGGGGGGGGGGGFFGGGGGGGGGGGGGGGGGEGGG@>F>GG
@HWI-D00524:51:C587MANXX:4:1101:15752:4357
GTAGTCTATGACACATAGGAGTTAAACAAGTGTTGGCTGAAGGTGTTGCCTTCAGTCTAGACTAGGAGTTCAGTTAGGTAGTAGAATAATTCCTAAGCTA
+
CCCCCGGGGGGGGGGGGGGGGGGGGGGGGGGGGGGGGGGGGGGGGGGGGGGGGGGGGGGGGGGGGGGGGGGGGGGGGGGGGGGGGGGGGGGGGGGGGGGG
@HWI-D00524:51:C587MANXX:4:1101:15853:4371
ATTTCTATGGACTTTATTTTGGGGTTGCCTAGGACTAAGAAGGGGATGGATTCTATTTTTGGATTACTTTATGGGCTAAACTTTGCTCAATAAAGTTGTA
+
CCCCCGGGGGGGGGGGGGGGFEGGGGGGGCGGGGGGGGGDFFGGGGGFFFGGGGGGGGGGGGGDG:EFDFFDEFGGGGFF1:FGGCGEGGGGE@FGGGGG
@HWI-D00524:51:C587MANXX:4:1101:16361:4439
AACTCACCTGTACCTGAAGGAATCGTCAAGACAGGCGCACTAGTCAGCCTCTTCTTCAGCTCAACAAAACTGGCCTCACAATCTTCTGACCACACAAATG
+
CCCCCGGGGGGGGGGGGGGGGGGGGGGGGGGGGGGGGGGGGGGGGGGGGGGGGGGGGGGGGGGGGGGGGGGFGGGGGGGGGGGGGGGGGGGGGGGGGGGG
@HWI-D00524:51:C587MANXX:4:1101:16734:4354
ATTGAAGTTTTAAGTAAAAAATTCTCTTTATTCTTCCGTTCATACGTAATTCATACACTTCATTACAAATATGTAGTTGGGTAAAATTTCATGTGATTCA
+
AB3AAGGGGGGGGGGGGGGGGGGGGGGGGGGGGGGGGGGGBGGGGGGGGGGGGGGGGEGGGGGGGGE>GG>FEG@FGGGEDFGGGEGGGEGGFGGGGGGG
@HWI-D00524:51:C587MANXX:4:1101:16813:4461
GTATCAGTTTGTCACAGAACTGACACTTCATTCGAAAAGATTATAAAAATCGTGTGTGTTTATTCAACCCCCTTCTAAACACACTTCAACCTTTCAACCG
+
CCCCCGGGGFGGGGGGGGGGGGGGGGGGGGGGGGGGFGGGGGGGGGGGGGGGGGGGGGGGGGGGGGGGGGGGGGGGGGGGGGGGGGGGGGGGGGGGGGGG
@HWI-D00524:51:C587MANXX:4:1101:17032:4349
ATATTTAATAACATGGTGAGAGAGATTCCCGTGGTTTTTGTTATATTGGGTGCTTGAGGAGGTCATAAATTGATGCTATCCGAAATTTTATGGATTGTTA
+
CBBCCGGGGGGGGGGGGGGGGGEFGGGGGGGGGGEDGGGGGGGGGGGGGGGGGCCGEGGGGGFFGGGGGGGCCGGGGGGC1FF>CFFGF0FFGFC0FDE@
@HWI-D00524:51:C587MANXX:4:1101:17018:4363
GGTGTATTTTAATGTGTTATGGTAAGTTTGGATGATTTCGAGTCGTCGTTTTAAGGTCCAAGGTTAAATTGGGAAAGTTATGGTTTCAGGGGCAAAACAG
+
CCCCCEGGGGGEGGGGGGGGGGGGGGGGGGGFGGGGGGGGGGGGGGFGGGGGGGGGGGGGEGG>FGGGGGGEGGGGGGEGGGGGCGGGGGGGGGGGGGGG
@HWI-D00524:51:C587MANXX:4:1101:17003:4455
CTAAAAATGTTTATAACTTTTGGAGCTCAATATCGTTCTCAAAATTCTTGATACTTTCATGAATAACTACTTTGGGAGGACCACCAGTTGGTACTGCTTG
+
BCCCCGGGGGGGGGGGGGGGGGGGGGGGGFFGGGGGGGGGGGGGGGEGGGGGGGGGGGGGGGGGGGGGGGGGGGEG0EGGGFGGGGGGGGGGGGGGGGGG
@HWI-D00524:51:C587MANXX:4:1101:17518:4305
GGCCCTGTCTCAAGTTTGCAAATTCGGCTGCCTTGTCCTTCCTATACGATACCGGAAAGAACCTTTGATAAAATTCAGCTTTAAACACATTCCAGGTAAT
+
BB@ABGGGGGGGGGGGGGGGGGGGGGGGGGGGGGGGGGGGGGGGGGGGGGFGGGGGGGGGGGGGGGGGGGGGGGGGGGGGGGGGGGGGGGGGGGGGGGGG
@HWI-D00524:51:C587MANXX:4:1101:17698:4362
ATATCAATTAAAACATGCAAAATCAATGCAATAAAGTAAAGTATGTGATTTAGGGAAACTCAAGTCTAAACTGAGTCAAGTCGATCTCCCAATACCACAT
+
CCCCCGGGGGGEGGGGGGGGGGGGGGGGGGGGGGGGGGGGGGGGGGGGGGFGGGGGGGGEGEGGGGGGGGGGGGGGGGGGGGGGGGGGGGGGGEGGGGEG
@HWI-D00524:51:C587MANXX:4:1101:18556:4287
CTTTTTCCAATTGTTTTCTCTTACTCCTCTTCAGCCATAAATAAGATATTCTGTTTGCTTCTATGCTGTATCCACCTATCTGTCATCTTCAGAAATGTTG
+
BBCBCGGGGGGCGGGGGGGGGFGGGGGGGGGGGGGGGGGGGGGGGGEDFGGGGEGGB1F@GF>DGGGGGGGGGCEGBCGEGGGGGGGCDB:DGDGGGFG=
@HWI-D00524:51:C587MANXX:4:1101:18555:4330
CCAATGTTAGCTCCCAGGATTTGGCATGAATTTTGAGACCATACGCATGGCATATGACAGATCTGGCCTAGTACATACCATCCCACACATCAAGCTCCCC
+
CCCCCGGGGGGGGGGGGGGGGGGGGGGGGCGGGGBGGGGGGGGGGGGGFGGGGGGGGGGGGGGGGGGGGGGGGGGGGGGGGGDGGGGGGGGGGGGGGGGG
@HWI-D00524:51:C587MANXX:4:1101:19230:4496
CATCCTCATGCTTCCGTCTTTCTTCTTTACAAATAGGACAGGAGCTCCCCACGGAGATGCGCTTGGCCGGATTTGCTTCTTGTCCAACAGCTCTTGAAGT
+
ABBBBFGBGGGGGGGDFEDGGGGGGGGGED@FGBFFC@DGGB@>BFFEFF:EG</9EDFGGDGGGGGGGCGD/BFGGGGGGDGGG>DFFGGCBFBF@GEG
@HWI-D00524:51:C587MANXX:4:1101:19480:4296
GATAAATTATACGTCCTCTCGTTGAATCATAACGACTTACTTCAATTTTTACTTTATCGCCCGGCAATATCCGTATAAAACTACGTCGGATCTTTCCTGA
+
BCCCCGGGGGGGGGGGGGGFGGGGGGGGGGGGGGGGGGGFGGGGGGGGGGGGGGGGGGEGGGGGGGGGGFGGGGGGGCEGGGEDFFGACAGGBFDFGGGC
@HWI-D00524:51:C587MANXX:4:1101:20322:4381
GTGTGGTGTATTTTAAATAGTTTCCACTTCTGACGTGCGTAATTGATACATTTTTGTGTTATCTTGTTGTATGAGAAATTTTTCTGGTCTTGAGATAAAT
+
BABBCGGGGGGGGGGGGGGGGGGGGGGGGGGGGGGGGGGGGFGGGGGEFFGGGCGGGGGGFGGGGCGGGGGGGGGGGGGGGGGFGGDGCGC>@>DGG>F0
@HWI-D00524:51:C587MANXX:4:1101:20695:4334
GATCCGTTTGCGAATATATCATGTTCAATACATCAAGAACACAATATAACTATCATATGACAATTTCCACAACATCTCAATCTCAAATCATATAGAAACT
+
CCCCBFFGGGGGGGGGGGGG>FGGGGGGDEGGGGGGGGGGGGGGGGGGGGGGGGGGGGFGGGGGGGGGGGGGGGGGGGGGGGGECGGGGGGGGGGGGGGG
@HWI-D00524:51:C587MANXX:4:1101:20902:4487
ATGCGAAAATAATTTGTTTACCACTCCACAATCCACACCCTTGTAACACACTCTCGAGACAGAACAATGCAGAATCATATACATCCATTATTCGTTCAAA
+
CCCCBGGGGGGGGGGGCEGGGGGGGGGGGGG@FGGFGGGGGGGEGGEGGGGFEGGGGGGFGFGGGGFFCGGGEG@GCFGCGGG>E>@FDG;DGF0:EFFG
@HWI-D00524:51:C587MANXX:4:1101:21279:4259
ATTTCCTCCCTTGCCTGCTTGGCTTGACGCAGTGCTGTGACTAATGAGTCTCGAAGCTCGGTATTATGTTCGTTGACGAGCTGGAACATTTCAAATACCT
+
BCCBBFGGGGGGGGGGGGGGGGGGGGFGGGGGGGGG1FEGGGGGGGGGGGGGGEGDGGGGFFEB>GGGGFGGGGGGEGG<GD>GGG@GGEEGGGGGG@@G
@HWI-D00524:51:C587MANXX:4:1101:1363:4646
AAATCAATACTATCAAACATAATTTGATATTGTATTTATTAGTATTCATTTACAATACTATTGGTAGTCATTCATTGTACAACAATATTCATTCATAGTA
+
AB=AAGEGGEGGGFGCGGFCGFGGGGECFGGGGGGGGGDG@CFGGDEGGGGGCE@EGGGCGGGEGG11<:1EC>GGGGFDDGGGDGGGGGGGGGGGCGGG
@HWI-D00524:51:C587MANXX:4:1101:1617:4560
AGTTGGCGCACATGCGCGAAGGCATGCGCGCAGCGTAACGCGAGGCGTCCAGTAGCCTCGGCGCATATGCGCGAGGTACTGCGCGCATATGCGCGACACC
+
:<AB<1>GGGGGFGG@FGGGGFGGGGGGGGGG<EGGGGD<GDGGGDGGDGGFDGGGGGGGGGGGGGGGGG/:/EGGEEBDGGGGGGGGGEGGGG.C6DAE
@HWI-D00524:51:C587MANXX:4:1101:2204:4545
AATTCATAAGTATAGGAAGAAGCCCCCTCAAATAGAGATTCTTTCTTTCGACCATATTTCGATTGTTAATACGATATATAAGGACCGCTACTACAAAGAG
+
CCCCCGGGGGGGGGGGGGFGGGGGGGGGGGGGGGGGGGGGGGGGGGGGGGGGGGGGGGGGGGFGGGGGGGGGGGGGGGGGEGGG>DGGGGGGGGEEGGGG
@HWI-D00524:51:C587MANXX:4:1101:2022:4548
ACTTCTTCGCTCTTTTTCTGATTAATCAAAACAAGCAATTCTAATTTTTAATTCTTTTATAGGGTTGAATAAAAATCCGATTCACCTTTTGATATAATTG
+
BCCC@GGGGFDGGGGGGGGGGGGGGGGGGGGGGGFGGGGGGGGGGGGFGGGGGGGGGFGCEEGGGEAGGGGGGGGGG>GGDGGFCFGGGGCGGGGGEGGE
@HWI-D00524:51:C587MANXX:4:1101:2037:4565
ATGTGATCAAAGAAACATCATGCATACGACCCACGAATAAAATAATAGCACCTTGTGTAACTTGTCAAGTATCTCAATTCTCCTTGGTGTGTGGAAAAGG
+
BCBCBFGGGGGGGGGGGGGGGGGGGGGGGGGGGGGGGGGGGGGGGCGGGGGGGGGGGGGEGGGGGGGECGBGGGGGGFGGGGGGGGGGGGGGGGGGGGDG
@HWI-D00524:51:C587MANXX:4:1101:2395:4722
GACTCAACACACCATAATCTTGATAACAAGTAATACGTAATACAGTCAACATATAACGGTGAAAACTTGTACTTAAAATATCTTTATCATGAAGATGCAT
+
BCCCCGGGGGGGGGGGGGGGGGGGGGGGGGGGGGEGGGGGGGGGGGGGGGGGGGGGGGGGFGGGGGGGGGGGGGGGGFGGGGGGGGGGGGGGGGGGGGGG
@HWI-D00524:51:C587MANXX:4:1101:2944:4579
AGTCGAATAAAATAACCTGCCCAATCAGACAATATAAAGTTCTTATACCTCGGACTTTTCTGAAATTTCTGATCTTTCTGACATCGATATTGTGCTCTGT
+
CCCCCGGFGGGGGGGGGGGGGGGGGGGGGGGGGGGGGGGGGGEGGGGGGGGGGGGGGGGGGGGGGGGGGGGGGGGGGGGGGGGGGGGGFGGGGGEGGGGG
@HWI-D00524:51:C587MANXX:4:1101:2825:4582
AATTTGATAAGCCAATGATTTTTTTCCGTGTTTCAGAATACGGTTAACCAACATGTTAACTAATCGATTACGATAAATTGGATCGGATTTTGCTGTTTTT
+
CCCCCFFGGGGGGGGGGFGGGGGGGGGGGGGGGGGGGGGGGGGECFGGGGGGGGGGGGGGGGGGGGFFGGGGBEF<GE>EGGGGGDFBGGGGGGGG>FGG
@HWI-D00524:51:C587MANXX:4:1101:3198:4554
GGAAGGTATCTACTAGAGGAATTTGATTGTTACAACTCCTTGCACAAACTCACTTCGACTTATAACTTAACTCTTGCCTAATCGAAACTCCTAGCACACT
+
CCCCCGGGGGGGGCGGGGGGGGGGGGGGGGGGGGGGGGGGGGGGGGGGGGGGGGGGGGGGGGGGGGGGGGGGGGGGGGGGFGGGGGGGGGEGGGGGGGGG
@HWI-D00524:51:C587MANXX:4:1101:3378:4566
TTTTTTAAACCTCACTTAGCATCGGCCGAACCATAAAATATTTTTGACTTCATTTTAAAATAAATCAACCAACTAACATTTGAAAAGTATATCTCATACT
+
BCCCCEGGGGGGFGGGGGGGGGGGDGGGDGDBGGGGGGGGGGGGGGGGGGFGGGGFG>C1FGCC@FGE>FGGG0FG0FFGGG0@0F0EGGG00>0F@0B@
@HWI-D00524:51:C587MANXX:4:1101:3345:4642
ACAGAATTTCAGTTATTTCAGCCACCGATTCTGAGTGGTACAGAGACGCCTGAAACGTGTCAGCACTGGGTTGAGGACATAGAGATATTGTTTGATCTAC
+
BCCCCFGGGGGGGGGGGGGGGGGEGGGGGGGGGDGFGGGGGEGGGGGFGGGGGGGGFGFGGGGGGBGGGGFGGFGGEGGGGGGGGEDGGGGGGGGCGGGG
@HWI-D00524:51:C587MANXX:4:1101:3299:4730
AATTAAAGACGAGATTAACCACAGCACCTGTGCTTACTATTCCATCAGGTACCGGAGGATTTGTGGTTTGTACAGATGCATCTGGTAAAGGTTTGGTCTG
+
CCBCCGGGGGGFGFGGGGGGGGGEGGGGGGGEGGGGGDGGGGG1FFGGGGGGGFG/EGFF>CE1E/FF>G1EFGGFGEGGGGGGGG0@@GFEG0FGGGGG
@HWI-D00524:51:C587MANXX:4:1101:4394:4667
AAAATGAATCACCCTACGAGTCTAAAAAAAAAAATCTAGCAAAACACTAAAATCTACCAAACCATAAACCCATTAAAATCAAAAACTGCTTAAAATACCG
+
BBCBBGGGGGGGGGGGGGBF9>FGGGEGDGGGGG:@FGD>GGGG>FG1CCDGGGGGGEEGB@FG>GGGG>/C00FDGGB@DGGGEGEDGGGGGGGDFG0F
@HWI-D00524:51:C587MANXX:4:1101:4884:4515
AGCATATCGAAGAATGCTATTCTATCTTTGTACGGTTTGTATGAAACTTGTACATTGATAAAAACACGTCATTAATATACACATGAAAAACCATGTGTAA
+
CCCCCGGGGGGFGGGGGGGGGGGGGGGGGGGGGGGGGGGGGGGGGGGGGGGGGGGGGGGGGGGGGGGGGGGGGFGGGGGGGGGGGGGGGGGDGGGGGGGG
@HWI-D00524:51:C587MANXX:4:1101:5235:4583
AGGAAGCTTAGGTAAGTTTTTGGTATGATTCTATTAAGGTTTTGAGTTAAGGATTTACTTGGGCTTGATGTTTTGTTGGTTTAATGGAATATTTGACTTG
+
CCCCCGGGFGGGGGGGFGGGGGGGGGGGEGGGGGGGGGG:FDGGGGCCGGGGEDCGCFCGGGFGGGGGGGGGEGGGGBGBGGDGGGGCGGGGEFGFGGGC
@HWI-D00524:51:C587MANXX:4:1101:5078:4604
AATAAGTTCGATATCATTAACTTAAAATTTTTACTAATGTCGAATGACGTATCAATTTAGTATATAAATTTTTTAATTAATAGTCATAGAATAACATCCT
+
CCCCCGGGGGGGGGGGGGGGGFEGGGGGGGGGGGFGGGGGGGGGGGGGGGGGGGGGGGGGGGGGGGGGGGGGGGGGGCFFGGGGGGGGGGGGGGGGGGGG
@HWI-D00524:51:C587MANXX:4:1101:5331:4631
GTTAGACACTGCATTTTACAGTTTGAAGGGCATGAGCTTGACCTAGATTGTATAGTATTGGGTTTAGCTGACTTTGATTGTATAGTTGGTATTGATATGC
+
BBBBB;FDGGGGGGGGGEEGGGGGGGGGEGGD@GDFCFDGGGGGGGG>@D<DG<FGGGGGGGGBGGGGGGGGEE1@CGGGGGGGGGFCE<GFGGGGFEG>
@HWI-D00524:51:C587MANXX:4:1101:5539:4701
CTCTGCTAGGTGATACCTCAGCAGGAAAATAGAAATCCAACCTTCTCACCATCTAACTCCTCTGCTAGGTGACACCTTAGCAGGAAAATAAAAATTCAAC
+
CCCCCGGGGGGGGGGGGGGGGGGGGGGGGGGGGGGGGGGGGGGGGGGGGGGGGGGGGGGGGGGGGGGGGGGGGGGGGGGGGGGGGGGGGGGGGGGGGGGG
@HWI-D00524:51:C587MANXX:4:1101:5971:4533
CTTCCTATACTTATGAATTCCATTGGACCCAGAAATGATACATTGGAAGAATCGGTTGGGTCTTCCAATATCAATAGGTTGATTGTTTCGCTCCTGTATC
+
CCBCCFGGCFGEGEGGGGGGGGEFGGGGGGGGGGGGGGGGGGGGGGGGGGGEGGGGGCGGGGGGGGGGGGGGG>BFG@CGGFGGFGGGGGGGGGGGGGGG
@HWI-D00524:51:C587MANXX:4:1101:6621:4582
AGAGGTCTTTTCCGGTAAAAATTGGGTTCAAATCAATATTCAAGAAAGGAGTACCCAATAAATATTTAATGCAATGAGGTGTGTGTAAAATTGATCAAAA
+
CBBBCEGGGGGGGGGGGGGFGGGEGGFGGGGGGGGGGGGGGGGGGGGGGGGGGGGGGGGGGGGFGGGGGGGGGGGFGGGGGBFFGGGGEGGGGGGGGGGG
@HWI-D00524:51:C587MANXX:4:1101:6988:4732
TCTAGGAATGCAACTTTTTTGGAAAAGGAATTTCTATTAGATAGAAAAGGCGAGATGATAGAACTCGAAGAGGTTCGAGAGACACCCACAGTTGTAGAAC
+
CCBBCCEGGGEGGGGGGGGGGGGGGDFGGGGGGGGEGGGGGGGGGEGGFGGGGGGGGGGGGGGGGGGGGGDBGFGGGGGGGGGGG=GGFGGGCEGGGGGF
@HWI-D00524:51:C587MANXX:4:1101:7238:4561
CATAACAATACAGTCTTGATAACCCCGTCAATCTCAACATCACAGATATAATACCACAACTCATAATCGATATCAATACGAATCATAATCTTAAATAATA
+
CCCCCGGGGGGGGGGGGGGFGGGGGGGGGGGGGGGGGGGGGGGGGGGGGGGGGGGGGGGGGGGGGGGGGGGGGGGGGGGGGGGGGGGGGGGGGGGGGGGG
@HWI-D00524:51:C587MANXX:4:1101:7253:4589
AGGAGTGAAATCTTGATCTAATTTGAAAAAGCAAACGACAAGTCCACGGAAATAAAATAGGAAAAATACATATTTTTCCTATTTCTAAGATTAAACAAAA
+
CCCCCGGGGGGGGGGGGGGGGGGGGGGGGGGGGGGGGGGGGGGGGGGGGGGGGGGGGGGGGEGGGGGGGGGGGGGGGGGGGGGGGGGGGGGGGGGGGGGG
@HWI-D00524:51:C587MANXX:4:1101:7462:4733
CTCATACAAAGCAGAGTTATCGGTTAACAGGGTTTCCTTAGTCAGTGATGGCAATGATGGATCAAAGCAGACAGGAGGATCCTACTCTTGTTGTTCCCGG
+
BCCCCFGGGGGFGGGGFGGGGGGGGGGGGGGGGFGGGGGGGGGGGGGGGGGFGGGGGGGGGGGGGGGGGGGGGGGGGGGGGGFGGGGGGGGGGGGGGGGC
@HWI-D00524:51:C587MANXX:4:1101:7618:4645
ACTCGTTGTTTAACATTATTGCTCGACGCTTCTATGAGTGATTTGTTTATGCTTTTGTGCTTTCTTATTTCAATTGAAGTCTAGCTAACTTCCGTTGATT
+
CCCCCGGGGGGGGGGGGGGGGEGGGGGGGGGGGGGGGGEFEGGGGFFGGGGGGGGGGGBCGGGGGGGGGGGG>CGGGGGGGG@BFGDEGFGC>FEGGBGG
@HWI-D00524:51:C587MANXX:4:1101:8063:4589
ATATGTGTTGTCCACTTTTCTATTCCTATTCATCATAACCCCTTAAAATTAATTGTGTTTAATTCAATTATATGTTAATGTAAATAAACCATAACTATGT
+
BBABBGCGGGFGGGGGGGGGGGGGGGGGGGGGGGGGGGGGGGGGGGGGFGGGGGGGGGGGG>FGGCGGGGGGGGCF>DGGDGDGGECD>@FGGGGGGGFG
@HWI-D00524:51:C587MANXX:4:1101:8109:4593
AAGGCGTCCGGCGATGGTTGGCGGCGAGCGGCGGTGGTGGTGGGTCGTCCCACATAATTTCTACAGATCCAACGGCTGTTAGTCAACCGGGTGTGTCCAA
+
CCCCCGDGGGGGGGGGFGGGGGFGGGGGGGGGGGGGGGGGGGGGDGGCEGGGGDGGGGGGGBGGGGGGGGGGGGGGGGGGGGEGGGGGGGGGGGGGGGGG
@HWI-D00524:51:C587MANXX:4:1101:8472:4585
GAATATATCAAGTTCAACATATCAAGAACATAATCTAAAGCTCAAATCTGAATTTATCCCAACATACACAATCTGAATTATGTTGAAATGTAACAAAACT
+
CCCCBEGGGGGGFGGCGGGGGGEGGFGGGGGGGGGGGGGGGGGGGGGGGGGGGGGGGGGGGGGGGGGGGGGGGGGGGGGGGEGGGGGEGGGGGGGGGGGG
@HWI-D00524:51:C587MANXX:4:1101:8762:4614
GCGATGCACATAAACCCTCAAGAAAGGTTTGTTTTCCATTTTGTTCACGATCCTTGTTGTTTAACCATTCTATAAATAATCATTAGTTGGAAAAAAGGAT
+
CCCCCGGGGGGGGGGGGGGGGGGGGGGEDGGFGGEGGGGGGGGGGGGGGGGGGGCGGGGGGGGFGGGGGGGGGGGGGGGGCEGGCFGGDGGGGGGGGGGG
@HWI-D00524:51:C587MANXX:4:1101:9016:4507
TGAGAATTTCTTGTATGTTGATCTAATCAATTCATTTTTATGTTTCGAATCCATTAGAAAATCTGTTTTGTTAGCTCAATGATTTGGGATTAGCCCGTAT
+
BBBCBGGGGGGGGGGGFGGFGGGGGGGGGGGGGGGGGGGGGGGGGGCGGGGGGDGCCEGGGGGGGGFGGGGGCCDGGGGGCDGGGEGGGGGGEGGD<EGG
@HWI-D00524:51:C587MANXX:4:1101:9046:4595
CATATGCTCACTTCCGACAGATGTAAACCCTTCGTGTTGAGACATGTAAATCTCTTCCTTAATATCCCCATTAAGAAAAGCTGTCTTAACATCCATCTGC
+
CCCCCGGGFGGGGGGGGGGGGGGGGGGGGGGGGGGGGGGGGGGGEFGGGGGGGGGGGGGGGGGGGGEEGGGGGGGGB=F>FGGGGGGGGGGGGGGGGGGG
@HWI-D00524:51:C587MANXX:4:1101:9118:4623
TTAAAAAAAATCCTAAAATACCCTTTTTTCTATGAAAACACATGTTCCATTTTTGTGATTCATTTGTTTAATTATCTATTATTTCTCTTTAAGAGTTGAT
+
BBCBBGGFGGGGGGGGGGGGGGGGGGGGDGGGGGGGGGGGGGGGGFCCFFGGGBEG=FGGBFGCG1EEGBDGGCFGEDGD1F@GGGGGGG@@0:CFGGCF
@HWI-D00524:51:C587MANXX:4:1101:9815:4509
GATAATTGGATCATGCTGCACTACCGCATTAGTCCCATTCACAACAGAAAAAATATCACGCGACAGAAATGTGGAAGATCGTAGCCCCCATATTCAGGTT
+
CCCCCGGGGGGGGGCGGGGGGGGGGGGFGGGGGGGGEGGGGGGGGGGGFGGGGGCGGGGGGGGGGFGGGEGGGEGGGFGGGGGEGGGGGGG>FFGGFEGG
@HWI-D00524:51:C587MANXX:4:1101:10477:4639
GATCCCACCAATATCAGGTACTTCTGTCATAAGATTACTCTTCTAATACCTGCTATCTATAAATCAAGTGAACAAGTACATCAATCCAATCAATGCAATA
+
CCBCCGGFGGGGGGGGGEGGGGGGFGGGGGGFGGGEGGGGGGGGFDFCCGGFGGCGGGEGGGGEGGGGGGGGGGGGCEGFGGGGGGGGGGGGCGCGGGGG
@HWI-D00524:51:C587MANXX:4:1101:10705:4579
AGTCGTCATTTCGTACTGGGTGATTTGCTGAAAGAGAAATTTAGAGAAGATATTTGTTCTTTCTTTCGGCAGTTTGTGAATAATCAAAAAGTAGAACTGA
+
CCCCCGGGGGGGGGGGGGGGGGGGGGGGGGGGGGGGGGGGGGGGGGGGGGGGGGGGGGGGGGGEGGGGGGGGGGGGGGGGGGGGGGGGGGGGGGGGGGGG
@HWI-D00524:51:C587MANXX:4:1101:10944:4741
ATTTGTTTTAAATGAAAGAATCAAATTCATTGGAAAGATTGTCAAAAATAGAGTGCAAAATTCAATAAATATTTGGGTCATTCATGAAAAAAAAAAATTA
+
CCCCCGGGGGGGGGGGGGGGGGGGGGGGGGGF>FGGGFGGGGGGGGGGGGGGGGGGGGGGGGEGEGGGGGGCGEGGGGGGGGGGGGGGGGGGGGGGGFGG
@HWI-D00524:51:C587MANXX:4:1101:11017:4677
CCCAGTATATATGTATATGTCTTTATATACTGGGGCATGTCCCGAGGAGTATGAGTTTGTTTGTTTGTAGTTGTTTTGGATTACGTGTGGGCTAGTTTTA
+
CCCCCGGGGGGGGGGGGGGGGGGGGGGGGGGGGGGGGGGGGGGGGGGAG@FGGGGFGGGGGGGGGGGGFDGEG@GGGGGGGGGEGGGGGGGEGGGFGGDF
@HWI-D00524:51:C587MANXX:4:1101:11495:4548
AAGTGCAAATATTGAAATTTTGGTTGGACACTTGTCTTGCCAAGCTTATTAACGTGTAACCCTTCATCTTTCTCACATTTTTCAGCATGAAATTCGATAC
+
BAAABGGGGGGGGGGEGECGGGDFGGGGGGGGGGFGGGEFGGGGGDGGGGGGGDFBGDGGGGGF>@GEGGGGGGGGEGCGGGEG@GGGCGGGGGGGGGGG
@HWI-D00524:51:C587MANXX:4:1101:11447:4658
CCGGCAACGGCGCCAAAAACTTGTTGCGAGTTTTCACTACCGCAAGTGTACGGTGTCAAGTTTTAGTACTGGTTAGAGTACAGATATCGATCCCATGAGG
+
BCCBCGGGGGGGGGGGGGGGGGGGGGGGGFGGGGGGGGGGGGGFGGGGGGGEGFGGGGGFFGEGGGG>FGGGGGGGGG<FGGGGGGGGGGGGGGGGGGFG
@HWI-D00524:51:C587MANXX:4:1101:11692:4527
ATTTAGACCGAAAATGAAGCAGGTTCTGTTGATTTCTTTTGCGATCTAATTGAGACAAATTTCGTATTAGCTATTCGAATGAAATGTAAGACATGTGATG
+
CCCCCGGGGGGGGGGGGGGGGGGGGGGGGGGGGGGGGGGGGGGGGGGGGGGGGGGGGGGGGGGGGGGGGGGGGGGFGGGGGGGFGGGGGGGGGGGGFGGG
@HWI-D00524:51:C587MANXX:4:1101:11711:4587
AATCAAAAAAACCGTTGTCTTTTGCACTCAAAAGACAACGGTTTTTATAAAACCGTTGTTGTTTGCCCCCAAAAGACAACAGTTTTATAAAAACCGTTGT
+
CCCCCGGGGGGGGGGGGGGGGGGGGGGGGGFGGGGGGGGGGFGGGGGGGGGGGGGGGGGGGGGGGGGGGGGGGGGGGGGGGGGGGGGGGGGGGGGGGGGG
@HWI-D00524:51:C587MANXX:4:1101:11592:4601
ATGTTTCTCATAAAAAAAAACATATAGTGGATTTAAAATTCACTTTGGTTACATTTGGATCGATGGTTTTGAAATTAAGGATTTCAAATCCATTGCTTCG
+
BBBCCFGGGGGGGGGGDGGGGGFEGGGGGGGGCGGGFGGGGGGCGGG>>FG@FGGGBFGFFGGG@BGGGGGGGGEGGGFEGGGGGGGCDGGGGFGGCGGG
@HWI-D00524:51:C587MANXX:4:1101:11664:4710
TGTGATTAAGTAGCATGATGATATGCTATAGTTATGGGGTCTGTTTGTGTTGTAGTATTAATTTCCTTATTGTTTGGAGGAATATGTTGATATCAGAGAT
+
CCBCCGGGGGGGGGGGGGGGGGGGGGGGGGGGGGGGGGGGGGGGGGGGGGGGGGGGGGGGGGFGGGGGGGGGGGGGG:FGCDD>GGGGGGEEGEEGGGGG
@HWI-D00524:51:C587MANXX:4:1101:11753:4696
ATGTCTTTTCTTAAACATATCAAAATTTCAGCTCATTTGGAGTTCTGAATAAAAATTTATTCCCATTCTCCCAACATGTGTCAGTGCAGGAACAACGAAA
+
BBBBBGGGDGGGGGGGGGGGGGGGFGGGGGCGGGGGFGGF>ECFGGGFFGGGGFGGEGEFDGGGGGEGGGGGGGGGGGGGEGGCGECDGGGGGGGGGGFG
@HWI-D00524:51:C587MANXX:4:1101:11972:4718
CCTTTTATATGTTCTGCCAAGGAATAAATGGTGCAAATCCTTCTCAAATTTATATCGCTATGTTTCGATTTCAACGAGATCGTAAGCAAAGATATGGAAT
+
CCCCCFFGGGGGG1FGGGGGGGFGGGEGGGGGGGGGGGGGGGGGGGGGGGGGGGGGGGGGGGGGGGGGGGGGGGGDGBGGGBGGGGGGGGCFGGGGGGGG
@HWI-D00524:51:C587MANXX:4:1101:12432:4735
AACCGTTGTGTTTTTTCATTTAACAACGGTTTTAACAAAAACCATTGTCGTATCCTATAAACACGCGCTTAACAAAAATCGTTGTCTTTGATGTGTCTAC
+
CBCBBGGGGGGEGGGGGGGGFGGGGGGGGGGGGGGGGGGGGGGGGCCDGFGGGGGGGGGFGGGGFGGGG<FGGGGGGGFGF0CFGEFGGG>C>G=FDGCG
@HWI-D00524:51:C587MANXX:4:1101:12527:4522
TATTCTTATAAATATTCCAAATTATTAGTATAAATCTTGTAAATATTTAATCTCAAACATATGTTCATGTCCATAATTTTTTTTGATAAAATCTCATTAT
+
CCCCCGCCGFFGGGGGGGGGGGEEGGGGGGGGGGGGGGGGGGGGGGFGGGGGGGFGGGGGGGGGGGGGFGGGGGGFGGGGGGGGDGCGGGGFGC@CF>GG
@HWI-D00524:51:C587MANXX:4:1101:12756:4637
AGTAAATTAGGAGATGGCTTGGTGTGTTCGAGAAGGTGTCAATTTCGAATTTAATTAGGCTAAAATTGAATCCATGGGTCCACGGGGGTGGCTCATGACT
+
BBBCBGGGEGGGGGEGCB>1=>FGGGGGGGGGGGGGGGGGGGGGGGGGGGGGGGGGGGGGGGGGEGFFCFGGGGGGGGGBFGEB/EG@DGGGGCGEGCGG
@HWI-D00524:51:C587MANXX:4:1101:13557:4682
TCTTTTCAAATTTTCTTTTCCGGTTATCCTCAAAAAGGTTGGACTTCCCAATTTTCTTTTCTTCTTCCTCTTTTTTAAGAAGTGTCTTGATGTCTTCTTC
+
CCCCCG>FGGGGGGEGEGGGEGGGGGGGGGGFG>FDGGGGF/CCGGGGGFGGGGGCDGGGCG@1FGEGGGGCGGGGG:EEGGGGGGGGG>B0::FGDGG@
@HWI-D00524:51:C587MANXX:4:1101:13964:4516
TGCTTCTTGGGTCCGTGATGGGGCAGGGAGAGTGCTAGGAGTGGCTGGTCGTGACCCTTGAACGGTTCGGAGAGGTTTGGAACAAGGTTGATCTCGGTGA
+
CCCCCGGGGGGGGGGGGGEGGGGGGGGGGGGGEGGGGGGGGGGGGGGGGGGGGFGGGGGFGGGGGGGGGG=EBGGGEGGGGGGEGEGGGGEGGGGGGFGC
@HWI-D00524:51:C587MANXX:4:1101:13909:4670
TATACATCCCACAATCAAAATTTCCAGAAAATAAGAAACCAAACACACATGATATTTTTGAAAAAAAAAACATCAAACTTAAAAAAATTTCACAATAAAC
+
BCCCCFGGEEGGGGGGGGGGGGGGGGGGGEGGGG>DGGGEGGGGGGGGGGGGGGGGGGGGGGGGGGGGGGBF>CGGGGGGEGGGGCGGGGGGGGCGGGGG
@HWI-D00524:51:C587MANXX:4:1101:13934:4690
AGACATGATTAATTGACGTGATCGAGGTTATACGAACTTGAAATGAAGAAGCAGGGCATCTTTACATTATTAGCCAAGATGTCGGACCGAACATCTCAAG
+
CCCCCGGGGFGGEGGGGGGGGGGGGGGGGFGGGEEGGGGGGFCGGGGEEGGGGGEGGGB>@GCGGGEGGGGGGGGGGGGEGGGEGGGGGGGGGGGGGGGG
@HWI-D00524:51:C587MANXX:4:1101:14175:4649
AAATATGCTCCATCAAACCTTGAATTTTTGTTGCAAATTTCATTCTCATGCGGTTAGAAATCAATCTCAATATAATATCTTGTATTTGCTACACAAAATC
+
CCCCCGGGGGGGGGGFFGEGCGGGGFFGGDGGGFGGGGCGGGGGGGGGGGGGG<EGGGGGGGEGGGGGGGGGGGGGGFGDG>FGGGGGGGFFGGGEGF0C
@HWI-D00524:51:C587MANXX:4:1101:14076:4704
TATAAAAAGAAGTAGCTTCGACCATGTTGACCTCCCTCGTTTCTCTGCAAATCAAAGAACAACATTGCAGAACAGGAGATCATTTCCCGTCCCATAATAA
+
BCCCCGGGGGGGGGGGGBFDBFGGGGGGGGGG>FEDGGGDGGGGGGGGGGG>DGGGGGEGGEGGGEGGGGGGGGFFGDGEGGGGGGC0FGGGGGGGGGGG
@HWI-D00524:51:C587MANXX:4:1101:14093:4738
GTCTCGAGGCATAAGCAATCACATGCCCCCGCTGCATCAGAACACAACCCAATCCTCGGTGAGATGCATCACAATAAACAACAAATCCACCAGTACCTGA
+
CCCCCGFGGBGGFFEGGGGGGGGGGGGGGGGGGGGGGGGG>FGGGGGGGGGGGGGGGFGGGGG>FFGGGGGGG@FGGGGEGGGGGGGGGGGGGDGGGGGG
@HWI-D00524:51:C587MANXX:4:1101:14544:4523
CGCGGTGATGAATAGTAGAGGTATGGTCGAGTTTTTAAGTACCTTTTTGATGGATTTGACTTCATTCTTTCCCCTTTTCATTTCGAAATTCTCTCATTTC
+
CCCCCGEFFGGGGGGGGGGGGEGGGGGGGGGEFEFG>GEGGGGGGEGG<FGGGBEGEGCGGGEFFEGGGGECCGGGGG>FEGGG0:FGGGFEGE0;=FGF
@HWI-D00524:51:C587MANXX:4:1101:14658:4677
GAAACCAGGCATGTCTAGATTTCTTTCAAAACTCAATCAAGTCCTATTACCAATTATATTTCAGTGCATGATCAGGTTTTAATGAGTAAAAACCGAAATT
+
BCBCCGGGGGGGGGGGGGGGGGGGGGGGGGGGGGGGGGGGGGGGGGGGGGGGGGGGGGGGGGGGGGGGGGGGGGGGFGGGGGGGGGGGGGGGGGGGGGGG
@HWI-D00524:51:C587MANXX:4:1101:14591:4736
AATCCCAATAATGAGTAAGAAGATGATTAGCGTCCGGGTCCCCACAACAGGTGGTATCAGAGCGATAGATCCTTTAGATTGAGATAGAAGAAAATGAGCG
+
BBBBBDEGGGGGGGGGEGGGGGGGGFGGGG>>CBGGGGGGGGGGGGGGGGGEGGGGGGFFEGGGGGGGGECGCEDGGGGGGFGGGGGGGEGD@FFGGGEG
@HWI-D00524:51:C587MANXX:4:1101:14619:4743
ATGTGAAAATGTGGTACACTTCATGTGGAAATGTGGTACTAAAAAAGCACCTAGGGACTGAACACAAAAAAAAATGGCGGCTGGGGACTGAACCCAAATT
+
CCCCBFGGGGGGGGGGGGGGGGGGGGGGGGGGGGGGGFGGGGGGGGGGGGGGGEGGGEGGGGGGGGGGGGGGEGDGGGGGGGGGGG<DGGGGGGGGGGGG
@HWI-D00524:51:C587MANXX:4:1101:14903:4527
TAGAGTGGTGATTCAATTAGCTAACCGATCTAATGCTTACCTGAAGGAGTTGTGGAGGATGTTCTGGTGCAGGTTAAAGAATTGATATTTCCTACGGATT
+
?A?0A@EFGGGEGGGGGGGGG>GGGGGGGDGGGGFGGGGGGGGGGGGGGD1@GD/FBGGGC11>=CFGGGGGGFGGGGCEEGGGGGGGGCDGFE@GGDGB
@HWI-D00524:51:C587MANXX:4:1101:14813:4550
CCCGACTCTCGGGTTCGCCTCTGGCCTCGCTCTTTATCTTTCTTCTAAATCCCGGAAAGCGAACCCTGAAAAAAGCAGTGATTTTGATTCTACTATCGGG
+
CCCCCGGGGGGGGGGGGGGGGEFGGGGGGGGGEGGGGGGGGGGGGGGGGGGGGGGGGGGGGGGGGGGGECE0@EGGGGGGGGGGGGFGGGGGGGGGGGGG
@HWI-D00524:51:C587MANXX:4:1101:14934:4641
AAATTTAATTACTTTAAAAAATTTATTAAATAAAATAATGAATATTAGAAATGAATAATTCTCAGTATATAATATTCTTACGAAATACACATTAAAATAA
+
BCCCBFEGGGGGGGCFGGGGGGGGGFEGGGEGGGGGGGGGGGGGGGGGGGGGGGGGGGEGFGFFGGGGGGGGGGCDG1DCF0@FFGGGGGGGGGGGGCFC
@HWI-D00524:51:C587MANXX:4:1101:14816:4670
TTGTATTATTATACTAGTTTGTATAATACAATGATTCCATTACCTTCCGCATTTGAAAAGAAAAATTTTTAGACCTTGTTTATCTTAACTGATAATTAAA
+
BCCBCGGGGGEGGGGGGGCFGGGGFGGGGGGGGCGGGG>GGE1:CGE1/ECGGGEGEG@GGGGGGGGGGGG>C>GGGGGDF>DGGGEFFGG>GGG>FGGE
@HWI-D00524:51:C587MANXX:4:1101:15016:4507
TGGCAATGTAAGTCCAAACTGAAGTGGGTCAGTACAACATGTGTATTCGATCAAACTTTTTTAGTGAAAATCCTATCTTCGTGATAGAAAAGGTGACATA
+
CCCCCGGGGGGGGGGGGGGGGGGGGGFGGGGGGGGGGGGGGGGGGGGGGGGGGGGGGGGGGGGGGGGGGGGGGGGGGGDGGGGGGGGGGGGGDGGGGGGG
@HWI-D00524:51:C587MANXX:4:1101:15404:4555
AGATTTTTTGAGTAGGTCCTTGGCAAAAATATGAACTCTGAAGTTCATCCATTCTTCAAAAACTTGAAGTTTTTCTTCAGCGAAGTGATTTACCTCTTGC
+
BBBB@GEGGGGFEGGGDGG>FGGGGGGGGGGGGEGGGGGGGCEGGGGCGGGFEGGGGGEG@GG>FGGGGC1CFFGGEGGG>C@/9:CGEDEGGEGGGEDC
@HWI-D00524:51:C587MANXX:4:1101:15454:4657
GTAAATCATCCAATCAAACCTAAAACTAGCATTTTTCAAAATAAAGTACAAAATCTTAAATATCTCAGAACCACTCAAAGCATCATAAAATTTTTAAAGT
+
CCCCCGGGGGGGGGGGGGGGGGGGGGGGGGGGGGGGGGGGGGGGGGGGGGGGGGGGGGGGGGGGGGGGGGGGGGGGGGGGFGGGGGGGGGGGGGGGGGGG
@HWI-D00524:51:C587MANXX:4:1101:15410:4664
AAGGAATGATTTTAGAAACCATAGAATTGATATTGATTTTTTAGCCTTATTTTATGTAAAGGATGTAATAATTCGAAATAAAAAAGTGTTATGGCCAAAA
+
BBBB@FGGFGGGGGGGGGEGGGGFGEGGGGGGCGGGGG>GGGGGFGEGGGGGFGGEGGGGGG1FEG>DGCGC@GG>BGGGGGCGGGEC@@FGE>GGEGGG
@HWI-D00524:51:C587MANXX:4:1101:15458:4715
TGATTTGTCTTAATTATATCAATATTTAATATTGATATGTCAGTTGTTATTCTTATTCATTTAATCAAATATAAGTTAATAACTGTTCAGTTATTCATTT
+
AA?BABFFFGGGG@FGGGGGGGG;FGCG@GGGGGGGGGCG@1<=FDGGGGGEGGGGG1:=@FG>G>FB1FGCBFGGGEGG>@GGGCG111=C1EGE0FFF
@HWI-D00524:51:C587MANXX:4:1101:15679:4619
TCAGTTTAGTGACAAACTGAATCTCGGAATCTTGTTGGTCAATAACAATCAGTTAAACTAGAGTAGTTGCGGAAAGTAACTGACTGAAAGATAGAATACG
+
BCCCBGGGGGGGGGGGGGGGGGGGGGGGGGGGGGGGEGGGGGGGGGGGGGGGGGGGGGGGGGGGGGGGGGGGDGGGGGGGGGGGGGGGGGGGGGGGGGGG
@HWI-D00524:51:C587MANXX:4:1101:15940:4548
AGATATGACCGAGAAAGTGAAATTGATTCGGAAGAAAATGAAGGCAACTCAGGACCGACAAGCCAAATATGCCAACCTCAGACGACGACCGTTGGTATTT
+
BBABBDGGGGGGGGGGGGGGGGGGGGGGGEGGGGGGGGE@DGGDFGGGEGGGGGG>EGGADFGGFGG0FGEGGGGGGGGGGEGGDGGGGGGCFGB8DC/6
@HWI-D00524:51:C587MANXX:4:1101:15818:4747
CATCGTGCAATGTGCCCGTGGCGATCCCGCCACTATCAGACACTTCTGTCACAAGATTACTCGTCTAATACCTGCTATCTATAAATCAAGAGAACATTTA
+
BAABBGGGGGGGFGGGFGGBBEGDGFGGGGGGGGGGGGGGGGGG>FGEGGFB>GE1F@FG>GGGGG@FGGGFGEDGCFFCFBEG:FGG0CBCGFFGG>GF
@HWI-D00524:51:C587MANXX:4:1101:16471:4503
GAGTACGTGTGGGCCTGGCGCGAGAGACAAAACGCGGCTATGCTCTCGCCGCATCAGAACCCCGGGTCTATACGTGCTTGTGCGAACGCAGCACTAGGAT
+
CCCCCFGGGGGGGGGGGGGGGGGGGGGGGGGGGGGGGGGGGGGGGGGGGGGGGGGGGGGGGGGGFFCGGGGGGGGGEGGGGGGGGGGGGGGGGGGGGEEG
@HWI-D00524:51:C587MANXX:4:1101:16676:4519
ATAAGATTTCATTCTTGAACAAAAATCCATTTTTTTATTTATTTCATCTATTCCATGACCGGAACAGGGGAGGATACACGTTACACCGCGATTTTGAATC
+
CCCCCGGGGGGGGGGGGGGGGGGGGGGGGGGGGGGGGGGGGGGGGCGGGGGGGGGGDGGGBGGGGGGGGGFGBCGGGGG<FGGGCFDGGGDGGGGGDGGG
@HWI-D00524:51:C587MANXX:4:1101:16771:4537
ACGTGGTCTCCGATAGGAACATAGGAATAGGATCAGTTTGTGTACAGAAGAATGTAACTTAGAAATGTACTTTATTGAAAAGAGTTTTTTAGTTGCTTTT
+
CCCCCGGGGGGGGGGGGGGGGGGGGGGGGGGGGGGGGGGGGGGGGGGGGGGGGGGGGGGGGGGGGGGGGGGGGGGGGGGGGGGG0EDGGGGEGGGGGGGG
@HWI-D00524:51:C587MANXX:4:1101:16981:4546
ATAGTCAAGGTGTAGTAATCAGATAGCAGATATTGATAGAACTTTAGTGCTGGATGTTAGCACTAGTTATCCAGATAGTTCAGCATGAATAGATTTAAGA
+
CCCCCGGGGGGGGGGGGGGGGGGGGGGGGGGGGGGGGGGGGGGGGGGGGGGGGGGGGGGGGGGGGGGGGGGGGGGGGGGGGGGGGGGGEGGGGGGGGGGG
@HWI-D00524:51:C587MANXX:4:1101:16930:4658
CTATGATAATCAACTTTATTATATTAAATTATATTAATTATATTTTTTTCTTAATTTCTTTGTGTTTTGTTCTTGTCTTCTAATTTGAAAAGGTTTCTTA
+
CCCCCGGGGGGGGGGGGGGGGGGGGGGGGGGGGGGGGGGGGGGGGGGGGGGGECGGGGGGGCGGGGGGEGG:FG>D>FGFFD>EGG0::EF@>GGGGEGC
@HWI-D00524:51:C587MANXX:4:1101:17405:4714
ATCAATAATCTAACAATAGAAGGATCTAGACATCAATAAACATGGCTTATATACATATATATCATGTGAGCATTAGAAGGAAAAGCTTCTACTTACAACC
+
CCCCCGGGGGGGGGGGGGGGGGGGGGGGGGGGGGGGGGGGGGGGGGGGGGGGGGGGGGGGGGGGGGGGGGGGGGGGGGGGGGGGGGGGGGGGGGGGGGGG
@HWI-D00524:51:C587MANXX:4:1101:17307:4719
TCATTCTACACATGAAAAATGTTAGGAGTCTTTTAAGTGTCTTGAATGCTGTAATGAATGTTAAAATGGATATTTTGAAAGGTTAGGGAGTTTTCTGATG
+
BCCCCGGGGGGGGGGGGGGGFGGGGGGGGGGGGGGGGGEGGGGGGGGGGEGGGGGGGGGGGGGGGGEGEGGGGGEGGGGGGGGGGGGEEG=FCFEGGCGE
@HWI-D00524:51:C587MANXX:4:1101:17561:4562
ATCTCATTCATTCATATCTCATGCATTTGTTGCATCTCACGATATTGAGTGTACCTCGTTGTATGATACTTTGTCGATAGCCACGCCAGCAGGGAAGATT
+
BBBCCGGGGGGGGGGGGGGGGGGGGGGGGGGGGGGGGGGGGGGGGGGGGGGGCGGGGGGGGGGGGGGFGGGGGGGGGGGGGGGGGGGGGGGGGGGGGGGG
@HWI-D00524:51:C587MANXX:4:1101:17754:4615
GGTGCATTTCTGACACTACCTGAGAGTTCAGATTCGAACTATGCTGTAAAAGATCAGTTAATAACATAAAATAAAAAAAAATATACCTACCTGGTAATCG
+
CCCCCGGGGGGGGGGGGGGGGGGGGGGGGGGGGEGGGGGFGGGGGGGGGGGGGGGGGGGGGGGGGGGGGGGGGGGGGGGGGGGGGGGGGGGGGGGGGGGB
@HWI-D00524:51:C587MANXX:4:1101:17802:4645
GAGAGTCAGGGATTCTGATATCTCGAAGAAAGCGTTCAGAACCAGGTATGTACATTATGAGTTTATTGTCATGCCGTTTTGTTTGAAAAATGCTCCAGCT
+
CCCCCGGGGGGGGGGGGGGGGGGGGGGGGGGGGGGGGGGGGGGGGGGGGGGGGGGGGGGGGGGGGGGGGGGGGGGGFGGGGGGGGGGGGFGGFGGGGGGF
@HWI-D00524:51:C587MANXX:4:1101:18160:4567
TGAGAATAGAATTGTTTGTTTTGGTCAAGGAGTTCACAAAACCTGGAGTTGCCAAAAATAGATCAAGAAAATTTTTATCTTCGAAAATTTCAATTTTCAT
+
CCCCCGGFGGGGGGGGGGGGGGGGGGGGGGGGGGGGGGGGGGGGGGGGGGGGGGGGGGGGGGGGGGGGGGGGGGGGGGGGGGGGGGGFGGGGGGGGGGGG
@HWI-D00524:51:C587MANXX:4:1101:18668:4725
CAAAGGAGATTTTCAATTCTTGATTTTAGAATCCAGTTTGTGAGAAATCCGCCCGTTAGATTTTGAATCCGATTCAGTACCGTATTCCTATCGACGCAGG
+
BBBBBFGGGGGGGGGGGGGGGG@FGGGGGGGGGGGGGGGCDGGGGGCGGGGGGGGB:FG=@1<FGFCFGGAGGGGGGGGGGBGEGCFGCFGGGEGDGGGC
@HWI-D00524:51:C587MANXX:4:1101:18667:4742
CAGATACCTGTCGTATGTTACCCGGTCGCAACATACCTCAATTCTTCGTTCCAGTTGATGTAGCTTGAAGATATCAGTATAATACTTTATCTACATCAAT
+
CCCCCGGGGGGGGGGGGGGGGGGGGGGGGGGGGGGGGGGGGGGGGGGGGGGGGGGGGGGGGGGGGGGGGGGGGGGGGGGGGGGDGGGGGGGGGGGFGGGG
@HWI-D00524:51:C587MANXX:4:1101:19076:4587
CTTAATATCCGAGCAATAATTCGAATAGTTCACGAATATATTCGAATATTTCGAGCCGAACTCGAACTCGAACTTCATTTCGAGCCAACTCGAGCCCAAA
+
CCCCCGGGGGGGGFEGGGGGGGGGGGGGGGGGGGGGGGGGGGGGGGGGGGFGGGGGGGGGGGGGGGGGGGGGGGGGGGGGGGGGGGGGGGGGGGGGGGGG
@HWI-D00524:51:C587MANXX:4:1101:19040:4589
CTAGATTCTTATATCGTGCATGAACTATGTCTTATTCCTAGTGAGCTATGGTCGTACACGTGTATGGATATCATTTGTGTGTTGACTAGGTCTAAGAAGG
+
BBBCBGGGFGGGGGGGGGGGGGGGGGGGGGGGGGGGGGGGGGFGGGGGGGGCGGGGGGGGGGGGGGGGGGGGGGGGGGG>FGGGGGGGGGGGGGGGGGGE
@HWI-D00524:51:C587MANXX:4:1101:19870:4501
CCCAGTTAGATTCAGGCATGCTACACTTTTTAGTTATTGGGAGAACCCAAGTACTCTCTTTCGGATTCAGGAAACAACTCTCAGAGATCTTTTTTCCTTT
+
CCCCCGGGGGGGGGEGGGGGGGGGGGGGGGGGGGGGGGGGGGGGGGGGGGGGGGGGGGGGGGDGGGGGGGGGGGGGGGGFGGGGGGGGGGGGGGGGGGGG
@HWI-D00524:51:C587MANXX:4:1101:19941:4628
AGTTTTTAGACCAAGTATTGTACAAAATTTGTCAGTTCTATTCTTCTATGTTTTAAATCAAAGAAGTTGTTGTTTTATATGGCAATGTGTTGCATTTAGC
+
BCBBCGGGGGGGGGGGGGGGGGGGGGGGGGGGGGGGGGGGGGGGGGGGFGGGGGCFEGGEEGGGGGGGGDGGGGGG>GFG@>>F=FDGGGGG>DGGGGG>
@HWI-D00524:51:C587MANXX:4:1101:19775:4631
ATTCTGACTTTTCTCACAATTCCCAATATTAGGAATAGAGGTTCAAACTCATCGTATCTTACTTTCTCATACCATACCCCTAATGCTTATCGAACTAATA
+
CCCCCGGGGGGGGGFGGGFGGGGGGGGGGGGGFGGGGGCGGGGCGGGFGGGGGGGGGGGGGFGEG>EGFGGFGGGGGGGGGGGGEGGGGGEFEFGGGFGC
@HWI-D00524:51:C587MANXX:4:1101:19997:4667
ATTTTCAAAACAATTTAGGCACAATATTTTTATCCCCCTGAAAATTATAATTAGTTCTCCCCTTATATTTCTGAAAAATCTGAAATGATAAAATTAGAGG
+
BBBBBGGGGDGDGGGGGGGGGGGGGGCGG1ECGGGCFGGGEDFGGGGGGGGGGDFD@DGGBGGGGGGGGGGG>D@FGG>1=BEGBGD0EFGCEG0=FFFE
@HWI-D00524:51:C587MANXX:4:1101:20078:4547
ACAATTCATAAACAAATCACAATCATAATTCAAGATAAACAATAAATCTAGTATGTGATTTTGGTTGGGAAACTCAAATTGAATCTCATTTGAGTTGTAT
+
CCCCCGGGGGGGGGGGGGGGGGGGGGGGGGGGGGGGGGGGGGGGGGGGGGGGGGGGGGGGGGGGGGGGGGGGGGGGGGGGGGGGGGGGGGGGGGGGGGGG
@HWI-D00524:51:C587MANXX:4:1101:20079:4571
CTTTCTAAAGAGATTCGATTCGGAACTCTTATATGTCTAAGGTTCAATATTGAAATAATTTCAGAGGTTTTCCCTGACTTTGTCCGTGTCAACAAACAAT
+
CCCCCGGGGGGGGGGGGGGGGGGGGGGGGGGGGGGGGGGGGGGGGGGGGGGGGGGGGGGGGGGGGGGGGGGGGGGGGGGGGGGGGGGEGGGGGGGGGGGG
@HWI-D00524:51:C587MANXX:4:1101:1735:4762
AATCAAAATCATATCATAATTCAATTCCGACTTCGAATATAAGTTACTTGTCGATTATTCTACTACATATCCAAAAATTCAACTTCAAATACATGCTATT
+
BAABCGGGFGGGEGCGGEGGGGGGC>DFGGFGBFGFGGGDGGEEFGGGGGGDCGGGGGGGGGBCGGGGGGGGGGGGGGGDEGGGGGG0CFGGGGGEGGDF
@HWI-D00524:51:C587MANXX:4:1101:1897:4938
AGATAATTGTGCAATTCAAATCTTATAAATCGCATAGTAGCCCAAGCGTCATAGTTCAATTGGTTTACCAACTAGAGTCAATTATTATACCTCAACAATT
+
CCCCCGGGGGGGGGGGGGGGGGGGGGGGGGGGGGGGGGGGGGGGGGGGGGGGGGGGGGDGGGGGGGGGGGGGGGGGFEFG>FGGGGGGGGGGGGGGGGGG
@HWI-D00524:51:C587MANXX:4:1101:2164:4847
AGAGTCTTATCGGTTCTGAGAAAGACTCGGCGGTTCTGCCCTAGCTAGGCTGTCTGCCCTAGACTCGGACTCTGACTCTGTTCTAAGTCAATACAATAAC
+
BCCBBGGGGGGGGGGGGGGGFGGGGGGGGGGGGGGGGGGGGFGDGGGGGGGGGGGGGGEGGGGGGGGGGGGGGFGGGGGGFGGGGEGGGGGC@FEGG=FG
@HWI-D00524:51:C587MANXX:4:1101:2369:4776
ACATCAATTACATACTCATTTTAATCAATAACATGCTCCAGAATCATTAATATGAGTTTCAAATATCATTTGAAACTTCAAAAATTCATATCAAATCATA
+
CCCCCGGGGGGGGGFGGGGGGGGGGGGGGGGFGGCGEGGEGGGGGGGGGGGGGGGG>FGEGGGGGGGGGGGGGGGGGGGGGGGGDGCGGGGGGGGGGGGC
@HWI-D00524:51:C587MANXX:4:1101:2526:4838
GAAAATGTGAATTGCATCAAAGTGTAGGTGTATTTCATGTAAACACTATGCAAAAACGATACCATATAATAGATCAAAATATTCCTCATATGTACATAAA
+
BBBBB>CBGGGGGGGFGGEGGDGGGCFFGGGGEGGGGGGGCFDC>FGGGDCGGGEGGGGGGE@DGGGGGGGEGGGGGGGGGGG1EFFGGCBFFGGGGGGF
@HWI-D00524:51:C587MANXX:4:1101:2928:4977
AGAATTCACACTTAATGAACTTCGCAAATAACTTATGACTCTGCAAAATCTGTAAAACTGTCCTCAAATGCTGGTTGTGCTCCTCATGGCTCTTCGAGTA
+
BBCCB@FGGEGGGFGGGGGGGGGGGGGGFEEGGGFGGCEGEGGGGGGGGGGGGG>@FGGGG>CFGGGFGGGGFGGGGGGGGGGGGGGGGGGGGEGG0EFG
@HWI-D00524:51:C587MANXX:4:1101:3103:4827
AAATTTAACATGGATGAACTAAAGCTGTGAGTACTCCTTTGGCTAGTCATTTTAAACTAACCAAAGCACAATCACCATCGACGGAGCAAGAGCAGGACAT
+
BBBBBFGGGGDGGFFGGGGEGGFGGGGGGGGGGGGGGGGGGGGGGGGGGGCGGGGG@GGGGGEGGGGEGGGGGGGGGGG<FGGGGGDGGGGGGGEGGGGG
@HWI-D00524:51:C587MANXX:4:1101:3380:4902
GTGTATCGAACAAATATAATTCATCGTGATAAGTGAAGTGGGTCTATTTGTTTCTGTCCATAGGTTTTTTTGCTTTAAACTCATTTGATAATTCTGTTTT
+
BBBBBFGGFFEGGGGGGGGGGGGGGF=FGGGGGGGGGGGGGGGFG>FGGF:CFGGEGGGGGGGGGGGGFGGGGGGG1CCDGGGCBFB0?0ECEGFGGDGG
@HWI-D00524:51:C587MANXX:4:1101:3293:4927
ATAAAATTCAAACATAACCATTTTCGTAAACATTTTCATGATGCATAAACTTTAAACTTATACATTTTCATAAACATGTAAAATCATAAACATTTTCATA
+
BBBCBGGGGGGEEGEGGGGGFGGGGGGFGGGGGGGGEFGEGGGGGGFGGGGGGGGGGGGGG1FGEGGGCGGGGGGFGGGGGGGEEGGGCBGGGGGGCCGE
@HWI-D00524:51:C587MANXX:4:1101:3565:4833
GTAAGTTTTTGGTGCGATTCTATCATGGTTTTGGAAATGAGTTGTTATAGGGTGTTGTTATTGTTGGTTTAATGGATTATTTAGCTTGTTCTTTGTGGAT
+
BBBBBGGGGGGGGGGG>GGGGGGGGFGGGGGGGG@DGEGGGEGFFGEGGGGGDGCGGGGGGGGGGGGGGGCDGGGGGGGGGGGGGGGGGDFDGGGGGGFC
@HWI-D00524:51:C587MANXX:4:1101:3856:4783
GCTATTGTCAGAATTGAATGGAACTCATATATGTTGTTCTTGATATAGTAGACATCATAGAATCGAAGTCAGATTAAGAAACGGACTGATTATGGAATTG
+
CCCCCGGGGGGGGGGGFFGGGGGGGGGGGGGGGGGGGGGGGGGGGGGGGGGGGGCGGGGGGGGGGGGGGGGGGGGGGGGGGGGGGGGGGGGGFEGGGGGG
@HWI-D00524:51:C587MANXX:4:1101:3820:4926
GTCGGTCCATAAAGGGCTGGAATTACCGTTGGGTACTAAGTACCATTCAGAATGAAAACTTCCTAGACCTTGTAGTAGAAAAGTAATATCTAGTTGTTTT
+
CCCCCGDDCGGEGGCGFGGFGGEGGGE<FGGGGGGGCE>CCFFGGEGGFGGCGGCCGGGGGG@CFC>>EGEGGGGGGGFGGGFGG:EDGGEGGFCGGBEF
@HWI-D00524:51:C587MANXX:4:1101:4349:4904
TGTATCAAAATATCATAGATAGACTGAGCATAAAATCATCAGAACATTTCCGAGTACAGGATTTATCAACCCATAAACAGAACTGAAGGATTTTCCAGAG
+
CCCCCGGGGGGGGGGGGGGGGGGGGGGGGGGGGGGGGGGGGGGGGGGGGGGGGGGGGGGGGGGGGGGGGEGGGGGGGGGGGGGGGGGGGGGGGGGGGGFG
@HWI-D00524:51:C587MANXX:4:1101:4620:4757
TTGCAAAACCGTGCATACACCCAAGGTAGACTCTTACAGGCCAAAAAGACCAGATCTTCATCGATCTGTTAAAAATGCCAGGAACTACCATCCAGTTCGA
+
BCCCCGGGGGGGGGGGGGGGGGGGGGGGGGFGGGGGGGGGGGGGGGGGGGGGGFEGGGGGGGGGGGGGEFFGGGGGGGGGGGGGGGGGGGGGGGGFGGFE
@HWI-D00524:51:C587MANXX:4:1101:4584:4987
CTTAAATTTTTCATAAACATGCTGCATACTTGAACATACTCGAACATACATAACTTCATCATTTTGCGTAGAGGCATGTTTCAAAGCAAGTGACCCATAA
+
CCCCBEDEGGGG1FGGGGGGGGDGGGGCGGGCGGGEGGGGGGGGGDGEGGGGG1EG>FG>DGGGF>GGGGGGDBGGGGFGGGGGCCGGGFGGGGGGGGGG
@HWI-D00524:51:C587MANXX:4:1101:4813:4754
AAACTTCCTGATCATGTGTATCATTTGAACAAAGCTCTGTATGGTCTTAAACAAGCTCCAAGAGCTTGGTACGAAACTCTTTCAAAATTTCTAACTGATC
+
BCCCCGGGGGFGGGGGGGGGGGGGGGGGE>FGGGGGGGGGGGGGGGGGGGGGGGGGGGGGGFGGGCGGGEGGGGGGGGFGGGGFGGGGGGGGGGCEGGGG
@HWI-D00524:51:C587MANXX:4:1101:5481:4901
ATCAGAGGAGGACTGAGACAGATTTGTAAGATTTGATTACTTACCCTTTTGATAATCAAATATGCCTCCTCGAAGAATCCCAGAACAGGGTAGTATCTCG
+
CCBCBGFGGGGGGGGGGEGFGFGGGGGGGGGGGGGGGGGGGGGFGEEGGGGGGGGGGGGGGGGGGGGGGGGBGGGGGGGGCCDFFGGGGGGFBFFGGGGF
@HWI-D00524:51:C587MANXX:4:1101:5485:4921
ACCAATCACGCTCTCTGATTTCAGCAACATCAAACGCAATTACAGGCTTAAGTTTTATTTCTGCTTCCTTCATCTTAAGTTTCTTTGCTCTTTTGGATGC
+
CCCCBFGGGGGGGGGGGGGGGGGEGGGGGGGGGGGG@DDDCGGGGGGGFFBF>FGGGGGGGGGGGGGEGEEGGGGGGFGGGEGGCGCFGEGGGGCCBCF>
@HWI-D00524:51:C587MANXX:4:1101:5715:4819
TATTGATTCAAACACTGTACCTAGGGGATAGGGATAGAGGAAGAGGAAAAAACCGAAGATTTCACATAGTACTTTTGATCGAAAAAGAAATCTGATTGAT
+
CBCCBEGGGGFCGGGGGGGGEGE@BGGG>>DGGBFFGGCGBBGFGGGGGGGGGGGGGG/FDCGFFGGCGGGGGGGDGDDFG<C>CGGEGGGGGGGGGGGG
@HWI-D00524:51:C587MANXX:4:1101:5911:4827
CACCCTATAGGAACGATTCCTTCAGGTTGATCCACCAATGTCTAGACTTGGTTTGAATACATAGAGTCCATTTTGACTGCATGGCTTCAAGCCATTCGGT
+
BBBBCGGGG>FGGGGCG>DGGGGGGDGGGGGGFGGBG0EDGGGEGGGGGGFGGGGGGGGGGGGGDGEGGGG>GGGGGGGGGGGEBGGG@DEGEGGGGFGC
@HWI-D00524:51:C587MANXX:4:1101:5777:4983
CACCATATGAGATATGGATGGGTAAGCCTCCCAAATATTCTTATCTTAGAATATGGGGAGCCCTGCTTATGTGAAGCAGGTTAGTGGGAGATAAATTGGA
+
CCCBBGGGGGGGG>FGGGGGGGGGGGGGGGGGGGGGC@FGGGGGGFDGGGGGCGGEGGDGGD=FD>FEGGFGGGDGDGFEGEEGGGDFGGGGGGGGEGCF
@HWI-D00524:51:C587MANXX:4:1101:6486:4810
GCAACTCCGTGAACCCCATCATAGACCGAACCATGTCCATCAAAGTCCGGTTACGACGCTCCGAAACACCATTCAACTGTGGTGTAGCGGGAGGAGTCCA
+
CCCCCGGGGGGGGGGGGGGGGGGGGGGGFGGGGGGGGGGGGGGGGGGGGGGGGGGGGGGGGGGGFGGGGGGGGGGGGGGGGGGGGGGGGGGGGGGGDGGG
@HWI-D00524:51:C587MANXX:4:1101:6501:4937
CTTGGCTTCCTCTAAGCATCCGTGACTAAACAGGACCTGGACCTAAGATAACCCGAATATGTCCGGTTTTCATACCTAAGACGACCCGAACATATCCGGT
+
CCCCCCGGGGGGGGGGGGGGGGGGGGGGGGGGGEGGEGGGGGGGGGEGGGGGGGGGGGGGGGGGGGECGGGGGGGGGGEGGGGGGFGGGGGGGGGFGGGG
@HWI-D00524:51:C587MANXX:4:1101:6545:4990
AAGACCTAAATGAAGGAATTTTGTCGAAATGATGCTTGCAACATTGCGAAGGGGACTTTGCATGAGTATTGCTTGTTGGATCATTTCGAATAGGAATTCA
+
CCCCCGGGGGGGGGGGGGGGEGGGGGGGGGGGGGGGGGFGGGGGGGCGGGGGGGGGGGGGGCGGGGCGGGGGGFGGGGFGGGGGGGFGGGGGGGGGGGGG
@HWI-D00524:51:C587MANXX:4:1101:6764:4765
AATGATTGAATCGATTTCAGTCTAATTCGATCTACGAAGAAAAAATCGCGCTCTGTAGGATTTGAACCTACGACATCGGGTTTTGGAGACCCACGTTCTA
+
CCCCCGFFGDFG1EGGGGGCFGGCGG>FFG:10?<FDG/9:FEGB:FGGFGGBGGGG1>FGFDCGEF>FGFGGGDGG>BGCGGGEGE>0BDGFG?00CGE
@HWI-D00524:51:C587MANXX:4:1101:6951:4803
CGAAAAAAGGAAAAGAAAATAAAGAACTACACAAAATTGTATCAGCAGCAAAATTCCAGATTTGCGTATGAATGTCAGTTGCTCAATTTAGGCGTCAACA
+
CCCCCGGGGGGGGGGGGGGGGGGGGGGGGGGGGGGGGGGGGGGGGGGGGGGGGGGGGGGGGFGGGGGGGGGGGGGGGGGGGGGGGGGGGGFGGGGGGGGG
@HWI-D00524:51:C587MANXX:4:1101:6904:4893
TAACTCACTTCAATATCCTCAATTGGAAATGAAAGATAATTTAATTATTTAAGTTTCTACAGTTGAAACCATCTTCAGAATCTCAGTGGATTATTCTCAG
+
CCCCCGGGGGGGGGGGGGGGGGGGGGGGGGGGGGGGGGGGGGGGGGGGGGGGGGGGGGGGGGGGGGGGGGGGG>GCGGGGGGGGGGGGGGFGGGGGGGGG
@HWI-D00524:51:C587MANXX:4:1101:6953:4920
GGATATATGAGATGAAGGGACCGTACTGTACATTAATCATAATAGACTCGTTCTTGCATGCACTATCAGTGATACCTAGAAATCATGAGGTGATGCTACT
+
BCCBBGGGFGGFGGGGGGGGGGGGGGGGGGGGGGGGGGGGGGGGEGGGGGGEGGDGGGGGGGGGGGGGGGGGGGFGGGGGGGFGGEGGFGEGGGGGGGEG
@HWI-D00524:51:C587MANXX:4:1101:7234:4864
AGAATTATTTGCAGATGAAGAGATGTCAAAGGGGCTTCTTACTGCCCAAACAGATCCTCCTACATCCATATATAAACGCTGGTTTATCAAGAATACACAA
+
CCCCCGGGGGGGGGGGGGGGGGGGGGGGGGGGGGGGGGGGGGGGGGEGGGGGGGGGGGGGGGGGGGGGGGGGGGGGGGGGGGGGGGGGGGGEGGGGGGGG
@HWI-D00524:51:C587MANXX:4:1101:7152:4938
ATTTTCAAGTAAGGATTTTTGGGCCTTTACAGTTGGTATCAGAGCGGTGGTTCTGTATAGGGTTACACTACTATTGACCACGAGAAGCTCACGAAGTCAC
+
BBBBCGEGGGGGGGGGGGGGGFGGGGGGGGGGEGGGGGGGGGGGGGGCE</FDGGGGCFGGEBGGGGGGGGGGGGCF=F>BFBGGBDGGGGGFGGBGGGG
@HWI-D00524:51:C587MANXX:4:1101:7294:4862
GGTCAATCTATCAACGATAACCCAAATGGAATTGAAACCTCTCTGCACTCTGGGAAGACCAGTCACGAAATCCATCGTAATATGCTCCCACTTCCACTGA
+
CCCCCGGGGGGGGGGGGGGGGGGGGGGGGGGGGGGGGGGGGGGGGGGGGGGGGGGGGGGGGGGGGGGGGGGGGGGGGGGGGEGGGGGGGGGGGGGGGGGG
@HWI-D00524:51:C587MANXX:4:1101:7279:4866
CTTTTAGTTGCTATACCGGTGTAGAAGAGAATAGTTGGTATCTCCATGATGGGACACAAGACCAACCAATACAATAGTAGTGGAATGCCATTTCTCGAGC
+
BCBBCGGGGGGGEGGCEGGGGGGGGGGDGFEGGGGED>GGGGGEGGGGGGGGGGFGGGGGGGGGGGGGGDFCFGGGGGG>GGGGEGGFGEGFEGGGBGGG
@HWI-D00524:51:C587MANXX:4:1101:7312:4944
CTAATCAACCGACTTTATCGAGAAAGATTACTCTTTTTAGGCCAAGACGTTAATAGCGAGATCTCGAATCAACTTATTGGTCTTATGGTATATCTCAGTA
+
CCCCCGGGGGGGGGGGGGGGGGGGGGGGGGGGGGGGGGFGGGGGGGGGGGGGGGGGGGGGGGGGGGGGGGCGGGGGGGGGGGGGGGGGGGGGGGGGGGGG
@HWI-D00524:51:C587MANXX:4:1101:7920:4772
CTGCATGCCTCAATATAAAACATTAGTACATTTTTAATCCAAGTTTTGGTATCATCAAAACAAAAACTTTGGGATATGTTACAGCATTAAAAACATTAAT
+
CBCCB?FFFGGFGGGGGGCEEGGGGGGGGGGGGGGGGGGGEEGGGGGGGEGGG1F1<FGGGGGGGFGG1ED>FBGEG>FCFCFGGGGGGGGFGGGGGGGG
@HWI-D00524:51:C587MANXX:4:1101:7883:4826
AATAGTAGAACAATAATAACTTTTTTTTGTTTCTATTGGTTTAAACATTGCAGAAGATATATACATAGCAACCTGAAGAAGAGGAACAATTTAAATCAAC
+
CCCCCGGGGGGGGGGGGGGGGGGGGGGGGGGGGGGGGEGGGGGGGEGGECGGCGGGGGGGGGDGGGE>DEGEFGGGGGGGGGEGGGGGEECDFGGG@GGG
@HWI-D00524:51:C587MANXX:4:1101:8085:4805
AGCTCGACAGAGTATATTAATTAGTCTAGGGAATTACGTCGAATGCACGAGTAAAAGTCGAGGGTAATTATTTAAACACGACGGGTAGGTGAACCGAGAT
+
BCBBB/EGGGGGGGGGFGGGGGGGGGCGGGGGGGEGGGFGEGGGGFGGGDGFGD>FGEGG>EGDGGGEGGGGGGGGGGGGGGGGDCCCFGGGGGGGDG80
@HWI-D00524:51:C587MANXX:4:1101:8185:4820
AAATGAACATACCCAAATCTTTTGTGCAACCATCTCCAAAATTCTTCGTTCTACCAACAAGAAGTTTCAAAGAGAAGAGATCTTGATCGAAAAAAATAAT
+
BBBBBGFGGGGGGGGEFGGGGGGGGGFG>FGGGGDGGGGGGGEGEGGGGGGGGGGGGGGGGBGGF1:FDGGGCGGGGDGGGGGGGE0FGDGGGGGAGGGE
@HWI-D00524:51:C587MANXX:4:1101:8172:4863
GGGAATTAATTCTAACTCCCACATCAGGAAAAAAAGTAAAAGGTCCCGAGAAGAAAATAATCCTATTTGCCCGCTGTACATTGCTAACATCAGAAAATGA
+
CCCCCFGGGGE>FGGFGGGGGGGGGGGEDGGGGGGGGGGGGGGGGGGGGGGGGEGGGGGGGGGGGGGGC>GGGG<GGGGGGGGG>@FGGGEGGGGGGGGC
@HWI-D00524:51:C587MANXX:4:1101:8009:4910
CCTCCCATAAAGTGTCTCGTAAGGAGCCATACCTATATAAGATTGGTAGATATTGTTATAGGTCAAATCCACTAGAGGTAGCTTCGGTTCCCAACTTCCT
+
CCCCCGGGGGGGGGGGGGGGGGGGGGGGGGGGGGGGGGGGGGGGGGGGGGGGGGGGGGGGGGGGGGGGGGGGGGGGGGGGGGGGGGGGGGGGGGGGGGGG
@HWI-D00524:51:C587MANXX:4:1101:8111:4920
AATTCATTTCACAAGCAACACGACCTTTAATTTGCACTACAAGATCGGCATCTATGTATCCAGTTTCCTTCAAAACATCAATCTGGATTGGGCAAAATAT
+
CCCCCGGGGGGGGGGGGGGGGGGGGGGGGGGGGGGGGGGGGGGGGGGGGGGGGGGGGGGGGGGGGGGGGGGGGGGGGGGGGGGGGGFEGGGGFGGGGGGG
@HWI-D00524:51:C587MANXX:4:1101:8197:4986
TGGAGAAATCTTTAAAAACACTCTATCTCCTGCCTCAAATACTAACGGTCTACGTCTGATATTGGCGTACTTTGCTTGTCGATCTTGTGCTGTCTTCATT
+
BCCCCGGGGGGGGGGGGGGGGGGGFGGGGGCGGGGEGCGGFEGGGGGGBGGGGGGGGG>FCFGGGG@FEGGGGGGGGGGGGGGGGGGGGGGGGGGGGGGG
@HWI-D00524:51:C587MANXX:4:1101:8416:4915
ACATAATTCTTAGATTACACCAAATTGGTGTTTAAGAACATATATTAGAATATAACATGAAATGAAGACAACATAACTTTTTAAACGAAAAGAACATGCA
+
CCCCCGGGGGGGGGGGGGGGGGGGGGGGGGGGGGGGGGGGGGGGGGGGGGGGGGGGGGGGGGGGGGGGGGGGGGFGFGGGGGGGGGGDGGGGGGGGGGEG
@HWI-D00524:51:C587MANXX:4:1101:8545:4752
AAAATCCATAAAAATCAACATACACAATGTTGATCTTCTAATTAAATAATAAAACCTTTCTAGCATCAATCACATGCTTAAAATATTTTCTTCACGATTA
+
CCCCCGGGGGGGGGGGGGGGGGGGGGGGGGGGGGGGGGGGGGGGGGGGGGGGGGGGGGGGGGGGGGGGGGGGGGGGGGGGGGGGGGGGGGGGGGGGGGGG
@HWI-D00524:51:C587MANXX:4:1101:8678:4820
ATTAGTTTACACTCTGGTAGTTACAATAGTTAATCGCGCTTCGAAATTGCAAAAAGTAGTTGCACTTTCTACAATTGAGGCCGAATATCTTGCAGTCTTT
+
CCCBBGGGGGGGGFGGGGGGGGGGGGGGGGGGGGGGGGGGGGGGGGGGGFGGGGGGGGGGGGFGGGGGGGGGFGGGGGGGGFGGGGGGGGGGFGGGGGGG
@HWI-D00524:51:C587MANXX:4:1101:8889:4845
GCCTCTTCTACTTCTGCCATCCCTGCTTCTACTTACTCTCGACGAGCTTCTTCTTTTCTCTTCATCTTCTTTATTAATATTTCCTTCTGAAAATACTGAA
+
CCCCCGGGFFGGGGGGGGGGGGGGGGGGGGGGGGGGGGGGGGGGGGGGGGGGFGGGGGGGGGGGGGGGGGGGGGGGGGGGGGGGGGGFGEEGGGGGGGGG
@HWI-D00524:51:C587MANXX:4:1101:8873:4904
CCAAAAAATGGGATTTGAAGACAATGCAATGAGAGAATCCAAAGACCTGAACAAAGTGGAATTACATGATTTATTTGCTGATCTCAAAGCCTTCGAGTTT
+
BCCCCF@@?FEGGGGGGGGGGGGEGGGGCGGGGGGFGGGGGGGGGEGGGGGGGGGGFDGGGEGGGG>FGEDFEGGGGGGGFGGGGGGF0FGFGGGGGCGG
@HWI-D00524:51:C587MANXX:4:1101:9127:4763
TAAGTCGTTAGTATTTTAAAGACTAAGTTATGTAATTAGTGATTTAAGAACTTAAAACTTTTAAAATTAGCATTTTTGTGTGTCTTATTTTAATTAAGGA
+
CCCCCGGGGGGGGGGGGGGGGGGGGGGGGGCGGGGGGGGGGGGGGGGGG>FGGGGGGGFGGGGEGGGGGGGGGGGGGDGGGFGGGGGGGGGGGGGGC>FG
@HWI-D00524:51:C587MANXX:4:1101:9132:4839
AGAAGTACCCCCCACAATTTCGATCTAGAGTATGTTCCTATCCACCGATTAAGTAAATAACTATCAAGAACGAAGAAATCTTTTACTTTGGATAACGTCC
+
CBCCCGGGGGGGGGGGGGGGGGGGGGGGGGGFGGGEGGGGGGGGGGGGGGGGGGGGGGGGGGGGGGGGFGGGGGGGGGGGGGGGGGGGGGGGGGGGGGGG
@HWI-D00524:51:C587MANXX:4:1101:9402:4781
TGTCTAAAGTAACTGTGTATACAGATCATTCTGCCCTCAAATACTTGGTTGCTAAGAAAGATGCGAAACCTAGGTTAATTAGGTGGATTTTATTATTGCA
+
A:AB=FGGGGGGGG>FEGGGGGGEGCFFGGGGGGGGGGBGGGGGGEGGEDGGGGGGEGGGGGGCGGGG<EFEFG<CGGGGGEGFFFGGG>GGGGGGGGGG
@HWI-D00524:51:C587MANXX:4:1101:9366:4895
GTAAAACATGCTCTATCAACATACTTTGATCATGAAAATTTGGAGTAACTGAATGAATCAAATTAAAGAATACCTTGTTTAAAAATTTAAGTATACTGAA
+
CCCCCGGGGGGGGGGGGGGGGGGGGGGGGGGGGGGGEGGGGGGEEFGGGGGGGFGGGGGGGGGGGGGGGGGGGGDGEGEGGCGGGG>FGGFGGGGGGGEG
@HWI-D00524:51:C587MANXX:4:1101:10396:4887
AGAATATATAGAACGGATTAGATGAAATGTCTTTTGTTATTTTAGTTAATGTTTCCCGGAGTTCATGCTCTCAAATAATTCCTTATGAGGGTGCAAAATA
+
AB@BBGGGGGEGGGGGGFGGGGGGGGGGGGGGFGGGGGGGEGGGGGGEGGGGGGECGGGGGFGD>D>DDCGC1FCGGGGGFCGGGEEGEGGDGB@CDGEG
@HWI-D00524:51:C587MANXX:4:1101:10532:4861
CTACTTGTCATCCTCAAACGGATGGACAAACTGAAGTTGTCAATAGAACTCTGGGTACACTTTTGCGTGCTATTCTTAAAAAGAACTTGGATTGACATTT
+
CCCCCGGGGGGGGGGGGGGGGGGGGGGGGGGGGGGGGGGGGGGGGFGGGGGGGGGGGGGGGGGGGGGGGGGGGGGGGGGGGGGGGGGGGGGEGGGGGGGG
@HWI-D00524:51:C587MANXX:4:1101:10831:4798
ACCACGGCCAGATCTAACGCTTTTAATCTTTAAACCAAGTTGATTTTCAACTTCAGCTTTATAGCTTTTGAACACATCCAATGACTGTGCCTTTTCATGA
+
A:AAAGGGGGGGGGGGGGGFGGGGGGGGGGGGGGGGGEGGGGCEGGGGGGGGGGGGEDFFGGCGFGGGGFGGEGGGGGGGGGGGGGGGGGFGGGGGGGGF
@HWI-D00524:51:C587MANXX:4:1101:11038:4852
CCTGATCCATTTCTGTATACAATAATCACAGTTCTCTGAATATTTAACACAGTCTTTAAATATTCAACATAATCAATCAAATGCTGCAATATATCAATAA
+
BBBCC@FCGCFDGGGGGC1FGCCCFGGGGGGFCFFGGGEGGGGGGGGGGGGGGGGGGGGGGGGGGDGGGGGGGGGGGEGGGGEGEGGGGGDGGGFGGGGG
@HWI-D00524:51:C587MANXX:4:1101:11341:4832
ACTCTTGCGTGCTATTCTTAAAAAGAACTTGGAATGACATTTCTATGGACTTTATTTTGGGGTTGCCTAGGACTAAGAAGGGGAGGGATTCTATTTTTGG
+
BCCCCFGGGEDGGGGGGGGGGGGGGGGGGGGGGGGGGGGGGGGGGGGEGCGGGGCF@DGGGF>GGGGGGGGGGGG>FGGGGGGDGGGBCFGG@GGGEGGG
@HWI-D00524:51:C587MANXX:4:1101:11460:4898
AATGCTTCACTCGTTGAGCATTGACTGTGAACAACTCATTTTTCAATCTTTCAAAGTTATCGCTCCCGAGATGAACACCTTGGTGATCATGTATGGGTCC
+
CCCCCGGGGGGGGGGGGGGGGGGGGGGGGEGGGGGGGGGGGGGGGGGGGGGGGGGGGGGGGGGGGGGGGGGGGGGGGGGGGCEGGGGGGGGGGGGGGGGG
@HWI-D00524:51:C587MANXX:4:1101:11512:4963
TGCATATGTAGTTAAGGGCCACTTAGAGTTCTCCACGAAATCCCTAATTCAAATTGAAATGTACAATGATCCATAAGATTTTCCTTTTCTTATTATTATA
+
CCCBCGGGGGEF1EFB;EBGGGGGG1F>EFGGGGGGGGGGGGGGGGFGGGGGGGGEGGGGGGF=F=C:>CFGGGGGGGGGGGGG0EEF>FGGGGCGGGGG
@HWI-D00524:51:C587MANXX:4:1101:11889:4824
CACCTCTGCCAATGACTCATTCTCGAAATATATCTTCTAGTCTCTGCTATTCTATAAGTCAATAGAATAGACATATACATTAAAATAATACAAAGGTATT
+
CCCCCFGGGGGGGGFGGGGGGGGGGGGGGGGGGGGGGGGGGGGGGGGGGFGGGGEGGGGGGFGGGEGGGGGGGGGGGGGGGGGGGGGGGGGGGGGGGGGG
@HWI-D00524:51:C587MANXX:4:1101:12365:4765
TTTATTACTAAAGAGATTGTAGTTTACTTATTGCTGTGGTGTCTTGTGGATTGCTCATCCACTGGCTTTGTAATCTTAATTATTATTATAGTAAAATCTT
+
BBABBEGGGGGGGGGGGGGGGGGGCGGEGGEGGGGGGEGFGGGBF>F:CGGGEEGGGGGGGGGGGGGCF>GGFFFG>GGGGGGG>FC0@D0CDCCGGGGG
@HWI-D00524:51:C587MANXX:4:1101:12253:4993
TTTGTCTTTTTATTTTAATTTTATGATTTTTATATGGCTTGCAAGCTTTGGATTTGAGCTGTTTTTGGTAAGTTTATGACATTGATTTGCTAATACATAT
+
CCCCCGGGGGGGGGGGGGGGGGGGGFG@FGGGGGGGGBGG<>FG>@1CG1F1:FGG>EDG>FGGGGAGGG@ECFG>F>1F>DGDFGGGGFGCGGCGGGFG
@HWI-D00524:51:C587MANXX:4:1101:12823:4800
CAATATTTCGGTTCGGGTTCAGAAATTCAGATAGTCCGTTTTGTGGGATATTTAACGAGGCCCCCTTCAAATTTTCAACGGCAACTATTTTCTCAAATGG
+
CCCCCGGGGBGG<=BADGGGGGGGGGGGGGGFEGGGGFCC1FDGGGCGGGEGGGGGBGGGGEBEGGGEGGGFGCGEFGGF/;EDGGGGGDGGGGGF0C>=
@HWI-D00524:51:C587MANXX:4:1101:12947:4946
CACCCCATTCCCACGGGGCAGGCCTCAGGTTGGATGGCTCAGGAGGAGGAGGAGGAGGACGTTGAGTAGCCGGTAGAGTTATTTATTCAGTACTCTTGAT
+
CCCCCEFGGGGGGGGGGGGGGGGGGGFGGGGGGGGGGGGGGGGCFFFGGFGGGGFGBFBFGGGGGGGEFGGGGGDBGGC>GGGGGFGGEGGEGGEGGG=0
@HWI-D00524:51:C587MANXX:4:1101:12865:4995
CATACACATATGAAGATGAATCATATTTAGGACATCATCATCGTCGTTCAAAGTCACGTGCATCTTGTGTTGGGGGGCTACGTATTGCAGAATCATAGCT
+
CBCCCGGGGGGGGGGGGGDGFGGGGGGGGGGGGGGGGGGGGGGGGGGGGGGGGFGBGBGGGGGGGGGGGGFGG<GGDGGGGGGGGGGGGGEGGGGGGEGG
@HWI-D00524:51:C587MANXX:4:1101:13245:4864
TGGAACTTGTTAAGGATTATGATTGCACTATCAGTTACCACTCTGGGAAAGCGAATGTAGTTGCAGACGCACTGAGTCGGAAGTCAGGAGTTGTATTGAG
+
BBBB@EFG@FG>GGGGGEGGCGGGGCGGGGGGGGGGGEGCGGGGGGG1FFGGGGGGFGGEGG>GGGCGDGBCAGGGGGG/<EEGGGGGG>FEGCFGGFFG
@HWI-D00524:51:C587MANXX:4:1101:14087:4777
ATATATCAGTTATGATATTCAGTTCGTTCATTGTCTGTCAACTGATGCCAGTTATTAATTTATCAGTTATTGTATTCAATTAGTTAATTATTTATCAACT
+
CCCCCGGGGGGGGGGGGGGGGGGGGGGGGGGGGGGGGGGGGGGGGGFGGGGG1FGGGGGGGGGEGGGGGGGGGGGGGGGFGGGGGGCGGGGGGGGFGGGG
@HWI-D00524:51:C587MANXX:4:1101:14183:4964
AATGGATCTTTCCGTTCTAATACTCTATCCGAGAGTTATCAGTATTTATCAACTCTGTTCCTATCTAACGGAACGCTATTGGATCAAATGACAAAGACAT
+
<=<ABECCGGGGGGGGGGGGGGGGGGGGGGGGGEGCGGGGGGGGGGGDGGGGGGGGGGGGGDDGGGGCCGG>FGGGEGGGGGGGGGGGGCCEFGGGGGGF
@HWI-D00524:51:C587MANXX:4:1101:14475:4864
GCCACAAATGTGTTATCTAACACCATAGACAAGCTATTTACATACGAAAAACTCGACGAACCCCAACATTGTCTCGTGACATTCATCTTTTTGTCGCACG
+
CCCCCGGGGGGGGGGGGGGGGGGGGGGGGGGGGGGGGGGGGGFGGGGGGGGGGGFGGGGGGGGGGGGGGGGGGGGGBGEFDGGGEGGGGGGGGGGGGGGG
@HWI-D00524:51:C587MANXX:4:1101:14742:4792
CGATAATTTTTGGGTTTTCAGGGGCAAAATGGTCATTTTGCACCCGGGGTGAGATTTTGGTCCTGGCAGCGCCCTTAGCACAATTATATGATATTTTAAA
+
BBBBBGGGGGEG@BCFGGGGCCF@GD@EGGGG>FFD>1<EDGGGGGGGDCGGGGGGGGGEBFGGGGGGGGGGFG<GGCG0FDFFGCGGGDGECEG0FFDG
@HWI-D00524:51:C587MANXX:4:1101:14703:4817
GTTTATTTGTGATTTCTTGTGATTAATGCTTTTGGATTACTGGACATAATTCGATTGATTGAATAATTAAAATCTAACACTCGAAAGAGGGGATTGAAAT
+
CCCCCGGGGGGGGGGGGGGGGGGGGGFGGGGEEGDGGGGGGGGEGGGGGGGGGCGGGFGGGGGGGGGGGEGGGGGGGGGGGGEEGGGEGGGGGDGGGGGG
@HWI-D00524:51:C587MANXX:4:1101:14844:4759
ATAAAACAAGTCTGAAATCTTATCTAGGCAATTATTAGCCAACTCATACATCATTGGCAGATCTGCCAATATTAGGCTCGATTTCAGTAGATCTACTGAA
+
BCCBCGGGGGGGGGGGGGGGGGGGGGGGGGGGGGGGG1FGGGGGGGGGGGGGGGGGCGGGGGGGGEGEGGGGGGGGGGGGGGGGGEGGGGGGGGGGGGGG
@HWI-D00524:51:C587MANXX:4:1101:14981:4785
CAAACCTTGAATTTTTATTGCAAATTTCATTCTCATGCGGTTTGAAATCAATCTCAATATAATATCTTGTATTTGCTACACAAAATCGTAACCATAGCTC
+
CCCCCGGGGGGGGGGGGGGGGGGGGGGCGGGGGGGGGGGGFGBGFGEGGGGGGGGEGGEGGGGGGGGGCGGGGGGGGEGGGGGGGGGGGGGGGGGGFEGG
@HWI-D00524:51:C587MANXX:4:1101:15585:4892
GCCTTTTTATTTCAATCCGCCCGTCAGATTTTGAATCCGACTTCAGTACCGTGTTCCTATCAACGTAGGCTACAACTGGACGTAAGTTTTGCTACGTTTT
+
CCCCCGGGGGGGGGGGGEGGGGGEGGGGGGGGGGGGGGGGGGGGGGGGGGGGGGGCGG1FEFEGGGEGGGGGGGGGGGGFGGGBGGGGGGGEGFGGGGGG
@HWI-D00524:51:C587MANXX:4:1101:16331:4786
TGAAAGGGTGGATTCTACTCGAACTGGATTAGCAATTCCGCACATACTCAGTTCAGATAAAGGTAAGGGCGAACTGATAGAAGAGCTCAGATCATCCAAC
+
BBBBBGGGGGGGGEGGGGGGGGGGGGGGGGGEGFF@FGGGGGGGGGGGGGGGGGGGGGGGCFFGGGGGEGGGGGGGGGGGGGG@FGFGGGGGGGGGGGGG
@HWI-D00524:51:C587MANXX:4:1101:16489:4856
ATATCCAGTCCATTTATAGGAGACAAGGTCTTTCATTCTTTAAAAGAATCAAAGATTTACCGTAAATCCTTGGATACGATGTGATACTTGATTCTTTGCA
+
CCCCCGGGGGGGGGGGGGGGGGGGGGGGGGGGGFGGGGGGGGGGGGGGGGGGGGGGGGGGGGGGGGGGGGGGGFGGGFGGGGGGGGGGGGGGGGGGGGGG
@HWI-D00524:51:C587MANXX:4:1101:16301:4860
GTTAGCCTCTTTTTCTATTTCCTCTCCCTCAACTTTCGTGTGGATTTGTGGAGAGTTTCCTGTTTGGATAGTAAATCTTGTAATCGAGGATCTTACTCCG
+
CCCCCFGGGGGGGGGGGGGGGGGGGGGGGGGGGGGEGGGGGGG1FGGCE>F=FFGGGG>FEGGGG@BDFGGGGCGG>FGEGC@F0F@GGCCEGGDGGGGG
@HWI-D00524:51:C587MANXX:4:1101:16611:4913
AAAGTATGTGGCTGGGAAAACAAAAAATCCATTATATTGAACCAAAACAAACAGAAGACTCTAGTGCAAAGTCTACTGTGGATCCAATACAATGTCAAAA
+
BCCCCEFGGGGEGGGGGGGGGGGGGGGGGGGGGGGGGGGGGGGGGGGGGGEGGGGGGGFGEGGGGGGGGGGGGGGGGGGGGGGGGGGGGGGGGEGEGCGG
@HWI-D00524:51:C587MANXX:4:1101:16648:4972
GGGATAGCGGACCAAAAGCTATGGAACTTGGGTGTGGGTCTTTGGAATGGCTTTTTCTTTTTATTTATCGTGAATGACGGACTCATTACACATAGTATGC
+
BBBBAGGGGGGGFDGGEGGGGGGFGGEGGGFGBGEGDGCDGGGGGCCGGEGGGGGGGGGGGGGFGGFG=BFGEGGGDGG<<>/FCGGGGGEGGGGGGGC0
@HWI-D00524:51:C587MANXX:4:1101:16921:4751
GGTTCACCTACCACTCGTTAATTAATTAATTTATTCGATACTGATCAAATGCTTCCGACAGGATTTCCTATTCAATTGAACACACTCTCTCGAGCTATGA
+
BBBBBFGGGGGGGGGGGGGGGGGGGGGGGGGGGGGGGGGGGGGGCGGGCGGGGGGG>FGGGGGCDEGGGGGGGGGGG>FFGGGGGBFFDFGGGGFGGGGG
@HWI-D00524:51:C587MANXX:4:1101:16779:4832
CTAAACTTGATCAATAATATTTGCACTTTAAATTAAAAGTTTTAGTGTTTATTCTTGCTGTGAGATGATTTCCTTGGATGAATATTTTCTTGCTTGCTTT
+
CCCCCGGGGGGGGGEGGGGGGGGGGGGGGGGGGGGGGGGGGGGGGGGGGGGGGGGGGGGGGGGGGGGGGGGGGGGGGGGGGGGGGGGGEGGCEGGGFGGG
@HWI-D00524:51:C587MANXX:4:1101:17067:4851
AACGGTACAAATCTGATACCAATTCTAGTCAATTCAACTCTGAAATTCATAACAATTCCATACAGTGTCCGTTCTTAAATCCGTTTACAATTATACTATG
+
AABABFFGGGGGGGGGGGGGGGGEGGGGGGGGGGGGGGGGGGGGGGGGGGGGG@GGGGGGGGGGGGGGGGGGGGGGGEGG@FGEGGDCDDGGGGGGGGGG
@HWI-D00524:51:C587MANXX:4:1101:17330:4875
AATATATAAAATAATTTTGCACCATTTTTAAAATAACAACCAAGTAGTATCAAAGAAAATAGTCAAATCATCTAACATTTTGCCAAACCTAAAAAAATAA
+
CBBBCGGGGGGGGGGGGGGFGGGGGFGGGGGGGGGGGGGGGGGGGGFCGGGGFGGGGGGGGGGGGGEGGGGGGGG1DFGEGEGGGGGGGGGGG>GGGGGC
@HWI-D00524:51:C587MANXX:4:1101:17651:4765
ATTCTTCATTTTCTGTTTTTATATTCACTACATGTGGATCTGAGTACACTTGGTTATTCTCAAATTTATGGATAGTGATAATAGTATTGTATAAATTCTG
+
CCCBCGGGGGGGGGGGGGGGGGGGGGGGGGGGGGGGGGGGGGGGGGGGGGGGGGGGGGGGGEEFGGGDGGGCGGGGGGGEFGGGGGGGEGGGGGGGGFGC
@HWI-D00524:51:C587MANXX:4:1101:17738:4920
AGTTTTGAGTCGCATTCATGCATCATATTAGTTTGTTTTAGTTTAATTTAGCATTCATTTAGCATTATTTAGCATTTGGCTGATCTCGTGTATTTTGTGG
+
BCBBBGGGGGGGFGGGGGGGGGGGGGGGGGGGGGGGGGGGGGGGGGGGGE@GDGGGGGGGGGGEGGGGGGGE11FGE1E1EDFGGFGBBCE@FCGG@GG<
@HWI-D00524:51:C587MANXX:4:1101:17846:4759
GTGAATTAAAAGATACAGATGTTGTTTGTGAATTTCCAGAAGTATTTCCTGATGATGTAACAGGATTACCCCCAGATATAGAGATCGAATTTGTAATTGA
+
CCCCCGGGGGGGGGGGGGGGGCDGGGGGGGGGGGGGGGGGGGGGGGGGGGGGG@FGGGGGGGGGGGGGGGGGGGGGGGGGGGGGGGFBEGGGGGGGGGGG
@HWI-D00524:51:C587MANXX:4:1101:17907:4977
TTGCTTAGAGCACACGATCAAAAGTTCAATATGATCAAGCAACAGATCTCGTGTGATGTTTTCATAATCTCTGTTGATAAATAAAATATAGTGAAGCTTA
+
BBB@BGGG>FEGGGGGGGGGGGEGGEGGGGGGGGGGGGGGGGGGGGGGGEBGGGGGGGGGGGGGFGGGGGGGGGGGGGGGFFGGGGGGGGGGGGGGGGGG
@HWI-D00524:51:C587MANXX:4:1101:18075:4754
AGAATCAAATTGAGTCAAATCTTCTTCGGTCTTATTAGGACGACTATAGACCATAATTCCTTTGCCAAACCGAACAACAGGTCTATCTCGCGCTAGCTGA
+
CCCCCGGGGGGGGGGGGGGGGGGGGGGGGGGGGGGGGGGGGGGGGGGGFGGGGGGGGGGGGGGGGGGGGGGGGGGGGGGGGGGGGGGGGGGGGGGGGGGG
@HWI-D00524:51:C587MANXX:4:1101:18061:4849
CCATACGAGTCAAAATCAAGAAGTACGTCTAAGTTTAAAAACGAATCGGAAAACGCCTAGATTTAAGCTTAATAAAATTATGAAAAATTAGTTTTAAGCT
+
3:AB0FGGB;F@GGGGGGE;DGGGGGG1CFG@G1=1F:CFGDGGGGGGBFGG1C>GBFGGGGGGGGGGGGGGEGGGEFCGGCCGGGGFGDGE@FEGGGGC
@HWI-D00524:51:C587MANXX:4:1101:18265:4946
GGATATTAATTACCTCGACTCAATTCTGCTTGTAAGAGCAAAGACAACTAATGCGATCCGGGTGAATTGGGTGAGCTAGGTCGGGAAAATCGACCGGATC
+
BBC@BDCFCFGGGFGGGGGGGGGGGGGGFGDCGGGGGGGGGGGGGGGGGGGGGFGDEE>DEDEEBFC1FGGDGGGFGGGG::EDEAGGDG0FGGGGG>>D
@HWI-D00524:51:C587MANXX:4:1101:18510:4759
CAGTTGTACAATCTCATTTTGAAGACGTCTTTTCTCCTTGTCGACGCTTCCAGCTAAAGCACTGAGCTTTCCATCTAAAATGCTTGCTTTTTCATCAGCT
+
CCCCCGGGGGGGGGGGGGGGGGGGGGGGGGGGGGGGGGGGGGGGGGGGGGGGGGGGGGGGGGGGGGGGGGGGGGGGGGGGGGGGGGGGFGGGGGGGCGGG
@HWI-D00524:51:C587MANXX:4:1101:18729:4932
ACAAATGTATAACTCCCCAGGAATTTCAATCGCGCTCATATTCATCACTGTAGGAATTGGGTTCAAGCTTTCCCCAGCCCCTTTTCATCAATGGACTCCT
+
BBCBCEGGGGGGGGGGGGGGGGGGGGGGGGGGGGGGGGGGGGGGGGGGGGGGFFGGGGGGGEFGFFEGGG>GGGGGGGGGGGGGGEEGFGGGCCGGGGG@
@HWI-D00524:51:C587MANXX:4:1101:18812:4806
ATCAGCAGGAAATATGAATTTGTCTACCTTTACCAGCACATCCTCTACTATCCCTCGTGGATAGGTAAGTGATCTGTCCGCCAACTGCAAAGTAATAGTT
+
BBBCBFGGGGGGGGGGGGGGGGGGGGGGGGGGGGGGGGGGFGGCGGGGGGGGGGGGGGB<BGGGGGGGGGGGCFGGGGGGGGGCGFFEGGGGGGGGEGG>
@HWI-D00524:51:C587MANXX:4:1101:19221:4796
AGATCTGTCACAAAAGATAAAATTTTGAAGAAGTATTTCACACCAACACTTGCTACATTTTTGTATGTACTCAAATATCATATATTAGTATAATATTTGA
+
CCCCCGGGGGGGGGGGGGGGGGGGGGGGGGGGGGGGGGGGGGGGGGGGGGGGGGGGGGGGGGGGGGGGGGGGGGGGGGGGGGCGGGGGGGGGGGGGGGGE
@HWI-D00524:51:C587MANXX:4:1101:19237:4898
GGGAAAGGGGCAGTGTAAGGAAAGTGAAATGATTTGAGCCTTTTGGGTTGAGACAGGAAAGCGAGTGAGCCTAGTTCTTTTGTTTTTATGACTCTGCATG
+
CCCCCGGGGGGGGGGGGGGGGGGGGGGFGGGGGEGGGGGGGEGGGGGGGGGGGGGGGGGGGGGGGGGGGFGGGGEGGGGGGGGGGEGEGGGGGGGGGGGG
@HWI-D00524:51:C587MANXX:4:1101:19044:4995
ATATTCTACTAAATGTCCATTCAAAGGCATACACCATATGAGATATGGATGGGTAAGCCTCCTAAGTATTCTTATCTTAGAATGTGGGAGTGCCCTGCTT
+
CCCCCGGGGGGGGGGGGGGGGGGGGGFGGGGGGGGGGGGGGGGGGGGGGGGGGGGGGGGGGGGGGGGGGGGGGGGGGGGGGGGGGGGFGFGGGGGGGGGG
@HWI-D00524:51:C587MANXX:4:1101:19343:4792
ATCCCGATGTCTGGGCGAAACAGCCACAGAATTGACGACTCAGTCAAGATTTAAGCGAATCAGCCAATAGCTAGGCGCAACAGCCGATAGCTAGACGAAT
+
BABABGGGGGGGGE@FGGGGDGEGGGGGGEGGGGGGGGGBGGGGGGGGGGGGGGGFGGGGGGGGGGGGG@FGGGGGGGGDGGGGGACGGGGGGEGGGGDD
@HWI-D00524:51:C587MANXX:4:1101:19391:4813
GTGTGACCGGGCGGCGAGAGACAAAACGAGGCTCTGCTCTCGCCGCATCAGGACCTTGGGGTGATACGTGCTTGTGCGAACGCAGCACTAGGATGGGTGA
+
BCCBBE>D>DGAGDGDGGGGGEGGGGD<E@C<0<C0:>@DCBGG<CGGGGFDEFGGGGEGDC;EGGEG9<DB==C=DCGAG;BGGGGGDEGGGGGGEGGG
@HWI-D00524:51:C587MANXX:4:1101:19357:4916
AACTCTCTTTTAAATGGTTTTACAGATTGTCAGACCGTCAGAATGTACTATCCAGATATTGAAAGAGTTTGGGTACAGCTTTAGTGCTGGATGTTAGCAC
+
ABB?AFGGGGGGGGFGGGGFGGGGGGGGGGGGGGGGGGGGGGCGGGC@FDGGGCEGGGGGGGEGGGGCGDGGGGGGGGGGGGGGGG>CBGGG:CFCDEGG
@HWI-D00524:51:C587MANXX:4:1101:19503:4767
ATATGACCCCCATCCACGATCACTGCCCCGGTCTGTCGCTCTTATCTGCATCACATGAATAAACTGAAATGAGAATAAATCTCAGCAAGTGGAACTCTTA
+
CCCCBGGGGGGGGGGGGGGGGGGGGGGGGGGGGGGGGGGGGGGGGGGGGGGGGGGGGGGGGGGGGGGGGGGGGGGGEGGGGGGGGGGGGGGEGGGGGGG@
@HWI-D00524:51:C587MANXX:4:1101:19855:4949
GAGGCTGCGATGCTATTTGGGTCGTTATCGACAGGTTGACTAAATCAGCTTGCTTCATTCCGTATAGAATGACTTACAGACACGATCAGATGGCGGAGAT
+
BCCCCGGGGFGGGGGGGGGGGGGGGGGGGGGGFGGGFGGGGGGGGGGGGGGGGGGGGGGGGGGGGGGGGGGGGGGGGGGGGGGGGGGGGFGGGGGGGGG=
@HWI-D00524:51:C587MANXX:4:1101:19864:4969
ATAACTTGTTGATCTCGCTTAATCAATTTATTTTACTAGATTTATAAGTTGTTACTTTCCTGGTTTAGTGTGATAAGGATATCTCATTTTAACAATGAAT
+
BBBBBGGGGGGFGGGGGGGGGGGFGGFGGGGGGGCFCGGGGGGFG1:DGGGGG1BGGGGEGEGCGGBF@1F>@D@>FGG>GGDFEDGCGGGG0FGGCCGD
@HWI-D00524:51:C587MANXX:4:1101:20218:4795
CATCGGGGGTTGGTGATCAAGAAACAGACCCAGGACACAATTGATGATACAGTGACAGGTACTGGTCTTTTATGATTAGATTGCATACGTATTGATATAT
+
ABB=AFGGF>GGGGGGGGGGGGGGGGEGGGGGGGEGGGGGGGGFGGGEGGGGGCGGGGFGGGCGG@:FGGGGGGEGGGGGGGEGGGGEGCGGG=FGGEGG
@HWI-D00524:51:C587MANXX:4:1101:20287:4858
ATGGGATTCACTGAATTGCCTATATCGTTTTGGGACTTTGCGCTTGAAACTGCGGCAATGTTGTTGAATAATGTCTATACAAAAGCAGTGGATAAAACAC
+
BBABBGGGGGGGGGCGGGGGGCBDGGGGFEGGGGGF>@FGFEGGGGEGGGC>FGGGEGGGGGEGGGGGGEFCGGGGGGGGGGEG>@GGBFB0CDGEF>G0
@HWI-D00524:51:C587MANXX:4:1101:20282:4873
ATTTCCAAGATTTTTATTTTCTATTTCTAATGCTATAAACACATCCCAATAACAATTTAACATCCAAAAAAATCATAAGTCACAAATTAATAAGCTAAAT
+
CCCCCGGGGGGGGGGGGGGGGGGGGGGGGGGGGGGGGGEGGGGGGGEGEGGGFGEGGGDGCDG>>DEGGGGDGGGGGGG@1DCDGGEDGGGGGGFDGGGE
@HWI-D00524:51:C587MANXX:4:1101:21123:4996
CCTTAAAAGATTTATTTTCAGAGAGGGATCAACCATTGATTCTATCTATCTCATTGAGTCTATCATGTAATGCACTGTTTGGTACACGGAATAAGGGTGA
+
CCBBCGGGGGGGGGGGGGGGGGGGGGGGGGGGGGGGGGGGGGGGGGGGGGGGGGGGGGGGGGG>GEGEFGGGGGGGGGGGEGGGGGGGGGGGGGGGGCFG
@HWI-D00524:51:C587MANXX:4:1101:1641:5216
AAGAGTAATACGGTTCTATCTAAGTAGGTGGACATTAAATTCATTTTCGTCATCTTTAAGTCTTCTTATGACTGAAAATTTGAAATATTTCTTGGTTGAA
+
BB@BAGGGGG>GDGBGGGGGEFEFDEGGGGGG1FGGGGGGGFGGGGGGGGGGEGGGGGGGGGGGGGGGGEGFGGFGFGGGGF:@GG>BGGEGGGGGGGEF
@HWI-D00524:51:C587MANXX:4:1101:1851:5063
ACCAAGACCATGTTCTTCATGTGTGTGTGCGTGAGACTCCTATGCACATTAGGACTCTTATCTAGTCTAGGACTCTTCCAGCCGAGCCACCAACATTTTT
+
BBBBC@FGGGGGGGFGGFCGGGGGBGGGGGDGGGFGGGGGGGGGGGGGGGGFGGGGGGGGGGGGGGGGGGGGGGGGGGEGFGGGGGGGGGGGEGBDGGGG
@HWI-D00524:51:C587MANXX:4:1101:1833:5073
AATAGACATTGATGCACTCCTTGTCCTGGTTGAAGAATGTCGAACTGTTGAGTCTCTGCCGTAATCTGATTGCACGAATGTGGTTGCTAGCATTGGTGCT
+
BBCBBFGGGGGGGGGGGGGGGGGGGGGGGGGGGGGGGGFGGGGGGGGGGGGGGGGGGGGGGGGGGGGGGGGGGGGGG@GECCGGBGGGFGGGGGGGEGGG
@HWI-D00524:51:C587MANXX:4:1101:2390:5140
CTGTTAATATATATAAATATATATCGGACTGTGAGAGATAAACATGAAATGAAATGATAGTCTGTAACTTGTAATCTGTGACCTGTGAATATTATCTCTG
+
BBBCBGGGGGGGGGGGGGGGGGGGEGBGGGGGGGGGGEG1FGGGGGGEFGGGGGGEGGGEGGGGGGGGGGFGGG>DFFEEG@CFGECEEGGGGGGGGGGG
@HWI-D00524:51:C587MANXX:4:1101:2444:5239
ATTTTGAAAAACCAAAGAGTATGCTTTACTACCGATACATGGACATCAATACAAAATTTGAATTACATGTGTCTCACTACACATTGGATATCTAGTGATT
+
CCCBCCGGGGGGGGBFGGGGGGGGGGGGGGGC>GGGGGGGGGGFGGFGGGGGGGGGGGEGGGEGEGGGGGGGGGGGGGGGGGGFFDGGG>:@FGGGGGGG
@HWI-D00524:51:C587MANXX:4:1101:2687:5003
CACTTTCCAGGGTGATCTCTCCATCATCAACTTCCAGATCTTCATGATCACTTGTATTTCCGAGAGTTGTAGCATTGAAAAATACTAATTTTTTTAGTGA
+
CBBBBDFGGGBGGGGFFFGGGEGFGGGGGGGGGGGGGGGGGGGGGGGGGGG>GGGGG>FDGGGGGG>FGGGGGGGGGGFGGGECCGGGEEGGEGGGGGGG
@HWI-D00524:51:C587MANXX:4:1101:3194:5017
CTTCTGATCTCTATCTTTCTATCTTCATCTATTGGCGATTCAGACATTTCAGTACAAATTCTGCCAACATTTCAGTATAATTCTATCATAACTGATTTAA
+
BBCCCGGGGGGGGGGGGGGGGGGGGGGEGGGEGGGGGDGGGCGGEGGGGGFFFGCDGGGGGGGGGGGGGGGGGGEGGGCGFGGGGGGGGGGGGGGGGGGB
@HWI-D00524:51:C587MANXX:4:1101:3669:5224
ATATATGCATTTTTGGGCGAGAGATTTAATGAAAGAAAAAAATATTTCTAGTATATTTTAAAGAAAAATGAGTAGTAGACATTTCGGTTGGTATCAGAGC
+
CCCCCGGGGGGGGGFGGGGGGGGEFGGGGGGGGGGGGGGGGGGGGGGGGGGGGGGGGGGGGGGGGGEF:FGG>GGGGGGGGGGGGGGGGDDGGGGGGGGG
@HWI-D00524:51:C587MANXX:4:1101:4480:5107
ACGTCATGTTTCATTGCTAAGGGCATGAAGATATCTATTCATATATAGGTGATATAATTGATAAAGTCGCTATACTTGATATCCATTTATAAAGCAACCC
+
ABBBBEEGGGGGGGGGGGGGGGGGGGGGGGDGGCGGEGGGGGEG:FGGGGGGFFFGGGGGGGGCEGGGGC<CCFDGDFGGGGGEGGGGGEGEGEECGG>G
@HWI-D00524:51:C587MANXX:4:1101:4350:5165
CGAGGAGGCAGAGGCTGAGCCCGGCTCTACGTTGATCACCGGTAACTTCTGTGCTTAAGTTTATTTATTTACCGCCTTGATTGCATGGTTATATGATTGT
+
BCBABGGGGGGGGGGGGGGEGGGGGGGGGGGGGGGGGGGGGGGGGGGGGGGGGGGGGGGGGGGGGGGGGGGGGGGGGGGGGGGE@8FGE>DEGGEGGGGG
@HWI-D00524:51:C587MANXX:4:1101:5363:5181
CAACGCAATCATATAAAACATATATATAAGCATAATAAACATCAATACATGTATCTAATCTGACCACATGAATCAATACAAATCTGTACCTCAATCTAGG
+
BCC@BGEEGGGGGGGGGGGGGGGGGGGGGGGGGGGGGGGGGGGGGGGGGGGGGGGGGGGGGGGGGGGGGGGGGGGGGGGGGGFGGGGGGGGGGGGGGGGG
@HWI-D00524:51:C587MANXX:4:1101:5424:5204
ATTTATTTTCAATTCAGTTATTGATGCGAACAAATCTGTTATTTGATTATTCTAAATAAAATCAAGACTATTTTAATTACAAGCATTAATATAAATTTAA
+
CCCCCGGGGGGGGGGGGGGFGGGG>CDGDGGGGEGGEGGGGGGGGGGGGGGDGFEGGGGGGGGGGGGGGGGGDGGGGGG@D@F0FGGGFFGGGEGECGGG
@HWI-D00524:51:C587MANXX:4:1101:5974:5132
CTGCTCCTCTGCTAGGCGATTCCTTAGCAGGAAAATAAAGTCTTTCTTCCATCCCAATTCTGCTCCTCTGCTAGGCGATGCCTTAGCAGGAAAATAAAGA
+
CCCCCGGGGGGGGGGGGGGGGGFGGGGGGGGGGGGGGGEGGGGEGGGGGGFGCGGGGGGGGGGGGGGGGCGGFGGGGGFGFGGGGGGGGGGG@DCFEGGG
@HWI-D00524:51:C587MANXX:4:1101:6117:5012
ATCTCTCGCTAGGGCGGTCAAAACTGACCGCCCCAGCGAGACTAGAGAGAAGGCTAAAGATTTTTATTCGAGAGTCACTCGCCCCAGCGGTCAAAACCTA
+
CBCCCGGGGGGGG0@CDGGGGGGGGFFGECGGGGGGGGG/CGGE>FGGG=GGGGGGGGGGGFGGGGGGGGGGGDGGGGFG9CCG.FBEGDGDGGGEBGGE
@HWI-D00524:51:C587MANXX:4:1101:6632:5049
TGTGTTCTTGTTAAAATGGGTGCTTTGTGCTTATTAAACTGATTCTTATCTGTAATTTTCTCTTGAAATCTAATGGCCGTAGGTTGAATTGTTACAATCT
+
BCCCBGGGGGGGGGFEFGGGGGGGGGGGGGGGGGGGGGGGGGGGGGGGGEGGGGGGGGGGGGGGGGGFGGGGGGGGGGGGGBBDGGCFFGGGFFGBCFGG
@HWI-D00524:51:C587MANXX:4:1101:6630:5090
TTAATGAAACCAATTTTATCTTCTCTGTTATTGGAAACACATCCCAAAGATCTGCATCGTTTGTCACAAGTCCATCTTGCACACTTATGACAAACCCCTA
+
BBBABGGGGGGGEGGCGGGECFGD>F1FGGGGGCGGGGGGED@1><FGGGEGEGG@FF=FGGGGGGGGGGGGDGFCGGGGGG>BCFGG>CFDDG0F/CEG
@HWI-D00524:51:C587MANXX:4:1101:6599:5202
GGATGTATTTCTTGATGAGATTCCTGATTTTCCTCCTCATCGAGAAGTTGAGTTTAGTATTGATCTTGTGCCGGGAACTGCGCCTATTTCTAAAGCTCCT
+
CCCCCGGGGGGEGGGGCGG1FCGGGGGGEGGGGGGGGGGGGGGFFGGGGGGGGGGGGGGGGGGGGGGEGGCGGBGGGGGGGGGGGDGGGGGGGGGEGGGG
@HWI-D00524:51:C587MANXX:4:1101:6999:5005
AATTCCTCCCTTTTTGCTCACATGATGATATATGTATTGTGTTTAAAAGGTTTTATGTGATATTCCCTTTCATTTTAACCATTGTATGTATTGATTCAAT
+
CCBBCGEGGGGGGGGGGGGFGGFFDGEGEGGGGGCGGGGGGGGGGGGGGGGGGEEGGGGGGGGG1FEEGGFGGGGGG>B1:FDBFGE>G0FGG0FG00=F
@HWI-D00524:51:C587MANXX:4:1101:6823:5124
ATGCCCTTGTTCAGTTGGAAGTTGGACAACCCTATGAGCCACCGCATGTTCTGCCGGATAATGCTCCACACGAACTTGTCGCGGCTGAATCAGGGAAGGA
+
CCCCCGGGGGGGGGGGGGGGGGGGGGGGGGGGGGGGGGFGGGEGGBGGGGGGGGGGGGGFEGGGGGGGGGGGGGGGGGGGGGGGGG@=DF=DFG=C@BGG
@HWI-D00524:51:C587MANXX:4:1101:6862:5170
AATTCGATCCCATATCGAGGTTTTAGATTTTTACTCGATAAAAATCTTGATATTCGTTCATTGATAACATATGTTGAATATCATTAATTCTCTTTTTGTT
+
BCCBBGGGGGGGGGGGGGGGGGGGGGGGGGGGGGGGGGGGGGGGGGGGGGGGGGGGGGGGGGGGGGGFGGGGEGGCFGGGGGGGGGGGGGGGGGGGGGGG
@HWI-D00524:51:C587MANXX:4:1101:7028:5147
GTAGAATGTCATCAACACAAAGCACCAGGAATGTCACAACACTCCCACTGACCTTCTTATACATACACGGTTCCTCAAGATTCCTAGTAAAACCAAACTC
+
CCCCCGGEGGGGGGGGGGGGGGFGGGGGGFGGGGGGFGGGGGGGGGGGGGGG>FEGFCGGCFGGGGGGGGGGGGGGGGEGGEGGGGGGG>FGFGGGEGGG
@HWI-D00524:51:C587MANXX:4:1101:7271:5203
GTTAAAAAAGCGACGGTTTTTTTTAAACCGTGGCTAAAGAAACGACGGTATCTATTAAACCGTCGCTTATTTTATTTTGCGAACGGTTTCTCCAAAACCG
+
CCCCCFGGGGGGGGDG=EGGGGGGGGGGGGBGGGGGGGGGGGGGGGGGFGGGGEGGGGGGGGGGGGD0CDGGGGGGGGGGGGGGGD>CGGGGGGGGGGGG
@HWI-D00524:51:C587MANXX:4:1101:7659:5178
AGAACCACTGGGCGATGCTTGGTTACAATTTAAAATCCGTTATTATATGTTTGCTCTAGTTTTTGTTGTTTTTGATGTTGAAACGGTTTTTCTTTATCCA
+
CBCCBGGGGGGGGGEGGFGGGGGGGGGGGGGGGGGGGGGC@BGGGGGGGGGGGGGGGGGGGGGGGGGEBG>FGGGGGGFGCGGDBGGGGGGDGGGGGE>0
@HWI-D00524:51:C587MANXX:4:1101:7752:5041
ATATTATTTTGGGGTCAACTAAACCTAAACTTAGTGGGAAATTCTCTGAGCTTGTGAAAGAAAAGTTTGAGATGCGCATGATGGGAGAGCTTACTTTCCT
+
CCBCCGGGGGGGGGGGGGGGGGGCFGGGGGDDGGFDGGBD@FCGGGGGEGECFGFGGGGGFGGGG@FGGGG>EFFBDGDGGGGGGBGG8FCGGGGGGGGG
@HWI-D00524:51:C587MANXX:4:1101:7900:5086
AGAATCGCTGTTATGGTCGCCAGTACGTATCTGAAATGGAAATGTGGATACGCACTCTATCAATTTCTAATCTAACTCAACACATAACCAAATCACTACG
+
CCCCCGGGGGGGFGGFEGG@GGGEGGGGGGFCEGGEFGEFGFGGGGGFGGGGGGGGGGGEGFEGGGGGGGGGGGGGGGGGGC<FCGGGGGGGEGE>GDGG
@HWI-D00524:51:C587MANXX:4:1101:7823:5155
CCACCTTCTCCTCAAATCTCGGAATCAACTGGTCTGATATTCTCTTCAAAATACTGGTAGCCATGATTAAGAAAGAAAATCAATCTCACGGTTTCGCGGT
+
CCCCCGGGGGGGGGGGGGGGGGGGGGGGGGGGGGGGGGGGGGGGGGGEGEGGGGGFGGGGGGGGGGGGGGGGGGGFGGGGGGGGGGGGGGGGGGGGGGGG
@HWI-D00524:51:C587MANXX:4:1101:8120:5093
TTTATTTTTTTATAAAAAAACTCTTAGAATATCTAACTTGGTCATTTCAATGAATGAACAAAATACTTTTATTTTATCTTATAAAGTTATTATAAAAACT
+
CCCCCGGGGGGGGEGEGGCGGGGGGFGGGGGGGFFGGGGGGG>CGGGC@DGGG@@FCGCGGGFGGGGGGGGEFGE:EFEGGGC1FFCGGEGGCGGGEGDF
@HWI-D00524:51:C587MANXX:4:1101:8202:5142
GATTAATGTAACAACTCCCAGAGGTATCATCTTTCTAAGAAACAGGACGGAAGGCGGTCACTAAATACTATACGTTGACTTTAGCCACAGAGTGTACTAG
+
B@BBBGGGGGGGGGGGGGGGGGGGGGGGGGGGGCGGGGGGGGGGGGGGGGGGGFBGGGGGGGGGGGGCGGGGGGGGGGGC@FGGGGGGGGGG0FGGGGGG
@HWI-D00524:51:C587MANXX:4:1101:8148:5244
GAGGGCCCCTACTGCGGGTCGGCAAGCGGACGGCGGGCGCGTGCTTCGCTTCTAGCCCGGATTCTGACTTAGAGGCGTTCAGTCATAATCCAGCGCACGG
+
CCCCCGGGGGGGGGGGGGEGGGGDGGGGGGGGGGGGGGGGGGGGGGGGGDGGGGGEGGGGGGGGGGGGGGEGGGGGGGGGGGGGGGGGGGEGGGGGGGGG
@HWI-D00524:51:C587MANXX:4:1101:8421:5024
AATTCACTGTACTCATCCTGATCGAAACTGGGCATCTGATATAACGTGTTGATCGTTCGAGAATCGAACGGCACCAATTTCCTGCGGACCAAAACTTTAG
+
BCCCBGGGGGGGGGGGGGGGGGGGGGGGGGGGGGGGGGGGEFFGGGGGFGGGGGGGGGGGGGGGGGEGGGGGGGGGGGGEGGGGGGDGBGGGGEGGGGGG
@HWI-D00524:51:C587MANXX:4:1101:8344:5057
GTTCGGAACGAACCTAGCGGAAGCTGATAGGTACGTGACGCCCGGTATCGAAGAGGGCGGGGATGATCGTCGTTGTCATGAAGTTGCATTGACAATTAGC
+
CBBCCGGGGGGBGGGGGEGGGGGGGGGGGGGGGGGGGGGGG<GGGGGGGGFGGGGGGGGGGGDGGGGGGGGGGGGGGGGGGGGGGGGGGGGGGGGGEEGG
@HWI-D00524:51:C587MANXX:4:1101:8448:5170
CGAAAGTACCTTATCCACTAAAGGATTAGTATTTTCGAGGATAGTAGCTTTTTTTGGAGTCATAATTACCTCGTTTTCTTTGAACAAAGCCTGTAGATCC
+
CCCCCGGGGGGGGGGGGGGGGGGGFGGGGGGGGGGGGEFGGEGGGGGGGGGGGGGGGGGGGGGGGGGGGGGGBFGGGGGEGCFGGGGGGGGGGGGGGGGG
@HWI-D00524:51:C587MANXX:4:1101:8359:5226
TATACAACAATTCTAGTATGTGATTTTGGTTGGGAAACTCAAATAATATCTTATTTGAGTTGTGTCTTCCCAAACAAAACATGGCTTATACCTTTCTTGA
+
BCBBCGGGGGGGGGGGGGGGGGGGGGGDG>BFGGEGGGGGGGGGFGGGGGGGGGGGGGG@EGGGGGGCGGEGGGGGGGGGGFGGGGGGGGGGGGGGGGGG
@HWI-D00524:51:C587MANXX:4:1101:8710:5246
AAGTGAAATTATAAATAAATTAAAATATTAGCACATTAAAAAACTAGAAGATAAGAATTTAAAGATAGCATTGAAAAGAAAAGAGTGAGTCTCATGTGAG
+
CCCCCGGGFGGGGGGGGGGGFFDGGGGGGGGGGGFGGGGGFGGGGGGGGGGGGGGCGGGGG1DFGGGGFGDGGGFFGFGGGGGGFFEGGFGCGGGGGGGG
@HWI-D00524:51:C587MANXX:4:1101:8924:5163
ATACAAGGTGGATGCTGTATTAACCAACGTATGACAATAAATAAATAGAAAGCATCAAGGTTCGGCTTTTTCTTAGGCTTGTATGGTTTTAGCTGATGAT
+
CCCCCGGGGGGGGGGGGGGGGGGGGGGGGGGGGGGGGGGGGGGGGGGGGGGFGGGEGGGEGDGGGGGGGGGGGGGDGGGDEGGGDG0BFGGGGGGGC0FC
@HWI-D00524:51:C587MANXX:4:1101:9248:5162
ATTGCTCGATAGATTTCTCGAAACAAACGAAAAGGAAACGAAAGATGAAACATAAATCATGGATCAACTAAGCCCTCTCGGGGACTTTCTTAAAGAGGAA
+
A3300CGDG>GGG>1F>GFBFG<B@DGG>GGGGGGBGGGGGGGGGGEGGGGGGGGGCG>GGGGGGGGGGGGEGEGBGGGC0/EG/;BD@@FGGGGFGGGG
@HWI-D00524:51:C587MANXX:4:1101:9496:5114
AGTCACATGGGAAGTGGAACTTAATCGAGTCTAATATCACTAAAACATTGACGTTTCGGCTGGAAGAAAGTTTGAACACATTGGTGAATTATTCGAAAAT
+
BBBBCCECGGGGGCFFGGGGGGFFGEFBGFGGGGGGGGGGGGGGGGGGGGGEG=F@GGGGGGGFGEGEGGGGGEGGGGBGGGEEFGGGGCGGGGGFBGGG
@HWI-D00524:51:C587MANXX:4:1101:9538:5030
TTTGATATCTAGACTATGTTGGACGAAATTCTGAACACAATACACATAATATTTTGAGTTTATCAAACTTGTGAGAATTTTCTCTCAACTTTTCAAAGCT
+
CCCCCDGGGGGGGGGGGGGGGGGGGGGGGGGGGGGGGGGGGGGGGGGGGGGGGGGGGGGGGGEEEGGGGGGGGGGGGGGGGEGGGGGGBGGGGGGGGGGG
@HWI-D00524:51:C587MANXX:4:1101:9720:5110
GTTATGTCATGTATAAGCCATCGGTTTCATCACCCAACAGCTGAAAGCTTCGGCGTTGGCTTGTGTTGGCAAGAAAAGTTCATCCGGGTTCCATTGTCTT
+
BCBCCGGGEGGGDGGGGGGGGG/>EGFFGGG>GEFGDGBGGGG@FGGGGGG@BGGG@GGGGEGGGGGGGGGGGGGGGG>:FFGGGBCG/B8DGGGGGGGG
@HWI-D00524:51:C587MANXX:4:1101:9993:5097
ATATCACACACACACATAAAATTTTGAGCGAGAACTGATGAACACTCTGATGGAAGATTCAAACAATAGATCTTTGAGGCTTGTTGCTTTCACAGTATTT
+
CCCCBFGGGGGGGGGGGGGGGGGGGGEGGGGGDGGGFGGEDGGGE@DFG>FDFEGGGGFEGEGGGG1CEFGGGGGGGGGGGFDGGGGGGGGGGFGGEG0D
@HWI-D00524:51:C587MANXX:4:1101:9757:5192
GTACCTAGTAGAGTCCAAATAATTAAATTAATTCAAGTGTTGGATTAATTAAATTATATTGAGTCTTGTAGAGCTCAATTAAAATAAGTATTTAACTAGT
+
CCCCCGGGGGGGGFGGGGGGGGGGGGGGGGGGGGGDGFGGGGGGGCGGGFGGGGGGGGGGGGGBGGGGGGGCGGGGGGGFEGGGGGGGGCGGEGGGGGGG
@HWI-D00524:51:C587MANXX:4:1101:10486:5078
GCCAGACTATTAGCCAGCCTCCTAGACAGCAGGCCATAGTATTTTCTTTGACTGAGGAGCAGGCCCAGGAAGCACTAGATGATGTCGTTGCAGGTAACTG
+
CCCCCGGGGGGGGGGGGGGGGGGGGGGGGGGGGGGGGGGGGGFGGGGGGGGGGGGGGEGGGGGGGGGGGGGGGGGGGGGGGGGGGGGGGGGGGGGGGGGG
@HWI-D00524:51:C587MANXX:4:1101:10594:5173
CTCATAAATTTTAGCGTAGAATTTGATATTTTTTAAAGCATATATAATACAATTATTTCTTAGTGAGGAATAAATACTACTTTTTTTTTCTTTTCAAAAA
+
BB@BBGGGGGCGGBGGCEDFGGGGGGGCGGGGGGG@FEGEGGGGGB@GGGFGCGGGCGGGGEEFGGEG>G>:FGCGEEFGGGGGGGGGGC@GF00CBF0;
@HWI-D00524:51:C587MANXX:4:1101:10688:5205
GGAGTCTATTTTCGTTTTTATTCCTACTCTATTTTTTTCAGCCTTTAAACATACACCTAGGGACCCTTAAACATGTGGAAAAACATCCCTTCAAGTACCC
+
CCCCBFGGGGGGGGFGGGGBGGGGGGGGGGEGGGGGGGFFGGGGGFGC>GGFFGDGFGGEE>EGGGGFG>111EGEGG1<BFGBGEGGEEGGGE0FGGGF
@HWI-D00524:51:C587MANXX:4:1101:10864:5224
CCTCTCGAGATATGCCAAACTAATTCAACTCAGTGAAGTAATTAAATCTCTTTAATTATTTATCAAATGTGAATTGTATGTCGTTCTGTGAAATCCCTTA
+
BCCCCGGGGGGGGGGGGGGGGGGGGGGGGGGGGGGGGGGGGGGGGGGGGGGGGGGGGGGGGG1FGGGGGGGGGGGGGGGGGGGGGGGGGGGGGGGGGGGG
@HWI-D00524:51:C587MANXX:4:1101:10929:5246
ATTAAACAAAACGAAATTCAATCATAAAAATATCCACATCAAATCATTGTACAGACAAAGCTACGTCAACCTCTAGAATGGAAATTTAGTTCAAAAACGA
+
BBBCCGGGGGGEGGGGGGGGGGGFGGGGGGGGGFGGGGGGGGGGGGGFCFGGGGGGGGGFBGGGGGGGGGGGEFGGGCGGFGGGGGGGGGGGFGGGGGDD
@HWI-D00524:51:C587MANXX:4:1101:10805:5249
CTGAGTGATAAGTCCAGGACAATGGAATTGGGGGCTGCATCAGGATAAACAAGAAACCAGTCGCTACAACCAACACCAAGCATCTCTTAGCCGACTTCAA
+
BBCBCGGGGGGGGGGGGGGGGGGGGGGGGFGGGGGGGGGGGGGGGGGGGGGGGGEGGGGGFGBGGGG>FGGGGGGGGGGGFGGGGGGFGGGGGGGGGGG=
@HWI-D00524:51:C587MANXX:4:1101:11142:5034
AATACCTCTTGCAAACGCATAGCCGTGCCACCCATGTTCAAGCCATCCAGTTTCCTGTTTAAAACATCAAGTTGTGCAGTAATAGCAGATAAATCAGTTA
+
BBCBCGGGGGFGGGGFGGGGGGGGGFGGGGGGGGGGGGGGGGGGGGGGGGEEGGGGGGGGGGEGGGGGEGGGGGGGCFGGGGGGGGGGGGGGGGGGGGGG
@HWI-D00524:51:C587MANXX:4:1101:11706:5078
TTCATCAATTTTATTTTTATTGAATTAATGTTGTTTTATAATTTTTGTTTTTGTAATAAAGCTTAACTTTGACATGTTATTTCATACAAGTAAATCCTAA
+
CCCCCFGGGGGGGGGGGGGGGGGGGGGGGGGGGGGGGGGGGGGGGGGGGGGGGGDGGGGCCDGGGGGGGGGEGCGEGGGGGGD@GGFDDGGGGGGCCGFG
@HWI-D00524:51:C587MANXX:4:1101:11519:5117
TTGCAACATTGTTCGAAATAATTAATTTTCACCAAAACGAATTGCTTCCACGTACAACACATATTTTTATCTAGTTACAAAGAAAAATAAAATTTATAAA
+
CCCCCFGGGGGGGGGGGGGGGGGGGGGGGGGGGGGGGGGGGGFGGGGGGGGGGGGGGGGGGGGGGGGGGGGGGGGGGGGGGGGGGGGGGGGGGGGGGGGG
@HWI-D00524:51:C587MANXX:4:1101:11713:5171
CATTACGTTGTTTAAATTCTATCGAGATATGTCATGCTTTAGTTATTGCATTTGAATTAATGTTTCAAGCAAAAATTTTGACCCACATTTTCTAGCAAAG
+
BCBBBGGGFGGGGGGGGGGGGGGGGGGGGGGGGGGGGGGGFGGGGGGEECDGGGGFGGG>BGGGGGGGGFEGGGGGDGGGBFG@GGGGGDGGGGGCGGGG
@HWI-D00524:51:C587MANXX:4:1101:11643:5221
CCCTTTCATTTTTAATTGTGAATTTCGGCCACCCCAATTGCCAAGACAAACTCATTGCCAACTCATCCAACTTTGACCCCTTCTTGATGTTTAAATTGTA
+
CCCCCGGGGGGEGGGGGGGGGGGGGGGGGGDGGGGGBGGGEFGGGGGGGGGGGGGGGGFGGBBGGEGGGGGGGGGGGGGGGGGGFFGGGGGG:F>F=FGG
@HWI-D00524:51:C587MANXX:4:1101:11909:5093
CTTTCATTTGGATCTGTTGCAACTTCCAATTGAAGTTTTAAGTAAAAAATTCTCTTTATTCTTCCGTTCATACGTAATTCATACACTTCATTACAAATAT
+
CCBBCFECGGGGGGGGGGGGGGGGGGGGGGGGGGGGGGGGGGGGGGGGGGGGGGGGGGGGGGGGGGGGGGGGGGGGGGGGGGGGGGGGGGGGGGGGGGGG
@HWI-D00524:51:C587MANXX:4:1101:12218:5057
CAAGCTCAATACTCGATAAAGCTATTGAAAATTACCATCGAAAGATCATGGTCGGATCTTGTAGTTTTATTAGTTTAAGTAGTCAAATCTTGAGGGTAAA
+
CCCCCGGGGGGGGGGGGGGGGGGGGGGGGGGGGGGGGGGGGGGGGGGGGFGGGGGGGGGGGGGGGGGGGGGGGGGGGGGGGGGGGGGGFGGGGGGGGGGG
@HWI-D00524:51:C587MANXX:4:1101:12275:5043
ATCATAAATGGGAGTTTGGGAGTCAGCTTCGAAAGCGACGGACTGTGATTTCAGACCACATAAGATGGGCCAATCCGAAACATGGATTTGGTTGTGCGTT
+
BCCCCGGGGGGGGGGGGGGGGGGGGEGGGGGGGGGGGGGGGGGGGGGGGGGGGGGGGGGGGGGFGGGGGGGFGCGGGDFGGGGGECB@GGGEFBGGGGBB
@HWI-D00524:51:C587MANXX:4:1101:13112:5058
TCATTTCTCTTATAGATACACACCAAACTAGAGGTCGACTTTAATATTAAAGTTGTACCTCTTGTTGCATAGATGAGGTACATCATGTCCGTCATCCCAA
+
CCCCCGGGGGEGEGGGGGGGGEGGGGGGGGGGGGGGG@GGGGEGGGGGGGGGGGGGGGGGGGGGGGGGGGGGGGGGGGGGGGGGGGGGGGGGGGGGGGGG
@HWI-D00524:51:C587MANXX:4:1101:13298:5072
TTAAGATAAAGTTTAACTTTTGAGTGTAGTACAAAGGATAAAAGTTGATCATCAACTTTTAGTGCTAAGATTTCTTAGATTGAACTGCATAAATGCTAAT
+
CCCCCGGGGGFGGGGGGGGGGGGGGGGGGGGGGEGGGGGGGGGGGGGGGFGGGGGGGGGGGGGGGGGGGGGGGGGGGGGFGFGGGGGGGGGGGGGGGGGE
@HWI-D00524:51:C587MANXX:4:1101:13312:5107
AACAGACTTAAACATAGCAACTGGTGAAAAAGTTTCCTCATAGTCAACTCCTTGCCTTTGAGTATAACCTTTTGCAACCAGTCTTGCTTTGAAGGTCACT
+
BBBCB1E?;FGGGGGFCCGGGGGGDCGGG>GDGCFGGGGGGGGGEEEGGEGGGGGGEGGGGGCGGGGGFGE1FFGGGGGGGGGGGGGGGC@F0:FGGGGF
@HWI-D00524:51:C587MANXX:4:1101:13943:5205
AATTGGAAAAGAATCAGAGAAAGGGAGTTATCAGATAATGGAACAAGCAGTTGCACATATTCTCTTCAATAGTCATTGAATCAGATATACAAGGACAATC
+
CCCCCEGEGGGGGGGGGEFGGGGGGGGGGGGGGEGGGGGGGGGGGGGGGBGGGGFFGGGGGGGGGGGGGEGGGGGGGGGGGGGGGGGGGGGGGGGGECGG
@HWI-D00524:51:C587MANXX:4:1101:14195:5088
AGTATAGGAAGAAGCCCCCTCAAATAGAGATTCTTTCTTTCGACCATATTTCGATTGTTAATACGATATATAAGGACCGCTACTACAAAGAGTATTACAC
+
CCCCCGGGGGGGGGGGGGGGGGGGGGGGGGGGGGGGGGGGGGGGGGGGGGGGGGGGGGGGGGGGGGGGGGGGGGGGGGGGGGGGGGGGGGGGGGGGGGGG
@HWI-D00524:51:C587MANXX:4:1101:14397:5030
ATTTGGACACGTATTCTTCTATGTTCATCTGTCCTTGCTTTAGATTGGCAAACTCCGCCCCCTTATTCTTCCGGTACGACACTGGAAAGAATCGTTGATA
+
BBBBBGGGGGGFGCCCGE>FGGGGDGGGGEGEGGCGEFGGGDGGGGGGGGGGGGGGGGGGGGGGGGGGGGGGCCGDDBGGGGGGEGGGGGG@FGDCFBGG
@HWI-D00524:51:C587MANXX:4:1101:14270:5118
ATATCTGATTACTAAAACATTAGTAACCCAATTATAACAAATCTGTTGAAATCTTTCTCTGATCATCTTACTGCTGATCATGAATTAGATCTGATTCATA
+
CCCCCGGGGGGGGGGGGGGGGGGGGGGGGGGGGGGGGGGGGGGGGGGGGGGGGGGGGGGGGGGGGGGGGGGGGGGGGGGGGGF=EFGGGGGGGEGGGGGG
@HWI-D00524:51:C587MANXX:4:1101:14445:5197
ATAGCTCCTACATAAATAAGAAGCTGCGCAGCAGCTACAAAATACGAATTCGAATCAAGAAATAATCAAAAATATTGTTTCCAGATATCTCAATTCATCA
+
CCCCCGGGFGGGGGGGGGGGGGGGGGGGGGGGGGGGGGGGGGGGGGGGGGGGGGGGGGGGGGGGGGEGGGGGGGGGGGGGGGGGGGGGGGGGGGGEGGGG
@HWI-D00524:51:C587MANXX:4:1101:14921:5151
GCTTAACTTTTTGTCAACCTTCAAAGTCACAGCTACAAATTTGGATAATGGATCATCCCATGTTGGTGGAGAAAGATCGGTTCCATGCCACTCAATTTTA
+
CBBCCGGGGGGGGGGGGGGGGGGGGGGGGGGGGGGGGGGGGGGGFGGGGGEGGGGGGGGGGGGGGGGGDFGGGGGGGGGGGGGGGGGGGGGGGGGGGGGG
@HWI-D00524:51:C587MANXX:4:1101:14890:5170
GTTTGTTTTTCATTTGCTGACATTATTTTTTAATATGTCTTTTTTCTCCACAGCGATAACACTTTATGTTGGCATAAACACTCCTTAAGAAATCTCACAC
+
BABBBGG>D=GGGGGGGGGFGGGGGGFCGDB>@GGGDGEGG@GGGGG>:F11FEEGGGGGGGGGGGG>F1@0:<FCEGC>F>>GEGDDGC>BG0E@0CFG
@HWI-D00524:51:C587MANXX:4:1101:15562:5011
TCTTTCATGTATCGTTATTAAGGAAGTACCTTCCTGATGCTTCACATGCGATTCAACCAGACGAGGCCGAACTGGATGAGACATTGAGCTATGTTGAAAA
+
CCCCCGGGGGGGGGGGGGGGGGGGGFGGGGGEGGGFGGFGGGGGGGGGGGGGGGGGGGFGGGGGGGGGGGGGGGCEDFGG=FEGGGFGFGGDEGGGGGGG
@HWI-D00524:51:C587MANXX:4:1101:15890:5159
CATGTTGTTATTACATTTTGTATCGTTTCGTGTTTTGAGATATTGGTAAATGTTTTGATAATTGTTTCATGCTTTGATATATGCTCTTATATGATCACAT
+
BCCBCGGGGGGGGGGGGGGGGGGGGEGGGGGGGGGGGGGGGGGGGGGGGGGGGGGGGGGGGGGGGGGGGGGGGGGFFGCBDC0FGGGGGGGGCGEFCGGG
@HWI-D00524:51:C587MANXX:4:1101:16149:5160
ACTAGATTTATTCCTGAAACGTTATTTGCTTTTTCAATTGAGATGGTACGATACTTTGAATCAAAAAATGATCAATAATATCAAGGTATATTGTCTCCTC
+
CCCBCGGGGGGGGGGGGGGGGGGGGGGGGGGGGGGGGGGGGGGGGFGGGGGGGGEGGGGGGFGGGGEGGGGGGGGGGGGGGGFGGCGGGGGG0FGGFGGG
@HWI-D00524:51:C587MANXX:4:1101:16334:5055
CTTGACATCCATCTGCCATATCTCATAGTCATACCATGCAGCTATGGCTAGCAAAATCCTAATGGACTTGAACATTGCAACTGGAGAAAAGGTTTCCTCA
+
BABBBGGGGGGGGGGGGGGGGFEGGGGGGGGGGGGGGFGGFGGGG>GEGGGGGGGGG>GGGGEGGGGGGGGGGGGGCGGEGGGEGGGGEGFGGGGGGGGG
@HWI-D00524:51:C587MANXX:4:1101:16350:5139
AAAACTAGAAACCATGTGTTGAGATTCATGATTTATGCTATATAAGTTGTCTTTATTGTTTATTTGTGTTTTTCCAATCTTAATGCTTTCATTTTATTGG
+
BB@BCGGGGGGGGGGGFGGGGGGGGGGGGGGGGGGGGGGGGGGGGGEDGGGGGGGGC>GGGDGGGGGGGBGGGFEFCGGGGGGGGGGGG0CGGGE0CFGC
@HWI-D00524:51:C587MANXX:4:1101:16579:5041
AATCTAAACTAAAACTGAACTAAATCAAGCGAAGTTTACTGAAGTAGTGTACTTGTACTATAAAGAAGAATGAGATAAAGTGAATAAATATTCAGACTTA
+
BBBBCGGGGGGGGGGGGGFGGGGGGGGGGGGGGGGGGGGGGGGGGGGGGGGGGGGGGGGGFGGGGFGGGGGEGGGGGGGEGGGGGGGGGGGGGGGGGG>F
@HWI-D00524:51:C587MANXX:4:1101:16636:5201
GAATAGAGTCATAGTACTCCGTGTCAGTCCCATAATTTAAAACCTTGTGCGCCGAAAGGTGCCTACATTTTTAGCTTCTTCTGGGCGGTGGCTTACAGTG
+
CCCCCGGGGGGGGGGGGGGGGGGGGGGGGGGGGGGGGGGGGGGGGGGGGGGGGGGGGGGGFGGGGGGGGGGGGGGGGGGGGGGGGGGGGGGGGGGGGGGG
@HWI-D00524:51:C587MANXX:4:1101:16761:5089
CACATGTATCTCTCTCTGTGTGTCCCACATCTTAAAAATGAAAGATTTAAAATGAGTTTATTAATGGCTTACAATGAACTTCTATAGCAACTTGGATTAA
+
A?BB@1EC@;;@GFGDFCF1=CBF1=FGGFGGGGGGGGG>:::CBFBGGEEBF>F1>:BDD>1ECF:FGDBGCFGEDFGGGGCGED0::FFC>@0F>:FG
@HWI-D00524:51:C587MANXX:4:1101:16845:5189
AATTCCAATACCCTTTACTCGATATAACCAAATATGGTGTTCCTATATCGAATTCCGTAATGGATTCCATTACTCGATATAACCATACATCCAGTGTCCT
+
BCCBBGGGGGGGGGGGGGGGGGGGGGGGGEGGGGGGGGGGGGGGGGGGGGGGGGGGGGGGGGGGGGGEGGGGEGGGGGGGGGGGGGGGGGGGGGGGGGGG
@HWI-D00524:51:C587MANXX:4:1101:17326:5127
ATAAATCTCAGCAAGTGGAACTCTTACATAGCAATGATACATAGTATACTCTGTAAAACATGGCTTTTAAATCATAAATACCATCGACTTTGAACATGAA
+
CCCCCGGGGGGGGGGGGGGGGGGGGGGGGGGGGGGGGGGGGGGGGGGGGGGGGGGGGGGGGGGGGGGGGGGGGGGGGGGGGEGGGGGGGGGGGGGGGGGG
@HWI-D00524:51:C587MANXX:4:1101:17987:5050
TCTGAGTTGAAAGCGTGTTTCTTATAACAGCATTTTTGGTTCTAGAATAGATAGTATAAATAAGTTCCTTTGGTTCAATTTTGTAGAACAATTTTTTCAT
+
@AB=BGGGGGGGGGGGDGGGGGGGGGGGGGGGGGGGFGAFBGGEGEGGFGGGEGGFD@DDGBB1FGGEGGGC>FGFDEGGFGDGGGGG>FBGGGGGG0;F
@HWI-D00524:51:C587MANXX:4:1101:18477:5033
CCTAAAAGCTCAAAATAATAAGTTTTTTCAGTATTTCTAATAAGTTTATCTGCATGATCAGGGAAAAATGTCAAAATAACAAAGTATTCAAGACCTTAGC
+
CCCCCGGGGGGGGGGGGGGGGGGGGGGGGGGGGGGGGGGGGGGGGGGGGGGGGGGGGGGGGGGGGGFGFCGGGGGGGGGEGGGGGGGGGGGGGGGGGGGF
@HWI-D00524:51:C587MANXX:4:1101:18453:5249
ATCAACTAAAGTATGGTTAGCCAGTAAATTCTCCATGAAGGACATGGGTGAAGCATCCTATGTATTGGGAATACAGATCTATAGAGATAGATCCAAAAGG
+
BBBCCGCGGGGGGGGGGGGGGGGGGGGGGGGGGGGGCGGGFGGGGGGGGGGGGGGFGGFCGDGGGCFD>FCGGGGEGGEFGGGGGGGEECGEGGGGGGGB
@HWI-D00524:51:C587MANXX:4:1101:18687:5185
AATGTGGTGGAACCATCCATATGACGTAAAGAGCAATTATCGTGAGGTAAGAGTAGTTGCCAACACAACAATTGGGAGGTATGATTTGATTTCTTACTTT
+
CCCCCFGGGGGGGGGGGGGGGEGGGGGGGGGGGGGGGGGGGGGGCGGFGGGGGCGGGGGGGGGGGGGGGG>:=>FGGGGDCFFCF>DFCCCGEGGGGGGG
@HWI-D00524:51:C587MANXX:4:1101:18854:5022
ATAGAAGATTTTTACAAATCTATTGATAACTGGGAAATTCCTAGAATAAATAAAGATCAGATTTACAAATACTCCAGATTCCAAATATTTAGATCTGATT
+
CCCCCGFGGGGGGGGGGGGGGEGGGGGGGGGGGGGGGGGGEGGGGFGGGGGFGGGGGGGGCGCGG>FGGCGFGF1FEGGEGEGGCGGGGGGFCCGG>CGG
@HWI-D00524:51:C587MANXX:4:1101:18910:5165
ATTTTTCAATTTGAAATTAATACATGAGAGAAGCAAAAGCCTTGGTTCTTTTATTCAAACAAACGAAATATTATTACATAATAACTTCCTGTAGATGAGG
+
CCCCCGGGGGGGGGGGGGGGGGGGGGGGGGGGGGGEGGGGEEGGGGGGGGGGGGGGGGGGGGGGGGGGGGGGGGGGGGGGGGGGGGGGGGGGGGGGGGGG
@HWI-D00524:51:C587MANXX:4:1101:18931:5232
AAGATATATGAAACTAATAAATTAACATAATTTAGAAGATCCTGAATAATCCTCCATATCAATATGAGAGGCTTTGCAACGAAAACAAAACAAACTACAA
+
CCCCCGGGGGGGGGGGGGGGGGGGGGGGGGGGGGGGGGGGGGGGGGGGGGGGGGGGCGGFGGGGGDGGGGGGGGGGGGGGGGGGGGGGGGGGGGGGGGGG
@HWI-D00524:51:C587MANXX:4:1101:19026:5029
AATGCAATAAAATAAAGTATGTGATTTAGGGAAACTCAAGTCAAACCTAACTTGAGTTGTGCAATCCCGAATCCACATTTATTTATACCTTTCTTGCCGT
+
CCCCCFGGGGGGGGGGGGGGGGGGGGGGGGGGGGGGGGGGGGGGGGGGGGGGGGGGGGGGGGGGGGGGGGGGGGGGGGGGGGGGGGGGGGGGGGGFGGGG
@HWI-D00524:51:C587MANXX:4:1101:19304:5087
AAATCCAAATATAAGCATTTAAGCAGTTCAACTTGAGATATTTTACCACCAAAAGCTACTAATCGACTTCTATCATCGGTAATACACTTAAAAGTTAAAT
+
?3ABBFGGGGEGGGGGGGGGGEGGFGGGCGG1FGGGGBGCGGGGGGGGEDFGGEEGFGEGFGGGEGBGGFCDGGG>GFGGECGEGGGGGGGGFFGGFFGG
@HWI-D00524:51:C587MANXX:4:1101:19520:5043
ATCTGGAATCAAGAAACTACTCTCTCCTTAATTCGCCGTTCTTTTTTAACTTCTAGTTTTTTGCGCTCGGTGTGATCTATTGTTGTATATTTTCTTGTGC
+
CCCCCGGGGGGGGGGGGGGGGGGGGGGGGGGGGGGGGGGGGGGGGGGGGGGGGGGGGGGGGGGGGGGGFGGGGGGGGGGGGEGGGGGGGGGGGEGG0F0C
@HWI-D00524:51:C587MANXX:4:1101:19565:5149
GAAAGAGATAGACTAGAAACGACATCTGTTATGTCAATGACACCAAACGGGTATTAAATGAATGGAATTGGGATATGGATGGAATATAATGAAATAGAGC
+
CCCCCGGGGGGGGGGGGGGGGGGGGGGGGGGGGGGGFGGGGGGGGGGGGGGGGGGGGGGGGGGGGGGGGGGGFFFGGGGEGGGGGGGGGGGGGGGGGGGG
@HWI-D00524:51:C587MANXX:4:1101:20308:5094
GTTGCTGAGCAGTTTTTGGATATCAAACGGACCTCCCCAGAAGGTAATTTTAATGTGGCCGATTTCCCCTCTTTTGCAATCAGTTTCGCTACAGCACCCG
+
CCCCCGGGGGGGGGGGGGGGGGGGGGGGGGGGGGGGGGGGGGGGGGGGGGGEGGGGGGGGGGGGGGGGGGGGGGGGGGGGGGGGGGGGGGBGGGGGGGGG
@HWI-D00524:51:C587MANXX:4:1101:20736:5118
ATGTGTTGGGATTTATGATTTATGCTATATAAGTTTCCTTTATTGTTCATTTGTATTTTTTCAATCTTAATGCTTTTATTTTACTGGCCATATCTTGAAT
+
BBBBCGGGGGGGGGGGGGGGGGGGGGGGGGGGGGGGGGGGGGGGGGGGGGGGGGGGFGGGGCDDG@EGGGGGGGGGG>GGGG0<FF@DDFGCG>GG0:0C
@HWI-D00524:51:C587MANXX:4:1101:20921:5153
GACAATAATTCTTTCAACTGATATCTCAATTCTTTCAGTTCAATCAGTATCAGTCTATAAGAAATTCTAAAATGAAACCAATACCTGGAATCAAATCAGG
+
BCCCCGGGGGGFGGGGGGGGGGGGGGGGGGGGGGGGGGFGCFGGGGGGGGGGGGGGGGGGGGGGGGGGGGGGGGGGGGGGGGGGGGGGGGGGGGGGCGGG
@HWI-D00524:51:C587MANXX:4:1101:20925:5244
ATGTTAGCATTTTTTCGTATCAACCAAGTTTTCCACTTACCTGATCAGTATATACTCAAACGGTGGACAAAAGATGCAAAGATTGGCGTACATTACACTA
+
?3<BBFGGGGGGGG@;EGGGBDFBGGGGGGEGDGGGGGGGF@CEGGGGG>@DDGGGGGGG1CB9F<FFFGGGD=DGCGGGEGG>CF>GBEGGGGGGG>8;
@HWI-D00524:51:C587MANXX:4:1101:21146:5220
AAAGGAGTACTAGAACTGAGAGGTTCCCGAGGATTTCAGGGAGCTGGATCATCTGGATATGGTGATCGAGGAACAGACCCAGGACGCACTTGATGAGATA
+
BBBBBGGGFGGGGGGGCGGGGGFGFGGGGGGGDGGGGEGEGGGGGGFGGEGGGGGGGEG>FFCGGGGGFGGGGGGGGFGGGGGGFGDGGDGGGDCDFFEG
@HWI-D00524:51:C587MANXX:4:1101:1559:5439
AGTTGTTTCTGGATGTTCGGAGAATTTATTTACTCCTACGTCACCCCTTCTATCACAAGGATATGATATTCACAAAAGACTTTGATCAAGTACAACACTT
+
CCCCCGGGGGGGGGGGGGGGGEGGGGGGGGGGGGGGFGGGGGGGGGGGGGGGGGFGGGGGGGGGGGGGGGGGGG>GGGGGGGGGEGGGFGGGDGGGGGGG
@HWI-D00524:51:C587MANXX:4:1101:1793:5371
TATCTTCTCTGTTATTGGAAACACATCCCAAAGATCTGCATCGTTTGTCACAAGTCCATCTTGAACACTTATGACAAACCCCTAAACTTTTGGCCCTTCG
+
BBCCCGGGGGGGGGGGGGGGGGGGGGGGGGGGGGGGGGGGGGGGGGDGGGGGGGGGGGGGGGGGGGGGGGGGGGGEGGGGGGGGGGGGEGGGGGGGGGGG
@HWI-D00524:51:C587MANXX:4:1101:2231:5314
ATAATTGTAGGTTTTCAATTATTTCTGACCAAGCCGGTTCATCTTTGCTTCCTTGCATGCCGCTAATGGACAACATGTTCGCTATGACATAATAGCTCAC
+
BCBBBGGGGGGGGGGGGGGGGGGGGGGGGGGGGGGGGGGGGGGGGGGGGGGEGGCGGGGGGBGGGGGGGGGGGGGGGGGGGGGGGGFGEGGCGGGGGGGG
@HWI-D00524:51:C587MANXX:4:1101:2238:5337
AAGATGAAGAGAAAGTCAAGTGCTTAATGGCAGATGATGCTGAACTGGAGTCAGCAAGTGAACATGTATTTGAATTTAGCTCTGCTGATTTCACTCGTGA
+
CCCCCGGGGGGGGGGGGGGGGGGGGGGGGGGGGGGGGGGGGGGGGGGGGGBFGGGGGGGGGGGGGGGGGGGGGGGGGGGGGGGGGGGGGGGGGGGGGGGG
@HWI-D00524:51:C587MANXX:4:1101:2183:5342
ATTAGTTCTTGTAATTAAAATGGTCAAGACTTTATTTAGAAAAATCAATTAAATGATTGGTTTGTTTGAACGAATTAATTGAAAACAATGAATTAATTAA
+
BCCCBGGGGGGGGGGGGGGGGGGGGGGGGGGGGGGGGGGGGGGGGGGGGGGGGGGGGGGFGGGGGGGGGGGGGGGGGGGGCGGGGGGGGGGGGGGFGGFG
@HWI-D00524:51:C587MANXX:4:1101:2150:5353
GTTGAAAATATCATAAGATTATAGGAGTCCTTTAATTATAAAATCCATATGGAGGGTTGGATTCATTATAGGATCTATTTACTTTTTTTAGGAGATGACA
+
CCCCCFGGGCEGGGGGGGGGGCFGCEGGGGGGGGGGGGGGGGGGGGGGGEGEGGGB/EB/1:FGGGCGCGGGFFGGGGGEEDGFFFD>ABC0FE0CGFGE
@HWI-D00524:51:C587MANXX:4:1101:2059:5369
CATATCCCGAGAGGTTTTGAGGCCCCGGTATCTTATTTTGTGTCCCGAGAGGTTTTGAAGCCCCGGTATCTTATTCTGTAGCCCGGGAGGTTCGAGGTCC
+
A?@A?FD@GCGGGGGGGGBGGGGFGGGGGGGGGGGGGGGGGGGEEG@GGEDGCFBEGGGGGFGGGG<GGC00CFF>FGGGFGCDBCG.9CCBDC6DGGGG
@HWI-D00524:51:C587MANXX:4:1101:2247:5378
AAAATGATTCTTGTAACAGTAATTTAATTGATTTCATTGTAGGACATAAATTCATGTAACATGGGATTAATGAGCATTATCATTTTGCAATGAATTAGTT
+
CCBBCCDGGGGGGGGGGGC@GGCBFGGGGFGGGGGGG=FFGGEGGGG>FGGGGGFDGGGEFGCE>GGG>FG>@EGC>CE1BGGG1=E0F0FGGGGGGGGG
@HWI-D00524:51:C587MANXX:4:1101:2051:5459
AGTTGTGGTTGTACACCATTTGTCCTTTGACTCGAGACAATGTAAGGGCTATATGTACTAGCATGCACTTTGATCCGTTTATCGACTCTATTGAGGGTTA
+
BCCCBFGGGGDGC;BDBFGGGGGG>GGGGGBFGGGGBEEFGGGEGGGGGGGGGGFGGCGGGGGGGDEGCGGGGGGGGDGGGGEDD<CFGGEGGGGED8;F
@HWI-D00524:51:C587MANXX:4:1101:2414:5283
CTTCGCAAAAACCTGTTATTTAAAAAAGTCAACAAATTTTTGTAACGAATATACTCCCCTTATATTTTTAAGGCTCAAACTATTCTTGCATTTTATTGAT
+
CCBBCDFGGGGGGGGEGEGGGGGGGGGGFGGGGGGGG1FGGGGGGGGFGGGEGGGGGGGGBGGGGGGGGGGGGGGEECGEG>FCGG>FGGGEGBEEC>FC
@HWI-D00524:51:C587MANXX:4:1101:2612:5328
GTGGTTGTGGGCGTGCCACGTAGGCAGACGCCCACAGATGCGCAGGAAAAGAGTGTATAGGGTATATATATATATATATATATATATATATATGTATGTA
+
BBBBBDGGGGGGGGGGGGGGGGGGGGGGGGGGGGGGGGGGGGGGGGGGGGGGGFGGGGGGGGGGGGGGGGGGGGGGGGGGGGGGGGGGGGGGG@G0FEFC
@HWI-D00524:51:C587MANXX:4:1101:2711:5477
GATATTTCAAGCGAGTTTCACAAAGATTGGCTTTTTGGCGTATGATTTGTGAGGTTTGAATAAGTCGATCCAAAGTTGGAGAATAAATAATCAATTAATT
+
CCCCCGGGGGGGGGGGGGFGGGGGGGGGGGEGGGGGGGGGGGGGCGGGGGGCCFGGGGGGGGEGGFGGGEBGGGGGFEGGGGGGEFGG0FGFGGGGGEGG
@HWI-D00524:51:C587MANXX:4:1101:3315:5456
CAATATCATAAGTTTATGTATTCAGAGAACTTGGTCAAAAAACAACGAACTTCAAAAGGACTTCTTTCTGGTCTAAAAGCTTGCGTGCAATGAAAATAAA
+
BBBBCGGGGGEGGEGGGGGGGGGEGGGGGGGGGG>FGGGGGGGGGGGFGGGGGGGGGGGGGGGGGEGGGGGGGEGGD>CB1FD0ECGGGGGGGGGGGGGG
@HWI-D00524:51:C587MANXX:4:1101:3754:5282
ACACCTAGTGAGTCTAAAGACTCAACACACCATAATCTTTATAACAAGTAATACGTAATACAGCTAACATATAACAGTGAAAAATACTTGTACTTAAAAT
+
CCCCCGGGGGGGGGGGGGGGGGGGGGGGGGGGGGGGGGGGGGGGGGGGGGGGGGGGGGGGGGGGGGGGGGGGGGGGGGGGGGGGGGGGGGGGGGGGGGFF
@HWI-D00524:51:C587MANXX:4:1101:3870:5324
ATAAGAATATAAATAGTTAGGATTCATTAAAAAAATATAGAATCCCCTCGTGGGGAGAAGTCCTTCCCGTATCAGGTACTAATCTATTTTTAACGTCTAA
+
CCCCCFGGGGGGGGGGGGGGBFGGGGGGGGGGFGGGGGGGGGGGGGGGFGGGGGGGGGGGGGGGGGGGBGGGGFGGFGGGGGGGGGEE@GGGGGB@GGGG
@HWI-D00524:51:C587MANXX:4:1101:3878:5372
AATTCAATTCTGAAATCTATCTTCCTGATATCAAGCAAATCTAATATCTTATCTAGGCAAACATCAGCCAACTCATACATCATTGGCAAATCTGCCAATT
+
BCCBCFGGGGGGGGGGGGGGGGGEGGGGGGGGGGGGGGGGGGGGGGGGGGGGGGGGGEGGGGGGGGGGGGGGGGGGGGGGGGGGGGGGGGGGGGGGGGGF
@HWI-D00524:51:C587MANXX:4:1101:4659:5265
CTCAACATTTTTTCAATTTTAATCTTTTACAAAAAATTCACCAATTAATTTATATGAATAAAAAATAATCGTACGTCAAAGAACTATAAACTACCATTTT
+
BAB?BF>FGGGGGEGGGFGGGGGGGGGGGGGGGGGGGGGGG>>FGG>:BDGGGGE1=@FFGGGDB>F1C1=0E:BFGGGG=FGGGGGGGG=:0CGGG@;;
@HWI-D00524:51:C587MANXX:4:1101:4802:5293
CCCTATTACTCGATATAACCACATATGGTGTTCCTATATCGATTTACGATATAACCACTTATGGTGTTCCTATATCGAATTACGATATAACCAAATATGG
+
BB@ABGGGGGGGGGGGGGGGGGGGGGGGGGGGGGGGGGGGGGGGGGGGGGGGGGGCGGFFFGDEFGGGGGGGGGGFGGGGGGGGGGGGGGGGGGGEFGFD
@HWI-D00524:51:C587MANXX:4:1101:4895:5389
ATCTTTTTCCCCAAAATTTCTCTCTACCAAATCTTCTTCAAGTTCAAGGATTTTGTGGAAATCTTAGCATCTCCTAGACTAGGTGCTAGCTACAAGGTAA
+
CCCCCGGGGGGGGGGFGGGGGGGGGGGGGGGGGGGFGGGGGGGGGGE>CFGGGGGGGGGGGGGGGEGGGGGGGGGGGGGGGGCGGGGGEGE:DGGEGGGG
@HWI-D00524:51:C587MANXX:4:1101:5092:5389
CTCTTGTGATATGGTCTCACGAATCTTTATCAGTGAGGCGGGTCAACTCTACTCATATTCACAATAAAAAGTAATACTCTTAGCATAAAAAGTAATATTT
+
BBBBCGGGGGGGGGGGGGGGGGGGGGGGGGGGGGGGGGFGGGGGGGFFGGEGGGGGGGGEGGEGGGGGGGGGGGGGGGGGEGGGCEGEGEGGGGGGGGGG
@HWI-D00524:51:C587MANXX:4:1101:5164:5417
AAAGACTCTGCAATTCATTGCTGTTATTGGTCTTGGCCAGGTTATCAGTCTCAAAACTCTAATTTCTAATGAGAAATCTTCTAGCATTCTCTATATTCAA
+
BBB@BGGGGGGEGGGGGGFDGG>F1FGEECGGGGGGGGGGGEF>F><FGGGGGGGGGGEGGGGGGGG>>EDEGGGEE>@1EFC>FGG0C@FGGGCGCCGG
@HWI-D00524:51:C587MANXX:4:1101:5139:5473
CTTGAATCGGATATTTTTAATACCAACTAGTATTTTGTTTTGAGTAGTAACTAATTGCATAATATCCCCAGTTATTTTTATCTCTTTTTTGAACTTCAGA
+
CCCCCFGGGGGGGGGGGGGGGGGGGGGGGGGGGGGGGGGGGGGGGGGGGGGGGGGGGGGGGGGGGGGGGGGGGGGGGGGGGGGGGGGGGGGB@FGGCFGG
@HWI-D00524:51:C587MANXX:4:1101:5392:5277
AGAGCAGTACTAGGATGGGTGACCCCCTGGGAAGTCCTCGTGTTGCACCCCTTTTCGTGTTTTTCTATTTTTATTCCTCGATCGGGACCAGATAAGACAT
+
CCBCCEGGGGGGGGGGGFGGGGGGGGGGGGGGGGGGGGGGGGGGGGGGGFGGG>FGGGGGGGGGGGCGFGGEGGEG>FG/EDG<BDGGGGGGGGGGGGGG
@HWI-D00524:51:C587MANXX:4:1101:5397:5300
ATTAGTAGACGTCGTGGCAATTTCCTGAATGTTGTAATATATGTTAATATATTTATTTTAAATGTTTATGGAATTTTATGATGAAAAGTTAATGCTAAAA
+
CCCBCGGGGGGGGGGGGDGGGGGGGGG>DGGGFGGGGGGGGGGGGGGGGGGGGGFFGGGGGGGGEGGGGGGGGGGGGGGEFFEGGGGGGGGGGGEDFDGG
@HWI-D00524:51:C587MANXX:4:1101:5916:5273
ATTTTATACAATTTTTCCATATCGTTCACCTATACCTATTCTTTTTTTATAAAAAAAATATTTTTTAAAAAGAAAATAAATCTATAATGAATTAGGAAAA
+
CCCCCGGGGGFGGFGGGGGGFGGGGGGGGGGEGGGGGDGGGGGGGCGG>C@:EDGCGDBCGGGGCAFGGGGGGGGEGGB0F;F08;0@0@G00D@FFGGG
@HWI-D00524:51:C587MANXX:4:1101:5935:5492
AAGCTGGCGGGGCTACCTCCATGCCTTTCAATCTTTCTTCGCTTAGAGCGTTGCTTGCCAAATGTCGTGTTTGTTGAGGACCGCGCATGAGAAAGAAACT
+
CCCCCGGGGECGGGFGGGGGBGEEGGGGGG>FGGGGGGGFEGGG/CFF0=<>BFCGGGGDGB>D0DGCFGDGFGGGGGGGEGGDGGDBGGEBGE/CDGGC
@HWI-D00524:51:C587MANXX:4:1101:6061:5307
CATAACCATGAAAGCTGCAGGAGCATTGGTTAATCCGAATGGCATTACCAGAAACTCGTAGTGTCCATAACGAGTATTAAAAGCCGTTTTGGATATGTCA
+
CCCCCGGGGGGGGGGGGFGGGBGFEGGGGGEGGGGGGBGGGGGGGCGGGGGEEGGGGGGGGFGGGGGGGGGDGGFG>FCGGGGGGGBGEGGGGDGGGGGG
@HWI-D00524:51:C587MANXX:4:1101:6241:5420
ATTCTATTTTTGGATTACTTTATGGGCTAAATTTTGCTCAATATTGTTGTAATCTACTATGGACAAACTGAAGTTGTCAATAGAACTTTGGGTACACTTT
+
CCCCCGGGGGGGGGGGGGGGGGGGGGGGFGEGGGGGGGGGGGGGGGGGGGGEGGGGGGGFGCF>FGGFGGCEGFGGGGGEGCGGGGGEGFGGGGGGGGGG
@HWI-D00524:51:C587MANXX:4:1101:6187:5470
AATGTCGTAAAAATCTTTAGCTTAAAATCATAAACTTAAATGCGGAAATAGAAGCGCTGGTCCTCGGGTTGTGTGCACCGACATCACAATTATTAATATC
+
BBCBBFGGGF>GGGGGGGGGGF@1F@FGGFGGGGGGGGGGGGGGGGDGEGGGEGF<CGG/CFGGGD/CBBGGCEFGGGGGGG@GFGFGGGCGG0BGGCGG
@HWI-D00524:51:C587MANXX:4:1101:6704:5478
TATCTAACACAATAGAAACACTATTTATATATGAAAACTCGACGAAAACCAACATTGTCTCGTGAGATTCATCATTTTTGTCGCACGTGTCGGCAACCGT
+
CBBCCGGGGGGEGGGEGGGGEGGGGG>FGGGGGGGGGGGGFGGGCDGGGGGGGGGGEFEGGGGGGGGG1FGGGGGGFGFGFEGGGGCGGGGFGGGGGGGF
@HWI-D00524:51:C587MANXX:4:1101:6532:5490
CTTGGCTCTTGAAGGTAGACAATCTACAAACTTCCAACACCACTCCTGGCTCAAATGGACTCCTTCCTTCAAAATTAGGTCCACCACTAACAAAGTAGAA
+
BCCBCGGGGG@GGGGGGGGGGGGEGGGGGGGGGGGGEGGGGGGGGGGGEEGGGEGGG>1FGGGGGGFGEGGCGGCCGFECGGGGGBGGGGEGEGFGGECG
@HWI-D00524:51:C587MANXX:4:1101:6779:5289
ACTTGAACATACATAACTTCATCATTTTTGCGTAGAGGCATGTTTCAAAGCAAGTTACCCGTAACATAATAATGCCTGATCAGACAAACCACAATACTGG
+
CCCCCGGGGGGGGGGGGGGGGGGGGGGGGGGGGGGBDGDGGGGGGGGGGGGGGGGGGGGGGGGBFFGGGGGGGGGGGGGGGGGGGGGGFGGGGFGGGGDG
@HWI-D00524:51:C587MANXX:4:1101:6804:5354
AGAAAAATAAAAGCTCTAAATTAAAATCTAGACTAATTGGTAACAATACTGATATAAATTCAAATTTGACACTCCCCGGCAACGGCGCCAAAAACTTGTT
+
CCCCCGGGGGGGGGGGGGGGGGGGGGGGGGGGGGGGGGGGGGGDGGGGGGGGGGGGFGGGGGGGGGGGGGGGGGGGGGGGGGGGGGGGGGGGGGGGEGGG
@HWI-D00524:51:C587MANXX:4:1101:7223:5352
AAATGCAGTAAGGTAATGGTCCCCAAATGTAGAAAAGAAACGTAAAAGATATCTCTTTATATCCCCATCAACAGAGAGAATTAGGAACATAAGGAAATTC
+
CCCCCGGGGGGGGGGGGGGGGGGGGGEFGGGGGGGGGGGGGGGGGGGGFGGGGGGGGGGGGGGGGGGGGGGGGGGGGFGGDGGGGGGGGGGGFGGGGGGG
@HWI-D00524:51:C587MANXX:4:1101:7013:5449
ATTTATCTGGGAAGGTTGTAAGGGGTGAGTATTTTGGGAAATACTCAGCAAGTGGGGGCCGTTCGAGTACACAACAACATGCATAACATTTTCTAAATAC
+
CCCCCGGGGGGGGGCCGGGGGGG>CFGGGFG>FGGGDGGGGGGGGGGGGGGEGGGFGGFAGGGGGGF@FGGGGGGGGGGGGGFGGGGGGG>FF@FGGGGG
@HWI-D00524:51:C587MANXX:4:1101:7397:5257
TAATTAAAATCTCGGGCCTTACAATTTCAATATACGTTACTCATATATTTATTTCCTAAAACCATCCACACAATTTCTTTGTGCACTCGGTCATATATTT
+
BB@BCGGGGGGGCGGGGGGGGGGGGGGGGGGGGGGGGGGBGGGGGGGGGCGGG>CFFDCGGGGGGEGGGGFGGGGGEGFG>G>GGGGGGBFGFEGGGGGD
@HWI-D00524:51:C587MANXX:4:1101:7403:5324
AGCTTGACCTAGATTGTATAGTATTGGGTTTAGCTGACTTTGATTGTATAGTTGGTATTGATATGCTAACTAAGTACAGAGCCACCGTGGATTGTTTCCA
+
BBBBBGGGGGGGGEGGGGGGFGGECDFGGGGGGGCDDD@FGGCGGGGEGGGGGCGGGGEFGGG>1FGGF>FCGEGGGG>ECGGGGGGGGGGGGGGEGFCG
@HWI-D00524:51:C587MANXX:4:1101:7321:5391
GGATCACAATTCGCTAATTGGAGCTTACGTACCTACTTAGGAAAGGAGTTTCCCGTTTTCACTAGAGGGTAGTGAAAGATGTCAAAACAGTTGGAGCATA
+
BBBCCGGGGGGGGGGGGGGGGDGGGGGGGGGGGGGGGGGGGGGGGGGGFGGGGGGGFGGGGGGGGGGGGGGGGGGGGGGGGGGGGGGGGGGGGGGGGGGG
@HWI-D00524:51:C587MANXX:4:1101:7441:5392
CAACAAATTTGATTGGTTAATACGAATTGATTTTCTGTTACGATAAATTGATGAAATAATAGCAGGTCCAATAGCTGCTTCAGCGGCTGCAATAGCTATA
+
BBBBBGGGGEGGGFGG10=FGGGGGGGEGF11CF@FGCFGGGGGDGGG>FEGGGEGEGGDGGGGGF@EGGGGGGGE>>GCGG>FACGAGGGGGGG0CFG@
@HWI-D00524:51:C587MANXX:4:1101:7532:5348
ATGAGATAAGAAATCCAGTGTTTCACTAAGATTTCGAATAGCGGTCCCGAATTCAAGTTGATTCTATTTCGCCTCTTCCTCAGAGAAAGACGATCAAACA
+
BCCCCGGGGGCCGEGGGGEGGGGGGGGGGGGGGGGGGGGGGGGGGGGGGGGGGGGCDFGGGGGGGGGGGGGGCGGGEGGGEG0E0;FCFGGGGGGGGGFB
@HWI-D00524:51:C587MANXX:4:1101:7800:5350
ATCTTCTCCTTTGGGGATAGGTTTGATATCCGTAAATTCGGTAAAACGTTGTATACTACAGTATGACGGGCATGAGATGGAGTTAGATTGCACAGTACTT
+
CCCCCGGGGGGGGGGGGGFGGGGGGGGGGGGGGGGGGGGGGGGGGGGGGGGGEGGGGGGGGGGGGFGGDGGGGGGGGGGGGGGGGGEGGGGGGGGGGGGG
@HWI-D00524:51:C587MANXX:4:1101:7925:5363
CCCATACCAACTTGATTTTATTCAGGGGGAGAAAAATTCTCATATTAATGGGGAGTTAACTGGAGCTTAACTGAGAAATTGATTTTGATTTGATTTTGTC
+
CCCCCGGGGGGGGGGGGGGGGGGGGGGGGGGGGGGGFGGGGGGGGGGGGGGGGGGGGGGGGGGGGGEGGGEGGGGGGGFGFGCGGGGGGGGGGGGGG@FE
@HWI-D00524:51:C587MANXX:4:1101:8125:5352
GTATTTCCTTTGGGAAAAGATCTTGTATCAGTGATTTCTGTTAGATCTTCTATACTACAGTAGAATGAGAATGGGATCGAGTTAGATCGTGTGGTAGCGT
+
CCCCCGGGGGGGGGGGGGGGGGGGGGGGGGGGGGGGGGGGGGGGGGGGGGGGGGGGGGGGGFGGGGGGGGGGGGGGGGGGGGGGGGGGGGGGGGEGGGGB
@HWI-D00524:51:C587MANXX:4:1101:8926:5424
AACATCGATGTTTAAGTGAAAAATCCCTGAAATTATTATGATAAAAACCACGGAAAGATGAAAAGATTTCGCTATAATATTTTGTATGCTACAACTTATC
+
CCCCCEGGGGGGGGGGGGGGGGGGEGGGGGGGGGGGGGGGGGGGGGGGGGGGGGGGGGGGGFGGGGGGGGFGGGGGGGGGGGGEGGGGGFGGGGGGGGFG
@HWI-D00524:51:C587MANXX:4:1101:8908:5478
ACAACAATGAAAATACTTGTACTTAAAATACCGTTTTCATGAAGATGCATAAACTTCAATCATGAACATTTTTGTAAGCATTTTCATGATGCATAAACTT
+
BCCBBFGCGGGGGGGGGGGGGGGGGGGGGGGGGGGGGFGDFGGGGGGGGGGGGGGGGGGGGGGG>GGFGGGGGGGGGGGGGGGGGGGGGGGGGCFF00FD
@HWI-D00524:51:C587MANXX:4:1101:9350:5261
GAATTTCTAACATTTCTGACCTCTCAGACATTTCTGATACTTCTGATATTTCTGATATCGGTGTCATTTTCAGCAACTGATCACTTCTCAACTGTGCTAA
+
CCCCCGCFCGGGGGFGGGGGGGGFGGGGGFGGGGGGGGGGGGGGGGGGEGGGGFEGGGGBA<FGGGG>GGEFGGGGGGFGGGFGGGGGCEGGGGGGGGGG
@HWI-D00524:51:C587MANXX:4:1101:9258:5292
AAGGGAAGAGTTAACAGCTACTAGTGTGGTCTGAGATATCGATCTTGAACTACAGGGCCACTTAGTTTATGTCGACCTGATTGTGTTGCCCATGCCATAA
+
CCCCCBGGGGEGGEGGGGGGEGGFGGEGGFEGGGGGGGGGGGGGGGGGGG>GGGGGGGGGGEGGGGGEGGGGGGEGGGF>GGGGGGGGGGGGGGGGGGGG
@HWI-D00524:51:C587MANXX:4:1101:9467:5359
AGGCACATTTTCAGCAATTTCTTCATGCACATCAGCATCAACTTGACTATCAGAAGCAGTTTCAGAAATATTTTCAGATAAATCATTCACAACAGGAACA
+
CCCCCGGGGGGGGGGGGGGGFGGGGGGGGGGGGGGGGGGGGGGGGGGGGGGGGGGCGGFGGGGGGGGGGEGGGGGGGGGGGGGFGGGGGGGGGGGGGGGG
@HWI-D00524:51:C587MANXX:4:1101:9568:5467
ATATTAGTGCACTATTAATAGATTGGATTTACAATATTAAACAATGACAATATAGTGACATATTTAAGTTGTTCGAGTTAAGAGTCGTGTGTGAGAAACT
+
ABBBBGGDGFGGGGGGGGGGGFGGGGGGGGGGGGGGGGGGGGGEGGGGGGGGGGGGGGGGGGEGGGGGEGGGGGGGGGG1FGGG:FGFGGEGGFGGGGGG
@HWI-D00524:51:C587MANXX:4:1101:9728:5500
GGCTCATATTATTGGGGGGACCCTGGGTGCCGGAAAGCTGTGACATCCATTGACATGGTGATGTGAACTACGTGGAACTCCCATGATTTCGGCTCATATT
+
CCCCCGGGGGGGGGGGGGGGGGGGGGGGGGGG@CC>GGGGGGGGGGGGGGGGGGGGGGGGGGGGGGGEGGEGGGGBGEEGGEGEGGEGGGGGGDGGG/CE
@HWI-D00524:51:C587MANXX:4:1101:9946:5357
ATTACAAACGAACCTAAACGACTACGACCTCCCAAATCTAGAAATAATCAAAATCCTAAACTCCCTACTCAGAAGCAAACACCAAGCATCCTCCATCCAA
+
BCCCCGGEGGGGGGGGGGGGGGGGGGGGGEGGGGEGGG>GGFGEFGDGGGGGGGGGGGGGGGGEGGDGGGGGGGGGGGGGGGGGGGGGGGGGGGGGGGGF
@HWI-D00524:51:C587MANXX:4:1101:9906:5365
ATATGCGCGAAACGTGCGAGTCATGCACTCCGCCACTTGTCTTGCATGCATGAAATGTATATATATATGTGTATGTAAGAATCGAAATCTCCTCAGATTT
+
CCCCCCBGGGGGAFFEGGGGEDGGGEGGGGGGFGGGGGGGGGCCGGFGEGGCCFGBFDEGGGGGGGGC>>:FGGGGB:CF0FGGEGGGGGGGCBG@ECEG
@HWI-D00524:51:C587MANXX:4:1101:9905:5403
ATCATGGTCTTGTATCTAGAAGGTGGTCTAATAACACTATCAGACTTTCTAGGAGCTTGTACTTCAACTACTAGTTGTTGGAAATTAGATTCAACTACTA
+
3ABBB@CGGGGGGG@;F@@1EDDEFGFGGGEGGGGGGGGGGEGDDF@DGGGGGED>1FEGGGGGEFGGGGGFG>GGGGFBC0EGGDCFFCGGEGGFGDGG
@HWI-D00524:51:C587MANXX:4:1101:10076:5473
TTTCAGTTTACACCATAATATAATATTGTTGTAAAAGGAAAATTCAAAAGGTATCAAAAATTTTATACATTTTTTATTTTGAGAAACAATTTTCCAAATT
+
CCCCCGGFG@@FGGGFCCEFFGGBCGGEGGGGGGGGCB1FEGGFCFBG>FB@DGGGGGGGGGEGGGGCEEFGGEGGGGDC1E0DGG>GGGGG@G0F>DEG
@HWI-D00524:51:C587MANXX:4:1101:10651:5343
GTTAAAAGATAACGCAGGTGTCCTAAGATGAGCTCAACGAGAACAGAAATCTCGTGTGGAACAGAAGGGTAAAAGCTCGTTTTATTCTAATTTCCAGTAC
+
ABBAAFFGGGGGGGCGGGGGGGGGGGGGGGGGGGGGGFGGGGGGGGGGGGGGGGGEGGGGGGGGG>FGGBGFGGCGGGGGGGDGGGGGGGGGGGEGGGFG
@HWI-D00524:51:C587MANXX:4:1101:10591:5492
GACATTCAAGATGTATTTTTGATTTGGGCGCTCATATGATTTTAATAAAAACATTCATAGGATGTTAGAAATTATACCTTTGTGAATTTAATTCACTTGG
+
CCCCCGGGGGGGGGGGGGGGGGGGGGFGGGGGGGGGGGGGGGFGGGGGGGGGGGGGGGGGGGGGGGGGGEGGGGGGGGGGGGGGGGCGGGGGGCGGGGFG
@HWI-D00524:51:C587MANXX:4:1101:10953:5283
TATCGACTATGACTCAATTTGAATCTTATAAGGCCTTAATATAAATAAATAAATAATTAAAACAGCTATATTGGTTGACTATGAATCAATTTGAACCCTA
+
CCCCCGGGGGGGGGGGGGGGGGGGGGGGGGGFGGGGGGGGGGGGGGGGGGGGGGGGGGGGGGGDGGGGFGGGGGGGGGGGGGGGGGGGGGGGGGGG@GGG
@HWI-D00524:51:C587MANXX:4:1101:10820:5349
AGGAGACCCGGATCAGCTCGGAGCTAATATCTACAACGCCGCCACTTACAACCGCAACGTGGTCAAGAAATTCATGTCCAAGCCAGCGGTCGGGACACCT
+
CCCCCGGGGGGGGFGGGGGGGDGBGEGGGGGGGGGGGGGGGAGGGGFGGGGGGGGDCGGGGGFGGGGGGGFGCGGGGGGGGGFGGGGAGGGAGGDAC.CG
@HWI-D00524:51:C587MANXX:4:1101:11136:5318
CTAATTAATTAAATAAAATCCTAAAACCTTCTTTATCATTAAAATAAATTATTTCTTAGCTTAAATTAAATTTAAGAATATTTTCCTATTAATAATCTTA
+
BBBCBFGGGGGGGGGGGGGGGGGGEGGGGGGGGGGGGGGGGGGGGGGGGGGGGGGGGGGGGGGGGGGGGGEGGGGGGGGGGGGGGGGGGGGFGGGGEGGG
@HWI-D00524:51:C587MANXX:4:1101:11068:5447
GGGATATATTCGACCGAGTGTATCACCTTGGGGAGCTCCAGTTTTATTTGTTCGAAAGAAAGATGGTACGATGCGAATGTGTATCTATTATAGACAATTG
+
CCCBCGGGGGGGGGGGGGGGGGGGGGGGGGGGGFDGGGGGGGGGGGGGGGGGGGFBGGGGGGGGGGFFGGFFGGDFCGGGGGEGGGGEFCGGGGGGGGGG
@HWI-D00524:51:C587MANXX:4:1101:11319:5412
CTGGTAGCTATTTATTGTCATCTGTTCGAGCAAGTCATAAGCTTGCTCCGGAGATTTAGCAAAGATCGTACCACCAGCTGCAGCATCCACTGTTCCTCTT
+
BCCCBEDGGCGCGGFGGGGGGGGGGGGGGGGGGGGGGGEGGGGGGGGGGGGGGAGGGGGGGGGGGGGGGGGGGGGGGGGGFGGGGGGGGGGGGGEGGGGG
@HWI-D00524:51:C587MANXX:4:1101:11455:5432
CACATCTGTTAAAAGATAACGCAGGTGTCCTAAGATGAGCTCAACGAGAACAGAAATCTCGTGTGGAACAGAAGGGTAAAAGCTCGTTTTATTCTGATTT
+
CCCCCGGGGGGGGGGGGGGGGGGGGGGGGGGGGGGGGGGGGGGGGGGGGGGGGGGGGGGGGGGGGGGGGGGGGGGGGGGGGGFGGGGGGGGGGGGGGGGG
@HWI-D00524:51:C587MANXX:4:1101:11993:5251
AAAACGCTCTGGAACGCTCGGAATTGGCGAGTAAAAAGTGAAGCCTCGCGCCTCTATTTATAGACAATGATCGGACGATCCGATCCAACTTCGGACGATC
+
CCCCCGGGGGGGGGGGGGGGGGGGGGGGGGGGGGGGGGGGGGGGGGGGGGGGGGGEGGGGFGGGGGGGGGGGGGGGGGDGGG<>GGGEFGGGGDGDGGGG
@HWI-D00524:51:C587MANXX:4:1101:11853:5323
AAAGATCTCTGAGAGTTGTTTCCTGAATCCGAAAGAGAGTACTTGGGTTCTCCCAATAACTAAAAAGTGTAGCATGCCTGAATCTAACTGGGGTTCGCGG
+
CCCCCGGGGGGGGGGGGGGGGGGGGGGGGGGGGGGGGGFGFGGGGGGGGGGGGGGGGGGGGGGGGGGGGGGGGGGGEGGGGGGGGGGGGGGGGGGGGGGG
@HWI-D00524:51:C587MANXX:4:1101:12089:5341
AGGAGTCGACTGTATATGGGTGGGAATCTCAACCATGACGTACCCTTATGCGGTGGGGAATATAACCACTATACGGCCTCGCCCCCTGGAGGAGTAAAAA
+
BCBCCBGGGGGGGGEGGGGGGG>GGGGGGGGGGGGGFGGGGGGGGGGGGCGGGFGC/<BFFGEGGGE>BFGGDGGGGGGGGGBGGGA0C<C8:F8D@@EG
@HWI-D00524:51:C587MANXX:4:1101:12273:5367
AGAATTGAATATAATTTAGATATGGTGTTTATACTGCCGTAGATATTATAGAATTGAAGTCAGATTTAGAAACGGACTGTTTATGGAATTTTTATGATTT
+
CCCCCGGGGGGGGGGGGGGGGGGGGFGGGGGGGGGGEGGGGGGGGGGGGGGGGGGGGGGGGGGGGGGGGGGGGGGGGGGGGGGGGGGGGGGGGGGGGGGC
@HWI-D00524:51:C587MANXX:4:1101:12515:5346
ATTAATAAAAAATCACCAAACCACACAAAGAAACGTTTTTAAGCAAGAAACCAAACCAAAAACTCCTTAAAAATGAAAAAAAAAAGAAAAATACTAAACA
+
BB@ABGGEGFGGGGGGEGGGGGGGGGFGGGGGGFG1=:FFGGGGGGEGGGGBFGGG@@FGGGGFCF1B>EGGGGG>0::CEGGGG<EEFGGEFG@GGG0C
@HWI-D00524:51:C587MANXX:4:1101:12713:5432
ATTCAAAAAAAATGTCTAATCCTCCTTGATTTTGAGTAGGATCAAGTAATGTTGCTAAACCATGCACAATTGGTATAGTTTCCCAATATTTTTTAAATTT
+
CCCCCGGGGGGGGGGGGGGGGGGGGGGGGGGGEGGGGGCEGGGGGGGGGGGGGGGGGGGGGFGGGGGGBGGGGGGGGGGGGGGGGGGGGGGGGGGGGGGG
@HWI-D00524:51:C587MANXX:4:1101:13071:5327
CGAGAATTATTTGCAGATGAAGAGATGTCAAAGGGGCTTCTTACTGCCCAAACAGATCCTCCTACATCCATATATAAACGCTGGTTTATCAAGAATACAC
+
BCCCBGGGGGGGGGGEGGGGGGCDEGGGGEGGF>GGGGGGGGGGGGGGGGGGGGGEGEGCGGGGGGGGGGGDGGGGFFFGGGGGFFGGGGGF@EFCGGGG
@HWI-D00524:51:C587MANXX:4:1101:13496:5419
AATAAAGTTTTTTTTATAAACAGAAAGTTGGGTTCTCATCTTAAACCTTTCTTGAGGTATTTTCATTTTATGTCATGTTATGTAATTTTTGATTCTTTAA
+
BCCCCGGGGGGGGGGGGGGGGGGGGGGGGGGG=FFGGGGGEGGGGGGGGGGGGGGFGGGGGGGGGGGGGEGGGGECGGGGGEGGGGDGGGD8:CGGGG>:
@HWI-D00524:51:C587MANXX:4:1101:13305:5470
CTTGACGAGAAAAAATATCAGTAATATTCTATTAATATTATAATCTACAATTTCATTCATCATATATATTTTAAAAACAACTGCATATATATTTATAATA
+
CCCCCGGGGGGGGGGGGGGGGGGGGGGGGGGGGGGGGGGGGGGGGGGGGGGGGGGGGGGGGGGGGGGGGGGGGGGGGGGGGGGGGGGGGGGGGGGGGGGG
@HWI-D00524:51:C587MANXX:4:1101:14224:5447
CTAGGACTCAACTTGCCCTTCTTGCCAAATCTCATCACACCCTTGAGAGGTGCTATCTTCAGAAAAACATGATTGCCAACCTCGAACTGCAAAGGTCTGC
+
BCCCCGGCGGGGGGGGFGGGGGGGGGEGFGGGGGGFGGGGGGFGBGGEGGGGGEGGGGGGGGGGGGGGBD>:C1:1FECGGGGGGGGGGGGGEDGGGGEG
@HWI-D00524:51:C587MANXX:4:1101:14406:5327
TGTTAAGTTCTCGATAATCAATGCACATCCTTAGAGTTCCATCTTTCTTTTTGACAAATAATACAGGAGCACCCCATGGCGATGTACTAGGCCGGACGTA
+
BBBBCGGGGGGGGGGGGGGGGGGGGGGGGGGGGGGGGGGGGGGGGGGGGGCFGBEFGGGGGGGGGGGGGGGGGGGGGEGGGGGGGGEGGE>FG@EGGGGG
@HWI-D00524:51:C587MANXX:4:1101:14310:5419
TGAACTCTAATGAGGAGAACTTCATTATTAGAGTGCTAGCAAACAGTTTCACTACTAAGTTTAATCTCGCACAAATTTCATACGCGTGAACTCTAATGAG
+
BBBBCGGGGGGGGGGGGGGGGGGGGGGEGGGGGFGGEGGGGGEGGGGGGGGGCCGGGGGGCGGGGGGGGGGGGGGGGGGGGGGGFGGGGGGGCGD@FGGF
@HWI-D00524:51:C587MANXX:4:1101:14271:5475
GAACAACTCCAAAGATGAATCAAATGCCTGCTACAACTGTGGCAAATCAGGTCACTTTATTGCTGATTGTCCTAAACTCAATAAGGACAGTCAAGGCTCA
+
CCCCCGGGGGGGGGGGGGGGGGGGGGGGGGGGGGGGGGGGGGGGGGGGGGGGGGGGGGGGGGGGGGGGGGGGGGGGGGGGGGGGGGGGEGCFFGGGGGGG
@HWI-D00524:51:C587MANXX:4:1101:14712:5365
CACATACTTTACCTTATTGCATTGATATTTGCATTGAGTTGATTGATGTACTTGTTCTCTTGATATTAGATAACGGGTACTAGACGAATTATCTTGTGAC
+
CCCCCGGGGGGGGGGGGGGGGGGGGGGEGGCGGGFGGGFGFGGGGGGGGGGGGGGGFGGGGGGGGGGGEEGGGGGGGDDGGGGGGGGGGGGGGGGGGC?F
@HWI-D00524:51:C587MANXX:4:1101:14821:5406
TGGATTATTACAATTTGCTGTAATATATAAAAGTCTTTTAGTGAAATTCTATCATCGTGATAGAAGAGGTGATGTAGAATCATTTGAAGTCTCTGAACAT
+
BBBBBCGGGGGGGGGGEFGGGGGGGGCGGGGGGGGGGGGCGGGCFGGGGEFGGGGGGGGGGGGGGGEGEGGGGFGGFG>FFCGGGFCGGEGGGGGGCG@E
@HWI-D00524:51:C587MANXX:4:1101:14973:5467
GATTTCACTATCATCGTCAGTTATATATGCATGTATATTTAATGTTTTCACATAGTTTTTTAAAAATAAACAAGTAATTTATATATTTTATTTTAGAAAC
+
CCCCBGGGGGGGGGGGGGGGGGGGGEGGGGGEGGGGGGGGGGGGGGGGGGGGGGGGEGGGGGGGGGGGGGGGGGGGGGGGGGGGGGGGGGFEEEFFGGGG
@HWI-D00524:51:C587MANXX:4:1101:15046:5445
GAAGCAGAAGCCCTTTTGAAAGAAGCTATTCAGGAACATAGGGACCGGTTTCTACTTCAGGAACAGGCATAAGGAAATTGCTCACTTTTCTCTGAAAATC
+
B?BBBGGGGGGGGGGGGGGGGGGGGGGGGGGGGGGGGGGGGGGGGGGGGGGGGGGGGGGGGGGGGGBGGGGGGGCGEGFGGGGGGGEGGGGGGGGGGGCE
@HWI-D00524:51:C587MANXX:4:1101:15480:5328
AAAGACTGAGCGCTTGTCAGGTGACCACTAAAATTTGAATTATGCATCAGGGATTCAGGATTAAAAATATATCGATAAACCATGTATTAGTTATGCATCA
+
BCCCBGGGGEGGGGGGGGGGGGGGGGGGGGGGGGGGGGGGGGGGGGGGGGEEGGGGGGGGGGGGGGGGDFFFGGGGGGGGGGGGGGGGGGGGGGEGGGGG
@HWI-D00524:51:C587MANXX:4:1101:15258:5336
TGACGAATATCCCAGAAATGTTCCCTCTGCAGATTTAGCATCAAAGGCTTTTAAATGATTTTTGCCATTGTCAAGAATAAAACATCTGCAACCGAATATT
+
CCCCCGGGGGGGGGGGGGGGGGGGGGGGGGGGGGGGGGGGGGGGGGGGGGGGGGGGGGGGGGGGGGGGGGGFGGGGGGGGFGGGGGGGGGGGGGGGGGGG
@HWI-D00524:51:C587MANXX:4:1101:15440:5371
CAAAGTTTAGCTGATGTGAATCTGGCCGGGCATGGTGTTCAAATTATTGATAAGCAAGGGAGAAGGGCTCGTGATGCATGGGAGCACGTGGGAAAGCCGA
+
AA:<@EFDFFGGGGGGGGEGCGGBFED@GGEGGG1FGE<FFDEGGGEGEEFGGGGDCGGB>>GGGBDGGGGGGGGGGGGGGEGGFGGGGEGGGGGGGGGD
@HWI-D00524:51:C587MANXX:4:1101:15307:5446
ATTATTTGGATATCCTACAAAGTAGCACAAAGTGGATCTACTATCCAATATGTCTCCCACTGTCAACTTCACGTAAGCAGGACATCCCCATATTCTCATG
+
ABBCBGGGEGCGEGGGGGGGGGFGG1@FGGGGGGGC>FFGEFFGDGGGGCDFDGC@FFGG1E1=FECD:::FF11=0CC1FGGEGGGEBGGGGG0FGG>>
@HWI-D00524:51:C587MANXX:4:1101:15624:5340
TTAAGTTTTGGGGAGATCGTAGTTGATGCTTGTTTTCGTTGATAAAAATCCAGCTCCACGAGAAGCTGTTATCTGCCGTAAGTGATGGAAGATTTCTGAA
+
CCCCCGGGGGGGGGGGGGGGGGGGGGGGGGGGGGGGGGGGGGGGGGGGGGGGGGGGGGGFDGGGGGGGGGGGGGGGGGGGGGGGGGGFGGGGGGGGGGGG
@HWI-D00524:51:C587MANXX:4:1101:15988:5292
AAGAAATTTAGATGAGGTTTATAATCAAAATGGCCGCTGGAAATTGCCCAACCCAACCAATTTGTCTACACTGTCAGGCTTTATTGTTCCATGGTGCAAC
+
BCBBCGGGGGGGGGGGGFDGGGGG1CFGGGGGGGGDAEGGGGGGG1FGGGGGGGDGFGGGGGGEGGFGGGGC@==F1E>1FFGGGCF0EGGGEGFGFGGG
@HWI-D00524:51:C587MANXX:4:1101:15761:5325
ATGTAATTACCAAGACTGAATCAGAACCTAGTCTCGATCAGAGGTATATGATCAGAGGAGGGCTGAGACAGACCGTATAGATTGGGTACTAATCTGTTTG
+
BCCCCDGGGGGGGGGGGGGGGGGGGGGGGGGGGGGGGGGGGGGGGGGGEGGGGGGGGEGGGGGGGGGGGGFGGGGGGGGGGGGG>GGGGGGGGG0CGGGG
@HWI-D00524:51:C587MANXX:4:1101:15866:5393
AAACGTAATAATGTCAGATTCCTCATCATCACTAATTCCTACCATTAGCATTACCCTAATAACTTGATATTAAAAAATGCAAATCATTTCCGCGACAATC
+
CCCCCDGGGGGGGGGGGGGGGGGGGGGGGGGGGGGGGGGGGGGGGGGGGGGFGGGGGGGGGGGGFGGGGGGGGGGGGGEGGGGGGGGGGGGGGDGGGGGG
@HWI-D00524:51:C587MANXX:4:1101:16246:5275
GTTGTTGTTTTGCCTTCTTGTAAATTGTTAAGAACTTGAGGTGTTCTGATTATTTTTTGTGGCGTGATTGACAGCAAGGAGCTGATATTAATGCCCGTGA
+
BBBCCGGGGGGGGGGGGGGGGGGGGGGGGGGGGGGGGGCGGGGG/EFGGGGGGGGGGGFGB<BCGGGGGFGGGGGGDGGBDFFGGGFGGFGG0FCDBGGG
@HWI-D00524:51:C587MANXX:4:1101:16182:5308
GATGCAGATCAGAGTGGAGGCCCGGGACGTTGACTGTGGACATGGGGTCATATGCATACACCGTTGGAAGGAAGATTTTGGCATGATCATAGGAATGATG
+
CCCCCGGGGGGGGGGGGGGGGGGGGGGGGGGGGGGGGGGGGGGGGGGBFGGGGGGFGGGGGGGGGGGEGGGFGGBG<CGGGGGGGGGGGFGGGGGGGGGG
@HWI-D00524:51:C587MANXX:4:1101:16276:5393
AATTCTTTTGCACATCCAATTGAATCCTCACCGTGCCAAAATATAGAATATATGATAATCGTATCAAGATGTGGTAGAAAAAGAATTGTGTTCGACCTAA
+
BBBCBGGGGGGGGGGGGGGGGGGGGGGGGGGGGGGGGCDGGFEFF:CBFFFDF1EDG@FEDGGBB>FCGGGGGEFG>C=>FFDGF0B@B0EB08=//;FB
@HWI-D00524:51:C587MANXX:4:1101:17178:5323
AGGGCCATGTCCCCAACCCGACTTACCAATCGGTTTGCACCGGATCCACCAACCACGCTGAAGTCGTTCGGGTTCACTTTGACCCGAATGTTTGCCCGTA
+
BB@BBGFEGGGGGGGGGGGGGGGBGGGGFEGGGFFBDCGGGGGGGGFDCGEGGGGGGGGBGGGECGGGGGFGFFEGGGGGGEGGGGGDGE@FGBGCGGGG
@HWI-D00524:51:C587MANXX:4:1101:17224:5388
AAGTGTTCCCAAAGTTCTATTGACAACTTCAGTTTGTCCATCCGTTTGAGGATGACAAGTAGTAGATTACAACAATATTCAGCAAAGTTTAGCCCATAAA
+
CCBCBGGGGGGGGGGGGGGGGGGGGGGGGGGGGGGGGGGGEGGGGEGGGGGGGGGGGGGGGGGGGGGGGGGGFGGGGGCDGDGGGGGGGGGGGGGGGGGG
@HWI-D00524:51:C587MANXX:4:1101:17465:5404
TAGCTATTCAACGACGACTTTGGTTTACTAGAGACATCGACATATTGTTTTAGCTCGTTGGAAACAAAACCCTTTTCCTTAGGATCCTCTCAAATAGAAA
+
@??BBGGGGGGGGGGGDGDGGGEGGGGGGGCGGGGGGGGGDGBGGCGFGGGGGGGG<>FBB>GGGGGGGGGGGGGGGFGGGGEGEGGGGGGGGGGGGGGG
@HWI-D00524:51:C587MANXX:4:1101:17630:5362
ATGATAATTGAATGCCTGCTGAATTACAACTTCAAACAAACCGAGACAAGCATAATTTACTTCATATATAATGGATCATATTGTCAGCTTAATTAATTAG
+
BB@BBGGGGGC>F;DFB1EGC@FDFGGGGGG@:@D1@FGGG09CB>G1:<>FGGFG>FG>GGG@GGG>1FFCC1FCE1E1BDF1CCFCF@GBFFFFGGGF
@HWI-D00524:51:C587MANXX:4:1101:17752:5336
ATAATTTTTCTAAGCAAGTGGCCTATAACATAGCGTAAGCGCCTGATCAGACTAAACCACAGTATACTGGGCGGTAGAGATCAATCACAGCCCTTGGACT
+
CBCCCGGGGGGGGGGGGGGCGBGG1FGGGGEGFG<GGGGGEGGGDFGGGFGGFGGGGGEGGGGFFDGG@FGF/C<EFFFGDGEGGEG>FG0FGE0DCCF0
@HWI-D00524:51:C587MANXX:4:1101:17799:5489
CCATGGACTAAATTTAATTATCTCAAACACATTTGAAATTAATTAAATACTACTTGAATTTATTCAAGTCCCACTAGTTAAATAATTATTTTAATTGAGC
+
CCBCCGGGGGGGGGEGGGGGGGGGGGGGGGGGGGEGGFGGGGGGGGGGGGGGGGGGGGGGGGGGGGEGGEGGGGGGGGGGGGGGGGGEGGGGGGGG0C>@
@HWI-D00524:51:C587MANXX:4:1101:18049:5351
TTAATTATTAAACATAAAATAATTAGTTAATAACTTAAATCTAATTAATTAAATAAAATCCTAAAACCTTCTTTATCATTAAAATAAATTATTTCTTAGC
+
BBBBBE@GGGEGGGGEDFDGGGGGG1FFEGGCEGGGGGCGCGF1F>DGGGGEGGGC@FGGCGGGGGG>F@:F1FCEGFGGGGEEGGGEGGGGGFFGGCEE
@HWI-D00524:51:C587MANXX:4:1101:18136:5450
AACCGTCTTTCTTTCTCACAAACAGTACTGGAGCACCCTAAGGAGAAACAGTCGGTCTGATGTATCCCTTGGCCAGTAAATCTTCCAATTGATCTTTCAA
+
<AAA=GGGGGGGGEGGGGGGGGGGEGGGGGGGFGGGGGBGGGGGGGGGGGGGGGGGF=F>GGGFGGGG>GFECGGGGGGGGGGGGGGCEEGCGEEGGFFG
@HWI-D00524:51:C587MANXX:4:1101:18375:5332
AAGGGGATTCCACTATTTAATTATCTCACTGTTCATCGGTTAACCAATCATTTATTCATGTTATTCCAAACAATTAACCTTAGAATAATAGGGATAGCCG
+
CCCCCGGGGGGGGGGGGGGGGGGGGGGGGGGGFGGGGGGGGGGGGGGGGGGGGGGGGGGGGGGGGGGGGGGGGGGGGGGGGGGGGGGFGGGGGEGGGGGG
@HWI-D00524:51:C587MANXX:4:1101:18750:5281
TCGCCTTCAGCTGTTCCTTTCTGCCACTGCTACTACCGCCACTATCAAATCTTGGAGGGGGTGGAATGGTAGATGCTGGTGGTCTCGGTATCGGAGCAAC
+
?3A=:?CFGGGECFB1CF>GC>FG>GGGCGFEGGGGG<GGGG1FGEG>1FGEDGGEGDD>/=<CG0FBFFFGGG>@GGEGE>:CGDEG.C=GD..CCEGB
@HWI-D00524:51:C587MANXX:4:1101:18811:5368
TGTTCTTCTTGAAATATTGCCTTTGTATGTGAATAATTTTATGTAGTGGCATTAAGTACGTCTTTGATAGCAGGTAGCCGGAACCAAATCCAGAGAGGAT
+
BBCCCGGGGGEEGGGGEGGEE>GCECFGCB@GGG>>FFGGGGGGEG>1DGGGGGCGGEG/=FGGGGGGCGECGBFCCGG/<EGGGGGB@F0=E00;88F0
@HWI-D00524:51:C587MANXX:4:1101:19078:5408
CTTGGAATTGGAATAAGTTCGGCAGCGGATCACGCAATCTTGGTGATCTTCTCTATCTAATGAACGGGGAGTCTGCTTTAAAATCGTCCGCCCTGCACCC
+
CCCCBGGGGGGGGGFGGGGGGGGGGGGFGCGGGGGGGGGGGGGGBGDEGGGEEGGGGGFGGGGGGGGGGFGFGGGGGCCGGGGGGGGGGGGGGGGGGGGG
@HWI-D00524:51:C587MANXX:4:1101:19263:5357
ATATGCAATTTTTATATTTAGGGTTTTTTTAACTATATATAAGTTAGAATACCATGTAAATTTTCAGACAATACATATTTTTTTGAGTTTATCAAACTTT
+
CCCCCGGGGGGGGGGCGGGFGGG@BFGGGG>FFGGGGGEGGGGGGG@>CCCDGFGGGGFC>F>GD1CDGGGG@CGGGD1FGGGGC<:CFGGG0FGGCEGG
@HWI-D00524:51:C587MANXX:4:1101:19470:5493
ATGACATACAAAATACAAAATAATCATTCTTATGATCATGTCCCCAAAATGATACAAAACAATCTTCCTTCCAACGGTGTATGCATATGACCCCCATCCA
+
BCCCBFGGGGGGGGGGGGGGGGGGGGGGGGGGGGGGGGGGGGGGGGGGGGGGGGGGGGGGGGGGG>CFGGGEGGGGG/FGGGGGGGGGGGGGGGGGGGGG
@HWI-D00524:51:C587MANXX:4:1101:19614:5485
CTACGAGAATGGAGATGTTTTCGCCTTCGCAAACCTTTGATTCCAGGTGATGCCGGGATTTAGGTCCCCTTTCACCTGCCAAAGCCCTTGATCGATTTCA
+
BBCBCGGGGGGGGGGGGGGGGGGGGGGGGGGGGGGGGGGGGGGGGGGGGGGGGGGGGDGGGGGGGGGGGGGGGGGGGGGGGGGGGGFGGGFGGGGEGEDC
@HWI-D00524:51:C587MANXX:4:1101:19764:5296
GGACCTTACGTACCTACTGAGGAAAGGAGTTTCCCGTTTTCACTAGAGGGTAGTGAAAGATGTCAAAACAGTGGGAGCAAATATTTATGAAGTAAAAGTC
+
BCCCCGGFGGGGGGGGGGGGGGGGGGGGGFGGGGGGGGGGGGGGGGGGEGGGGGGGGGGGGGGGGGGGGGGGGGGGGGGGGGGGGGGGGGGGGGGGGGGG
@HWI-D00524:51:C587MANXX:4:1101:20229:5277
TCTGACTTTGATTCTACGATGTCTAACATGTCAAGAACATCATATATGACGTGTATTCAATTCTAACAACATCATAATTTCAAAACATGTCAAAACGTAG
+
AABAAGGGGGGGGGGGGGGGGGGGGGGGGGGGG>CEGGGGGGGGGGGFFGGGGGFGF:FGGG>GGGGGGGGGDGGFGGGGGFCBDFGGCG00FGEGDEFC
@HWI-D00524:51:C587MANXX:4:1101:20182:5393
GCTCTATCGCTAATATCTTATCTTGAGACATCGTGCAATGTGCCCGTGGCGATACCACCACTATCAAACACTTCTGTCACAAGATTATTCGTCTAACACC
+
CCCCCGGGGGGGGGGGGGGGGGGGGGGGGGGGGGGGGGGGGGGGGGGGGGGGGDGGGGGGGGGGGGGGGGGGGGGGGGGGGGGGGGGGGGGGGGGGGGGG
@HWI-D00524:51:C587MANXX:4:1101:20171:5454
ATACGATATATAAGGACCGCTACTACAAAGAGTATTACACCCTTGATCGTGAAATATCGATTGCTTGTTGAACCCTGCGAATTGCGTGAAAGTAGGATAC
+
CCCCCGGGDGGGGGGGGGGGGGGGGGGGGGGGGGGGGGGGGGGGGGGGGGGGGGGGGGGGGGGGGGGGGFGGGGGGGGGGGGGGGGGGGEGGGGGGGGGG
@HWI-D00524:51:C587MANXX:4:1101:20338:5391
CTACTGTAATTCTTGTGGAGGTAGACATGCGACTGAACAGTGCCAGGGAGTTACGGGCCGATGTAATATTTGTAGGCAACCAGGTCACTTTGCCAAGGTC
+
BBBBBGGGGGGGGGGGGGEGGBFGGGGGGGGGAADGGGGBGEGGGGGGGGFGEGDGDGDGGGGGGGGGGGGGGGGGGGGFGGGGBGGGGGGGGGGFBGFC
@HWI-D00524:51:C587MANXX:4:1101:1495:5548
AAATAGATTTTTCAAAAGATAAAATTTGTTCAGCATGTCAGTTTGGTAAGCAAGTAAATCTTCATTTAAAAACAAGGGTTGTAAACATTTTCCCGATGCT
+
CC@BBGGGDGGGGGGGGGGGGGGGGGGGGGGGGGGGGDFGGGGGGGGGGGGGGGGGGGGEFGGGGGGGGGGGGGGGGGGGGGGGFGGGEGGECDGGGGGG
@HWI-D00524:51:C587MANXX:4:1101:1415:5676
ATTGATCTGTTTCTCCAGGAACGGGCTCGATGTGGTAGCATCGCCCTTTGTAACGATCAAGGCTGGTAAGCCCATCGGTCCACACAGTTGTCCATGTACC
+
ABB@=FDGGGGGGGGGGC>FBGGGGGGGGEDDF1@FC1CFGGDGGGGGEEFEFFBBGGFCFFDE0C>1F>FGBDGGGG<CGCBCF<0<FDFFGGGCGGCF
@HWI-D00524:51:C587MANXX:4:1101:1617:5570
TTACGGAAATCAAATTCTCGGGTCTTACAAACATTCTGCAGTCTATCATCAACCGGGTCCAAGGCAACCCCTCATCAACATCTTCATCTCCACCAATGAA
+
ABABBGGDGGGGGGGGGGGGGGGGGGGGGGGGGGGGGGGGGGGGGGGGGGGGDGGGFGGGGGGFGGGGGGGGGGGGGGGGGGGGGGGGGGGFGGGBGFFG
@HWI-D00524:51:C587MANXX:4:1101:2173:5501
ATAAAAAATACAACATTCCTTTCGGAAAAAAAGCCTATGTCTTTTTGGATATTTCTCAATGTCGAGCCGGATATGGTGTATCATAAGGGATTTGATTTTT
+
B@BB?GGGGGEGGGGGGGGGGGGGGGGGGGGD/F?FFDCGEGCGDDAGG@GGGG1:<FGG1=:FGA/<9<>9EG@GGE@FGFEG@00;8<DGGGG>0@FG
@HWI-D00524:51:C587MANXX:4:1101:2067:5544
TTTAACTTAGATGTCTTCACCTATAACTTCTTGAAATCCTCTTGTTTTGACATGTTCCAGGAATTTTCTCTTACATGCGCCTCTCTCCCCCCCAATCTGT
+
CCCCCGGGGGEGGGGGGGGGEEGGFEFEGFGGGGGGGGGGEGGGGGGGFCFGGGGGGEGGGGGGGGGGG1EGEGGGGGBGGGGG>FD0?/9EB/:FE8DC
@HWI-D00524:51:C587MANXX:4:1101:2241:5580
AAGATATCAGTATCTTTGGTTTCGTATTCAGGAGTATAATAAGTCAATTTGTACTCTTTAACACCCGCTTTGAATCCAACACTTGCTTTAGTTTCTGTTT
+
CCCCCGGGGGGGGGGGGGGGGGGGGGGGGGGGGGGGGGGGGGGGGGGGGGGGGGGGGGGFCFGGDDDGGGGGGDGGGGGGGGGGGEGGGCGGGGCGGGGG
@HWI-D00524:51:C587MANXX:4:1101:2113:5648
GGCAACCGGCGCACCCACTCCCGTGTCATTGGGCACATTAGGATTTTATGCCGAATTCAATTCCCACGCTACAAATTGGTTATTTGAAACCATAGACAGG
+
CCCCCGGGGGGGGGGGGGGGGGGGGGGGGGGGGGGGGEGEGGGGGGGGGGGGGGGGGGGGGGGG@CFCA/FGGGGGGGGDGGGGGGDFGGGGGGEGGGGB
@HWI-D00524:51:C587MANXX:4:1101:2555:5658
GAGACTCAACAATTGTAACTATGGGAGTTGATGTCAAATCTCTTCCGTCAGCGTGTAGGGGCTGGAACCAATGGGCTACCATGACTCTAACATGTCCTAG
+
CCBCCDGGFFG>CGGGFGGFGGGGGGGGGGGGGC1FFECFGGGGGGGGGGGGGGGGGGGGDGDGGGG>DGBGGGGGGGGGGGGGGGGG=@FFGGGGGGEE
@HWI-D00524:51:C587MANXX:4:1101:2992:5744
AGACAACAATCATAAGTCTCATCAATTGCAAATATCAATGCAATAAATGACGGTATGTGATTTAGGGAGACTCGAGTCAAACCTCACTCGAGTTGTGCAA
+
CCBCCGGGGGGGGGFGGGGGGGGGGEGGGGGGGGGGGGGFGGGGGGGGGGGGFGGGGGGGGGGGGGGGGGGGGGGGGGGGGGGGDGGGGGGGFGGGGGGG
@HWI-D00524:51:C587MANXX:4:1101:3060:5592
TTACTTCCACCATACAGACAATGCAACGTTGCTCCATTAAAGCTCAAGAATTGAGCTTAGTCCCAGCATGTCTCCGTTGTGTGTTCGTATTGTTTTCCAT
+
CCCCCFEGGGGGGGGGGGGFGGGCGGGGGGGGGGGGGGGGGGGGGGGGGGEGGGGGGGGGGEGGGGGGGGGGGGGGGGGGGGGGGGGGGGGGGGGGGGGG
@HWI-D00524:51:C587MANXX:4:1101:3251:5643
ATAGCATTCTCACTGACCTTCTTATATACAAAAGGTTCCTCAGGATTCTTAGTAAAACCAAATTCTTTGATTGTACTATCGAATATGAGGTTCCAACTCC
+
BCBCCGGGGGGGGGGGGGGGGGGGGGGGGGGGGGGGGGGGGGGGGGGGGGGGGGGEGGBGEGGGEGGGGGGGGGGGGGGGGEGGGGG>GGEGFGGGGGGG
@HWI-D00524:51:C587MANXX:4:1101:3649:5665
CCCGAGTACTACAAACAGCACCAGGATGGAGAGGCGCTCGATATGCTATTCCTTGACGCTTTTCGCGTCGAGAGGTTAGCGCACTCCCAAGAGACTTGCG
+
BBCBB=FGGEEGGDGGGGGEGGGGGGGGGGGGGGGGGGGGGFGGGGGFGGGGGGCFGGGGGGGGGGGGGDGDDG<CFGGGGGGGGGGEGGEGGGGGDGGG
@HWI-D00524:51:C587MANXX:4:1101:3610:5691
GCTGGTCCTCGAGTTATGTGCACCGACAGTCCAGCAAGTCACTCAACAAGACCTCCAATATCATAGTTATTTATATCACCTGCATCAAACACACCTAGTG
+
BBBBCGGGCGGGGFBGGGGGGGGGGGGGGGGGGGGGGGGGGGGGGFGGGGGGGGGGGGGG1:EFGGGGGGEGGGGGGGGGGGGGGGGGGGGGGGGGGGGG
@HWI-D00524:51:C587MANXX:4:1101:3803:5607
GTAAATATTTGGACGCCTATAACATGCGTAACCATGCCGTCATCACTATGAATCGGAATAAGTCTTAGCATGTTCACCAAGGGAGTACCATCTTTCCTGA
+
CCCCCGGGGFGGGGGGGGGGFGGGGGGGGGGGGGGGGGGGGGGGGGGGGGGFFGGGGGGGGGGGGGGGGGGGGGGGGGGGGGGGGGGGGGGGGGGGGGGG
@HWI-D00524:51:C587MANXX:4:1101:3875:5674
CCGTTGAAGTATATCTCTCGGACCCATCCACTATTTCAGCATTCGACTGGCTCGGTTCTCAAGGGTGGGAATCTTTTACGCTTTTGGGAGGATAGTTGGG
+
CBBBBGGGGFGGGGEGGEGGG<ABGGGGEGGEGGGGGCFGGGGGGFGGGGGGGG@FF0BGFE@F/:=EGGGBGGGGGCDGGB>FGGGBD=C.<080;C=.
@HWI-D00524:51:C587MANXX:4:1101:4281:5522
ACTCTTCTTCATTATGAAATATCTTACTCTACAAAATTGAGCAGTCCATTGATATAATCTTTACATATGGATTAATCCTCCATAGACAATTCGTAATCGA
+
BCCBBGEDG>FDGGEGGGGGGCCFGGGGGGGGGGDFGG>C@FCFFDEGGGGDGGGGEGF::EFGGGGG>EGGGCCE1FEG1;FG0FDGFGGG=FGGGFEF
@HWI-D00524:51:C587MANXX:4:1101:4382:5579
AGGTTTTTCTTTTTAAAATGGCAGGCAACTAATTTCTGCAATAACAGTCCTCATATTGCAAGACGTTCCATAGAATAGAGTATCAGAATCTGTATTGATG
+
CCCCCGGGGGGGGCGGGGGGGGGGGGGGGGGGGEGGGGGGGGGC>FCGGGGGGGGGGEGGEGEGDBGGGCCG>EFGGGFG>FEGGGGGGGCGGEG>FGGG
@HWI-D00524:51:C587MANXX:4:1101:4457:5717
TTATTTATTTGTAAGGTATTTTCACTTATAGATAGTTAATTAATTGGAGAGAATAAATTATTAGGCCGCCATGTTTTCACCTGGCTCCCTTCATATTCCC
+
BBBCBEFFGGGGCGEGGGGGGGGEGGGGGGGGGGGGF=EGGGGGGG>DEGGGGGGFCGGGGGEG>CFGGGGGGGGGG1FDDFCDGGGGGFGDGGEFG>CG
@HWI-D00524:51:C587MANXX:4:1101:4512:5739
GTTTAATGTATGCTTCAGTTTGGTTTAACTTCAAGTATTTTTAATCATTTCATAACCGTTCTTGATTATGTCCTGATTTGTTACAGCTTTGGACCATTAG
+
CCCCCGGGGGGGGEGGGGGGGGGBGGGGGGGGGGGGGGGGGGGGGGGGGGGGGGGGGGGGGGGGGGGGGGGGGGGGGGGEGGGGGGGGGGGEFEGGGGGE
@HWI-D00524:51:C587MANXX:4:1101:4859:5642
ATACTTCGTAAATGATTTGATATTGGTTGAATAATTTGACTTGTTTTGTTTTCTCAAAAGCATAACTTATGCTCTATTATGGTAACTATGATTGTTGAGC
+
BBBBCGGGGGGGGGFGC>GCG>FFGGGGGGGGFGGG@DGGGGGGGGGGGGGGGGGGGEGGGGGGEGGCCGGGGGGGGGGGG>@DFDGFEG@F>FE0CCG>
@HWI-D00524:51:C587MANXX:4:1101:5168:5525
ATTCGGGATCATAATTCGCTAATTGGACCTTGCGTACCTACTGAGGAAAGCAGTTTCCCATTTTCACTAAAGGGCAGTGAAAGATGTCAAAACAGTGGGA
+
BCCCBEGFGGEFGEGGGGGGGGGGGGGGGGGGGGGGGGGGGEGEGGFEGGGGGGGGGGDGGGGGGGGGGGGGEGGGGGGC>FGEGGCFGGGGGGGGGGGG
@HWI-D00524:51:C587MANXX:4:1101:5150:5730
TACATCGATCCTCAATCTCAATGTCATGTATGCCACATCAAATCATCAAATAGGCACATAGACACGTATTCCAATCCAATCATATATCATATAATACAGA
+
BCCCCGGGG1/EFGGGEGGGGEFB=<F1ECGCGGGG1FGGECGCEGEGGGGGGGGCGGGGCFGGGB@>DGEGGGGBF@1@1:BGFFGGGGGGEEGGGG@F
@HWI-D00524:51:C587MANXX:4:1101:5879:5579
CTGGTTCGCCCCAACATTCCCCACTTGTCCGACTGTTGCTGAGCAGTTTTTGGATATCAAACGGACCTCCCCAGAAGGTAATTTTAATGTGGCCGATTTC
+
CCCCCGEGGGGGGGGGGGGFGGGGGGGGGGGGGGGGGGGGDGGGCEB@EFGGGGGCGGGGGGGGGGGGGGGGGGDGGGGGGGGGGGGEGGGEGGGGGGBG
@HWI-D00524:51:C587MANXX:4:1101:6154:5597
GTGCAATTCTCAACTCATAATCATCATAATATCTATGACAAGATCACACAATCTGCATAATCTCATGCCAATATATGCTGGAAAATCGTAACAATTGCGC
+
BBBBBGGFGFGGGGGGGGGDFGGGEGGGGGGGFGGGGGGGF1FGGEGGGGGGGCFGGGGGGGGCGGCCGCEGGGEGB>GGGECGG0FGGEGDG0FD@GGE
@HWI-D00524:51:C587MANXX:4:1101:6028:5599
AGGTAGTCAGATTACATGGAGTGCCGAAGTCTATCGTATCAGATCGGGATCCACGATTCACTTCTCACTTTTGGCACAGTTTACAGCAGGCCTTAGGTAC
+
CBCCCGGGGGGGGGGGGGGGGGGFGGGFGGGGGGGGGGGGGGGGGGFGGGGGGFF>GGGGGGGGGGGGGGGGGGGGGGGCFGGGGGGGGEGGGGEGGGGG
@HWI-D00524:51:C587MANXX:4:1101:6028:5649
AAATATGTAATCAACTAATATATCATCTTTCATATCAGACAGTGTCTTAAAGAATATTTTAATCTCAAATACTATGATTGTTATTATACCGTTGATTATT
+
CCCCCGGGGGGGGGGGGGGGGGGEGGGGGGGFGGGFGGGGGFGGGGGGGGGGGGGGGFGGGGGGGGGGGGGGGGGGGEGGGGGGGGGGCCGFGGGGGGGF
@HWI-D00524:51:C587MANXX:4:1101:6019:5675
AATCCCAATGTGCCTCATGACACGCGATCAAGTGCGTCGATGGCCGACACGGGCGGCAAAAATGACGAATCCCACGAGACTATGCTGGTGTTCATCGAGT
+
BBBBBFGGGGGGGGGGGGGGGGGGGGGGGGGGGGGGGGGGGGGGGGGGGGGGGGGGGGGGFGGGGGGGGGGGGGGGGGDGGGGGGGGGGGGGGGGGGGGD
@HWI-D00524:51:C587MANXX:4:1101:6272:5721
TCTTTGTTTTGAATCATTACATCATAGAACATGTGCATCAGTTGGACTTTTGTGTTGTTTCTATGTTAGTAACAGAATTTTTTTTCCCATTTCCTTGTAA
+
CCCCBGBGEGGFGGGCGGGGGGGGGGGGGGGGGGGGFGG=CCFGFGGGGEGGGGGFFD>DGGEFGGGGGGFGGGGDGGGGGGGGG0CFFGGG0BGE0EB0
@HWI-D00524:51:C587MANXX:4:1101:6533:5551
GGCTACAATTTTAGTTTACCACTTTTTCTAATTCGGAAGGGAAGAGGCGTTTCTGAAGCGATCTTTAACGTGGCAGTGCGCAGAGTGGCGCCCGAGCGGT
+
BCCCCEGGEGE@FG>1;CEGEGGGGGGGGGGE>CB>FGGC<=EGBGEB<FGGGG>FGEGDFGG0>FCFGGGGG@DGFGEGDGG>>0FEGGBGGG<.DGGD
@HWI-D00524:51:C587MANXX:4:1101:6543:5743
ACCACATGGGTAGATATCTATATGAATCCAAATCTGCCGAATCACTCATGGTATGATCTTCTACATCCTAGGTCTTCCCGTTCCGTCATCTGGCTTATGT
+
CCCCCFGGGGCGGGGGGGGGGGGGGGGGGGGGGGGGFGGGGGGGGFEGGGGGGGGGGGGGGGGGGGGFGGEGGGGGGGGGGGGGFGGDGGGGGGFEGGGG
@HWI-D00524:51:C587MANXX:4:1101:6883:5529
ACAGCAGGCCAGATTATTTGCTTTGACCGAGGAGCAGGCTCAGGAAGCACCAGATGAGTGATATTGCAGGTAACGATTCGTGATATAGTTATCCTGCTTT
+
CCCCCGGGGGGGGGGGGGGGGGGGGGGGGFGGGGGGGGGGGGGGGGGFGGGGGGGGGGGGGGGGGGGGGGGGGGGGGGGGGGGGGGGGGGGGGGGGGGGG
@HWI-D00524:51:C587MANXX:4:1101:6924:5654
ATGAGGGACACAGTGATTCAATTGGAAAAACTTAGTAGTGAAAATATTTGCTCGCACTCTAATAATGATGTTCTCCTCATTAGAGTTCAAACGTATGAAA
+
ABB@?;FGGGGGG>FGGGGEDG>FGGGGFFGGGGGGGCFGGEGCGEGGGGCCGBGDGGGGGGGGGGGGGGGGGFGGGGGGGGGGCFFB0CGCGBFGGGGE
@HWI-D00524:51:C587MANXX:4:1101:7186:5502
ATATAGATCCTAGCTGAGGCAGTGATAGCAGCAGCAAGCTGGACAGCAGAGTTCTTCGGTGGATTCCAAAACCCTGGACCAGTCTCGGTATTGCTATGGT
+
CCCCCGGGGGGGGGGGGGGGGGGGGGGGGGGGGGGGGGGGGGGGGGGGGGGDGGGGGGGGGGGGGGGGGGGGGGGGGGGGGGGGGGGGGFGGGGEGGGGG
@HWI-D00524:51:C587MANXX:4:1101:7041:5578
AATTCAAGTTGATTCTATTTCGCCTCTTCCTCAGAGAAAGACGATCAAACAATTCCCAATCATGGTCCTTGCGGATGGGATCATCCATATAATATACAAA
+
CCCCCGGGGGGGGGGGGGGGGGGGGGGGGGGGGGGGGGGGFGGGGGGGGGGGGGGGGGGFGGGGEGGGGGGGGGGGGGGGCGGGGGGGGGGGGGGGGGGG
@HWI-D00524:51:C587MANXX:4:1101:7077:5626
AAAACAGGCACCGCACAAGGTGACATGGACTCACGCACATAACCTTTATCTAATAACTCACTTACCTGCCTTTGTAGCTCCTTAGTCTCCTCCGGATTGC
+
CCCCCGGGGGGGGGGGGGGGGGGGGGGGEGGGGGGGGGGGGGGGGGGGGGGGGGGGGGGEGGGGGGGGGGGGGGGGGGGFGGGGGGGGGFGGGGCGGFGG
@HWI-D00524:51:C587MANXX:4:1101:7018:5731
CAAATTTATGATATTTTAAATGTTTATGCATCATGTTACGATTTTTACGCAATTAAGATAAATACGGTGCATGCTTGGTTTAAAAGAAATGTTACGTTTA
+
CCCCCGGFGGGGGGGGGGGGGGGGGGGGGGGGGGGGGGGGGGGGGGGGGGGGGGGGGGGGFFGGGGGGGGGGECGGGGGGGGGGGGGGGGGGGGGGGGGG
@HWI-D00524:51:C587MANXX:4:1101:7738:5613
ATTAGAAACCATTTCAGTACTTTACACAATGCATAAATGAAAAACAGTAGATCTTCTTTGCTATTTAACCAGTAGCGTTACATGTAGTGCTTGTCTTCTA
+
CCCCCFGGGGGGGGGGGGEGGEGGGGGGGGGGGGGGGEGGGGGEGGG:EFCGGGGGGEGGGGGGGGGEGGGGGGGFG<BFGGGGGGGGGGGGGGGFGGG@
@HWI-D00524:51:C587MANXX:4:1101:7722:5621
GATTGCATACGAAGCTAGAAAACAGTTCCCCAACGAGAAGATTTGGATCACTAACGAAATTATTCACAACCCCACTGTTAATCAGGTTTCTTTTCCTTCA
+
CBCCCGGGGGGGGGGGGGGGGGGGGGGGGGGGGGFGGGGG<1FGGGGGGGGGGFGGGGGGGGGGGGGGGGGGGGGGGGGGGGGGGGGGGGGGGGGGGGGG
@HWI-D00524:51:C587MANXX:4:1101:7732:5707
AATAAATAAATCATCTCAGATTACGGTAATCAAATTCTTGGGCATTACACGGTACGAGGCTGAGAAAAATCTTCGATAAAATTCAGTTCTGAATATTTCC
+
CBCCCGGGGGGGGGGGGGEGGGGG=CFDFGGDGGEB1EDGE0:FGGGGGGGBGGGBGCEGGGBGCEDGBF>C:D0>DFFGF>@FF00=FCCG@D0F0FGG
@HWI-D00524:51:C587MANXX:4:1101:7503:5712
GAAAGACCTAAAAAAATGAAATAGAAAAAGATACATTGGCTCCAAAAAATATGTTATAAAACATATGTTATGGAACTTGATCATTTGTTAATGAGATTCG
+
CCCCCGGGGGGGCGGGGGGCGGGGGGGGGGEGGGED@GG>BFGGGGGDDGG@FGGGGGGGGGE>GGGGCGGGGGG@1=FGGGGGE>FFFGCFCGGGFDGG
@HWI-D00524:51:C587MANXX:4:1101:7787:5563
AAGGATTCATTCATATTTAATTTAGTTAATTAACTAGTAAAATACATAAAATTATTGATTGATCAAACATACACGTACTTTATTAAACTATTAAGAAAGA
+
BBBCAFGGGGGGGGGGGGGGGGGGGGGGGGGGGGGGGGGGGGGGGGGGGGGGGGGGGGGGGGGGGGGFGGGGGGFGGGGGGGGGGGGGGGGGGGFEGGGG
@HWI-D00524:51:C587MANXX:4:1101:8604:5644
GTCTATTGAAATGTACGTAGTTACTAGGTATCTAAGCCAGGAATTTGCATATTTTTCGTCTCGAACCCGATGTCTCGTCTCATACTCGATAACTTGGTGT
+
CBCCCGGGFGGGGGGGGGGGGGGGGGGGGGGGGGGGFGGGGGGGGGGGGGGGGGGGGGGGGGGGGGGGGGGGGGGGGGGGGGGGGGGGGGGGGGGGGGGG
@HWI-D00524:51:C587MANXX:4:1101:8698:5649
AAGAAATGGGAGTTAGCACTCGATTTCGTTGGCGCTATCCAATCGAATAAAATTCAATTGTTTACTTATTTCAAGGAGTGAATTTACAAGCTCAATCAAG
+
CCCCCGEGGGGGGGGGGGGGGGGGGGGGGGGGGGGGGGGGGGGGGGGGGGGGGGGGGGGGGGGGGGGGGGGGGGGGGGFGGGGGGGGGGGGGGGGGGGGG
@HWI-D00524:51:C587MANXX:4:1101:8972:5588
ATTTGAGTTGGAGACAGATTTTTATGTAATCTCAAAAACTAAAAATGTATGTCTCTAAAGGGAATTTGGATATAGGATGTGATAAACCTCTACCAAGAGA
+
CCCBCGFGFGEF1FGGGECFGGGGGGGGGGGGGGGGGGGGGGGC>FGGGGGGGGGGGGEEEGFGGGGGG:@GGGFEGGGGGGGGGGEGGGGGGGGGGGGG
@HWI-D00524:51:C587MANXX:4:1101:9207:5572
AATTGGTATACTAATTCCTCATCTGCAAATCAGCCCTTCCCTAACGTAGGTTATTTTCTCAACGAATAAGAACGAATAAGTAATAGTAGGAGTGAAATCT
+
CCCCCGGGGGGGGEGGGGGGGGGGGGGGGGGGGGGGFGGGBDGGGGEGGBFGGGFFGGGGCDGGEGGGGECCGGBGGEGGFGFGGGGGGGGBDEEGGGFG
@HWI-D00524:51:C587MANXX:4:1101:9331:5540
AGTGATATTGATCCAGAAGAAGCTAAACAAACTCGTGAACTAGCAGAAGCTAATTTTAGAAAAGCTGAAGGAAAGAGACAAATAATTGAGGCAAATCTAG
+
CCCCCGGGGGGGGGGGGGGGGGGGGGGGGGGGGGGGGGGGGGGGGGGGGGGGGGGGGGGEGGGGFGGGGGGGGGGGGGGGGGGGGGGGGGGGGGGGGGGG
@HWI-D00524:51:C587MANXX:4:1101:9481:5715
ACTGAATTGCATTGATATACCTTGTACCTGTGGGGTCTATGTATACTGTAGTATTGAGTTTTGTTGTAATCTTTTGGAGGAAAAGATTGTTATCAGTGAA
+
BBBBAEGGGGGGGGGGGGGGGGGGGGGGEFFFBGGCFEGGGCGGGGGG1FFFGGGGGGCDFGGGGBFDGCGGCGGGGGGGFGCFGB:FFCGEGCGGGGGG
@HWI-D00524:51:C587MANXX:4:1101:9667:5571
GGTAAATTTAAAATGCTGGGGGATGAAAATCAGGCAATGTCTACAATACCTGGATTTAATCAGATGCAATTTGAAGGGTTTTGTAGGTTCATTGATCAGG
+
CCCCCGGGGGGGGGGGGGGGGGGGGGGGGGGGGGGGGGGGGGGGGGGGGEGGGGGGGGGGGGGGGGGGGGGGGGGGGGEFGGBGGGF>FGGGGGGGGGGG
@HWI-D00524:51:C587MANXX:4:1101:9654:5609
ACGAAGTTTGTGAATAAGTGATTGTCTGATAATGAGCCAGGAATACCCGTCTTTCTGCTAAACAGGATGTATTGAACTCATAATTCAATAGATACTTTTT
+
CCCBCGFGGGGGGGGGGGGGGGGGGGGGGGGGGGGGGGGGGFGGGGGGGGGGGGGGGGGGGGGGGGFGGGGGGGGGGGGGGGGGGGGGGGEGGGGGGGGG
@HWI-D00524:51:C587MANXX:4:1101:9906:5504
ATAATTTAAAAATAGTGTGTAAATTTCGTTATACATATAAATTTCTCATTGTAACAAACGCGATTAAATCAAATAAATGCAGAATGAATCTAACTTTGAT
+
BBBCCGGGGGGGBGGGGGGGGGGGGGGGGGGGGGGGGGGGGGGGGGFGGGGGGGGGGGGGGGGDGGGGGGGGGEGGGGGCGGGGGGGGGGGGGGGGGGGG
@HWI-D00524:51:C587MANXX:4:1101:9769:5690
ACAAGGGCTGTAAATCTTCATCCCGATGCTTAGAACTATTGCACATGGATCTCTTCGGTCCAATACCAGTCATGAGCTTAGGGGGAATGAAATACACCTT
+
CCCCCGGGFGGGGGGGGGGGGGGGGGGGGFGGGGGGGGGGGGGGGGGGGGGGGGGGGGGGGGGGGGGGGGGGGGGGGGGGGGGBGGGGGGGGGGGGGGGG
@HWI-D00524:51:C587MANXX:4:1101:10038:5602
GATAGCCACTAAAATTCTTGCGTTTTCCTAAATTAATTGACCAAATCCAGCATAGTCAAAACTTATCAATAATTAACTGGACACGATAGCATTCCATACT
+
CBCCCEGGGGGGGGGGGGGGGG>FDGGGGGGGGCFFGGCFGGGGGGGGGGGGGCFGGGEGGGG1FGGGGGGGGEGGGGGCGEGGEEGGGGGGGGGGGGGG
@HWI-D00524:51:C587MANXX:4:1101:10334:5584
ATTGGATAGATTGGCAAATTGTTGGTAGTTAAAAATTCCCGGTTATGTGGATGGGTATGAAATAAGACCGATGTTCCATCCACGACTAACATTATAAAAT
+
CCCBCGGGGGGGGGGEGGGGGGGGGGG>FGGGGGGGGGGCGGGGGGGGGGFFGGGGGGG<DFGGGCGGGBGGGGGECFG@BFGGGGGGGECGGGGGGGC>
@HWI-D00524:51:C587MANXX:4:1101:10497:5747
AAAAACGTCAATCATTTGCATATCCTAACTTAGCAAAATTGCTAAAACTAACAACCTCTCAAAAACCACTCAAAATCATAATAAAAGTCGTAAAAATATC
+
CCCCCGGGGFGGGGGGGGGGGGGGGGGGGGGGGGGGGGGGGGGGGGGGGGGGGGGGGGGGGGGGGGGGGGGGGGGGGGGGGGGGGGGCGGGGGGGGGGGG
@HWI-D00524:51:C587MANXX:4:1101:10789:5618
GTACTATTATGTTATAATAACAACAAACACAAAGTATAGCAAATATTATTGAATATATAGTCATGTCTCGTATAAATTAAATCCTAGAGTTTATGTCGAT
+
CCCCCGFGGGGGGFFGGGGGGGGGGGGGGGGGGGGGEGGGGGGGGGGGGGGGGGGGGGGGGGGGGGGGGGGGGGGGGGGGGGGGGGGGGGGGGGGGGGGG
@HWI-D00524:51:C587MANXX:4:1101:10751:5641
ACTGGATTCTGCTGCTTGAAAATCAGCACTCTCTTAGCTCAAATATTTCAAGTGACAACTCAAGATTTTGGTAAACCAATTCAGGTGTTTGAGGGTGATA
+
B3ABBG@GGGGGG>FF1CGGGFFGGGGEGG>DFD>@GGB>FGGGFGCBFC::FGGFC:EBDGGGGGG@FGCFG>1B:FGEGCFFGGGE80;FEGGGDGGC
@HWI-D00524:51:C587MANXX:4:1101:10790:5669
CGTAATAAAACTTACGTCCTGTTGTAGTTGCCGTCGCTAGAAACTCAGTGCTGTACTCGGATTCAAAATATAGCAGACGGATTTTGCGTAAAACAAAGTT
+
CBCCCGGGGGGGGGGGGGCGGGGGGGGGGEGGGGGGGGGGGGGGGGGGGGGGGGGGGGGGGGGGGGGGGGGGGGGGGGGGGGGGGGGGGGGGGGGGGGGG
@HWI-D00524:51:C587MANXX:4:1101:11090:5532
GCAGTACTTCGTCTGAACAGAGAGATGTATCAGAAACCCAGTTAGAAGAAAAGATGAAAGAATTTGAGTTATTACAGCCGCCGGTTCTGAGTGGTACCGA
+
CCCCCGGGGGGGGGGGGGGGGGGGGGGGGGGGGGGGGGGGG>FGGGGGGGGGGGGGGGGGGGGGGGGG@FGGGGGGGGGGGGGGGGGGGGGGGGGGGGGG
@HWI-D00524:51:C587MANXX:4:1101:11174:5597
ACACATTTTATAGTTTGTCATAAAACCGATGATGCTTCAAACATTGCGGATTTGTTCTTTAGAGAAGTCGTTAGGTTGCATGGCATGACTAGGACTACTG
+
CCCCCGGCEGGGGGGGGGGGGGGGGGGGGGGFGGGGGGGGGGGGGGGGGGGGGGGGGGGGGGDGGGGGGGGGGGGGGEGCBFGGGFFGGGED>FGGG0CF
@HWI-D00524:51:C587MANXX:4:1101:11451:5661
CACAAGTTTTTGCCAAAATTAAAATTAGATAAAACAATAATTAATATCAAAATATTTGTAGTAAAAAATAAATACTCTAACAAATACAATACTAATTTGA
+
BBCCBDGGGGGGGGGGGEGGEECCFGGGFGGGGGGGGGEGDGGGGGGGGGGGGFFGGGGFF1BFGGCEDFFGGGGG1F>GDG>FGGGGGGGGGGECDGGG
@HWI-D00524:51:C587MANXX:4:1101:11686:5543
GGCTAACACGGTGATGATGCGCGTAAACATGAATGTGGTGCTTGCAGATCGGTTGTAGATGGAGCTTTCAAATGGTTCAAAGATAACATCTGATTCTTCA
+
B==BAFGGGGGFFBG@@E1EGGABBFFGGGGGGGF@F>FBGGEGGGGCGGGGGGGGGCCG>EGGGFDGGGGFGGGGECDFEGGGGGGGGGG>FGGGGGGG
@HWI-D00524:51:C587MANXX:4:1101:11704:5615
AAAGGAGAAATCTTCAAAAACACTCTGTCTCCCTGTTCAAATACTAACGGTCTACGTCTGATGTTCCCATACTTGTCTTGTCTATCTTATGCCGTCTTCG
+
CCCCCGGGGGGGGGGGGGGGGGGDGGGGGEGGGGGGEGGGGGGGGGGGGGGGGGGEGGGGGGGGGGGGGGGGGGGGGGGEGGGGGGGGGGCGGGGGEGGG
@HWI-D00524:51:C587MANXX:4:1101:11759:5557
GTATTGATGTCCTTGCTTGTTGAGAAAATGTTGATATCAGAGATTTCTGTATATTTTGTACACTACAATAAGATGAGAAAGAGATAGAGATAGATTATGA
+
CCCCCGGGGGGGGGGGGGGGGGGGGGGGGGGGGGGGGGGGGGGGGGGGGGGGGGGGGEGGGGGGGGGGGGGGGGGGGGGGGGGGGGGGGGGGGGEGGGGG
@HWI-D00524:51:C587MANXX:4:1101:11871:5745
AACATTTATCAAATAGCATGTATCATAATCTGAGAACCATGAATCGATATAAAACTGTAAATCAAACTCTTAAACTCTTAATATTTGACTCGACTCTTAT
+
CCCCCGGGGGGGGGGGGGGGGGGGDFGGFG>GGGEGGGGGGGFCGGGGGGGGGFCGGGGGGGEEGGCEGGGGGGGGGGGGGGGGGGGGG0FEFGBGCGGG
@HWI-D00524:51:C587MANXX:4:1101:12242:5551
ATAAGACATAAGGCTATAACTTTCTTATTTTGAGTTTTGTTCAAATCATTGTGGAAGGTAAGCCAAAAGTGTCCCGAAGTGTGTTGTGTGTTTCGACGTT
+
BBBBCFGGGGGGGGGGGEGGGGGGFGG1DGGEGGGEGGGFFGGGGE@DFEGFGGGGGGGGGEGGGGGGGEGGGGGGG>AFGGGGGEGDGGEGGFGEGDGG
@HWI-D00524:51:C587MANXX:4:1101:12018:5710
ATCTTGTTCAGCTCTCTATAATCTATACACATCATCATACTTCCGTCCTTCTTCTTTACAAATAGGACAGGAGCTCCCCACGGAGATGCGCTAGGTCGGA
+
CCCCCGGGGGGGGGGGGGGGGGGGGGGGGGGGGGGGGGGFGGGGGGGGGGGGGGGGGGGGGGGGGGGGGGGGGGGGGGGGGGGGGGGGGGGGGGGGGGGG
@HWI-D00524:51:C587MANXX:4:1101:12401:5596
CCCGTGCAGACAGTCATAACAACCTGGATTGTTTCACCTTGCCCGTGCAGGCACTGCCTGCACGGGTAATGAACTGCCAGGATTACTCATGTTGGCCCGG
+
BBBBCGGGGGGGGFGGGGGGGGGGGGGGGGGGFGGGGGGGGGGGGGGGGGGGGGGGGGGGGGGGFGGBEGGGGGGGGGGG@GGGGGGGGGGGGGGGGGG@
@HWI-D00524:51:C587MANXX:4:1101:12391:5612
AATTCTCCGAATATCCAATACAGTCTTTCAAATATTCGATTCAATCAATCAGACGCTGCAATTATATCAATATATCCTAGATATAATAATCCTAAATCAA
+
CCCCCGGGGGGGGGGGGGGGGGGGGFGGGGGGGGEGGGGGGGGGGGGGGGGGGGGGGGGGGGGGGGGGGGGGGGGG>GGGGGGGGGGGGEGGGGGGGGGG
@HWI-D00524:51:C587MANXX:4:1101:12275:5741
TAATTTGTGAGACCGTCTCACGGATATTAATCTGTGAGACGAGTCAACCCTACTCATATTCACAATAAAAAATAATATTCTTAGCATAAAAAATAATACT
+
BBBBCGEFGGGGGGG<F@GGGGBDGGGGGFGGGGGG1CFG/E/=:<F:FFGGG>GGGGGGGGGGGGGFGCEGGGGGGG>@FGEGCGD:FGGECGGGGGGE
@HWI-D00524:51:C587MANXX:4:1101:12542:5622
CTATTTATAATTTTTTAGAAGTGTCTAATGAACTTGAACTTTTGTGAAAAAAGTGTCCCAAAATGAAATTGAGTTAATAACCCATAAAGTATAAATTGAT
+
CCCCCGGGGEGGGGFGGGGGGGGGGGGGGGGGGGGGGGGGGGGGGGGGGGGDGEGGGGGGGGGGGGGGGGGGGGGGGGGGGGGGGGGGGGGGGGGGGGGG
@HWI-D00524:51:C587MANXX:4:1101:12893:5511
ATAGACACGTTTCTTACATAAGAAAACTCGACGAAAAAAACTTTGTCTCGTGACATGCGTCATTTTTGTCGCCCGTGTCGGCACACGGCGCACCCGCTCG
+
BBBBBFGGGEFGGGGGGGGGGGGGGGGGGGFGGGGGGGGGGGGFGGGGGGGGGGGGGGGGGGGGGFGGGGFGGGGGGGGGGGGGGGAGGFGGGGGGGGGG
@HWI-D00524:51:C587MANXX:4:1101:12910:5532
ATTCAGTTTTAAATATCTTCCACGTAATCACCGTACTACGCTGTTCTAAGGCTTCCTTGATTACGAGCCACCAACTCTTTGCAATTTCGTGTAACTGGTG
+
CCCCCGEGGGGGGGGGGGGGGGGGGGGGGGGGGGGGGGGGGGGGGGGGGGGGGGGGGGGGGEGGGGGGGGGGGEGGGGGGGGGGEGGGBGEGGGGGGEGG
@HWI-D00524:51:C587MANXX:4:1101:12821:5602
TGCTTTCCAAGTCCGTAAAACCATTCATACCTGTGCTCTTAAATTTTTGACCTCCTGACTTAGATTATCATTGTAACTCTTCATGTCATCTGAAGTTGCT
+
BBCCCDGGGGGF>F/==FGGGGGGGGGGGGGGG>FG1FGGGEG>FGGF<GFGGGGGC1FGGGGGGGGEGG>EFFGEGGGGGGGGGGGG@G>=:EGGCGGG
@HWI-D00524:51:C587MANXX:4:1101:13105:5605
TTTTTTGATTTTAGAGAATTAGAGAATAAATCTAAACTAAAACTGAACTAAATCAAGCGAAGTTTACTGAAGTAGTGTACTTGTACTATAAAGAAGAATG
+
BBBBBGBFGGGGGGGGGGG>DGEGGGGE@FFGGGGECGGEG>GGC1FGFGFGGFGGGFGGGGGEGGGGFGEGBGGGCDFG@DGGGEFGGGGGGGGGGGDF
@HWI-D00524:51:C587MANXX:4:1101:13205:5695
GAAACAAAGGTGTTTGTTTCTAGAAACGCAACCTTTTTGGAAAGGGAATTTCTATTGGATAGAAAAGGCGAGATGATAGAACTCGAAGAGGTTCGAGAGA
+
BBCCCGGGGGGGGGGGGGFGGGGGGGGGGGGGGGGGGFGGGGGGGGFGGEGEGGGGGGGGGGGGGGGGEGEGEGGGEGGGGGGGGGGEFGGGGGGGGGGG
@HWI-D00524:51:C587MANXX:4:1101:13670:5555
ATACTAACAGCCTACGTCTGATATTGGCGTATTTGGCTTGCCTATCCTGTGTCGTCTTCATTATTTTCTGAATAATCTTCACTTTCTCAATCATCTCACG
+
CCCCBFGGGGGGGGGGGGGGGGGGGGGGGGGGGGFGGGGGGGGGGGGGGGGGGGGGGFEGGGGGGGGGGCCFGGGGGGGGGGGGEGGGGGFGGGGGGGGG
@HWI-D00524:51:C587MANXX:4:1101:13978:5546
GATGATATTGGCAATTTCACTCGCTTTGCTTCTTTTTTGTCATTGGCAAATAATAGCATTACTGGATTGGTTCCTACATCCCTTTGTAGTGCAAGTAACC
+
CCCCCGGGGGGGGFG1F>GGGGGGFDEGGGGGGGFGGGEFGEGG>ECGGGGFGGGGFGGGGEGEGGGGG>F>1FFFFGEEBGGCGEFGGG@DFGCFEG>F
@HWI-D00524:51:C587MANXX:4:1101:13792:5613
TTCAAGTAGGAGAATTGTTATGTGAGAGGTGGGGTCCACATCTTAAATAAAGTAATAATAAAAAAAGTATCCCACATCGATTTGTTTACAAAGTTGAACG
+
BBBCC>1@FGGGGGGCG1EFFG>FGGGGG<FGGG<EFGGGEDE1EFC=FGGGBFD1FF@FGGGGGGGCF1EFGGGGCEGG:CDF00:=FFGGG;8CFGFG
@HWI-D00524:51:C587MANXX:4:1101:14046:5537
AGATACTTACATCTTACTTAAGTAAACTATTCTGTGTCTCAGCAAATTTTTCATGCTATTTTTCGTGAAGTAGAATATATATTCAAGTTTCTTTCACATG
+
CCCCCGGGGGGGGGGGGGGGGGGGGGGGGGFGGGGGGGGGGGGGGGGGGGGGGEFGGGGGGGGGGGFGGGGGGGGGGGGGGGGGGGFGGGGGGGGGGGGG
@HWI-D00524:51:C587MANXX:4:1101:14122:5712
CTAAATATCATAGCAGAAATAAAAAAAAAATTAGAAATAGATTATTCCAAAACCATTATCTTACAAAAATATATATAATTAGCTCTATATTAATAATTTT
+
BBAB@GGEDGGGGGGGGGGGGGGGGGGGGDGEGGGGGFGGGGGEGG>>FGG0ECGGCC1BF1CBGGGGGFGGG@GEGEGG00BFF00DDFGGGGGGGGGG
@HWI-D00524:51:C587MANXX:4:1101:14439:5582
AAAAGGAAAAAAAATGTCGTAGCCGATCATTTATCTAGAATAATGACTGAATCATCTCATAATGAATAACCAAAAAATGAAAATTTTCCAGATGATCAGT
+
CCCCCGGGGGGGGGGGGGGGGGGGGGGGGGGGGGGGGGGF<FGFGG@DFFGGGGGGGFGGGGGGGGGFGGGGGGGGGGEGGGGGGGGGGGGGGGGGFGGG
@HWI-D00524:51:C587MANXX:4:1101:14451:5633
AAGTATATATAAATTTACTACTTATCAAACACACCGACAAAACATAGATGTTTTTCGATTTCTTTTGTCCCATAAAAAAGACAGCTATCCAGCCAAATCA
+
BBBAB11;@DGGG1;1BGD>FFGFGGGGFGGGGGG<GGGGGGEGGGGGGGFC>BGGBBDCDGD><111CFG>1:CGBGG=EBFBGGGGGGC0EFGD0FEC
@HWI-D00524:51:C587MANXX:4:1101:14367:5741
AACAAGTGAACTAGAAGTAAAGCTTAATCTTTGAAAGAAGCCCACAGTGTCGAACCAAATAAATACAAATCAATAGCATTCCAGGAAAATAAACAAGGAT
+
CCCCCGGGGGGGGGGGGGGGGGGGGGGGGGGGGGGGGGGGGGGGGGGGGGGGGGGGGGGGGGGGGGGGGGGGGGGGGGGGGGGGGGGGGGGGGGGGGGGG
@HWI-D00524:51:C587MANXX:4:1101:14554:5503
GAACTATTTATAACCGAATTTCTATTGATATTCATTTTATGGTATAATTAATAAAGTAATATTAAAAGTCACAAAACTTGTTATAGAATCTTAACTGAAT
+
CCCCCGGGGGEGGGGGGBGGGGGGGGGGGGGGGGGGG>B>F1FFGGGGGGGGGGGGGGGGGGGGGGDFGGGGGGGGGGGGGGGCD>FGGGGGGE@GGCDD
@HWI-D00524:51:C587MANXX:4:1101:14640:5599
CTGAAGTAGCAAAGCCTTGGGTAAAAATAGCACTTGGGCCAATTATTGTGCTTATAATATTTTTATTTTTTTTGAAATACGGAACTATATGAATAAGGGA
+
?ABBCGGDFEGGCFGGCGGG0CGCDGGGGBFGGGGG1FFGGGGCGGDEGGGGGGGGGGGCC@FGGGFFECBBGGEFGCCFD<C>C@FGC0=C0EFGG8FG
@HWI-D00524:51:C587MANXX:4:1101:15278:5514
ACCCTTTTCTATTTGGGTCCAAAGTTGGTTAGTCCTTTAGGAATCCAGACTTGAATCAGTCTAACTGACCGTCCTGTTGCTGTATTCCATATGGTCCTTC
+
A3AA:EFFC@F>>BFGGGGGGGGGGGFEGGG>G@GGGGGDGGGGGGGGGGGGGG1FGGEGGGGGGGCDGGDCGGDGEGGGGGGGDGGFE@GGGC0FFG00
@HWI-D00524:51:C587MANXX:4:1101:15307:5702
ATGCATCTCACATCAAGTAAGAGAAATCATGTTCTCGTATTTTTGGTGTAGTACACATTAATGACACGATAATTAAAGAAAGAAGTTGCAAGATGTCGAT
+
CCCCBGFGGGGGGGGFGGGGGGGGGCGGGGGGGGGGGGGGGGGGEGGGGGGGGGGGGGGGGGFGGGGGGGGGGGCFGCGGFGGGGGEGGGGGGGGGGGGG
@HWI-D00524:51:C587MANXX:4:1101:15988:5726
GATTCTATCCACGTCGATATGGTATCGATCACCAGTAATAGAAGAAACTCCGATTCTATCCACGTCGATATGGTATCGATCACCAGTAATAGAAGAAACT
+
CCCCCGGGGGGGGGGFDGGGGGGGGGGGGGGGGGGGGGGG>GGGGGGGGGEGGGGGGGGFGGGEGGGGGGGGF>DEGBGGGGGGGGGGGGG>@GGGFGGG
@HWI-D00524:51:C587MANXX:4:1101:15783:5739
CTGCTTCTTTCAAGCTTTCAACTGTTCTTTCTTTCCACTACTGCTGCTACCAATCTCGATTCTGGGAGGCAGTTGATGTGGTCTCGGTGTTGGAAGAACA
+
CCBBCGGGGGGGGGGGGGGGGGGGGGGGGGGGGGGGGGGFGGGGGGGGGGGGEGGGGG@FGGGGGEGGGGGGGGGGGGGG>>FGGGGGGGGGGEGBFGGG
@HWI-D00524:51:C587MANXX:4:1101:16403:5603
TGTGAAGAATGAACCATGTGTTATATAACATGCAAGATATAAATAGAGGTGTCTCGTTTCTCTTCATTCAGCAGCAAGCACCGAAGGATTCCAGGGAGAG
+
CCCCCGGGGGGGGGGGGGGGGGGGGGGGGGGGGGGGGGGGGFEDGFGGGGGGGGGGGGGGGGGGGGGGGGGGGGGGGGGGGGGGGGGGGGFGFGGGGGGF
@HWI-D00524:51:C587MANXX:4:1101:16510:5508
ATACACCTCTTATTATTTTTCTTGCCAAACATAGTAAACTACATCACTGACTATGACCTTGAGGCTTAGGCTAGGTGTCTTACATCTTTACCATGCGCCT
+
BBBBAFGGGGGGG>FGGGEGGGGGGGGGFGGGGGGDGGGGGGCGGGGGGGGGGGCCDGGGGGGGGBGGFGGGGGGG1EGGGGGGGGGGGGDGGGFF8FBF
@HWI-D00524:51:C587MANXX:4:1101:16871:5512
ATTCTTTTTCGATTCAAGTATCTCAATTTTTCTTGCCAAAGAGGTAAATCTAGCTTGGAGATCATGTTCATCTTTGAGGATGTACATACCTCCACCAGAT
+
CCCCBFCGC;/=;?FCFGGCGEGGGGGGGGFGGGECGG=FGDEGGG1FFGGGEGCGB/1E@DGGG1FGEC>CGGGFC@>@FGGGGGGGCBGGG0=GEEEG
@HWI-D00524:51:C587MANXX:4:1101:16962:5596
ACTAAGCAAAATGATCTCAATGACGACAAAACTACAACAGATGAATCAGTTGAAGTGTTAAGTCTAAAAAGGGATATTTCAAAGCAAAAGGCTGAAATGG
+
CCCCCGGGGGGGGGGGGGGGGGGGGGGGGGGGGGGGGGGGGGGGGGGGGGGGGGGFGEGGGGGGFGGGGGGCGGGGGGGGGGGGGGGGGGGGGGGGGGGG
@HWI-D00524:51:C587MANXX:4:1101:17225:5582
AAAAGAAAAGCCACTTGGACAAAAAAAGAAGTGACTTGGACAAAAAGAAACGAAGTGGCTTAGACAAATCTTTTTTGTCGATAACCTCAGACCAATCAAT
+
CCCCBGGGGGGGGGGGGGGGGGGGGGGGGGGGGGGGGEDGEGGGGGGFGGGGGGGGCGGGGGGGGGGGGGFGGGEGGGGGGGGGGGGGGGGGGGGGGGGG
@HWI-D00524:51:C587MANXX:4:1101:17479:5645
CCAATATGTAAGGTCTATGTATAAGTCCTCTCAAAAAAACAGTGTAATAAAGCATCAATACTAGTGGATTCATCCATAATGAACTAAATATTAAACGAAT
+
ABCCCGGGGGGGGGGGGGGGGGGGGGGGGGGGGGGGGGGGGGGGGGGGGGGGGGGGGGGGGGGGGGEGGGGGGGGGGGGGGGGGGGGGGGGGGGGGGGGG
@HWI-D00524:51:C587MANXX:4:1101:17614:5705
AGAACTAAATCTGTTGATAAATTGAATTGACAGCAAAAAAGATTCTAAAGGAAAACAATCAAAAAATGGTCTGGTTCAGTTTGATTTCAGTTATTTCTCT
+
CCCCCGGGGGGGGGGGGGGGGGGGGGGGGGGGGGGFGGGGGGGGGGGGGGGGGGGGGGGGGGGGGGGGGGGGGGGGGGGGGGFGGGGEGGGGGGGGGGGF
@HWI-D00524:51:C587MANXX:4:1101:18140:5537
GATTGTTTTACAGATTGACAGACAGTCAGAATGTATTATCAAGATATTAGAAGATTTTTGTACAACTTTAGTGCTGGATGTTAGCACTAGTTGTTATGAC
+
ABBBAGGGGGGGGGGGGGGGFGGDGGEGDCGGGGGGGGGGGGECGG>GDGCCG>CGGGDCGGGGGGGGGGGGGGCBGGGGGGGGGCGCFG:FGGGGEGGG
@HWI-D00524:51:C587MANXX:4:1101:18095:5625
AATTCTAAAATATTATTATTAGTTAAAACATTAATATTTAAATCCTGAAATTGAGACATCAGTTTATAAAACTCATCATTTTTATTATTATTATCCTCAA
+
AABBBFEFCGGBF@FGGGCDFGDGCGEGGGGGGCCE:FGEGGGGGEFGGBGC>FGGGEFFC@>C1=DCDD11=EFGGE>C@FGB>@>CCDFGGFG>DE>F
@HWI-D00524:51:C587MANXX:4:1101:18187:5657
AGAAGAGAATGAGCGGGGTAGATTTAATTTTCTCTCCTTGCATGTGATTGCTAGCATGAGAATTATTTCAATGTTGACTTACATTGTGTGTGCTAGCATG
+
BBBBCGGGGGGGGGGGGGGGGGGGGGGGGGGGGGGGGGDGGGGGGGGGGGGGGGGGDGFGGGGGGGGGGGGGGGGGGGGGGGGFGGGEGGGGGGGGGGEG
@HWI-D00524:51:C587MANXX:4:1101:18217:5730
GGATGGTGCCAACACGATTGCTTTGTAAGTCGATGTAGCAGAACCTACGTTTGTGACTGTCCGGTGGAAGGTTCCGCTGGCCGAGGTGCCAGATGTGGCG
+
CCCCBGGGGGGGGGGGGGGGGGGGGGGGGGGGGGGGGGGGGGGFGGGGGGGGGGGGGGGGGGGGGGGFGGGGGEGGGGGGGGGGGGGGGGGGGGGGGGGG
@HWI-D00524:51:C587MANXX:4:1101:18256:5733
AATGAGAGATCGAGATTAGAGTGATGATTCCGGACTTGTATGTAGATAGGTTTCATTACTTGATTGTAGTAGTTAAACCGTAGTCTGAACCAGATGCATG
+
BBBBA1FGGGGGBGDGGGGGEDCFEEGGGGGGGGGGGGGGFEGEGGGGGGGGGGGGGGGGCGGCCGGGGGGGGGGGGGGGGGG>FEGGDCGGGGGGGGCG
@HWI-D00524:51:C587MANXX:4:1101:18694:5603
GTATAAAACAGTCCAGGAAAAAAATTATTATAATTATTTTGTATTGAATGATTGATTTGAAAATAAGAAACGATGCATAGTGAAAATTTGTCCATAAAGT
+
BBCCCGGGGGGEGGGGGGGGFGGGGEGGGEGGGGGGGFEFGGGGGGGGGGGGGGFGCFGGGGGFGGGGGGGFGGGGGGGGDGGGGGDGGGGGGGEGGFGG
@HWI-D00524:51:C587MANXX:4:1101:18976:5607
AGGAGTAAAAAATTAAGTTGCACGTTTACCACTTACTGTGGTATACTTTTGGTATAGCAGTTGATGCCTAGCCTGACAATACCACCATCAGAAATTTCCA
+
CCCCCGGGGGGGGGGGGGGGGGGGGGGGGGGGGGGGGGGGGGGGGGGGGGGGDGGGGGGGGCGGGGGGGGGGGEGGFGGGGGGGGGGGGGGGGGGGGGGG
@HWI-D00524:51:C587MANXX:4:1101:18838:5689
CACCATAAAGGGGGAAATTGTTGGAAACTAAATTCTGGAGTTTGACAAAACACAAATCAATCGATCAAATCAACTAATACATGAAAGAAAATTCGGCAGC
+
CCCCCGGGGGGGGGGGGGGGGGGGEGGGGGGGGGGGGGGGFGGGGGGGGGGGGGGGGGGGGGGGGGGGGEGGGGGGGGGGGGGGGGGGGGGGGGFGGGGG
@HWI-D00524:51:C587MANXX:4:1101:19168:5588
ACGATGACCATCATACCCTACGTGAGATCAAGGATACCTAGCAAAACTCACTTGTCAATTTTTATTTTTTTTTTGGTAATAAAAAAAAAATTAAATTAGT
+
CBCBCGGGGGGGGGGGGGGGGGGGGGGGGGGGGEGGGGGGGGGGGGGGGGGGGGGGGGGGGGGGGGGGGGGGGG<GEFB0@CFB8CGGGG066CDCDC/8
@HWI-D00524:51:C587MANXX:4:1101:19229:5698
CGAGAAGATAAATAGAAATGACTCTTAACAATAGAGACCTCGTCGGAATGACTCTTAATCTGAGACCTCGCGCCTCTATTTATAGGCAATGATCGGAAGA
+
BBBBBGGEGGGGGGGGFGGGGGGGGGGGGGGGGGECGGGGGGGG@GGGGGGGGCDGGGGGGFG>EGGGGGGGGGGBGDGFGGGGGGGGGGGGGFGGDGGG
@HWI-D00524:51:C587MANXX:4:1101:19492:5500
CAACGGTTTTAAAAACCGTTGTCGTTGAGCGTGTTTTTTTGTGGGCTACGACAACGGTTTTTAAAAACCGTTGTGGTAGACCATAAAAAACACGGTCATA
+
CCCCCGGGGGGGGGGGGGGFGGGGGGGGGGGGGGGGGGGGGGGGGGGGGGGGGGGGGGGGGGGGGGGGGFGGGGGFGEGFGGGGGGGGGGGGGGGGGGGG
@HWI-D00524:51:C587MANXX:4:1101:19566:5500
TTACTACGCAATACTTTCTCCTTCCGATTCATAATGCAAACAGGTTGTTCAACATAGGAAAGAGAAGGATCAAGTCAACATAGGAAAGAGAAGGATCAAG
+
CCCCCGGFGGGGGGGGGGGGGGGFGGBGGGGGGGGGGGGGG0FGGGGGGGGGGGGGEGDGCFGGGGGGGGGGGGDGGGGGGGGFGGGGGGGGGGGGFGGG
@HWI-D00524:51:C587MANXX:4:1101:19733:5582
AATGGAAAACATTTTCACAAATCTTAAGAAACCATGTATGTTTCCTTTTTTCATTTTCATATAATAAAGTTTTATTAAAACTTTCAATATAATCCCAGAA
+
BCCBBGGGGGGGGGGEGGGGGGGGGGGGGGGGGGGGGDDCGGGGGGGGGGGGG>GCGGGGGGGGGGGGE:1CFGGGEEFBEFGGFD0FGGGGGE>:FGBB
@HWI-D00524:51:C587MANXX:4:1101:19789:5553
ATCTCAATTTGGGCATAATCAATATTTTTTCTAGTATTCAAATCAAATGGTAATCGAGTTTTCTTTAATTTTTACTATGGAAGAAAAATGTATATTATAT
+
CCCCCFGGGGGGGGGGGGGGGGGGGGGGGGGGGGGGGGGGGGGFGGGGGGGGGGGGGGGGGGGGGGGGGGGGGEGGFFECGGGGGGGGGGGGGGGGEGGF
@HWI-D00524:51:C587MANXX:4:1101:20278:5713
ACTTCAATTTTGGAGGGTTTATATATCTTTATTCAAATCTTTTTAGCAAAGATTTTTTGAAGGCTCATGAATGTTTTTTTTTCGAGAACTTTATAAACTA
+
BBBBBECGGFCGG>FGA>FGGGEGGGGGFGGGGGGGGGGG>CGGG1FEGGGFGDCGEGDDGGGGGGGGGCFG>GED>@EGGG>/0EDFC00C0880;=@0
@HWI-D00524:51:C587MANXX:4:1101:21021:5689
GATTTTATGATGTCTAACATGTCAAGAACATCATATATGAATCCTATTCAATTCTGACAATATCATAATTTCAAAATATGTCAAAACGTAGCAAAACTTA
+
BCCBCGFE>FGGGGGGGGGGEGGGGGGGGGFGGGGGGGGGGFFGGCGGGGGGGGGGGGGGEGG>GGGGGGGGGGGGGC11F1FCGGGGFG>GGGGGEG0E
@HWI-D00524:51:C587MANXX:4:1101:21248:5725
CCTTCGATTATTGCTTGGTTTATTACTGGTTACGGGATTTCTCGATTGGCATTACTTCTTATCTGTCAAGAACAGTTTCTGAGCCCACCAAGTGTTTGAT
+
CBBCCEGGGGGGGGGGGGGGGFDFGGGGFGGGGGGGGGGGGGGGGGGGFGGGGGGGFGGGGGGGGGGGGGGGGGGGGGGGGCEFGGGGGGGGG>FGBBE0
@HWI-D00524:51:C587MANXX:4:1101:1300:5950
ATTAAGAAATAGACTGATTATGGAATTGTTATGATTTTCTGATAATAATCAGTTGATACCGGACAGATTTGAATTATGGATTGAGTAGGGATGGTACTGG
+
BCCBCGFGGFGFGGDFFCDGBGGGGGGGGGGG1CFGGGGGGGEGGGGG>DDEFGF>FB:DFCGGGBF11>EFFGECGCGGGG>:F>FGGGFGGGGGGGFG
@HWI-D00524:51:C587MANXX:4:1101:2334:5842
ATTGATATAACACTTTATCTACATCAATAACATACTCATTCCAATCAATAACATACTCAAAAATCATTAATATGAGTTTCAAATATCATTTGAAACTTCA
+
BCCCBGGGGGGGGGGGGGGGGGGGGGGGGGGGGGGGGGGGGGGGGGGGGGGGGGGGGGGGGGGG>FECGGGFGGGGDFGGGEGGGGGDF>DFEGGGGCFG
@HWI-D00524:51:C587MANXX:4:1101:2910:5851
TGCTGTACCAAAGAAGGGCCGAAATGGGGAAGGGGCCGATCTTGATGTTTTAAATTGAAAACCGATTCACCATGGATCCAGCCACCAAAGGGCGACTTAT
+
BBBBBGGGGGGGGGGG@GGGGEGGGEGGG/FGGGGGGGCEGGGGGGGCGGGGGGGGGGGGGGGGGGGGGGGEGGGGGGGGGGGGGGGGEEFFGDGGGGGG
@HWI-D00524:51:C587MANXX:4:1101:3154:5791
CATTTACTTCGATTTTTTTCGTCAAATAGTGAAGTTATTAATTGTATATGACTTCAGCAATGTTTAATATTGACGAAGTAATTGATTTAAACTTCGTGTT
+
CCCCCGGGGGGEGGGGGGGGGGGGGGGGGGGFGGGGGGGGGGGGGGGGGGGGGC>ECCDFGGGGG>GGEEGGGFG>GGGDFF>G>FGGG0BGGGGGGGGG
@HWI-D00524:51:C587MANXX:4:1101:3172:5956
ATAAATAGACTAAGTGGCAGACTCCAACTCTGACAACCAAGTAATCCGATGTCACTCACGAGCTCCATTGGTAGACCCTCAGCCTGGTACTGCAAAACTA
+
CCCCCFGGGGGGGGGGGGGGGGGGGGGGFGGGGGGGGGGGGGGGGGEGGGGGGGGGGGGGGGGGGGGGGGGGGGGGGGGGGGGGGGGGGGGGGGGFGGGG
@HWI-D00524:51:C587MANXX:4:1101:3136:5968
AGTTTATTGTGAATGACTAGCACATAAGTTATATGTCACGAACATTTCCGCAGGCCAAACAACACGGGATAGGCCGAAAGATTTGATTTACAAGAGATTC
+
CCCCCGGGGGGGGGGGGGGGGGGGGGGGGGGGGGGGGGGGGGGGGGGGGGGGGGGGGGGGGGGGGGGGDGGGGGGGGGGGEGGGGGGGGGGGGGGGBFCD
@HWI-D00524:51:C587MANXX:4:1101:3209:5978
GGTAGATTGAGTTTTCTTTCCTTGCATGTGATTGCTAGCATGAGATTTACTCGAATGTTGATTGACATTGTATATGCTAGCATGAGATTAGGTTCTACTG
+
BCBBCGFGGGGGGGGGGGGGGGGGGGGGGGGGGGGFEGGGGGGGGGGGGGG>CFGGGGGGGGGGCGGGGFFGGGGGGGEGGCGGEGGCGGGGGGGGGFGG
@HWI-D00524:51:C587MANXX:4:1101:3577:5912
ATGTGTCGGGCCTGACTGCCTTTATGAAGCAAAGCCGGACGGGATTTATTTATCCGGAAAATTCAGACGACCTTGGAACGTAACACAAACTAATAATATA
+
BCCCCGGGGGGGGGGEGGGGGGGGGGGGGGGGGGGGGG@GGGGBBDGGGFGGGGGCGCEGGFGGGGGGGGDGGGGFGGGGGEGGGGGGGGGEGGGGGGGG
@HWI-D00524:51:C587MANXX:4:1101:3885:5881
CGAGATCTCGAATCAACTTATTGGTCTTATGGTATATCTCAGTATCGAAGATGATACTAAGGATCTGTATTTGTTTATAAACTCTCCTGGCGGATGGGTA
+
CCCCCGEGGGGGGGGGGGGFGGGGGGGGGGGGGGGGGGGFGGGGGGGGGGGGGGEGGGGGGG1>CGEGGGGGEFBGGEGGGGGEGGGGGGGGGG<EG@FG
@HWI-D00524:51:C587MANXX:4:1101:3976:5967
CTTATATTGTTCATATAACATCCCTACTAGAATGTATATGGAGAATGGACTTGTGGTCATTTGATTTTCCACATTTTGTCTTCTGCCATAAATTTCATTC
+
CCCCCGGGGGGGG1FGGGGGGGGGGGGGGGGGGGGGGGGGGGGGGGCGGGGGGGGGGGGGGGGGGGGGGGGGGGGGGGGGGGFGGGGGGGGGGGGDGGGG
@HWI-D00524:51:C587MANXX:4:1101:4362:5964
TTTATTTTAGCTAGCTAGTAAGTTGATTTAAGTTAAAAAATAGGTTTAAGGAATTATTTTAGTAACTTGACGTAAGTAGGAAATAAGTTAATTTGGGTTC
+
CCCCCGGGGGGGECGCFGGGGGGEGGGGGGGGGGGGGGGFGGF>DGGGGF>FDGG>DFGCGGGGGEEGGEGGGBGGGGFEECGEGGCFGGGEGG0EGFG@
@HWI-D00524:51:C587MANXX:4:1101:4618:5916
GACCAGGAGACAGACCCAGGACATACTGGATGATACAGTGACAGGTACTGATCTTTTATGGTTATATTGCATATGTATTGATATATACTAATGCATTATT
+
CCCBCGGBGDEBGGGGEGGGGGGGGGFGGGGGGGGGGGGGGGFGG=@FFGCGGGFGGGEG1=FGGFGGGGEGGEGDFGGGGGGGFEECFGBCCGEGGC>G
@HWI-D00524:51:C587MANXX:4:1101:4899:5781
AATGACATATACTACAGTAGGATGAGAATGAGATCGAGTTAGATTGTGTGGTAGCTTGTATTGTACTATTGTTGTCTGATTTTGGGGACTGCATTACTGC
+
ABBB@CFGGGGEGGGGGGGGGGGGGGGGGGGGGGGGGGGGGGDGGGGGGGGGGGGGGGGGGGGGGFGGGDGDGGGGGGEGGGGFGGGBGGGGFGGGGGGG
@HWI-D00524:51:C587MANXX:4:1101:4933:5785
CTACAAACGATATAGTTAGGTTTTTGGTTGCTAACTCATGGAACCCGTTCGATTAATTTTTTGAACATGTGTGTTAAACTTGTATCAAAACCAAAACTTT
+
CBBCCGGGGGGGGGEGGGGGFFGGGGFBGGGFGGGGGGGGGGGGGGGGGGGGEGGGGGGGGGGGGGGGGGGGGGGGGGGGGGGGGGGGGGGBGGGGGGGG
@HWI-D00524:51:C587MANXX:4:1101:4858:5838
CCACATTATCTAAATTCTTGAAGGCAAGTTTTGGTAGTAGTGACAAATGTGATAGCAGTCAAAATGTCTTGAGATTTTCTTTGAAGAATTTGACAAAGAG
+
CCCCCGGEGGGGFGGGGGGGGGEGGGEGGGGGGGGGGGGEGGGCGGGGGGGGGGGGGGGFGGEGEGGGGGFGFGGGGGGGGGF>@@CF>FGGGGGEGGGG
@HWI-D00524:51:C587MANXX:4:1101:5429:5931
ATAGGTGTTATGTTTGATGTTAAATTCCTTCTTTGATTTTTTTCCCCATCCTTTTCATCGTTGTCAGAAAGCCAATCGTGATACAAATGAATGTAGCTAC
+
CCBCCGGGGCDGCGGGGGGGGGG@GGGEGCCGGGGDGGGGGGGGGGEGGGBFGGGGGGGGGGEGEFGGGGCB>BFDG0C0FGEC0:FGC0=FFF>0EGFG
@HWI-D00524:51:C587MANXX:4:1101:5328:5976
AGATGAGAATGTCGTCAATGAATACTATGACGAATTAAACTAGGTAGGGCTGAAATACTCGATTTATTAGGTCCATAAATATCGTTGGAGCATTCTTCGG
+
CCCCCGGG1FGGGGGGGGGGGEGGGGGGGGGGBGGGGFGGGGGFGGFGGGGGGGGGGGGGGEGGGEGGGGGGGGGGGEGGCGGGGGGFGGGGGGGGGGGF
@HWI-D00524:51:C587MANXX:4:1101:5510:5852
ACTTAACAATGTCCAAGCAATAACAACAACAAATAAGCGAAAACAAGATACTCTTAATTCGGCACAATTATGGCATGCTCGATTAGGACATATTTCCTCA
+
BCCBCFGGGGGGGGGGGGGGGGGGGGGGGGGGGGGGGGGGGGGGGGGGGGGGGGGFEFFGGGGGGGGGGGGCGFGGGGGGGGGGGFDGGGGGGGGGGGGG
@HWI-D00524:51:C587MANXX:4:1101:6207:5946
GTCCGTGCCTCCTTCATTTTCCGACACGTACTTTACAGTAGGTAGACGGACCCGTACACGGACCCGGGCTAGGGGTCCGTGTACACACTGTTTGGGAAAA
+
BBBBCGGFGGGGGGGGGGGGGGGGGGGGGGGGGGGGGGGGGGGGGGGGGGGGGGGGGGGGGGGGGGGGGGFGGGGGGGGBGGGGGGGGGGGGGGBGDGGG
@HWI-D00524:51:C587MANXX:4:1101:7094:5883
CACATCCTCCACGCGACACGCCTCGCGCTCGGGCGGTAATAAATTTCCGCCCGGGCGCGAGCTTGGCGCTCGGGCGGTCAAAATCCGCCGCCCGGGCGCG
+
CCCCCGGGGGGGGGGGGGGFGGGGGGGGGGGGGGGGGGGGGGGGCGGGFGGGGCGGGGG;GGDGGBGG<:EGGAAAGEGGGGGGGGDGGGGGGGDGGGGG
@HWI-D00524:51:C587MANXX:4:1101:7151:5891
TAATTGATATTTAATATAAATTTATTTAACATGGATTATTAATAATAGCCTACTAACAACTCCATAATCAATTTTGGCATTGAAGTAATTTCACAAACAA
+
BCBCCGGGGGGGGG>GGGGGGGGGGGGGGGGGGGGGGGGGGGGGGGGCGGGGGGGGGGGGGGFGGGGGFGGGGGG>CF@FGGGGGGGGGGGGGGCGGGGG
@HWI-D00524:51:C587MANXX:4:1101:7257:5914
CTAGTGTTGTTTGTTTAAAATTTCGATGGGACCATGAACCAATCCTTGAAGGGTCATCTTGGTCACGTCCTAGACATGATAAGGAAGGGTTCTAGCCATG
+
CCCCCGCGGGGGGGGEGGGGGGGGGGGGGGGGGGGGGGGGGGGGGGGFGGFGGGEGGGGGFGGGGGGFGGGGGGFGGGGGGGGGGGGGG>FGGGEGEGGE
@HWI-D00524:51:C587MANXX:4:1101:7601:5910
AGATCATATGAGGCAATGGATCAAGAACAAGAGGTTGACTATCGGCTTGAACTCAAACATAGCAAGAGAGCTAGGGTGGAAAATCTTTTGGTCCAAATTT
+
B?AAAEDGGGGGEGGGFFCE>GG@FGEGG>FGG@>FEFCCGCDGBEGD@C:F>BDGGGGGGGFGG11:FB@GCFGG1=CFB>DGGDEGDCGC>G0FEGGC
@HWI-D00524:51:C587MANXX:4:1101:7893:5840
CATGGTTTCGTCATTTTTTCCTTGGTCTCGGGTTGAAGTTGTTGGGAAAGGTAGGTGGGCAAGCAGGAAAGTTAACGGAATTTACTCGTTTGAACGGAGC
+
CCCCCGGGGGGGGGGGGGGGGGGEGGGGGFGF@BGGGGFGGFGGBGGGGGGGGGGGGGGGGGGFGGGFGGGGGGGGGGGGGGGGGGGGGGGGGEGGDGGG
@HWI-D00524:51:C587MANXX:4:1101:8043:5750
GTATCCGTCATTAGACAACAATATCAATAATAATGCATATTTTCAGCAAAGAGCTATTTTGGCACCAACACTTGATGTCGTTCAATCCATAAATGAATAC
+
BB@BBGBGE;EFG1CFEGGBG111FD>GFGGGGGGGGEGEGGGEGC1FG>FGGG>DGEEGGCGGC=FGGGG>:F@GGGG>:9FGGCG@GGGE0FDGCGGE
@HWI-D00524:51:C587MANXX:4:1101:8002:5775
AAACATTCTAATTTGATTAGATTCATATTGGTGGATCATTTATTAATCATTCATTGAATGATAAATAACTACAAGTGACGGAGATACACGATTTAAATAA
+
BBBBBFGF>FFGGFG>1;CGEGGGGGG1:BF10FGG>FEGGGGFGGGGGGGGGGGGGGEGEGGGGEGGGC>1CD1FG>FB>FBA0CGGFGGGGGGGGGGG
@HWI-D00524:51:C587MANXX:4:1101:8096:5930
AACTAAGATCAAATTTGATGAACCTCATTTGTTACTTTCGCAAACATCATCAAAATACCTTTGGTGGAAGCCGCTTCAGGAGTACCAACAATGTCTGAGA
+
BBBBBGGEGGGGGGEGGGGGGGGGGGCGGFEGGFFGGGGGG/CGGGGGGGGGGGGGGGGGGGFDFDGC>GGGGGGGGGGGGGGEGGDGGGGGGFGGGCEG
@HWI-D00524:51:C587MANXX:4:1101:8444:5768
AACTAAGAGTTTCAGTTTTGGCAGTGTTAAGTCAAAACTGAAGTGGGTCAGTAAAACTTTTGTATTTGATCAAAGTCTTTTAGTGAAAATCCTATCTTCG
+
CCCCCGEGGGGFGGG>FEFGDGGGGGGGEGGGGGGGGG>GCDCCFGDGEGBF>>FGGEFGGGGGEGGCGG1DDGGGGE@D1@GGGGGGGGGGEGGCFGGB
@HWI-D00524:51:C587MANXX:4:1101:8332:5824
AGAAGAAGATAAGTATAGGTAGTCTATATTCGTAATTAACGAATATGGCGGAACTGTTGGCGTCAGCTATTCGGCTATTCCGGTGTCGATTTTGTGCTGA
+
CCCCCGGGGGGGGGGGGGGGGGGGGGGGGGGGGGGGGGGGGGGGGGGGGGGGGGGGGGGGGGGGGGGGGGGGGFGGGGGGGGGGGGGGFGGGGGGGGGGG
@HWI-D00524:51:C587MANXX:4:1101:8618:5788
TGTTGGCCGGACTTCGAGCAGCCAGAAATGTGGGAGCTACCCGAGTACTTATTTTTTTCTGACTCGCAGTTGGTAGCACAACAGATGAAGGGGATGTATG
+
CCCCCGGGGGGGGGGGFEG@GGGFGGGFFCFGGD=FG>GGGGG@G0FGGGEGGGGGGGGGGGGGGGFGG<0EFFGGGGGGGGGGGGGGDGGGG>FFEC0@
@HWI-D00524:51:C587MANXX:4:1101:8939:5884
CCCGAACTTTTTGATGAATAATGACATTGCATCACTGCTTAATTGATCAGCAGATTTCTCAGTTGAACTGTTTGATTCAGTTCTGACAGCTGCTAAGGCA
+
CCCCCGGGGGGGGGGGGGGGGGGGGGGGGGGGGGGGGGGGGGGGG@FFGGGGGBGFGGGGGGGGGGGGGGFGGGGGGFGGGGGGDGGGGGGGFGGGGGGG
@HWI-D00524:51:C587MANXX:4:1101:9218:5762
GTTTAGAAATAACTAACGTCATCCAAAATCAACGTAAACGTGTAAAAGTCGTAATATCATCAACATATAAAAATGTGAAACTCTTCTCAAAACACGTGAA
+
CBBBCFGGGGGGGGGGGGGGDFEGGGGGGGGGGGGGGGGGBFCGGGGG:FGGGEEGGGGGGGGGGGGGGGGGGGECFGGGGGG1FGGGGGGGGGGFGGGG
@HWI-D00524:51:C587MANXX:4:1101:9127:5850
CGTGCACAGAATGGAATAGAAGGAAGTATTCTATCTATGGTGGATGATAGCTCATCAACATGTTCCACCGAGTCAATTCCTTCCACTGTAACTAGTCTGC
+
CBBBCGGGGGGGEGFGGGFGGGFEFGGGGGGGGGGGGGGFGGGGGGFGGGGFGCGGGGGGGEGGGGGGGGGGGGGGGGGGGGFGGGGGGGGGGGGGGGEC
@HWI-D00524:51:C587MANXX:4:1101:9001:5858
CTGAAGTTCTTGAGACTGGACCTGATATGATCAGAGATATGACTGAGAAGTGAAATTGATTCAAAAGAAAATGAAGGCAGCTTAGGACCGACAAGCCAAA
+
CCCBCGGGGGGGGGGGGGGGGGGGGGGGGCGGGGGGGGGGGGGGGGGGGGGGGGGFGGGGGGGGGGGGGGGGGGGGEGGGGFGGGGGGGGGGGGGFGGGF
@HWI-D00524:51:C587MANXX:4:1101:9358:5848
GTGCTATTCTTAAAAAGAACTTGGATTGACATTTCTATGGACTTTATTTTGGGGTTGCCTAGGACTAAGAAGAAGAGGGATTCTATTTTTGTTGTTGTGG
+
BBCCCGGGGGGGGGGGGGGGGGGGGGGGGGGGGGGGGGGGGGGGGGGEGGGGGGEGGGGGGGGFGGGGGEGGFGGGGGDGGGGCGGEC:FGGGEDFG@>G
@HWI-D00524:51:C587MANXX:4:1101:9350:5873
TGTGCTACAGTGAATGATGGGGTGTTCGAAGAAGATAACCACGTTGTTCCTGAGGTTGGGATGAAATTTAAGAGTGTTGATGAAATATACAAAAAATATG
+
CCCCCFGGGGGEGGCGCGGGGGGGGGGGGGGGGGGGGGGGGGGGGGGFGGGGGEGFGGGGGCGDGGE1@FGGCGDGG>>GGGGGGGGGGGGGEGEGGGGG
@HWI-D00524:51:C587MANXX:4:1101:9264:5912
ATATAAAAAGAGAGAGAGAAAAATAAATTCATATTAAACAAAAATGAAGTAGAAGAACCCAGATTCCAAATGAACAAATTCAAACTTGAAAAGTACCTTT
+
CCBABFGGGGDFGGGGGDGGGGGGGGGGGGGGG@FGEFGGGGFGE1EFGGGGGGGGGGCGFGGGGGCGGGGFGGCFGGG>CFG>@F>DGGGGDGGGGG>@
@HWI-D00524:51:C587MANXX:4:1101:9485:5916
AGAATCTACAACATACACATGGGGGATTCTGTCATGGAATTTCAACATTTCCTTTTTAAACAACCAAATTTTGTGTTGATGACTATTAATTCATTCTCTC
+
B@B@BGGFGGEGGB1>@1=1EEEGD/=BFGGGGGGGG@GGGGGGGGEGGGCFG>F>@FFFGCGED9@B@FF1=1CGGGG>1;0?CDGGGGGGF>>FGGGE
@HWI-D00524:51:C587MANXX:4:1101:9374:5921
CATTGACATGGTGATATGAACTACGTGGAACTCCCATGATTTATGCTCATATTATTGAGGGAACTCATGGCGACCGTCCATTAAGGTTCAATATCGATGG
+
CCCCCGGGGCGGEGGGGGGGGGGGFFBG>FGGGGGGGDFGGGF@GGGCFCFG1FFGGDGEG>FGCCFGCGBBGGGGGGA>DFDFGGGCGGGGGEGGBBFB
@HWI-D00524:51:C587MANXX:4:1101:9586:5842
ATTTAGAAATAAACTCAGCAATGTCCTTCTTCATATGTTTCCACCAGAATTTTGGTCTCAATGTCAAATACATCTTTCGACCTCCAAGGTGAATACTGTA
+
A?ABBG>C@FFC>GGGGGGCDEGGGGGGG>@DGGGCDGGGGDCFFEFFGDFGBCGGGGG:FG@F>FGGGGFGFBCDGG<@GB/:FD@:0?:0EFFGCCFC
@HWI-D00524:51:C587MANXX:4:1101:9670:5932
TCCTTTGCACCAAACACCCCATGGGAAAACTGTTTTGGATCCTATACATCCTTACGGAGTTATGCTTAACCTTGATGTATTAGACTTCAAAAATAGAGAA
+
CCCCCGGGGGGGGGGGGGGGGGGGGGGGGGGGGGGGGGGGGGGGGGGGGGGGGFGGGGGGGGGGGGGGGGGGGGGGGGGGGGGGGGGGGEGGGGGGGGGG
@HWI-D00524:51:C587MANXX:4:1101:9775:5975
CTGTTCTATTCCCTCATCGGATTCAGGAATAGCAGCTCATTGGCTAGTACCTTCCCTCGTTAAGGTGCAGGTACTAGCTTAGCAGCGGGTAAGGACGCCC
+
BCBB@BFGGGGFGEGGGGGGGBDFGGGGGGGEEGGGBGGGGGGGGGEGGGEFGFGGGGGGGGGGGGGGG1EFFGGCGGGGEGGGFGGB<8EFFFEGGGGG
@HWI-D00524:51:C587MANXX:4:1101:10154:5906
AAACTTAAAATCTGCTATGTTAAGACCTTCGCCATTTCATTAATCAATGAAACTTCAGTTTCATCTAATCCTATAAATCTCATAGTCCACATAACCTAGA
+
CCCCCGGGGGGGGGGGGGGGGGGGGGGGGGGGGGGGGGGGGGGGGGGGGGGGGGGGGGGGGGGGGGGGGGGGGGGGGGGGGGGGFGGGGGGGGGGGGGGG
@HWI-D00524:51:C587MANXX:4:1101:10060:5939
CCATCAAGTCCTCCCTCAATACCACCTGCATCCATCACACCTAGTGAGTCTAAAGACTCAACACACCATAATCTTTATAACGAGTAATACGTAATACAGT
+
CCCCCGGGGGGGGGGGGGGGGGGGGGGGGGGGGGGGGGGGGGGGGGGGGGGCGGGGGGGGGGGGGGGGGGGGGGGGGGGGGGGGGGGGGGGGGGGGGGGG
@HWI-D00524:51:C587MANXX:4:1101:10259:5830
GTCTACGTTGATGATATTATTATCACAGGAAGCGATAATCTGCATATTCAGGATCTTATCTCTCGGCTGCATGCCAAATTCTCCCTAAAGCACTTGGGAG
+
CCCCCGGGGGGGGFGGGGGGGGGGGGGGGGGGGGGGGGGGGGGGGGGCGGEDGGGGGGGGGGGGFEEGGGGGGGCGGGGGEGEGGGGGGGGGGGFGDGGG
@HWI-D00524:51:C587MANXX:4:1101:10618:5845
AGTGGGAGCCGAAAGGCGAAAGTGAAATACCACTACTTTTAACGTTATTTTACTTATTCCGTGAATCGGAGGCGGGGCAATGCCCCTCTTTTTGGACCCA
+
CCCCCGGGGGGGGGGGGGGGGGGGGGGGGGGGGGGGGGGGGGGGDFGGGGGGGFGGGGGGGGGGGGGGGGGGGGGGGGGGGGGGGGGGGGGEGGGGGGGG
@HWI-D00524:51:C587MANXX:4:1101:10784:5751
AGAATGTTGTGAGACTGCATGGTGTGCCAGTCTCGATTGTATCTGATCGTGATCCCAGATTTGCTTCTAAATTCTGGGGTAGTTTTCAAGAAGCGATGGG
+
ABBABEEEEFGGEEGGCGGGGGGFGGGGFE1BGGGCFGFEGECFFGGGGGGGGFGGGG<C=E1=@GGGGGEGC1FDFGGGGG=1>FGCFFGBFCGGFBGG
@HWI-D00524:51:C587MANXX:4:1101:10986:5983
TATCCAAGGAATTAAGTTGGATATCATTTCTATCATCCCCAAGAAACAAAGGTGTTTGTTTCTAGGAATGCAACCTTTTTGGAAAAGGAATTTTCTATTG
+
CCCCCFGGGFGFGGGGGGGGGGGGFGGGGGGGGGGGGGGGFGGGGGGGGGGGGGGGGGGGGGGGGGGGGGGGGGGEEGGGGGCGGGFGGGGGGGGGGGGG
@HWI-D00524:51:C587MANXX:4:1101:10925:5998
ATGATCATACTTGACCTATCAAACCTGCAAATTTGAATTAATTTATGACTATTCGAATTTTGATTTATATGATTAATACTATTTATTCAACAAATTTGAT
+
CCCCCGGGGGGGGGGGGGGGGGGGGGGGGGGGGGGGGGGGGGGGGGGGGGGGGGGGGGGGGGFGGGGGGGGGGGGGGGGG@GGGGGGGGGEGGGGGGFGG
@HWI-D00524:51:C587MANXX:4:1101:11146:5785
CAAAGTCTCATCGACCTGTCTTTCTTCCTCACAAACAGTACTGGAGCACCCCATGGAGAAACACTCGGTCTGATATACCCTTGACCAGTAAATCTTCCAA
+
BBBBBGGGGGGGGGGGGGGGGGGGGGGGGGGGGGGGGGGGGGGGGGGFGGGGGGGGGGGGGGGGGGGGGGGGGGGGGCGGGGGGGGGGGGCGGGGGEGGG
@HWI-D00524:51:C587MANXX:4:1101:11041:5792
GTTCATAATTTAACAGGCCAGTTGATCCACGTTCATAATTTAACGCTTCACAACCACGATCTAACCCGTTCATAATTTAACGGGCGGATTGGTCCCCGTT
+
CCCCCGGGGGGGGGGGGGGGGGGGGGGGGGGGGGGGGGGGGGGGGGGGGGFGGGGGGGGGGGGGGGGGGBFGGGGGGGGGGGGGGGGGGGGGGGGGG@FG
@HWI-D00524:51:C587MANXX:4:1101:11172:5879
AAAAAGTCACATCCAATTAGGTTTTATTGAAAGGAATCGGTCTCACGAATTTTTATCTATGAGACGGGTCAATCCTACCGATATTCACAATAAAAATAAT
+
CCCCCGGGGGGGGGGGGGGGGGGFGGGGFGGGGGGGGGGGFGFGGGGGGGGGGGGGGGGGGGGGGGGGGGGGGGGGGGGFGGGGGGGGGGGGGGGGGGGG
@HWI-D00524:51:C587MANXX:4:1101:11136:5893
GAAAAAAGAACATGTGAAAACTATCGAACACAATGAAGTGTTAATTGGTTATCTGCCAAAATTAACTAGTCAAGATACTCTTATGAGTGATATTTGGATC
+
CBCCCGGGGGGGGGGFGGGGGGGGGDGGGGGGGGGGGGGGGGGGGGGGGGGGGGGGGGGGGEGGGGGGGGGGGGGGGGGGGGGGGGGGGGGEFDGGEGFG
@HWI-D00524:51:C587MANXX:4:1101:11029:5946
ATACATCTTGTCCGTGGTCTCCTTAGTGAGATAGATGTGTTTTCCCATGCGTTCTCGGAAAGATTTAGCGCCACTGTATTCCACAAGGTTTTCACAAGAT
+
BBBCCEGGGCCFBFGGDF>FFC:FGGGGE>GGGGGGCBG<G1<:11:1:F/=EBGGGGGBGG@@FGCCFE@EAB1ECFGGC0F:CGGG:ECFGGGCG>FD
@HWI-D00524:51:C587MANXX:4:1101:11255:5853
ATTCGAGGGGAAAGGGCCCGTTGGGTTCTTACGTCTACAACTCAATTCATCCGATTACTACAGGGATGAACCTAATCCGGAATATGAACCATAAAAGAAA
+
@BA@ACFBEGCFGGE<BB<EEGGGGFGGEECEGGGGEG@FCGGGG>EEDFFFD//BEFGGEG1EG<F/F>CG>BGFGG/>DBGFGGGEGC00C@G0=0C@
@HWI-D00524:51:C587MANXX:4:1101:11445:5912
ATTTCGTACCCTTCGTTCAATGGTCAAATTCTACAGGATCAAACCTATGGGACTTAAGGAATGATATAAAAAGAGAGAGAGAAAAATAAATTCATATTAA
+
BCBCBGGGGGGGGGG1EGGGGGGGGGEGGGGGGGGGG::B:@>GGECFGEGGGGCFFGG=@D>CDGGD>:1EFGGGGGGGDGGGGGGCEGGGGGGGEFG0
@HWI-D00524:51:C587MANXX:4:1101:11474:5945
TTCAATGTTCAACTGTCCTTGCCTCAAGTTTGCAAATTCTGCCCCCTTGTCCTTCCGGTATGACACTGGAAAGAAACGCTGATAAAACTCAGTTTTAAAA
+
CCCCCGGGGGGGGGGGGGGGGGGGGGGGGGGGGGGGGEGGFGGGGGGGGGGGGGGGGGGGGGGGGGGFEGGGGEGGGGGGGFFFEGGGGGEGGGCDGFGG
@HWI-D00524:51:C587MANXX:4:1101:11703:5765
ACAGCTTCAAACCAACAACCATCGGATGTCCTCTTGATAGAAAATTCTTTTTTATTTTCCTTTTTTATTTTTATTTTTGCTGGCTTGGAAAACATTATGT
+
CCCCCGGGGGGFGGGGGGGGGGGGGGGGGGGGGGFGGGGGFGGGFGGGGGGGGGFGGG>GGGFGGGGGGGGGBEEGGG<1DFGGGG/9@:B@0@FG>GCG
@HWI-D00524:51:C587MANXX:4:1101:11658:5766
CAACTCCTTTGGTCTATGGAAAACTGTATTCAAAATGGTTGAAATTGTTCCACAAAAAAGGACTATCGATACAATTCTGGAAAGGATCCATTGACCGATT
+
CCCCCGGGGGGGEGGGGGGEGGGGGFGGGGCGGGGGGGGGGGGG>EFGGGGGGCGGGGGBBGFGGGGGGFGGGGGGGGGGGCGGGGGEFGFGCGEEGGGG
@HWI-D00524:51:C587MANXX:4:1101:11658:5863
AGATTGTGCAAGATTTAGCCATCCAAATTTAAATTCGATTGCGGTTTTGAGCTCCTCTCATTATTAGCTACAAAAGGATGTAAGTTTGTTTAAATTCCAG
+
3AABBFGGGCGGGGFFCGGGGGGGEGGGGGCGCGCGGGGGGGGG/CBFGGGGGGGFGGGCGGGGGFGGGGGGFEGGFFF@GGEGG@E>FGGBFGGGGGG0
@HWI-D00524:51:C587MANXX:4:1101:11523:5977
ATTTTCAAACAAAAATACTTAATGTTGCTTCACCAATATTATGATATTAAAAAAAAGAATCAATTTTTCAAAATAACAAAACGAGAATTACCTCCTGAAG
+
CBBCCGGGGGGEBGBEGCGGGGEGFCCGGGGGGGGGGGFGGGGGGGGGGG>FGGGGGGG>@GGGGGGGCGGGGGG@>FEBF@GGCEB>;FFEEFGGGF00
@HWI-D00524:51:C587MANXX:4:1101:11644:5990
GTGTCTACTACTTTCGAGACATGAAAATTACAGTGCCTACACGGACCCCCTTCCGGACCTCTACATGGGGTCCGTGTCCTTTACGTATTGGAGAGAAGAT
+
CCCCCGGGGGGGGGGGGGGGGGGGGGGGGGGGGGGFGGGGGGGGGGGGGGGGGGGGGGGGGGGEGGGGGGCGGGGGGGGGGGEGGGGGGGFGGCGFGGFG
@HWI-D00524:51:C587MANXX:4:1101:11926:5830
CCTGTATCATAACATTTATTCAAACTAGGGTTTGACAACTACTATCAAGTGTTCAACCCTATCTCTAGTCCAAGTCCGGAGCCTCCACGCTAATCACGAT
+
CCCCCGFGGGGGGGGGGGGGGGGGGGGGGGGGGGGGGGGGGGGGGGGGGGGGGGGGGGGGGGGGGGGGGGGGGGGGGGGGGGGGGGGGGGGGGGGGGGGG
@HWI-D00524:51:C587MANXX:4:1101:11927:5883
AGAGACGTTTCAGTTGGTATCAGAGCAACGTTCTTGCAAAGAGTTGTGCCACCATCAGTTCCAGAAATCTCAGTCGTCAAACCTCAAGTCTATAAGTTTA
+
CCCCCGGGGGGGGGGGGGGGGGGEGGGGGGGGGGGGGGGGGGGGGGGGGGGGGGGGGGGGGGGGGGGGGGGGGGGGGGGGGGGGGGGGGGGGGGGGGGGG
@HWI-D00524:51:C587MANXX:4:1101:11803:5973
CTTTTCTCATTTTTCAAAACAAAATCAAATAGCATAATCTTATTTTCGTTCATCAATAGTACGTTTAACTTCTCATTATTTTTTTGAAAATGAGCACCCG
+
CCCCCGGGGGGGGGGGGGGGGGGGGGGGGGGGGFGGGGGGGGGGGGCDGGGGGGGGGGGGGGGBGGGGFGGGGGGFGFGGFGGGGGDGC@DDEEGGGGGG
@HWI-D00524:51:C587MANXX:4:1101:12052:5864
CAGATATGTAATAGAAAGTTTGGAACTTCTTAATCTACGATTCAATCTTCTCTGAATTGAATGTACGAAAGAAGAAAAAAATTCGAAAGCTTCTCTTTGT
+
CCCCCGGGGGGGGGGGGGGGGGGGGGGGGGGGGGGGGGGGGGGGGGGGGGGGGGGGGGGGGGGGGGGGGGGGGGGGGGGGGGGGGGGGGGGGGGGGGGGG
@HWI-D00524:51:C587MANXX:4:1101:12435:5767
AAAGTCTAGTCGAACAGTTGAATATTGGGAGCATGTTGCTGATGATACATTATGGTAATATTCGAATCATAGTCTATCTTATACTACTGATTATGTAAAT
+
BBBCCGGGGGGGGGGGGGGGGGGGGGGGGGGGGGGGGGGGGGGGGGGGGGGGGGGGGGGGGGGGGGGGGGGGGGGGGGFGGGGGGGGGFGGGGGGGGGGG
@HWI-D00524:51:C587MANXX:4:1101:12875:5814
ATCTAAGTGGGCTGAAACTGACAGTGATGAGTCAGAACCAGAAAGCTCAAGCAGTTCAAGTGATGATGAAGAGGAAGTCAAGTGATTAATGGCAGATGAT
+
CCBCCGF@C>>GGGGGGGGG1FGGGCGGGGE=B@G1F>GGGEBGGEGGGGGGGBB1FGGGEGG1@GCG1FGGBFBGEGGGGGGGGGFC0FGGGGGECEGG
@HWI-D00524:51:C587MANXX:4:1101:13240:5873
GTATGAAAACTCTGAAATCTGAAAATCTGAAAAGTTTGTCTGTTACTTCTGAATTCTGTTGCACTGTTACGATTCGAATTTGAAATGGGACGAGAATTGT
+
CCCCCGGGGGGGGGGGGGGGGGGGGGGGGGGGGGGGGGGGGGGGGGGGGGCFGGGGGFFGGGGGGGGGGGGGGGGGFGGGGGGGGGEGEGGGGGGGGGGG
@HWI-D00524:51:C587MANXX:4:1101:13268:5963
GCTGAGTTAGGTCCAAGTTTCAATCTTTAACATATTTCATACCGGCTGATCATGAAGATTAACAGCCATTTGTAACATAAAAGTTTCGGATTTAACAAGT
+
CCCCCFGGGEGGGGGGGFGGGGGGGGGGGFGGGGGGGGGCFGGGGGGGGEGGGGGGGGGGGGGGGGGGGGGGGGGGGGGGGGGFGGGGGGGGGGGGGGGG
@HWI-D00524:51:C587MANXX:4:1101:13644:5756
CTGATTGCATGGGTATACAAATAAAGTATAACGAAACCATTAAACAGTTAAATTATATTAAAATAAAGATTGTTTATTTACTTGAGTCAATAAATTTCTT
+
CCCCCGGGGGGFGGGGGGGGGGGGGGGGGGGGGGGGGGGGGGGGGGGGGGGGGGGGGGGGGFGGGGGGGGGGFGGGGGGGGGGGGEGGGGGGGGGGGGGF
@HWI-D00524:51:C587MANXX:4:1101:13509:5846
ATCTGAGTATCCAATAAGATTAAATGACGAGTCCTTGGGATACCAGAGGCCTACATTTTGAGTTCCTTTCAAGTATTTCAAAATACGTTTAGCAGCAATA
+
CCCBCGGGGGGGGGGGGEGCGGGGGGGGGGGGGGGGGGGGGGGGGGGGGGGGGGGGGGGGGECFGGGGGEGGGGGGGGGG>ED@BGGGGGGDGEGGGGGG
@HWI-D00524:51:C587MANXX:4:1101:14195:5791
CCTTTATCCTTGCTTTAGGCGGTTGATTCGACTAGGAACCTTCTTAGAATATACGGTACACTTTCTAATGAGTTTCATGATCTTACGTTGTGAGACAGAC
+
CCCCCGGGGGGGGGGGGGGGGGGGGGGGGGGGGGGGGGGGGGGGGGGGGGGGGGGGGGGGGGGGGGGGGGGGGGGGGGGGGGGGGGGGGFGGGGGGGGGG
@HWI-D00524:51:C587MANXX:4:1101:14269:5774
AGCAAGAGCCCCTGAATCTAGAGCTATTTGTCGTTCCAACCCAGTTCCAACAATGCATTTCTCGGACCGAGAAAGCGGAACTGCCTGACGTTGCATATTA
+
CCCCCFDGGGGGGGGGGGGGGGGGGGGGGFGGGGGGGGGGGGGGGGGGGGGGGGGGGGGGGGGGGGGGGGGGGGGGGGGGGGGGGGGGGGFGGGGGGGGG
@HWI-D00524:51:C587MANXX:4:1101:14694:5887
CTATAACATATAAAGCAGGGGACTACATTCGCAACACCTATACATCACAAAAAATAATAATAATAATAATAATAATAATAATAATAATAATAATAATAAT
+
A@B@BFGGGGGGEGEGGG>/EDBGEGGGGGGGGGGGGGGGGGEGGECGGGDGGGGCGGFGFGGGGD>DFGGGGGGGGGGGGGGGGGGGGECCGGGGEGGC
@HWI-D00524:51:C587MANXX:4:1101:14948:5845
CTTTTCTATATTTGATTATCTACGTAAGGCGAAATTCGTTTTATTTGCCTAATGTCACGAAAGGAAGAACTCACGCTTTTATCTTCTTGATAAAGACTTC
+
CCCCCGGGGGGGGGGGGGGGGGGGGGGGGGGGGGGGGGGGGGGGGGGGGGGGGGGGGGGGGGGGGGGGGGGGGGGGGGGGGGGGGGGGGGGGGGGGGGGG
@HWI-D00524:51:C587MANXX:4:1101:14765:5846
AAAGGATTATGTCCTGAATCACAAAGAGTTGTGAACCCACGGCTAGCTGTATCCCTGAACCATTGAGGGTCACACAAGCACTGGATCGTTTGTTCCCGTT
+
CCCCCGGGGGGGGGGGGGGGGGGGGGGGGGGGGGGGGGGGEGGGGGFGGGGGGGGGGGGGFGGGGGGGGGGGGGGGGGGGGGGGGGGGEGGGGGGGGGFG
@HWI-D00524:51:C587MANXX:4:1101:14974:5935
GTTACACCCGCGGTCATGAAATTATGGATTTGTGCAAGAAAGGCCGAGGCCACACCGCACCCGCGGTGCAACCAAGACCGCACCCGCGGTGCATGGACAG
+
ABABAFGGGD<D@EEGGGCGGGGGGGGGGGGGCBDGGCGGGGBEGGGGGFDGGGG/CGGGGGGGGGGGGGGGGG0FGEGACGDGDGGGDCDGG@DGGGGE
@HWI-D00524:51:C587MANXX:4:1101:14992:5941
ATATTTATTCTATTCTGTTCATAATAATTGAACAATTCTGTTCGTAGGAACAAAGAGAAGCAAGTTTATTCTATACTCGATAAGTACCAATACGCAGCGA
+
CCCCCGGGGGGGGGGGGGGGGGGGGGGGGGGGEGGEGGGEGGGGGGGBGGGFGGGFGEGGEGGGGGGGGGGGGGGCGGGGGGGFGGGGGGGGGGDDB<ED
@HWI-D00524:51:C587MANXX:4:1101:14879:5970
GTGAAACCCACAGCACACACACACGACCACACTTTCTGGTCAAATCAAAATGCTATAAGGTGCTCAAAAAGGGGTGTTTATGAATGTTGGGATGTGACTA
+
CCCCCGGGGGGGGGGGGGGGGGGGGFGGGGGGGFEDGGGGGGGGGGGGFGGGGGGGECGGFGGGGGCGGDFDGG=CCGGGGGFGGGGGGGGGGGGGGGGG
@HWI-D00524:51:C587MANXX:4:1101:14917:5996
AATCGGATCGGATTCATGATCAGCAGTAAGATGATCATGATCAGAAAAGATGGGCACAGAATTGTATTATTGGGTTACTAATGTGTGTAGTAATCAGATG
+
CCCCCGGGGGGDGDGGGGEGGGEGGGC1FFGGGGGGGGEGGGGGGGEGG=GGGEGGFGGGEGGGGGGGGFGGGGGGGGGGGGGGGGG0FGGEGGECGGGG
@HWI-D00524:51:C587MANXX:4:1101:15027:5891
CTCTTTTTCCTATTCAAAGATCAGCCCCCCGACTCTGTGTTTTCACATCGAGAATTATTTGCAGATGAAGAGATGTCAAAGGGGCTTCTTACTGCCCAAA
+
BBBBBGGGGGGGGGGDFGCGGGGGGGGGGGGGGGGGGGGGGGGGGGGGGBDDGGGGGGEGGGGGGGGFGGGBFGGFFFGEDBFGGGEFGGGGCGGGGGBD
@HWI-D00524:51:C587MANXX:4:1101:15296:5756
TATAACCTACTGTTTATAACCTACTGTGACTAAATTTCAAAATATTTGTTTATAACCTACTGTGACTAAATTTGTTTGTTGTTATCACATTAAATTTTTC
+
CCCCCGGGGGGGGGGGGGGGGGGGGGGGGGGGGGGGGGGGGGGEGGGGGGGGGGGGGGGGGGGGGGGGGGGGGGGGGGGGBGDCGDDGGGGGGGGGGGGG
@HWI-D00524:51:C587MANXX:4:1101:15325:5824
TAATGAAATGGATGTAGCAGTAGCTTGTTGAAAACCCAGAGTCTTTACTTGATCCAGGATGTGTGATGTATATGCCATTCCGAAGTGATCTATTAATCTA
+
CCCCCGGGEGGGGGGGGGGGGGGGGGGGGGGGGGGGGGGGGGGGGGGGGGGGGGGGGGGGFGGFGG>GGGGGGGGGGGGGGGGGGGGFGGGGGGGGGGGG
@HWI-D00524:51:C587MANXX:4:1101:15251:5970
ACTAGTTGCTAGTGTCATTGGTTTTTGTGCAACATTTGTTGATTTTGTTAGTGTACATGGTTTTAGTCATATTATTTAACAGAATCCTTTTTGCATTTCC
+
ABCCBGGGGGGGGGGEGGGGGDGGGGGGDCF@F>1EGGGGGGGFFGGGG>GGGGGGGGGGGGGGGGFGGGGGGGGGG>FGGGGGGGFGGGGG<>@FGGG0
@HWI-D00524:51:C587MANXX:4:1101:15575:5990
AGTAGGTATCGCGCACATGCGCGAAGATGAGGTGCGCATATGCGCGAGAAGCAAGTGCCGAGGCAGAAGACCTCGCGCATATGCGCGTCGCGCATATGCG
+
3A<BBGGGGGGFGGGGGGGGDGGDGGGGGEGGGGGGGGGGGGFGGGGGDFGGGGGGC@FGGGFGGGFGGEGGGGGGGGGGGGEGGGGGGGGG@;B?GGGG
@HWI-D00524:51:C587MANXX:4:1101:15954:5926
CACCCTATGGTCCTGCTCCCTAAGATCTTCGAGACAGTCTCTGGGGACAAACTTTAGCAAAATGCCCCAGCTGTTTACAAATATTGCATCTACCAAGCAC
+
CCCCCGGGGGGGGGGGGGGGGGGGGGGGGGGGGGGGGGGGGGGGGGGGGGGGGGGGGGGGGGGGGGGGGGGGGGGGGGGGGGGGGGGGGGGGGGGGGGGG
@HWI-D00524:51:C587MANXX:4:1101:16386:5797
AGAGTAAATAACTTAATCTTTATTTTAATAATATATTTTTAAAAACGTATTTATTTCAGCCAGATATTTGTTTGACATAAATAATTGTAATATTATGTGA
+
CCCCCGGGGGGGGGGGGGGGGGGGFGGGGGGGGGGGCGGGGFGFGDGGGGGGGGGGCGECGGGGGGGGCGGGGFDGGGGGGGGGGFC@GCGGG>CGFGGG
@HWI-D00524:51:C587MANXX:4:1101:17012:5906
GGAAAAAGTAGAATCGCTGGTCCTCGGGTTATGTGCGCCTTCAGCCCAGTAAAATCATCCGTCAAGACCTCCCTCAACCTCACCTGCATCTATCACACCT
+
CCCCCGGGGGGGGGGGGGGGGGGGGGGGGGGGGGGGGGGGGGGGGGGGGGGGGGGGGGGGGGGGGGGGGGGGGGGGGGGGGGGGGGGGGGGGGGGGGGGG
@HWI-D00524:51:C587MANXX:4:1101:17499:5879
CTTCCGATCTAATTCCATTCAATTCTGACAATATCATAGTTTCAAGACATGTCAAAACGTAGCAAAACTTACGTCCAGTTGTAGCCTGTGTCGCTAGGAA
+
BBBBBDDGGGGGGGGFDGG@FGCGEGGGG>FG>FCGFDGGGGGGGGGGFFGGGGGDGG/FCB=FGGGGGGGG=GGGG1C=FFC1@GGGGGGFBBGG<GB0
@HWI-D00524:51:C587MANXX:4:1101:17278:5917
ATAGTTTGTTGACTTTTTCCGCTGTTATCTCTGATTATTATTAATTAAGTTAATTGCATGCTTTGTTCTTGGTTAGTAGGTGATTCTGGAACGGGTCACT
+
ABBBBGEGGG>GCFGGGGEGGGGGGGGGFG>GGEGFCFGGGGGGGFCFGGGGGGGGC?FCGGGGGGGEGGC1>@C1FFD>@C@@FCGDC@FGFGC/EFGG
@HWI-D00524:51:C587MANXX:4:1101:17487:5964
GGGATCCGCATGGATGATGATTTCAATAGTTTTGAGCCCTTTTTCCACGACTCTTCTTCTGATTTCGAATTATACAAGAATGATCAGGAAAATTGTAGAG
+
CCCCBFGGGGGGGGCGFGGG1@FGGGGGGGGGGGGGGGGGGGGGGGGGGGGGDGGGGG@GGGGGEGGGGGGGGGGGGGGGGGGGGGGGGGGGGGGGGCGG
@HWI-D00524:51:C587MANXX:4:1101:17478:5980
GTTCAAATCAAATGAAACTAATTTCATTAGAAATCTAGTATAAGGTATTAAAACTTTCATGTTTTGAGTCTTGTCCAAATCCATTTGAAAATGGGGCAAA
+
CCCCCGGGGGGFGGGGGGGFCGGGGGGGGGGGDGGGGGGGGGFGGGGFGGGGGGGGGGGGGGGGGGGGGGGGGGG@DFGGGGGGGGGGGGGGEDBGGGGG
@HWI-D00524:51:C587MANXX:4:1101:17740:5918
CTGCATGAGAGAGAGAATGAGTAGTTTTATGAAAATATTTAGTAGGAATTAATCCTTCCTGTATAACATTTAAATCTGCACCACTATCTATCATAGCAAT
+
BBBC@GGGG@GGDGGGGGGG>GBF@FGGGGGGGGGGGGGGGFG1@FDGGGGGGGGGEGEGGGGGGGGGGGGGF1FBC:BFF>DGGGGGGGGGEGG>@DGG
@HWI-D00524:51:C587MANXX:4:1101:17743:5955
ACTCCAGCAGTATAGCCAGATTGGAGCTTCACAGAGGAACCAAAATAGCCAGACGAATACGGGCTAAGAGATTTAAATCCACTTCCTGTGGTTAAGAATT
+
BBABBGGFGGGGGGGCFGGEGGGGGGGGGGGGGGFGGGGGGEGGGGGGGCGGEGGGGGGGGDGGGGGGGGBGCBGGCGGGGGGGGGGGGGGGBGGGGFGG
@HWI-D00524:51:C587MANXX:4:1101:17616:5988
AGTTATTTCAAATAATAATAAACTAATTCTTACTGTTTCTCCGACAACATACTTGTTTCCAATTTCAATTTCCAACCAAACAACTTTGAAAAAACAACTT
+
BCBBCGGGGGGGGGGGGGGGGCEGGGGGGGGGGGGGGGGGGCGGGGDDGGGGGGGD>@GGGCGGGGC1FGGC1ECD/FEG:FFBCCG>GGGGGGDGB>FC
@HWI-D00524:51:C587MANXX:4:1101:17853:5791
AATAACAACAACAAATAAGCGCAAACAAGATACTCTTAATTCGGCACAATTATGGCATGCTCGATTAGGACATATTTCCCTAAGAAGGATGAACAAGTTA
+
CCCCCGGGGGGGGGGGGGGGGGGGGGGGGGGGGGGGGEEDGGGGGGGGGGGGGGGGGGGGGGGGGGGGGGGGGGGGGGGGGGGGGGGGGGGGGGGGGGGG
@HWI-D00524:51:C587MANXX:4:1101:17929:5799
CTATTAAAATGTCATTTTCTCACAAAACAATATATTTAATTCACACATACTTTATCGTACAATTAAAAAAATTTATATTAAAAATATTTATATATTTTAA
+
BBBCCGGGGGGGGGGGGGGGGGGEGGGGGGCGGGGGGGGGGGGGGGGGGGGFGGGGGGGGGGGGGFGGGGGGGGGGGGGGGFGGFGGEGGGGGGGF@GGG
@HWI-D00524:51:C587MANXX:4:1101:17934:5843
CAACGTCGACATACACGTACCTATTTTTAAAACCTATATCAACCATTTTAGATAGATATTTGACATTCTTGATATTTCTTTTCGATTCTATCCAAGGTTT
+
CCCCCGGGGGGGGGGGGGGGGGGGGGGGGGGGGGGGGGGGGGGGGGGGGGGGGGGGGGGGGGGGGGGGGGGGGGGGGGGGGGGGGGGGGGGGGGGGGGGG
@HWI-D00524:51:C587MANXX:4:1101:17855:5966
AGGTGCGAAAATGCACTGATTTGTGTGAAAATGATAAAAATCTAACTTCTAAAAACAAAGGAAAGTGAATTCTAAATTTGACCGTCGGTTCTAATATCCT
+
AABAB?EBGGG>FGGEGGGE@BF@BFEEGGGCG>FGCGGGFDGGEGGC11:@FG>FG0CFGDGGEEGGGGFGGG@CDDDGGGGGG>CCEFGGGGF08FGG
@HWI-D00524:51:C587MANXX:4:1101:17771:5975
ATACTACTGATATAACTGATAAGCGTGAGCTTTGATTTCTGAATGCAAGTAGATATTTTTGCAGCGTGACAGCAAGTAAAATGAGATAACTGAAAGTCGG
+
CCCBBGGGGGGGGGGGGGGGGGGGGCBCGFFGGGGFGGGGGG>EFGCGGGGGGGGGDGFGGFFGGGGBDECF@@@DGGGGGEGGGGGGGGGGGEGGFG>G
@HWI-D00524:51:C587MANXX:4:1101:18116:5798
AGCTGGACTTTTCATGCCACTGGTTTCTTTTATGTTACATCTATCTAAATTGCTTATTGCATTCCAGGTCTGTGAACAATGCCCAAATGTGAAGTATGAA
+
CBBCCGGGGGGGFGGGGGGFCFGDFFGGGEGGEFFF1FCFG>@FGGGCGGGEG>:F1F>DDGCGEECDGG11C1FFGGGG@FGGGGB;CD>=0CFFCGGG
@HWI-D00524:51:C587MANXX:4:1101:18257:5755
AGACCATAAATTGATCTTTGAAGTTTGCATACCATATGCTCACTTCCGATGGATGTAAACCCTTCAGGTTGAGACATGTAAATCTCTTCCTTAATATCCC
+
CCCCCEGGGGGGGGGGGGGGGGGGGGGGGGGGGGGGGGGGGGGGGGGGGGGGGGGGGGGGGGGGGGGGGGGGGGGGEGGGGGGGGGGGGGGGGFGGGGGG
@HWI-D00524:51:C587MANXX:4:1101:18267:5785
ATCTTTGTAAGTTTCTCTCAAAAGTACATACAGATTTGTTGTAACTTTTCCTGCCTTCATAACCACAAGCGCACCCTTTAACAATTTTCATGATTCTGGT
+
B3AAAGGGGGGGGGGGGGGGCGGFEGGGGGGGGGG1<BFGGCCFGGGGGCGG>FGEGFDB@GGCGGFEGGGGGDGGFBF=CGG1FFGGGDGGGGGGG:0F
@HWI-D00524:51:C587MANXX:4:1101:18536:5979
ATGATAAACTTTGAGAAGTTATAACTTCCTTTCTGCTGAGTATTACTGAAAAAGTGAGTTATACCAACACTTTTTGTAGATATGAGAAGATTCTCATAAT
+
CCCCCGGGGGGGGGGGGGGGGGGGGGGGGGGGGGGGGGGGGGGGGGGGGGGGGGGGGGGGGGGGGGGGGGGGGGGGGGGGGGGGGGGGGGGGGGGGGGGG
@HWI-D00524:51:C587MANXX:4:1101:18847:5982
TTCCACACTTGGTTCGAATGCATGGACTTCATCTCAGATTCCATTGCTTCAAGCCACTTGGATGAATCGGCATCAGATAATGCTTCGTTGAAGGTCCTTG
+
CCCCCGGGGGGGGGGGGGGGGGGGGGGGGGGGGGGGGFGGGGGEGCGGGGGGGGGGGGGGGGGGGGGGGGGGGGGGGGGGGGGGGGGGGGGGGGGGGGGG
@HWI-D00524:51:C587MANXX:4:1101:19109:5771
TATACAAATTCTGTATAACTCTTCTGATTTCTATCTTTCTATCTTCATTTATTGGCGATTCAGACGGATCAGTACAATTTCTGCCAACCTTTCAGCATAA
+
BBCCBGGGGGGGGGGGEGGGGGGGGGGGGGGGGGGGGGGGGGCGGGEGGGGGGEFBCDGGGGGGGDGDGGGCDGGGGEGGFG>D@FGD>GGFGGCGGGGE
@HWI-D00524:51:C587MANXX:4:1101:20224:5788
AGTATTCAGTTTTTATTTCTTAGATTGATTGTCGTTTTTATTATGGATTTCAGTAGCTAAACTCTAGATTTGTTGGGATTTGAGGGGATCCTGCCCCGTA
+
CCCCCGGGGGGGGGGGGGGGGGGGCEEGECGGGGGGGGGGGGBFCGEGGGGC1FF:@1BFGGGGEGG>>DDEGE1F<=1CD0BGBBEGBGG>FEGGGGDG
@HWI-D00524:51:C587MANXX:4:1101:20026:5899
AATTCAATTCTGAAATCTATCTGTCTGATATAAAGCAAATCTAAAATCTTATCTGGGCAATATCAGTCAATTCGTATATCATTGGCAAATCTGCCAATGC
+
CBCCCGGGGGGGGGGGGGGGGGGGGGGGGGGGGFGGGGGGGGGGGGGGGGGGGGFDEFGGGEG@FGGGGGGG@@GGGGGGGGFGGGGGGGGGGGGEGGGG
@HWI-D00524:51:C587MANXX:4:1101:20482:5891
ACGTTGGTCCATATGAAATTCTCGAAAAGATAGGAGATTGTGCCTATCGACTCGCTTTACCGCCTTCATTGTCAGAAATACATGATGTCTTTCATGTATC
+
A=ABBEGGGGCFFBGEGFG@11D/FGGG1FF@G>FGGGCGF1FGGGGF>D9/EF@:FGGGCFGGGGGGGC:FGGGGGGGGGGGGG>0FDGCDF0FEDFGG
@HWI-D00524:51:C587MANXX:4:1101:20660:5810
CCTAGGGGATCATAGGGCGATGCTACTAGACGCTCTTACCATGATCCAATGGGTGCAATCAGAAATGAGTTATGACATTCTTGATCAAGGTATTGCTGAA
+
CCCCCGGGGGGGGGGGGGGGGGGGGGGGGGGGCDGGGGGGGGGGGGGGGFGGGGGGGGGGGGGGGDGGGEGGCGGGGGGGGGGGGGGGGGGGGGGGGGGF
@HWI-D00524:51:C587MANXX:4:1101:20532:5932
GACGAAACCATTAAAGAGGTACCTCCGTATCTTGGTCCCGGAGGAGGAAGAGAACATCATAGTTCCTTTGGCATATGAACGGCTACCCGATTTCTGCTAT
+
?BBBBEGGGEGGGGGGGFGFFCGGGGGGBFDGGGGGGGGGGEGGDBBGGGGGGGGGGGGGGGGGGGGGGGGGGGGGGGGGGGGD>GGGGGGGGGGEGC>D
@HWI-D00524:51:C587MANXX:4:1101:20529:5949
ATCCCCTTGGTGATGGCAGTCATGACCTGAACTTTCTCCTTCGTCAACTTGTCGAAGGTGCCAGCCTTGATCAAAATAGCTTTAGCCACAATATCGGCCA
+
CBBBCGGGGGGGGGGGFGGGGGGGGGGGEGGGGGGGGEGGGGGGGGFGGGGGGGGGGGGGGGGGGGGGGFGGGF1FG>FGGGGGGGGGGGGGGGGGGCGG
@HWI-D00524:51:C587MANXX:4:1101:20972:5880
TTTCTCCACTAATCTTTTTGTCCTTCCTCTCGATCCCTGTCGGTCTTTCCTACGTGCTGTCGGGTTTCCCAGCACCACCAAACCCTTGTAATCTCCGCGC
+
BBCCBDGGGGGGGGGGGGGGGGEGGGGGGGGGGGGGGC>FGG<EFBGGG>FGGGGG>GGGGFFGGGGGGGGGGGEGGGGGGGGGGBFDGGGGGG8G9FD>
@HWI-D00524:51:C587MANXX:4:1101:20833:5948
ATGAAATATCTGAAATGAGAATAAATCTCAGCAAGTGGAACTCTTACATAGCAATGAACAATAAACTCTGTTAAACATAGCTTTGAAATCATAAATACCA
+
CCCCCGGGGGGGGGGGGGGGGGGGGGGGGGGGGGGGGGGGGGGGGGGGGGGGGGGGGGGGGGGGGBFGGGGGGGGGG>GGGGGGG?B>>:=FGGGGGCDG
@HWI-D00524:51:C587MANXX:4:1101:1464:6178
TAGTTAACCTCTTGTCATCTTTCTTACGTTTATGGTAGTTAGCTATGAACTAGTTAGTTCTTCCGTAGTTAAAACATGCATTGTCCTCATCAGTGAACTC
+
AB=ABFF>DGGGGCFGGGGGGGGGGGGGGGGGGGGGGGGGFGGGGGGGGFGG1FGGCFGCGGGGBDGFFD>DGEFGG@FGGG>GGGGGGGGG>G0FFGGG
@HWI-D00524:51:C587MANXX:4:1101:1339:6212
CCTTTCTTTCTGATACTCTGGCTCTGTCGAAGTCTCGAACCCCAAGCCTGTCAATACTCAATCTGACAAGAACAATATCGAGGAGTATAATATCAATACA
+
BBCCBGGGGBF1EGGGGGGEFGGGGGGFGGGGGGGGEGGGGGFDGBEGG1FGGGGGGGGGG@GG1<FCGEGGDGGGCCGG>GCGGFC0=BDGGGGGGGGG
@HWI-D00524:51:C587MANXX:4:1101:1609:6040
GTGTATGTATTGAGAGATTCTCGTACATCCTATGTATGATTTCTGAATGAACTGCATTGATGTATGCTTTATCTGTTGAGTCAGTGTCTGCTGTAGTATT
+
BCBCBGGGGGGGGGGGGGGGGGGGGGGGGGGGGGGGGGGGGGGGGGGGGGGGGGGGGGGGGGGGGGGGGGGGGGGGGGGGGGGGGGGGGFGGFFGGGGGG
@HWI-D00524:51:C587MANXX:4:1101:1628:6116
ACCTAGCGAATGCAACAAACTTCTCACGGTGGGAGGTAGGAAGTCCTAGACAACATCAGAGAGACATACATAAGTATTCAGAGAAAAAAATTGTAAAATA
+
CCCCCGGGGGGGGGGGGGGGGGGGGGGGGFGGGGGGGGEGGGGGGGGGGGGGGGGGGGGG>EBFGGGGGGGGEGGGGFGGGGGGGGGGGGGGGGGGGG@G
@HWI-D00524:51:C587MANXX:4:1101:1898:6150
TTCTTTTTTTGCAACCATGATCATACTTGACCTATCAAACCTGCTAATTTGAATTAATTTATGACTATTCTAATTTTGATTTATATGATTAATACTATTT
+
BCBCCGEGGGDGGGFGGGGGGGGGGGGGGGGGFGGGGEGGGGBGG>1DGGEFFGGGGGFGGG>DGFGGGGGF1CFGGG=F@GGGGGEF0FFGGGGGBFGG
@HWI-D00524:51:C587MANXX:4:1101:1927:6192
CAAAGACCTTTTTTTGTCAAAAAAAACTCAGAAAACAAAAGATATTAATGGTTACATTGTCAAGCTCAAGTCACACGGTTTCTGGTGCTCACACTTGAAT
+
:AA@BGGEGGGFGGG/:EFFC:>/EEBBGGECGDEF@G0FEGEFGG1FGCE1DGGFGDEGGGFDD1F>EGG0:CFG>AEFF8FF>FGGCGGGGGBGGGG=
@HWI-D00524:51:C587MANXX:4:1101:2181:6038
CTGTCAATACTCAGTCTGACAATAACGATATCAAGGGTATAATATCAATATACCATTCAATCAATACTGGATATAATCAGAATTTAATCAAATTCTGTTT
+
BCBBBGGGGGGGGGEGGGGGGGGGGGGGGGGGGGGFGGEGGGGGGGGGGGGGGGGGGGGGGGGGGGGGDEGGGGEGGGCGGGGEGGDGGGGGGGGGGGE0
@HWI-D00524:51:C587MANXX:4:1101:2162:6078
CTAAACATTCTAATCAGCTTTTTGAACTGCTAACGTTTCAAAATCAGCTCTGATTCAGACGATACAACGTAATCTCCATTGTCTACAATCTGTCTCAAAC
+
CCCCCGGGGGGGGGGGGGGGGGGGGGGGGGGGGGGGGGGGGGGGGGGGGGGGGGGGGGGGGGGGGGGGGGGGGGGGGGGGGGGGGG=>>?FFGGGGGGGG
@HWI-D00524:51:C587MANXX:4:1101:2263:6238
GATCGTTGCTTGTGCGGATTGTCGTAGGCAAAGTTCTTCGAAGGTTCGTATAGTTTTCGATTGTTTATCTTCGTGTTTATTTGTTGCTAAACTCTTGCTA
+
CCCCCGGGFGGGGGGGGGGGGGGGGGGGGGGGGGGGGGGGFGGGGGGGGGGGGGGGGGGFEGGGGGGGGGGGGGGEGGFCGGGEGGGGGFGGGGGGGGGF
@HWI-D00524:51:C587MANXX:4:1101:2560:6023
CGAGGAGTAGGCTCAGGAAGCACCAGATGATAATGTTGCAGGTAACTGATTTGTTTGATTATCCTGCATATGTATTGAGGGATACCGGTGCTTCACATAT
+
BBCCCGGFGGGGGGGGGGGGGGGGGGGFGGGGGGGGGGGGGGEGGGEGGGGGFFGGGGGGGGGGGGGGGGGGGGGGGGGGGGGGGGGGGGGGGGGGGGGG
@HWI-D00524:51:C587MANXX:4:1101:2543:6128
ATAAATAATCCATCTCATACATCAGTAAGACACTATTTTTATATAATATATTTTAGTAGCTCGATATTAAGAATTACCAAATTTTCAAAAGAAATCGGGA
+
CBCCCGGGEGGGGGGGGGGGGGGGGGGGGGGGGGGGGGGGGGGGGGGGGGGGGGGGGGGGGGGGGGGGGGGGGGGGG1FGGGGGGGGEEGDGGGGEBGGG
@HWI-D00524:51:C587MANXX:4:1101:2613:6192
CAAACCTATACTACCTCCAACCATAAACTTCCACCACATCGTGATCCACCACCTCTATTATGTTGTTATACCTTTCTTTTTTCCTCTTCAGCTGCTCTTC
+
CCCCCGGGGGGGGGGGGGGGGGGGGGGGGGGGGGGGGGGGGGGGGGGGGGBGGGGGGGGGGGGGGGGGGGGGGGGGGGGGGGEEGGGGGDCDCGGGGGGG
@HWI-D00524:51:C587MANXX:4:1101:2752:6016
AATTCTTAATTGTTGGTACCAAAAATAAAGCAGCTGATTCAGTAGCATCGGCTGCAATAAAGGCCCGGTGCCATTGTGTTAATAAAAAATGGCTCGGCGG
+
CCCCCGGGGGGGGFGGGGGGGGEGGGGGGGGGGGFGGGGGGGGGGGGGGGGGGGGGGGGGGGGEGGGFGGGGGGGGGGGGGGGGGGGG@GGGGGEGGGGG
@HWI-D00524:51:C587MANXX:4:1101:2933:6060
TCCAAACCTCGGCAAGGCGACTCTTCTTCGTAGGAACACACGCCTAGTTCATCAATCGGGTCTTTGCTCCGGCCATCGTCTTCCTCTTCCATCCTTCCAC
+
CCCCCFGGGGGGGGGGGGGGGGGGGGGGGGGGGGGGGGGGGGGGGGGGGGEGGGGGGGGGGGGGGGGGGGGGGGGGGGGGGGGGGGGGGGGGGGGGGGGF
@HWI-D00524:51:C587MANXX:4:1101:2987:6135
GGGGTGGTGGTGGTGGTGGTATTGAGTTTGAATGGGTCGGGGAAGGGGATAGAGAAATAATATGTTTCCAGAAATAGGGGAGAGGAGGGAAAAATTTATT
+
BBCCAEGFGGGGGFGGFGGCDGGGEGGGGGGGGGGGFEGGGGBFFGGG<FFGEGFBDEGGGGGGGGGGGGGGEEE@GGGG/C9FGEGGGGDBEEDFGGGG
@HWI-D00524:51:C587MANXX:4:1101:3224:6053
AGACTTGAACGAAATGAATCATTGAAGATATATGAAATATCATTGAGTTCTCTCAATCTTGCAAGGCTTGTGCTTTGTGTTTACTAAAAATCAAACTTAT
+
CCCCCGGGGGGGGGGGGGGGGGGGGGGGGGGGGGGCGGGGGGGGGGFCFGGGGGGGGGGGGGGGGEGGGGGGGGEGGGGGGGEGCGGGGGGGGGCFGGGG
@HWI-D00524:51:C587MANXX:4:1101:3063:6161
AAAATTTCAGTGGTTCTTGATCGCATCACAAGTCTTAAATCTGTTCAGATTTATTACACAGCTTTATATCTAAACTGGTCGACCATAATCAAGAGCAAGT
+
BBBBCGEEG11FBE@GGGG1BGGGBG<GDC@GGCGG1FGGGGGFCDD@CE>FEGGGEFGG0BC:<CGGG>>FEGGC1EGC/EG//BF>FGCECGB>FBFC
@HWI-D00524:51:C587MANXX:4:1101:3032:6197
AAGTGGAATTTTTATGCCAAGGGTTCCCAAGCCAAAATTCCATTGGTATCTTCTTTGGAATGTCTCGACTTTTGTTTAGCGAGGATGAGGGTTATCTTAT
+
CCCCCCGGGGGGGGGGGGGGGEGC>GGGGEGGGGGGGGGGEFGGGCGGGGGGGGGGEGGGGGGGEGGGGDG>GGGEGCGGGG<GGGGCFGDFG>BFGGEG
@HWI-D00524:51:C587MANXX:4:1101:3553:6018
GTTTTTTCTATAACATAATTTAACTGAAGTTTCATCAAAACGTTCAGTCGAGCCAAAGCCGATAGATGCAGATAAATCCTATCGTGTAAATTATTTTTGT
+
BBBCCGGGGGGGGGGGGGGGGGEGGGGGGGGGGGGGGGGGEGGGGGGGGGGGGGGGGGGGGGDGGFGGGGGGEGGGGGGGGGGGGGGGGGGGGGGGGGGG
@HWI-D00524:51:C587MANXX:4:1101:3643:6077
AATAATGGCGACGACGTGAGGGTTATGTTCCCAGTGGGAGCCCGACGATCGTGTTTCCATTATCGCGACTATGAGGTTATGAGGTTTGAGGAAGAATGGG
+
BBCCCGGGGGCGGDGGEGGGGGGEGGGGGGGGGGGGGGGGGGFG<GE>FGGGG@CFGGGCCCFFGG@CGCGCF@FEC0EDFCFG0<0:FEG=DGGGGGGG
@HWI-D00524:51:C587MANXX:4:1101:3671:6167
CGGTTCAACATCTTGGCTTAACATAAACCAACGCCCGGCTTCGTCATTTGAGTTCCTATGACTTCCATTACGTCAATTAATCAACGTCTGATTAAAATGA
+
CCCCCFGGGGGGGGGGGGGGGGGCGGGGGGGGGGGGGGGGGGGGGGGGGGGGGGGGGGGGGGGGGGGGGGGGGGGGGGGGGGGGGGGGGGGGGGGGGGGG
@HWI-D00524:51:C587MANXX:4:1101:4406:6037
GTCACGTCACGAATTTTGATATAACGCCGCGTAAGTAGTATTTATTTATGAATCATACGCTATGAAATGGAAATGCTAGATGGTGAATATTCCTAAATAT
+
BCBCCGGGGGGGDGGGGGGGGGGGGGGGGGGGGGGGGGGGGGGGGGGGGGGGGGGGGGGGGGGGGGGGGGEGGGGFGGGGGGGGGGGEGGG@EGFGGGGG
@HWI-D00524:51:C587MANXX:4:1101:4835:6075
GATGGTACGATGAGAATGTGTATCGACTATAGGCAGCTGAATCGGGCTACTGTGAAGAACAAGTACCCACTTCCTCGTATCGATGATTTATTTGATCAGC
+
B?BBCG>GD>@CEGC>DGGGGGGGBGGGGGFGGGGGGGGGGGGGGGGGGFGGGGGGGGGGG>GGGGGGGGGGGEGGGGGGGG0EDGGCG0CFGGGGGGGG
@HWI-D00524:51:C587MANXX:4:1101:5201:6059
AAGTGTTGTTGAGTTTGGTTTGTAATAAGCGCTTGTCATTTTACACCTTTCTTCATGATGCGAGGGTGGTGTCATTTTATACGCTTACTAATGATATGTT
+
ABAABGGGGBGEF;FGCGGGEGGGGGGGFGGGF/F>GGGGGGGGGGGEGGGGGGGG>FGGGGGGGG=EDGGEGFEGGEFGEGGGGGBGGGEGEGGGGGC>
@HWI-D00524:51:C587MANXX:4:1101:5167:6083
CAACCGTAGCAGCACCATCTGCTAAAATTTGTCCTTTTTTAATGCATTTACCCCGGCGAACCTGGGGTTTTTGATGCAGATAAGTATTCTTGTTGGAACG
+
CBCCBGGGGGGGGGGGBEGGGGGGGGGFGG@FGGGGGEFGG:FGGGGGGGGGGGGDGGDGGGGGGGGEGDGGBBCGGCGEGGGGGGGGGGGGGGEGGGGG
@HWI-D00524:51:C587MANXX:4:1101:5701:6151
TAGGCCCTCCGGCCTGTGAGAAGGACGCCAAAGCCCTTCAGTTCATCGATGAAATGACCCGAAATGCAGATTCAGTCCAGGAGAATGTCTTGGCCGAAAT
+
CCCCCGGGGGGGGGGGGGGGGGGGGGGGGGGGGGGGGGGGGGGGGGGEGGGGGGGGGGGGGGGGGGFGGGGEGGGGEGEGGGGGEFGEGGGGGEGGGGGG
@HWI-D00524:51:C587MANXX:4:1101:6039:6190
AAATTGAGTATGGAAACAAAAAATAAAGAGTATTGAAGTGCTTCGATATGATGGTGGATAATATTTAAGTACCGAATTTCAATACTACCTTGAGAAGAAT
+
=BBABGC1EDBCGCGGGEGBGGGGGGEEEGC1F>DG>1FGG>CE>@GGGEGGCE:@C>C@F<E:1C@FDGG1:FGG@DGEGGGDGGEGGEGGGGGGGGGG
@HWI-D00524:51:C587MANXX:4:1101:6704:6162
TAAGCAATTTTCACAATACATGCATATCATGAGCATAAATACATCATATATATATATATATATATATACACACACACACACACACACAAATGAATTGTGA
+
CCCCCGGGGGGGGGGGGGGGGGGGGGGGGGGGGGGGGGGGGGGGGGGGGFGGGGGGGGGFGGGGGGGGGGGGGGGGGGGFGGGGDGGGEGC0:B00::00
@HWI-D00524:51:C587MANXX:4:1101:6782:6033
CTGATTGTGGCTGAACACATGGTTACGCAAAAATATACCAATATTTGGGATTGTTTGACCTTGTGCTTTGTTTATTGTCAAAGCAAAACTAAGCCTTATG
+
BCBB=CDGGGGGGGGGGGGGGGGGGEGGGGGGGGGGGGGGGGGEGFGCG>FGGGGDGFEGGGGGGGGGEG<FGFGGGG@GGGGGEFGGGEGEEGFCGGGG
@HWI-D00524:51:C587MANXX:4:1101:7379:6178
ATTACACTAATCTAGAGTTAACGGGCGAAGCGGATATGAACTCGATTCTGAGACGTTGTGCGATATACTAGCGATTGATGCAGAAAAGATCCCATGAAGG
+
BCCCA>GGG=FGEGGGGGGGGGG@GGA>DGGDDGGGGEGGGGGGBGGGGGEGGGGGGEGGEGGGBECGD>EGGGGGFEGGFGGGCFFEEEEFFGGGFGGE
@HWI-D00524:51:C587MANXX:4:1101:7553:6059
GGTTATGGATTGTAACTATTATCTGGTGATGTTGTATTGACGGGGATACTGAAATTGTACCGTCATACCGTTGAGTTTGAATTAAATCCAAATTGATCAG
+
BBBBC@FGGGGGGGGGEGGGGEGGGFGGCGGGFGGGGEGEFGGCGGGGGGCEGGGGGGGEGGGGGGFEGGFDCEDGGDFG1CGGGGGF0FGC0F0EC>FG
@HWI-D00524:51:C587MANXX:4:1101:7736:6119
CGACATCAAACTCACCTGCATCACACACGTCTAGTGAGTCTAAAGACTCAACACACCTGTACCAGTAATAACAAGTACATATACATATCACACAACAGTG
+
CCCCCFGEGGGGGGGGGGGGGGGGGGGGGGGGGGGGGGGGGGGGGGGGGGGGGGGGGGGGGGGGGGGCGGGGGGGGGGGGGGGGGGGGGGGGGGGGGGGG
@HWI-D00524:51:C587MANXX:4:1101:7831:6175
TTGATATGTCTGATATTAATGCTCTCACGACTTGTGAATCCTATCTGAAAGAAAAGATGACCAAAATTTCCTTTAAGGGCCATGTGGAGCGAGCCAAAGG
+
CCCCCGGGGGGGGGGGGGGGGGGGGGGGGGGGGGGGGGGGGGGGGGGGEGGGGGGGGGGGGGGGGGGGGGGGGGGGGGGGGGGGGGGGGFGGGGGGGGGG
@HWI-D00524:51:C587MANXX:4:1101:7796:6219
AGAAAGGAATTCGTTTATATATATCACCTTGTTGCATGCTTAAGAAACGTGGCTCACTCTTGCCAAATCTCGTTGGCGCTCGGGCGGTCGAATCTTACCG
+
CCCCCGGGGGGGGGGGEGGGGGGGGGGGGGGGGEGGGGGGGGGGGGGGGGGGGGGGGGGGFEEGGGFGGGGGGEGDGGGGGGEGC>AGGGGGGGGGGGGC
@HWI-D00524:51:C587MANXX:4:1101:8184:6116
AGATCAATAATTGGGATATTGATCCACTCAGAAAGAGTAATAACATCGACTCCTGTTTGATGACATCTTTGCTGTACGTGGAATAGACTTCATATCTTAA
+
ABB@@1>1FCGGGCFFGGC>FG;FFGGGGFGGDGGGGGGGGGEGGGEGFGGG1@FGGGGEGFBGGG>FGEGDFGGGEFFGGGGGGG@@GGGGGGGGGGGG
@HWI-D00524:51:C587MANXX:4:1101:8144:6188
ACAATTCTGTATACAACACTCTCAGTACCCAGAATATTCAATACAAATGTCAACTGTTCGATTCAATCAATCATACGCTGCGAATATATCAAAAGATCAT
+
CCCCCGGGGGGGGGGGGGGGGGGGGGGGGGGGGGGGGGGGGGGGGGGGGGGGGGGGGGGGEGGGGGGGGGGGGGGGGGGGGGGGGGGGGGGGGGGGGGGG
@HWI-D00524:51:C587MANXX:4:1101:8158:6215
ATCCACAAGGTACTGGAAATTTGATTAAGATTGGAACTTATATGTTAAAAAATTAATTTCTATAAATTATTAAAAGTTTTCTTGTATGAAGAAAAACAAT
+
CCCCCGGFGGGGGGGGGGGGGGGGGGGGGGGGGGGGGGGGGGGFGGGGGGGGGGGGGGGGGGGGGGGGGGFGFGGGGFGGGGGGGGGGGGGGGGGGGGGG
@HWI-D00524:51:C587MANXX:4:1101:8722:6104
GTCATCACTTTAAATCCTTAATTTGCCACGACATGATTTCACTAACGCTTAAATTTTCACGCCTAAGATTGATTCATCCTACAATGTCCTTGCTTACCAT
+
CCCCCGGGGGGGGGGGGGGGGGGGGGGGGGGGGGGGGEGGGGGGGGGGGGGGGGFGGGGGGGGGGGGGGGGGGGGGGGGGGGGGGGGGGGGGGGGGGGGG
@HWI-D00524:51:C587MANXX:4:1101:8909:6029
TCCCTAACTCCTCTCATCCTTTCTCCTTTTCGATTTTCTTGTGCAGGCACCACCATCTCCACTCAAGTTTTCGGTGGCAAGGCACAATCTCCCTTCGGAA
+
:A3BBGGGGGGGGGGGGGGGGGGGGGGEGGGBGGGGGGGFDFGGEGBA@GGGGGGGGDCG1<:F1FGB11FGGFFB<FFFGCGGGGGGGGGGGFGG>BG/
@HWI-D00524:51:C587MANXX:4:1101:8826:6136
AGCGATATAAGAATGAAATTTCAACCATCCAATTGACAAGTAGGTACAGATCCCAAGATGGTGTGCAATCAATTCTTTAGATCATCTGACGTTGCTGATG
+
CCCCBCGGGGGGCGGGGGGGEGGGGGGGGGGGGGEGGEGGGGGGGGGGFGGGGGGGEGGGCFGGGGGGGGGGGGGDGGGGGGGEECGGGGBFGGFGGGGG
@HWI-D00524:51:C587MANXX:4:1101:9386:6028
CGAATGCACTGGAAATTTCTTTTGGGCAGTGGCGTTCGCGCTCGAGTGGTAAAATCTTACCGCTCGGTCGCGAACACTCTCCGGATTTTCCTTTTTTTAT
+
BBBBBGGGGGGGGGGGGGGGGGGGGBGDGEDGDGGGDG@DC<CGGGGGGGGGGGEGFGCC>FGG@GG/EGGG//C<DGGCEG...8EDGGGEDGGGGGGG
@HWI-D00524:51:C587MANXX:4:1101:9489:6120
ATAAATAGTTATCAAATAACATGCATCATAATCTGAGGAACATGAATCGTTATAAACCGTAAATCAAACTCTTTAATTCTTAATCTTGACTCGACTCTTA
+
:ABB=;D1@FFGGGGGGGGGGGGGGGGCCGDGGGGFGBGFGGGGGGGC>FGGGEGGGGDBFBF1FFGGDGGGGCGGGGGGGGGGGGGGGGGGBGCFGGEG
@HWI-D00524:51:C587MANXX:4:1101:9395:6220
AAAAGCTATATTTTACAAAATCCAATCTTTTGCTTATAAAAAAAACTCATTTTCTTTTCATTTCACACAAAATCTCTATTTTCTATCACACAATTTCACG
+
BCBBBGGFGGDGGGGGGGGGEGGGGGBGGGGB@GGGEGGGG>EE<GGGCGGGGGGGGGG>@DCFBFEGGBDGFCECCDFG1=FGGCGCGGGBBFG@FDGG
@HWI-D00524:51:C587MANXX:4:1101:10093:6028
AACAAATAAGCGCAAACAAGATACTCTTAATTCGGTACAATTATGGCATGCTCGATTAGGTCATATTTCCCTAAGAAGGATGAACAAGCTCGTGGGAGTT
+
CCCCCGGGGGGGGGGGGGGGGGGGGGGGGGGGGGGGGGGGGGGGGGGGGGGGGGGDGGGGGGGGGGGGGGGGGGGGGGGGGGFGGGGGGGGGGGGGGGGG
@HWI-D00524:51:C587MANXX:4:1101:10360:6036
CCGACCCACCTCGAGTTCACTGCCCCACGCACGTTGCCCGACTCATACACTCGCTAGCCACCAAGATCACACCAACCGAGACACACACCAACACTAGTTG
+
?ABBBEGGFFGGGGGGGGGCGGCGGGGGGGGGGGGGGGGGDDGGGGGGGGGGGGGBGGGGGGGGGGGGGGGGGGGGGGGGDGGGGGGGGGBFGGGGGGDG
@HWI-D00524:51:C587MANXX:4:1101:10566:6208
GCGGTAGATTTCGACCGCCCGAGCGCAAAGGTATAAAACCGAAATGTTGGGACAGAAACTGCCGCGCTCGAGCGGTAGTTTCTTACCGCCCGAGCGCCAG
+
BBAABEGGGFGGGGGGGGGGGGGGGGGGGGGGGGGGGGGGGEGGEFGGGGFGGGGGGGGGGGGGGGGGGGGGFGG/EG;CCEGGGEGGGGGGGGD;CDGG
@HWI-D00524:51:C587MANXX:4:1101:10978:6164
TTCTTGACCCTGATCATGTCCCACATGTTGTCATGCACACATACAAACACAACAACAGCCGGATACCTCCGGTGAGAATATAATTCCCAGTATAAACCAA
+
CCCBBGGGGGGGGGGGGGGGGGGGGGGGGGGGGGGGGGGGCFGGGGGGGGGGGGGGGGGGGGGGGGFEGGGGGGEGGGCEGGGEGGGGGEE@>DGGEGGG
@HWI-D00524:51:C587MANXX:4:1101:11156:6224
AGCAACTGAAAACTGGTATATTCATTAGTCAAACAAAATATACAAAGGAGTTGCTAAAGAAATTTGGTATGGAATCATGTTCAGCAGCAACAACACCCAT
+
CCCCCGGGGGGGGGGGGGGGGGGGGGGGGGGGGGGGGGGGGGGGGGGGGGGGGGGGGGGGGGGGGGGGGGGGGGGGGGGGGGGGGGGFGGGGGGGGDGGG
@HWI-D00524:51:C587MANXX:4:1101:11039:6225
CTACTCTAACATGAAAAACGTCATGTATCCCGGATAGAGAAGGAGGAAGAGCAAGTCGATATGCTCGATTGCCAATCTTCTCCAAAATCTCGTAAGGACC
+
BCCBBFDGGGGGGGGGFGGGGGGGEGGGGGGGGGFGGGFGGGGGGGGGGGGGGGGGGGGGGGFGGGGGGGFGGGECGGGGGGGEEGGEFFGGGGGGGGGE
@HWI-D00524:51:C587MANXX:4:1101:11446:6049
TACTAAATTATTAGTTATAATTGTAATTTTAAAAAAATTATTAATTTATTATATTGACAAGGGTTTCGAAAAACTATTATCATATTAATTTATCGAAATT
+
BCCCBGGEGGGGGGGGGGGG1FFF=FGGGGGGGCFGGGGGGGGGCCFFDEFGGGGCC>G>FFGEGGGGGGGBGBBGG>GGGDFFF>@>FFGGG>BFGGG>
@HWI-D00524:51:C587MANXX:4:1101:11567:6102
CTTAATATTTGTGAATTATTTTTGTGTGTGTATGTGAGAATTGATCTAAGCATACAACACGAAGGTGTCTCATACACTAAGGGATTTGTGATTATAATAT
+
BBCCAFGGGGGGGGGGGEEGGGGGGGGGGGGGGGGEGGEGGGGGGGGGGGGGGGEGGGEDDGGGGGGCFGEGFCGGGCGGG>FGGBGCGGGG>GGGGGCG
@HWI-D00524:51:C587MANXX:4:1101:11548:6162
GATTTGATATGATATGATTATGATTGACAGATTTCTCAATCTATATCTATCAGTTTGTACCAGATTACGTACAAACAGAACTAGATGACATAGATCGATG
+
BBBCCGFGGGGGGFGGCFGGGGGGGGGGGGGGGGGFGGGGGGGGGGGCGGGGGGGGGGGGGGEGGGGGFGGGGGCFGGGGFGGGGGGGGGGGGGGGGGGF
@HWI-D00524:51:C587MANXX:4:1101:11924:6066
CACCTGGCGCAATAAACTCCAGTATAACTTGGACTGGAACCACTGGAACTGGAGGAACCACTGCCTAACTTCTTGAACTGTTTCTTCCGAGCTTTCAGTA
+
BBCBBDDGGGGGGGGGGGGGGGGGGGGGGGGGGGFGGGGGGGGGFGGGGGGGGGGGGGGGGGGGGGGGGGGGGGEGGGGGBFFGGGGEGFGGGGGGGFGG
@HWI-D00524:51:C587MANXX:4:1101:12176:6129
ATTACAAATCAATAGTTCTAGATGAGCAAATATTCACCAAAAGTATCATCGATACAAATATTTTAAGATTTTAACATAATCGATTGAGTTGAGCATTTAA
+
BCCCBGFGGFGGGGGGGGGGGFGGGGGGGGGGGGGGGEFGBGGGGGGGGGGGGGGGGGGGGGGGGGGGGGGGGGGGGGGGGGGGGBGGGGGGGGGGDGGG
@HWI-D00524:51:C587MANXX:4:1101:12642:6057
AGTACTATTAAATCTTTATATCCTAATATACTAAAAATTAATTTAGATGATATGAAGTTTCATTTTGGATCATTGAACCGTGTTTTAAGCAAAGTCCGTG
+
CCCCCGGGGGGGGGGGFGGGGGGGGGGGGGGGGGGGGGGGGGGGGGGGGGGGGGGGGGGGGGGGGGGGGGGGGGEGGCGGGGEEEFGGGGGGGGGGGGGG
@HWI-D00524:51:C587MANXX:4:1101:12502:6140
AATAGACTTGCAACGATTAAGTTGATTCAAATTATTTAAACGTGAGTTAGATAATAGGTGGGCCCATTATAATCTTTATAATTTTTAGACTTGATCGACC
+
BBBBBGGGGGGGGGGGGGGGGGGGGGGGGGGGGGGGGGGGGGGGGGGGGGGGGGGGGGGGGGGGGGGGGGGGGGGGGGGFEGFGGGGGGGFGGGGGGGGG
@HWI-D00524:51:C587MANXX:4:1101:12688:6216
GAAAGACTGTCTTGACATCCATCTGCCATATCTCATAGTCATACCATGCAGCTATGGTTAGAAAAATCCTTATGGACTTGAACATTGCAACTGGAGAAAA
+
CCCCCGGGGGGGGGGGGGGGGGGGGGGGGGGGGGGGGGGGGGGGGGGGGGGGGGGGGGGGGGGGGGGGGGGGGGGGGGGGGGGGGGGGGGGGGGGGGGGG
@HWI-D00524:51:C587MANXX:4:1101:13232:6227
ATAATCCAACATCCAGTGACAGTCTTTGGCACATCCGCCAATACACAATCTTATGACATCGTGCAATGTGCCCGTGGTGATCCCACCACTAACGGCACTT
+
BABBA=FGGEDDGGGGGCGGGDGGB@DCEEGEG1FDGG/E>FCEGGGGFGGGGGDGGDGGDGGGGGGGGEGGGG99>CC1=0F1:FGGGCGGG8CGGAF0
@HWI-D00524:51:C587MANXX:4:1101:13430:6183
CTCTTTCTGACCAATCGAGGACTATTAGATTACCGGTAACAATCCTTCATTAAAACTGATATCGAGACCTTTGACTTTTTGCGTGCATATGTAACAATCT
+
BBCBCBFCGGGEG@EFGGBGGGGGGGGGGGGGGGBGBCGGGGEGGGGGGGGGGGGGGGFEGGFGEGGGGGGGGEGFF>FEBFGGGGGGGGGGGGGGGG0E
@HWI-D00524:51:C587MANXX:4:1101:13529:6024
CTGATCAATACTCAACTCAGTATATAATCTGATCCATATCTGAATAAGATACAATCTAATTCATATCATCAACATCACAACACAATCTGAATCATATCTG
+
BB@=BFDGEGGGGGGGGGGFGGGGGGGGGGGGEGEGGGGGGGGGGGG>FGGGGGGGGGGGFEGCGGGGGGCGGGGGGGGGGFGEGGGGCGGGGGGGGGGG
@HWI-D00524:51:C587MANXX:4:1101:13902:6053
TTATTTCCCGTGTGATATCGCTTAGTTTGACCTCATTCCCATATTTAAGCTTTTTCCAAATAGTGGTCAAACCTAAAAACAATATAAAATGTCACGCAGT
+
CCCCBGGGGGGGGGGGGGGGGGGGGGGGGGGGGGGGGEGGGGGGEGFCFGGGGGGGGGGGGGCGGGFGGGGGGGGGGGGGG@DGGGGGGEGDCGEG09ED
@HWI-D00524:51:C587MANXX:4:1101:14019:6101
ATTGTTTATCCTTCGTTAATATTTGTTTCTAAATTCTTTAATTTAGAGGTGAATATTACAACTTACTTGTGTCAAAAAGATCGGGACAACACAATTGTTC
+
CCCCCEGGGGFGGGEGGGFGGGGGGGGGGGGGFGGGGGGGGGGGFGGFG@GGGGGGGGGGGGEGEGGGGGGGDGGGGGDGGFGGGGGGFGGGGGGGCFGG
@HWI-D00524:51:C587MANXX:4:1101:14672:6172
ATGTGATTTTCTAGTTGATTTTGTACTTATGACAGAGTAGATCATGAGTTTCTCCTTAGATTGTCGCAGATTGACAGACAGTCAGAGTATATTTTAACCA
+
CCCBCGGGGGGGGGGGGGGGGGGGGGGGGGGGGGGGGGGGGGGGGGGGGGGGGGGGGGGGGGGGGGGGGGGGGGGGGGGGGGGGGGGFGEGGGGGGGGGG
@HWI-D00524:51:C587MANXX:4:1101:14820:6179
ATGTTATGAAGATATGCTCTAATTGATAGGTCATACAGTACTAGGTGGGGCAAAGCCATTTGATACTGTAATGGAGCGACAAATGAAGTTGACAAGTCCT
+
BBBBBFGGFGGGGGGGGGGGGGGGGGGGGEGGGGGGGGGEGGGGGGGEGGGGGGGGGGGGGGGGGGGGGFGCGGGGGGDGGGGGGEDGGGGGGGFGGGGG
@HWI-D00524:51:C587MANXX:4:1101:15112:6030
TAATTTGCTGCATGTTAGATGTGCGTGTCATATTATCGACTTATGTGTTAAATGTGCATGTGATGAGAAAATGTCCACTGTAATAGAAAAATTCAAATTA
+
BBBC?FFGCFGGD@BGGGGCFGGGGCGGGGCGGGGGEGGGGGFEGFGGGGGEGGGGGGEEGGGDGGEGGGGE>GFGGGGEGGEGGGGGGGGGE0FFGGGG
@HWI-D00524:51:C587MANXX:4:1101:15185:6099
GGACATGTTTTCCGATTTAGTGATAAGTACAAGAAAGCTTCGTCGCTTTCTTCTTTGATTTTTTTGCTTTACAGTCTCCTTAAGTCAATACATAAGCACA
+
CCCCCGGGGGGGGGGFGGGEDGFFGGGGGGGGGGEFCGGGGGGGGGGGGGGGGGGGC>FGEGGGGGEGGGEDGGGGGFGGC@GEGGGGGCGGGGG>FGGG
@HWI-D00524:51:C587MANXX:4:1101:15469:6018
TTCCTTTCGATGTGATATCGGTTCATTCATGTTCCCTTCACCTAGAAGCCTGTCGGGAGCCACTCATTGTCCGTGCAACGTCATGGCACCGGCGGAAGCC
+
CCCCCGGGCFDGGGGGGGGGGGFGGGGGGGGGGGGEGGGGGGGFGGGGGGGGGGGFBC<GGGGFGGGGGGGFGGGGGGGGGGFGGGEGGGGGGGGGDGGG
@HWI-D00524:51:C587MANXX:4:1101:15593:6034
ATTAACATACGCAGATTCTTCAACATTTAAAGTTTTCTTATTAAAGACTCTATAAGCTATACTAACTGATGAATATCCAAGGAAAATTCCTTCTGCAGAT
+
CBCCCGDGGGGGGGFGGCGGGGGGGGGEGFGGGGGGGGGGGGGGGGDGGGGGGGGGGGGGGGGGBGGGGG>@FGGGGFGG>=FGGBFGEGGGGGCGGG0F
@HWI-D00524:51:C587MANXX:4:1101:15671:6189
AACCCTATAGGTTGTCGCCACAAATTCCACCCCCAAAAACCATATTTTGACTGCGCTTCAACTATATCAACTGTACTTGAACTATTAGATAATCATAGTC
+
BBBBBEFGGGEGGGGGGGGGGGGGGGGGGGGGAGGGGEGGGGGGFGGGCFDGGGGGGGGGGGGGGGGGGGGGG1FGGGGGGGGCDCGGGGGGGGFGGEGE
@HWI-D00524:51:C587MANXX:4:1101:15611:6242
AACTTCATACACCTTAAAGTTCATAGGACGAAAAGATATTTTTTGAGGACCTTATACTCATTATGCCTAGCATTGAATGTACTGGTATTCACCTTATCAA
+
CCBBBB1FGGGGGG@FGFCFDGGGGGGCGGGGCGGGGGEGGGGGGGGBFEGGGGG1FGGGGGCGFGCGGEGGGG>BDGGGEGG1>CG0F:F>CCEFDFG>
@HWI-D00524:51:C587MANXX:4:1101:16576:6107
AGTATATAAGTATATAGTAAGCATATAGTGAAAAAGTGTATTATTCACGAATTTTTAATTCGTGGATACATCTCTATCCTTAATATACAAAAATGACTGC
+
BCCBBGGGGGGGGGFGGGGGGGGGGGGGGGGGGGGGGGGGGGGGGGGGGGGGGGGGDFGGGGGGGGGGGGGGGGGGGGGGGGGGGGGGGGGGGG0FGGEG
@HWI-D00524:51:C587MANXX:4:1101:17112:6003
ATAACGGAAACATGAAGGTACTTAGAGGGTCTCTTGTTTTCATGAGACCTGTTAGAAAAAACTCCTTTTACATTCTATGAGGAAATATTGTGCTAGGAGG
+
CBCBBF@GGDGGFGGEGGGGGGEGGGGGDDGGGGGGGGGGGGGGGG>FGGGGGGGGGGGGGGFGGGGGGFGGGGGG>DFEGGGGGGGGGGEGEGGGBGGG
@HWI-D00524:51:C587MANXX:4:1101:17104:6050
CTTATTACCTTACTTTGTGCAGGCTGCCCAAATGATGATATCCTCCTTTGAGGAAGTAGCGGCGACAGCTACCAAAACAGGTCATCAAGTCCGGGCTGCG
+
BB:ABFCGGGGGGGGGGGGGGGGGGGBGGGGGGGGGGGGGGGGGGGGGGGGGGGGGGGGGGGFGGGGGGGGGGGGGGGECFGGGGGGGGGGGDGGGGGGG
@HWI-D00524:51:C587MANXX:4:1101:17033:6090
TGCAACAGAATTTACAGCTTCTTTTTAGTGGACTTCATGCTAAAATGTTTATTTCGTTTATTAGTTTTTCATTGAGCAATCAAGATTGCTAGGACTTGGC
+
CCCCCGGGGGGGGGGGGGGGGGGGGGGGGGGGGGGGGGGGGGGGGGGGGGGGGGGGGGGGGGGGGGGGGGGFGGGGGGGGGGGGGGGGGGGGGEGGGGGG
@HWI-D00524:51:C587MANXX:4:1101:17280:6012
AGTAGAATGTTTAACTTGTATTATATTATATGGCTAGTTTTTACTAAAATATTTTGAAAAGTAAGACACACACATATATATATATATATATATAATTTGT
+
BBBBAFGGGGGGGGGGGGGGGGGGGGGGGEGGGGGGGGGGGGEGGGGGGGGGGGGGDGGGGGEGGGGGGGGGGGGCGGGDGEGGGGGGGGGEGG>0=00?
@HWI-D00524:51:C587MANXX:4:1101:17441:6108
CGGAAGAAAAAGATCGCAGTTGTTAGTGTTTGTTCTTTAATCCTTGTTGCTATGGTCGTAGCTCTTACCATAGGCTTTGAAGATAACGATAAATCCGACG
+
BBB@B=BFGGGGGGGGGGGGGEDGGGGGGGGFGGGGGGGGGGGDGGGGGGGGGGGGGGGGGGGGGGGGGGGGGCGGGEEGGGGGGGGGGGGGGGGE<DGG
@HWI-D00524:51:C587MANXX:4:1101:17342:6111
CCTTTCATAGTTTCTCAATTGCCTAAATTTGGATTTTTTGTAATTTTTTATGTTTTGGGCAGAGACAACTTGCTCGAAGAGATGTTACAGGAACCAGACG
+
BBBCCGGGGGGGGGGGGGGGGGGGGGGGGGGGGGGGGGGGGGGGGGGGGGGGGGGGG<GGGGGGGGGGGGGGGGFGDGGGGGGGGGGGGGGGGGGGGGGG
@HWI-D00524:51:C587MANXX:4:1101:17582:6009
ACTTCCACTAGTGTTGCCTTCAGATGTTCTCCAACAACCATGACAACACATTGTAGCAACAACGACGATCTTCAAACGGCAATACTCTGAGACTTAATCA
+
CCCCCGGGGGGGGGGGGGGGGGGGGGGGGGGGGGGGGGGGGGGGGGGGGGGGGGGGGGGGGGGGGGGGGGGGGGGGGGCADAGGGGGGEGGGGGGGGGFG
@HWI-D00524:51:C587MANXX:4:1101:17872:6235
AGATCAAATGACGTTGGGTCAGCATCATGACACGTGAGAGCATTTATCAGAAAATCACGCATCTCAATACTTCTCTAACCCTTGCAAACTAAACACAACA
+
CCCCCGGGGGGGGGGGGGGGGGGGGGGGGGGGGGGGGGGGGGGCGGGGGGGGGGGGGGGGGGGGGGEGGGGGGGGGEEGGGGG@GGGGGGGGGGGGGGGG
@HWI-D00524:51:C587MANXX:4:1101:18209:6145
ATTCTGACTTTCTGACATTTCTGTTAATTCTGATATATCTGTTACCTGTGTCATTTACAGTCACTGATTTCTGTCTCAACGGTGCAACTAAATCGGTATA
+
CCCCCGGGGGGGGGGGGGGGGGGGGGGGGGGGGGGGGGGGGGGGFGGGGFGGGGGGGGEGGGGGGGGGGGGGGGGGGGEEGGGGFGGGGGGGGGFGGGGG
@HWI-D00524:51:C587MANXX:4:1101:18134:6209
AGGACATAAGGCCACTGACTACCCAAAGAAGAAATAACCGAATGTTGGCAGAGCTTATGTTTTTTATTGATGAGGAGGATAAGGCAGAGCCATACATGAC
+
CCCCCGGGGGGGGGGGGFGGGGGGGGFGGGGGGGGGGGGGGGGGGGGGGGGGGFGGGGFGGGGGGGGGGGGGFGGGGGGGGGGGGGGFGGGGGGGGGFGG
@HWI-D00524:51:C587MANXX:4:1101:18304:6229
AAACTTTAAATATAAACATTTTCGTAAAATACTTTTTCATGACAAGCAATCATAAGCCTTAACCTTTTTCCTTTTTCCTCAACATGACATGACATAAAAC
+
BAABBDDGEGGGGFGGGGF@DDGGGD10FFGGGGGGGGG>@GGGGGBDEGGEGGGGGCFFFGDB@GGGGGGGGGGEG1CFFCFGDBFGEE>FFGD@FDGG
@HWI-D00524:51:C587MANXX:4:1101:19218:6050
CAACAAATAACAAAACCCAAAAGAATATTTAGAAACTATCTTATCTCGGATCTTGTTAGGGATTGGTGTTACATACCGATATTTAGAAACTATCTTATCT
+
BC=ABEEGGGGGCFGGGGGGGGGGEGGGGGGGGGGFGFGGGCFGGGGGBDGGGEE:FGGDFGGGEGGGBCFGGGGGGGDGGGGGFGCBFGGGGEGFGGGG
@HWI-D00524:51:C587MANXX:4:1101:19223:6102
AAGAAGCCGTAAGCTTTAGACAGCCCATTGTCAAGCTGGAACCACGAATTCAGTGTAAAAACTGCCTCTTCAACCGACCCCAACCTCTGAACCATTTCAT
+
CCCBCGFGGGGGGGGGGGGGGGGGGGGGGGGGGGFGGGGGGGGGGGGGGGGGGGGFGGGGGFFGGGGGGGGGGGGGGFGDGGGGGGGGGGGGGGGGGEGG
@HWI-D00524:51:C587MANXX:4:1101:19026:6169
AATCATTTAAATTTTTATTTTATTTTCTTGATTTACATTAAATATTTAAAGGAATAAAATAATTTAAACCTTATAATATGTGACGTGACCTTGTTGTCAT
+
BBCBBDFGGGGGGGGGGGGGGGGGGGGGEE>GFGGGGGGGGGGD>GEG>CCFGGGGDCG>FGGGGFGGG>F:@FGGGDC1FFF>FGBG=:FDDC@0CG0F
@HWI-D00524:51:C587MANXX:4:1101:20269:6172
CATTTCAGCTTGTTAGGAGTCTCTATAAAAATGGTTACATAGTCCGTATAGAAGAACTGATTGTGTCACTTTGCAAGGATAGAAAGTTCATGGAGGCAAG
+
BCCCCFGGF>CGGGEGGGG;FGGGGGGGGGGGGGGFGGGGG>D@GGGGGGCGGGCGGGGGGGGGG>FGGGGGGGGGGBGGGGEEGG0>;FGEGGGGGGGG
@HWI-D00524:51:C587MANXX:4:1101:1623:6327
ATAAAATTACCAGATTCAATTATCATACCATGGGAAGGAGAACAATCAATTCAGATGTTGATTGATTCTGTTTTTCCTAATATGATAAATCATGTTAACG
+
AAABBGGGG;FDFEGGEFGGGGGFFFGGGGGGBEGGGGGGGGGFGGEEGGGGGGGGFGGGGGGGGGG1FGDCFFFGDGEGGG>@DGGFGGGGGGGGFGCB
@HWI-D00524:51:C587MANXX:4:1101:1663:6366
ATACCTGATAAACAACCACAACCACCATAAAAAGCCAACTTTCTCAAAATCGAACGCTCTTTTAAGCTCTTCGAAATTGCAATTCCCTCTCCATCCAACA
+
BCCCCFFGGGGGGGGGGGGGGGGGGGGGGGGGGGGGGGGGGGGGGGGGGGGGGGGGGGGGGGGGGFEEGGGGGGGGGGGGGGGGGGGGGGGGGGGGGGGG
@HWI-D00524:51:C587MANXX:4:1101:1845:6403
AAGTGCTATATTATTTTACTTAAGCCCATAAAATAATTTAATTATAGTCAACATATTTCATTAAGATGAATATGAGAGACGTTTCATATTTAAAAATATA
+
BBBCBFGGGGGGGGGGGGGGGGGGGGGGGGGGGGGFGGGGFGGGGGGGGGGGGGGGGGGDGGGGGEGGGGGGG1BCGGGGGGGG@GGGGGGE>FGGGGGG
@HWI-D00524:51:C587MANXX:4:1101:2002:6352
GTCGAAATCCGAATTGTGTTGTTGGTTGTGGATTGTTACTCTTGGGGTTATTTGTAATGTTCACTTGGGTTTGACATAATGCCTTAGTATTCTAAGAAGT
+
CBCCCGGGGGGGGGGGGGGGGGGGGGGGGGGGGGGGGGGGGGGGEEGBGGGGGGGGGGGGGGGGGGGGB/FGBDCGGGGCFEGGEGGGGGGGFC=FGEGG
@HWI-D00524:51:C587MANXX:4:1101:2298:6314
[truncated: 60,383,066 more chars]
