# Supplementary material for: The complete chloroplast genome of Primulina and two novel strategies for development of high polymorphic loci for population genetic and phylogenetic studies
Source: BMC Evol Biol. 2017 Nov 7;17:224. doi: 10.1186/s12862-017-1067-z (PMC5678776; doi:10.1186/s12862-017-1067-z)
Supplement: Supplementary file 6 — The script of SACRing (Sub-Assembly of Chloroplast genome from PE RAD-seq) (ZIP 31264 kb) [file 12862_2017_1067_MOESM6_ESM.zip › SACRing-master/version_1.1/PerlScript/Step3.2-Read2Extract.pl]

#!/usr/bin/perl
use strict;
use warnings;

my ($line1,$line2,%hash);
my $i=0;

open(FH, "$ARGV[0]") || die($!);
open(FH1, "$ARGV[1]") || die($!);
open(OUT, ">$ARGV[2]") || die($!);

while(<FH>){
	chomp;
	$i ++;
	if ($i % 4 == 1) {
		s/@//;
		$line1 = $_;
	}elsif ($i % 4 == 2){
		$line2 = $_;
		$hash{$line1} = $line2;
	}
}
close FH;

<FH1>;<FH1>;
while (<FH1>) {
	chomp;
	print OUT ">$_\n"."$hash{$_}\n";
}
close FH1;
close OUT;
