# Supplementary material for: The complete chloroplast genome of Primulina and two novel strategies for development of high polymorphic loci for population genetic and phylogenetic studies
Source: BMC Evol Biol. 2017 Nov 7;17:224. doi: 10.1186/s12862-017-1067-z (PMC5678776; doi:10.1186/s12862-017-1067-z)
Supplement: Supplementary file 6 — The script of SACRing (Sub-Assembly of Chloroplast genome from PE RAD-seq) (ZIP 31264 kb) [file 12862_2017_1067_MOESM6_ESM.zip › SACRing-master/version_1.1/PerlScript/Step4.3-PslExtract.pl]

#!/usr/bin/perl
use strict;
use warnings;

my (@arr,$min,$max,$min2);

if ($ARGV[2] ge $ARGV[3]) {
	$max = $ARGV[2];
	$min = $ARGV[3];
}else{
	$min = $ARGV[2];
	$max = $ARGV[3];
}
	$min2 = $min-10;

open(FH, "$ARGV[0]") || die($!);
open(OUT, ">$ARGV[1]") || die($!);

<FH>;<FH>;<FH>;<FH>;<FH>;
while (<FH>) {
	chomp;
	@arr = split ("\t");
	if ($arr[0]>$min2) {
		print OUT "$arr[15]\t$arr[16]\t$arr[9]\t$arr[10]\n";
	}
}
close FH;
close OUT;
