# Supplementary material for: The complete chloroplast genome of Primulina and two novel strategies for development of high polymorphic loci for population genetic and phylogenetic studies
Source: BMC Evol Biol. 2017 Nov 7;17:224. doi: 10.1186/s12862-017-1067-z (PMC5678776; doi:10.1186/s12862-017-1067-z)
Supplement: Supplementary file 9 — The gff3 files of P. eburnea, P. huaijiensis, P. linearifolia and B. hygrometrica (ZIP 22 kb) [file 12862_2017_1067_MOESM9_ESM.zip]

Archive with 4 entries (4 files):
- BhyCp.gff3
- PebCp.gff3
- PhuCp.gff3
- PliCp.gff3
