# Supplementary material for: The complete chloroplast genome of Primulina and two novel strategies for development of high polymorphic loci for population genetic and phylogenetic studies
Source: BMC Evol Biol. 2017 Nov 7;17:224. doi: 10.1186/s12862-017-1067-z (PMC5678776; doi:10.1186/s12862-017-1067-z)
Supplement: Supplementary file 9 — The gff3 files of P. eburnea, P. huaijiensis, P. linearifolia and B. hygrometrica (ZIP 22 kb) [file 12862_2017_1067_MOESM9_ESM.zip › BhyCp.gff3]

BhyCp	.	gene	10	83	.	-	.	ID=BhyCp_t01;Name=trnH-GUG;locus_tag=BhyCp_t01
BhyCp	.	tRNA	10	83	.	-	.	ID=BhyCp_t01.t1;Parent=BhyCp_t01;Name=trnH-GUG;locus_tag=BhyCp_t01
BhyCp	.	exon	10	83	.	-	.	ID=BhyCp_t01.exon1;Parent=BhyCp_t01.t1
BhyCp	.	gene	284	1342	.	-	.	ID=BhyCp_m01;Name=psbA;locus_tag=BhyCp_m01
BhyCp	.	mRNA	284	1342	.	-	.	ID=BhyCp_m01.m1;Parent=BhyCp_m01;Name=psbA;locus_tag=BhyCp_m01
BhyCp	.	exon	284	1342	.	-	.	ID=BhyCp_m01.exon1;Parent=BhyCp_m01.m1
BhyCp	.	CDS	284	1342	.	-	.	ID=BhyCp_m01.cds1;Parent=BhyCp_m01.m1
BhyCp	.	gene	1556	4123	.	-	.	ID=BhyCp_t02;Name=trnK-UUU;locus_tag=BhyCp_t02
BhyCp	.	tRNA	1556	4123	.	-	.	ID=BhyCp_t02.t1;Parent=BhyCp_t02;Name=trnK-UUU;locus_tag=BhyCp_t02
BhyCp	.	exon	1556	1591	.	-	.	ID=BhyCp_t02.exon1;Parent=BhyCp_t02.t1
BhyCp	.	exon	4087	4123	.	-	.	ID=BhyCp_t02.exon2;Parent=BhyCp_t02.t1
BhyCp	.	gene	1864	3384	.	-	.	ID=BhyCp_m02;Name=matK;locus_tag=BhyCp_m02
BhyCp	.	mRNA	1864	3384	.	-	.	ID=BhyCp_m02.m1;Parent=BhyCp_m02;Name=matK;locus_tag=BhyCp_m02
BhyCp	.	exon	1864	3384	.	-	.	ID=BhyCp_m02.exon1;Parent=BhyCp_m02.m1
BhyCp	.	CDS	1864	3384	.	-	.	ID=BhyCp_m02.cds1;Parent=BhyCp_m02.m1
BhyCp	.	gene	4988	6150	.	-	.	ID=BhyCp_m03;Name=rps16;locus_tag=BhyCp_m03
BhyCp	.	mRNA	4988	6150	.	-	.	ID=BhyCp_m03.m1;Parent=BhyCp_m03;Name=rps16;locus_tag=BhyCp_m03
BhyCp	.	exon	4988	5197	.	-	.	ID=BhyCp_m03.exon1;Parent=BhyCp_m03.m1
BhyCp	.	CDS	4988	5197	.	-	.	ID=BhyCp_m03.cds1;Parent=BhyCp_m03.m1
BhyCp	.	exon	6109	6150	.	-	.	ID=BhyCp_m03.exon2;Parent=BhyCp_m03.m1
BhyCp	.	CDS	6109	6150	.	-	.	ID=BhyCp_m03.cds2;Parent=BhyCp_m03.m1
BhyCp	.	gene	7245	7316	.	-	.	ID=BhyCp_t03;Name=trnQ-UUG;locus_tag=BhyCp_t03
BhyCp	.	tRNA	7245	7316	.	-	.	ID=BhyCp_t03.t1;Parent=BhyCp_t03;Name=trnQ-UUG;locus_tag=BhyCp_t03
BhyCp	.	exon	7245	7316	.	-	.	ID=BhyCp_t03.exon1;Parent=BhyCp_t03.t1
BhyCp	.	gene	7659	7835	.	+	.	ID=BhyCp_m04;Name=psbK;locus_tag=BhyCp_m04
BhyCp	.	mRNA	7659	7835	.	+	.	ID=BhyCp_m04.m1;Parent=BhyCp_m04;Name=psbK;locus_tag=BhyCp_m04
BhyCp	.	exon	7659	7835	.	+	.	ID=BhyCp_m04.exon1;Parent=BhyCp_m04.m1
BhyCp	.	CDS	7659	7835	.	+	.	ID=BhyCp_m04.cds1;Parent=BhyCp_m04.m1
BhyCp	.	gene	8245	8355	.	+	.	ID=BhyCp_m05;Name=psbI;locus_tag=BhyCp_m05
BhyCp	.	mRNA	8245	8355	.	+	.	ID=BhyCp_m05.m1;Parent=BhyCp_m05;Name=psbI;locus_tag=BhyCp_m05
BhyCp	.	exon	8245	8355	.	+	.	ID=BhyCp_m05.exon1;Parent=BhyCp_m05.m1
BhyCp	.	CDS	8245	8355	.	+	.	ID=BhyCp_m05.cds1;Parent=BhyCp_m05.m1
BhyCp	.	gene	8471	8558	.	-	.	ID=BhyCp_t04;Name=trnS-GCU;locus_tag=BhyCp_t04
BhyCp	.	tRNA	8471	8558	.	-	.	ID=BhyCp_t04.t1;Parent=BhyCp_t04;Name=trnS-GCU;locus_tag=BhyCp_t04
BhyCp	.	exon	8471	8558	.	-	.	ID=BhyCp_t04.exon1;Parent=BhyCp_t04.t1
BhyCp	.	gene	10337	10408	.	+	.	ID=BhyCp_t05;Name=trnR-UCU;locus_tag=BhyCp_t05
BhyCp	.	tRNA	10337	10408	.	+	.	ID=BhyCp_t05.t1;Parent=BhyCp_t05;Name=trnR-UCU;locus_tag=BhyCp_t05
BhyCp	.	exon	10337	10408	.	+	.	ID=BhyCp_t05.exon1;Parent=BhyCp_t05.t1
BhyCp	.	gene	10495	12018	.	-	.	ID=BhyCp_m06;Name=atpA;locus_tag=BhyCp_m06
BhyCp	.	mRNA	10495	12018	.	-	.	ID=BhyCp_m06.m1;Parent=BhyCp_m06;Name=atpA;locus_tag=BhyCp_m06
BhyCp	.	exon	10495	12018	.	-	.	ID=BhyCp_m06.exon1;Parent=BhyCp_m06.m1
BhyCp	.	CDS	10495	12018	.	-	.	ID=BhyCp_m06.cds1;Parent=BhyCp_m06.m1
BhyCp	.	gene	12093	13355	.	-	.	ID=BhyCp_m07;Name=atpF;locus_tag=BhyCp_m07
BhyCp	.	mRNA	12093	13355	.	-	.	ID=BhyCp_m07.m1;Parent=BhyCp_m07;Name=atpF;locus_tag=BhyCp_m07
BhyCp	.	exon	12093	12503	.	-	.	ID=BhyCp_m07.exon1;Parent=BhyCp_m07.m1
BhyCp	.	CDS	12093	12503	.	-	.	ID=BhyCp_m07.cds1;Parent=BhyCp_m07.m1
BhyCp	.	exon	13209	13355	.	-	.	ID=BhyCp_m07.exon2;Parent=BhyCp_m07.m1
BhyCp	.	CDS	13209	13355	.	-	.	ID=BhyCp_m07.cds2;Parent=BhyCp_m07.m1
BhyCp	.	gene	13772	14017	.	-	.	ID=BhyCp_m08;Name=atpH;locus_tag=BhyCp_m08
BhyCp	.	mRNA	13772	14017	.	-	.	ID=BhyCp_m08.m1;Parent=BhyCp_m08;Name=atpH;locus_tag=BhyCp_m08
BhyCp	.	exon	13772	14017	.	-	.	ID=BhyCp_m08.exon1;Parent=BhyCp_m10.m1
BhyCp	.	CDS	13772	14017	.	-	.	ID=BhyCp_m08.cds1;Parent=BhyCp_m08.m1
BhyCp	.	gene	14943	15686	.	-	.	ID=BhyCp_m09;Name=atpI;locus_tag=BhyCp_m09
BhyCp	.	mRNA	14943	15686	.	-	.	ID=BhyCp_m09.m1;Parent=BhyCp_m09;Name=atpI;locus_tag=BhyCp_m09
BhyCp	.	exon	14943	15686	.	-	.	ID=BhyCp_m09.exon1;Parent=BhyCp_m09.m1
BhyCp	.	CDS	14943	15686	.	-	.	ID=BhyCp_m09.cds1;Parent=BhyCp_m09.m1
BhyCp	.	gene	15918	16628	.	-	.	ID=BhyCp_m10;Name=rps2;locus_tag=BhyCp_m10
BhyCp	.	mRNA	15918	16628	.	-	.	ID=BhyCp_m10.m1;Parent=BhyCp_m10;Name=rps2;locus_tag=BhyCp_m10
BhyCp	.	exon	15918	16628	.	-	.	ID=BhyCp_m10.exon1;Parent=BhyCp_m12.m1
BhyCp	.	CDS	15918	16628	.	-	.	ID=BhyCp_m10.cds1;Parent=BhyCp_m10.m1
BhyCp	.	gene	16828	20973	.	-	.	ID=BhyCp_m11;Name=rpoC2;locus_tag=BhyCp_m11
BhyCp	.	mRNA	16828	20973	.	-	.	ID=BhyCp_m11.m1;Parent=BhyCp_m11;Name=rpoC2;locus_tag=BhyCp_m11
BhyCp	.	exon	16828	20973	.	-	.	ID=BhyCp_m11.exon1;Parent=BhyCp_m11.m1
BhyCp	.	CDS	16828	20973	.	-	.	ID=BhyCp_m11.cds1;Parent=BhyCp_m11.m1
BhyCp	.	gene	21128	24000	.	-	.	ID=BhyCp_m12;Name=rpoC1;locus_tag=BhyCp_m12
BhyCp	.	mRNA	21128	24000	.	-	.	ID=BhyCp_m12.m1;Parent=BhyCp_m12;Name=rpoC1;locus_tag=BhyCp_m12
BhyCp	.	exon	21128	22738	.	-	.	ID=BhyCp_m12.exon1;Parent=BhyCp_m12.m1
BhyCp	.	CDS	21128	22738	.	-	.	ID=BhyCp_m12.cds1;Parent=BhyCp_m12.m1
BhyCp	.	exon	23548	24000	.	-	.	ID=BhyCp_m12.exon2;Parent=BhyCp_m12.m1
BhyCp	.	CDS	23548	24000	.	-	.	ID=BhyCp_m12.cds2;Parent=BhyCp_m12.m1
BhyCp	.	gene	24006	27218	.	-	.	ID=BhyCp_m13;Name=rpoB;locus_tag=BhyCp_m13
BhyCp	.	mRNA	24006	27218	.	-	.	ID=BhyCp_m13.m1;Parent=BhyCp_m13;Name=rpoB;locus_tag=BhyCp_m13
BhyCp	.	exon	24006	27218	.	-	.	ID=BhyCp_m13.exon1;Parent=BhyCp_m13.m1
BhyCp	.	CDS	24006	27218	.	-	.	ID=BhyCp_m13.cds1;Parent=BhyCp_m13.m1
BhyCp	.	gene	28326	28396	.	-	.	ID=BhyCp_t06;Name=trnC-GCA;locus_tag=BhyCp_t06
BhyCp	.	tRNA	28326	28396	.	-	.	ID=BhyCp_t06.t1;Parent=BhyCp_t06;Name=trnC-GCA;locus_tag=BhyCp_t06
BhyCp	.	exon	28326	28396	.	-	.	ID=BhyCp_t06.exon1;Parent=BhyCp_t06.t1
BhyCp	.	gene	29164	29253	.	+	.	ID=BhyCp_m14;Name=petN;locus_tag=BhyCp_m14
BhyCp	.	mRNA	29164	29253	.	+	.	ID=BhyCp_m14.m1;Parent=BhyCp_m14;Name=petN;locus_tag=BhyCp_m14
BhyCp	.	exon	29164	29253	.	+	.	ID=BhyCp_m14.exon1;Parent=BhyCp_m14.m1
BhyCp	.	CDS	29164	29253	.	+	.	ID=BhyCp_m14.cds1;Parent=BhyCp_m14.m1
BhyCp	.	gene	30256	30360	.	-	.	ID=BhyCp_m15;Name=psbM;locus_tag=BhyCp_m15
BhyCp	.	mRNA	30256	30360	.	-	.	ID=BhyCp_m15.m1;Parent=BhyCp_m15;Name=psbM;locus_tag=BhyCp_m15
BhyCp	.	exon	30256	30360	.	-	.	ID=BhyCp_m15.exon1;Parent=BhyCp_m15.m1
BhyCp	.	CDS	30256	30360	.	-	.	ID=BhyCp_m15.cds1;Parent=BhyCp_m15.m1
BhyCp	.	gene	30881	30954	.	-	.	ID=BhyCp_t07;Name=trnD-GUC;locus_tag=BhyCp_t07
BhyCp	.	tRNA	30881	30954	.	-	.	ID=BhyCp_t07.t1;Parent=BhyCp_t07;Name=trnD-GUC;locus_tag=BhyCp_t07
BhyCp	.	exon	30881	30954	.	-	.	ID=BhyCp_t07.exon1;Parent=BhyCp_t07.t1
BhyCp	.	gene	31064	31147	.	-	.	ID=BhyCp_t08;Name=trnY-GUA;locus_tag=BhyCp_t08
BhyCp	.	tRNA	31064	31147	.	-	.	ID=BhyCp_t08.t1;Parent=BhyCp_t08;Name=trnY-GUA;locus_tag=BhyCp_t08
BhyCp	.	exon	31064	31147	.	-	.	ID=BhyCp_t08.exon1;Parent=BhyCp_t08.t1
BhyCp	.	gene	31207	31279	.	-	.	ID=BhyCp_t09;Name=trnE-UUC;locus_tag=BhyCp_t09
BhyCp	.	tRNA	31207	31279	.	-	.	ID=BhyCp_t09.t1;Parent=BhyCp_t09;Name=trnE-UUC;locus_tag=BhyCp_t09
BhyCp	.	exon	31207	31279	.	-	.	ID=BhyCp_t09.exon1;Parent=BhyCp_t09.t1
BhyCp	.	gene	32074	32145	.	+	.	ID=BhyCp_t10;Name=trnT-GGU;locus_tag=BhyCp_t10
BhyCp	.	tRNA	32074	32145	.	+	.	ID=BhyCp_t10.t1;Parent=BhyCp_t10;Name=trnT-GGU;locus_tag=BhyCp_t10
BhyCp	.	exon	32074	32145	.	+	.	ID=BhyCp_t10.exon1;Parent=BhyCp_t10.t1
BhyCp	.	gene	33479	34540	.	+	.	ID=BhyCp_m16;Name=psbD;locus_tag=BhyCp_m16
BhyCp	.	mRNA	33479	34540	.	+	.	ID=BhyCp_m16.m1;Parent=BhyCp_m16;Name=psbD;locus_tag=BhyCp_m16
BhyCp	.	exon	33479	34540	.	+	.	ID=BhyCp_m16.exon1;Parent=BhyCp_m16.m1
BhyCp	.	CDS	33479	34540	.	+	.	ID=BhyCp_m16.cds1;Parent=BhyCp_m16.m1
BhyCp	.	gene	34488	35909	.	+	.	ID=BhyCp_m17;Name=psbC;locus_tag=BhyCp_m17
BhyCp	.	mRNA	34488	35909	.	+	.	ID=BhyCp_m17.m1;Parent=BhyCp_m17;Name=psbC;locus_tag=BhyCp_m17
BhyCp	.	exon	34488	35909	.	+	.	ID=BhyCp_m17.exon1;Parent=BhyCp_m17.m1
BhyCp	.	CDS	34488	35909	.	+	.	ID=BhyCp_m17.cds1;Parent=BhyCp_m17.m1
BhyCp	.	gene	36139	36231	.	-	.	ID=BhyCp_t11;Name=trnS-UGA;locus_tag=BhyCp_t11
BhyCp	.	tRNA	36139	36231	.	-	.	ID=BhyCp_t11.t1;Parent=BhyCp_t11;Name=trnS-UGA;locus_tag=BhyCp_t11
BhyCp	.	exon	36139	36231	.	-	.	ID=BhyCp_t11.exon1;Parent=BhyCp_t11.t1
BhyCp	.	gene	36556	36744	.	+	.	ID=BhyCp_m18;Name=lhbA;locus_tag=BhyCp_m18
BhyCp	.	mRNA	36556	36744	.	+	.	ID=BhyCp_m18.m1;Parent=BhyCp_m18;Name=lhbA;locus_tag=BhyCp_m18
BhyCp	.	exon	36556	36744	.	+	.	ID=BhyCp_m18.exon1;Parent=BhyCp_m18.m1
BhyCp	.	CDS	36556	36741	.	+	.	ID=BhyCp_m18.cds1;Parent=BhyCp_m18.m1
BhyCp	.	gene	36980	37050	.	+	.	ID=BhyCp_t12;Name=trnG-GCC;locus_tag=BhyCp_t12
BhyCp	.	tRNA	36980	37050	.	+	.	ID=BhyCp_t12.t1;Parent=BhyCp_t12;Name=trnG-GCC;locus_tag=BhyCp_t12
BhyCp	.	exon	36980	37050	.	+	.	ID=BhyCp_t12.exon1;Parent=BhyCp_t12.t1
BhyCp	.	gene	37210	37283	.	-	.	ID=BhyCp_t13;Name=trnM-CAU;locus_tag=BhyCp_t13
BhyCp	.	tRNA	37210	37283	.	-	.	ID=BhyCp_t13.t1;Parent=BhyCp_t13;Name=trnM-CAU;locus_tag=BhyCp_t13
BhyCp	.	exon	37210	37283	.	-	.	ID=BhyCp_t13.exon1;Parent=BhyCp_t13.t1
BhyCp	.	gene	37436	37738	.	-	.	ID=BhyCp_m19;Name=rps14;locus_tag=BhyCp_m19
BhyCp	.	mRNA	37436	37738	.	-	.	ID=BhyCp_m19.m1;Parent=BhyCp_m19;Name=rps14;locus_tag=BhyCp_m19
BhyCp	.	exon	37436	37738	.	-	.	ID=BhyCp_m19.exon1;Parent=BhyCp_m22.m1
BhyCp	.	CDS	37436	37738	.	-	.	ID=BhyCp_m19.cds1;Parent=BhyCp_m19.m1
BhyCp	.	gene	37861	40065	.	-	.	ID=BhyCp_m20;Name=psaB;locus_tag=BhyCp_m20
BhyCp	.	mRNA	37861	40065	.	-	.	ID=BhyCp_m20.m1;Parent=BhyCp_m20;Name=psaB;locus_tag=BhyCp_m20
BhyCp	.	exon	37861	40065	.	-	.	ID=BhyCp_m20.exon1;Parent=BhyCp_m23.m1
BhyCp	.	CDS	37861	40065	.	-	.	ID=BhyCp_m20.cds1;Parent=BhyCp_m20.m1
BhyCp	.	gene	40091	42343	.	-	.	ID=BhyCp_m21;Name=psaA;locus_tag=BhyCp_m21
BhyCp	.	mRNA	40091	42343	.	-	.	ID=BhyCp_m21.m1;Parent=BhyCp_m21;Name=psaA;locus_tag=BhyCp_m21
BhyCp	.	exon	40091	42343	.	-	.	ID=BhyCp_m21.exon1;Parent=BhyCp_m21.m1
BhyCp	.	CDS	40091	42343	.	-	.	ID=BhyCp_m21.cds1;Parent=BhyCp_m21.m1
BhyCp	.	gene	43113	45055	.	-	.	ID=BhyCp_m22;Name=ycf3;locus_tag=BhyCp_m22
BhyCp	.	mRNA	43113	45055	.	-	.	ID=BhyCp_m22.m1;Parent=BhyCp_m22;Name=ycf3;locus_tag=BhyCp_m22
BhyCp	.	exon	43113	43265	.	-	.	ID=BhyCp_m22.exon1;Parent=BhyCp_m22.m1
BhyCp	.	CDS	43113	43265	.	-	.	ID=BhyCp_m22.cds1;Parent=BhyCp_m22.m1
BhyCp	.	exon	43999	44226	.	-	.	ID=BhyCp_m22.exon2;Parent=BhyCp_m22.m1
BhyCp	.	CDS	43999	44226	.	-	.	ID=BhyCp_m22.cds2;Parent=BhyCp_m22.m1
BhyCp	.	exon	44930	45055	.	-	.	ID=BhyCp_m22.exon3;Parent=BhyCp_m22.m1
BhyCp	.	CDS	44930	45055	.	-	.	ID=BhyCp_m22.cds3;Parent=BhyCp_m22.m1
BhyCp	.	gene	45948	46034	.	+	.	ID=BhyCp_t14;Name=trnS-GGA;locus_tag=BhyCp_t14
BhyCp	.	tRNA	45948	46034	.	+	.	ID=BhyCp_t14.t1;Parent=BhyCp_t14;Name=trnS-GGA;locus_tag=BhyCp_t14
BhyCp	.	exon	45948	46034	.	+	.	ID=BhyCp_t14.exon1;Parent=BhyCp_t14.t1
BhyCp	.	gene	46337	46942	.	-	.	ID=BhyCp_m23;Name=rps4;locus_tag=BhyCp_m23
BhyCp	.	mRNA	46337	46942	.	-	.	ID=BhyCp_m23.m1;Parent=BhyCp_m23;Name=rps4;locus_tag=BhyCp_m23
BhyCp	.	exon	46337	46942	.	-	.	ID=BhyCp_m23.exon1;Parent=BhyCp_m23.m1
BhyCp	.	CDS	46337	46942	.	-	.	ID=BhyCp_m23.cds1;Parent=BhyCp_m23.m1
BhyCp	.	gene	47314	47386	.	-	.	ID=BhyCp_t15;Name=trnT-UGU;locus_tag=BhyCp_t15
BhyCp	.	tRNA	47314	47386	.	-	.	ID=BhyCp_t15.t1;Parent=BhyCp_t15;Name=trnT-UGU;locus_tag=BhyCp_t15
BhyCp	.	exon	47314	47386	.	-	.	ID=BhyCp_t15.exon1;Parent=BhyCp_t15.t1
BhyCp	.	gene	48057	48623	.	+	.	ID=BhyCp_t16;Name=trnL-UAA;locus_tag=BhyCp_t16
BhyCp	.	tRNA	48057	48623	.	+	.	ID=BhyCp_t16.t1;Parent=BhyCp_t16;Name=trnL-UAA;locus_tag=BhyCp_t16
BhyCp	.	exon	48057	48093	.	+	.	ID=BhyCp_t16.exon1;Parent=BhyCp_t16.t1
BhyCp	.	exon	48576	48623	.	+	.	ID=BhyCp_t16.exon2;Parent=BhyCp_t16.t1
BhyCp	.	gene	48975	49047	.	+	.	ID=BhyCp_t17;Name=trnF-GAA;locus_tag=BhyCp_t17
BhyCp	.	tRNA	48975	49047	.	+	.	ID=BhyCp_t17.t1;Parent=BhyCp_t17;Name=trnF-GAA;locus_tag=BhyCp_t17
BhyCp	.	exon	48975	49047	.	+	.	ID=BhyCp_t17.exon1;Parent=BhyCp_t17.t1
BhyCp	.	gene	49726	50202	.	-	.	ID=BhyCp_m24;Name=ndhJ;locus_tag=BhyCp_m24
BhyCp	.	mRNA	49726	50202	.	-	.	ID=BhyCp_m24.m1;Parent=BhyCp_m24;Name=ndhJ;locus_tag=BhyCp_m24
BhyCp	.	exon	49726	50202	.	-	.	ID=BhyCp_m24.exon1;Parent=BhyCp_m24.m1
BhyCp	.	CDS	49726	50202	.	-	.	ID=BhyCp_m24.cds1;Parent=BhyCp_m24.m1
BhyCp	.	gene	50303	51157	.	-	.	ID=BhyCp_m25;Name=ndhK;locus_tag=BhyCp_m25
BhyCp	.	mRNA	50303	51157	.	-	.	ID=BhyCp_m25.m1;Parent=BhyCp_m25;Name=ndhK;locus_tag=BhyCp_m25
BhyCp	.	exon	50303	51157	.	-	.	ID=BhyCp_m25.exon1;Parent=BhyCp_m25.m1
BhyCp	.	CDS	50303	51157	.	-	.	ID=BhyCp_m25.cds1;Parent=BhyCp_m25.m1
BhyCp	.	gene	51037	51399	.	-	.	ID=BhyCp_m26;Name=ndhC;locus_tag=BhyCp_m26
BhyCp	.	mRNA	51037	51399	.	-	.	ID=BhyCp_m26.m1;Parent=BhyCp_m26;Name=ndhC;locus_tag=BhyCp_m26
BhyCp	.	exon	51037	51399	.	-	.	ID=BhyCp_m26.exon1;Parent=BhyCp_m32.m1
BhyCp	.	CDS	51037	51399	.	-	.	ID=BhyCp_m26.cds1;Parent=BhyCp_m26.m1
BhyCp	.	gene	52359	53010	.	-	.	ID=BhyCp_t18;Name=trnV-UAC;locus_tag=BhyCp_t18
BhyCp	.	tRNA	52359	53010	.	-	.	ID=BhyCp_t18.t1;Parent=BhyCp_t18;Name=trnV-UAC;locus_tag=BhyCp_t18
BhyCp	.	exon	52359	52393	.	-	.	ID=BhyCp_t18.exon1;Parent=BhyCp_t18.t1
BhyCp	.	exon	52973	53010	.	-	.	ID=BhyCp_t18.exon2;Parent=BhyCp_t18.t1
BhyCp	.	gene	53178	53250	.	+	.	ID=BhyCp_t19;Name=trnM-CAU;locus_tag=BhyCp_t19
BhyCp	.	tRNA	53178	53250	.	+	.	ID=BhyCp_t19.t1;Parent=BhyCp_t19;Name=trnM-CAU;locus_tag=BhyCp_t19
BhyCp	.	exon	53178	53250	.	+	.	ID=BhyCp_t19.exon1;Parent=BhyCp_t19.t1
BhyCp	.	gene	53464	53865	.	-	.	ID=BhyCp_m27;Name=atpE;locus_tag=BhyCp_m27
BhyCp	.	mRNA	53464	53865	.	-	.	ID=BhyCp_m27.m1;Parent=BhyCp_m27;Name=atpE;locus_tag=BhyCp_m27
BhyCp	.	exon	53464	53865	.	-	.	ID=BhyCp_m27.exon1;Parent=BhyCp_m27.m1
BhyCp	.	CDS	53464	53865	.	-	.	ID=BhyCp_m27.cds1;Parent=BhyCp_m27.m1
BhyCp	.	gene	53862	55358	.	-	.	ID=BhyCp_m28;Name=atpB;locus_tag=BhyCp_m28
BhyCp	.	mRNA	53862	55358	.	-	.	ID=BhyCp_m28.m1;Parent=BhyCp_m28;Name=atpB;locus_tag=BhyCp_m28
BhyCp	.	exon	53862	55358	.	-	.	ID=BhyCp_m28.exon1;Parent=BhyCp_m28.m1
BhyCp	.	CDS	53862	55358	.	-	.	ID=BhyCp_m28.cds1;Parent=BhyCp_m28.m1
BhyCp	.	gene	56128	57606	.	+	.	ID=BhyCp_m29;Name=rbcL;locus_tag=BhyCp_m29
BhyCp	.	mRNA	56128	57606	.	+	.	ID=BhyCp_m29.m1;Parent=BhyCp_m29;Name=rbcL;locus_tag=BhyCp_m29
BhyCp	.	exon	56128	57606	.	+	.	ID=BhyCp_m29.exon1;Parent=BhyCp_m29.m1
BhyCp	.	CDS	56128	57606	.	+	.	ID=BhyCp_m29.cds1;Parent=BhyCp_m29.m1
BhyCp	.	gene	58219	59730	.	+	.	ID=BhyCp_m30;Name=accD;locus_tag=BhyCp_m30
BhyCp	.	mRNA	58219	59730	.	+	.	ID=BhyCp_m30.m1;Parent=BhyCp_m30;Name=accD;locus_tag=BhyCp_m30
BhyCp	.	exon	58219	59730	.	+	.	ID=BhyCp_m30.exon1;Parent=BhyCp_m36.m1
BhyCp	.	CDS	58219	59730	.	+	.	ID=BhyCp_m30.cds1;Parent=BhyCp_m30.m1
BhyCp	.	gene	60468	60578	.	+	.	ID=BhyCp_m31;Name=psaI;locus_tag=BhyCp_m31
BhyCp	.	mRNA	60468	60578	.	+	.	ID=BhyCp_m31.m1;Parent=BhyCp_m31;Name=psaI;locus_tag=BhyCp_m31
BhyCp	.	exon	60468	60578	.	+	.	ID=BhyCp_m31.exon1;Parent=BhyCp_m31.m1
BhyCp	.	CDS	60468	60578	.	+	.	ID=BhyCp_m31.cds1;Parent=BhyCp_m31.m1
BhyCp	.	gene	60999	61553	.	+	.	ID=BhyCp_m32;Name=ycf4;locus_tag=BhyCp_m32
BhyCp	.	mRNA	60999	61553	.	+	.	ID=BhyCp_m32.m1;Parent=BhyCp_m32;Name=ycf4;locus_tag=BhyCp_m32
BhyCp	.	exon	60999	61553	.	+	.	ID=BhyCp_m32.exon1;Parent=BhyCp_m32.m1
BhyCp	.	CDS	60999	61553	.	+	.	ID=BhyCp_m32.cds1;Parent=BhyCp_m32.m1
BhyCp	.	gene	62429	63121	.	+	.	ID=BhyCp_m33;Name=cemA;locus_tag=BhyCp_m33
BhyCp	.	mRNA	62429	63121	.	+	.	ID=BhyCp_m33.m1;Parent=BhyCp_m33;Name=cemA;locus_tag=BhyCp_m33
BhyCp	.	exon	62429	63121	.	+	.	ID=BhyCp_m33.exon1;Parent=BhyCp_m33.m1
BhyCp	.	CDS	62429	63121	.	+	.	ID=BhyCp_m33.cds1;Parent=BhyCp_m33.m1
BhyCp	.	gene	63330	64292	.	+	.	ID=BhyCp_m34;Name=petA;locus_tag=BhyCp_m34
BhyCp	.	mRNA	63330	64292	.	+	.	ID=BhyCp_m34.m1;Parent=BhyCp_m34;Name=petA;locus_tag=BhyCp_m34
BhyCp	.	exon	63330	64292	.	+	.	ID=BhyCp_m34.exon1;Parent=BhyCp_m34.m1
BhyCp	.	CDS	63330	64292	.	+	.	ID=BhyCp_m34.cds1;Parent=BhyCp_m34.m1
BhyCp	.	gene	65313	65435	.	-	.	ID=BhyCp_m35;Name=psbJ;locus_tag=BhyCp_m35
BhyCp	.	mRNA	65313	65435	.	-	.	ID=BhyCp_m35.m1;Parent=BhyCp_m35;Name=psbJ;locus_tag=BhyCp_m35
BhyCp	.	exon	65313	65435	.	-	.	ID=BhyCp_m35.exon1;Parent=BhyCp_m41.m1
BhyCp	.	CDS	65313	65435	.	-	.	ID=BhyCp_m35.cds1;Parent=BhyCp_m35.m1
BhyCp	.	gene	65569	65685	.	-	.	ID=BhyCp_m36;Name=psbL;locus_tag=BhyCp_m36
BhyCp	.	mRNA	65569	65685	.	-	.	ID=BhyCp_m36.m1;Parent=BhyCp_m36;Name=psbL;locus_tag=BhyCp_m36
BhyCp	.	exon	65569	65685	.	-	.	ID=BhyCp_m36.exon1;Parent=BhyCp_m36.m1
BhyCp	.	CDS	65569	65685	.	-	.	ID=BhyCp_m36.cds1;Parent=BhyCp_m36.m1
BhyCp	.	gene	65709	65828	.	-	.	ID=BhyCp_m37;Name=psbF;locus_tag=BhyCp_m37
BhyCp	.	mRNA	65709	65828	.	-	.	ID=BhyCp_m37.m1;Parent=BhyCp_m37;Name=psbF;locus_tag=BhyCp_m37
BhyCp	.	exon	65709	65828	.	-	.	ID=BhyCp_m37.exon1;Parent=BhyCp_m37.m1
BhyCp	.	CDS	65709	65828	.	-	.	ID=BhyCp_m37.cds1;Parent=BhyCp_m37.m1
BhyCp	.	gene	65843	66094	.	-	.	ID=BhyCp_m38;Name=psbE;locus_tag=BhyCp_m38
BhyCp	.	mRNA	65843	66094	.	-	.	ID=BhyCp_m38.m1;Parent=BhyCp_m38;Name=psbE;locus_tag=BhyCp_m38
BhyCp	.	exon	65843	66094	.	-	.	ID=BhyCp_m38.exon1;Parent=BhyCp_m38.m1
BhyCp	.	CDS	65843	66094	.	-	.	ID=BhyCp_m38.cds1;Parent=BhyCp_m38.m1
BhyCp	.	gene	67009	67104	.	+	.	ID=BhyCp_m39;Name=petL;locus_tag=BhyCp_m39
BhyCp	.	mRNA	67009	67104	.	+	.	ID=BhyCp_m39.m1;Parent=BhyCp_m39;Name=petL;locus_tag=BhyCp_m39
BhyCp	.	exon	67009	67104	.	+	.	ID=BhyCp_m39.exon1;Parent=BhyCp_m39.m1
BhyCp	.	CDS	67009	67104	.	+	.	ID=BhyCp_m39.cds1;Parent=BhyCp_m39.m1
BhyCp	.	gene	67270	67383	.	+	.	ID=BhyCp_m40;Name=petG;locus_tag=BhyCp_m40
BhyCp	.	mRNA	67270	67383	.	+	.	ID=BhyCp_m40.m1;Parent=BhyCp_m40;Name=petG;locus_tag=BhyCp_m40
BhyCp	.	exon	67270	67383	.	+	.	ID=BhyCp_m40.exon1;Parent=BhyCp_m40.m1
BhyCp	.	CDS	67270	67383	.	+	.	ID=BhyCp_m40.cds1;Parent=BhyCp_m40.m1
BhyCp	.	gene	67500	67573	.	-	.	ID=BhyCp_t20;Name=trnW-CCA;locus_tag=BhyCp_t20
BhyCp	.	tRNA	67500	67573	.	-	.	ID=BhyCp_t20.t1;Parent=BhyCp_t20;Name=trnW-CCA;locus_tag=BhyCp_t20
BhyCp	.	exon	67500	67573	.	-	.	ID=BhyCp_t20.exon1;Parent=BhyCp_t20.t1
BhyCp	.	gene	67738	67811	.	-	.	ID=BhyCp_t21;Name=trnP-UGG;locus_tag=BhyCp_t21
BhyCp	.	tRNA	67738	67811	.	-	.	ID=BhyCp_t21.t1;Parent=BhyCp_t21;Name=trnP-UGG;locus_tag=BhyCp_t21
BhyCp	.	exon	67738	67811	.	-	.	ID=BhyCp_t21.exon1;Parent=BhyCp_t21.t1
BhyCp	.	gene	68093	68227	.	+	.	ID=BhyCp_m41;Name=psaJ;locus_tag=BhyCp_m41
BhyCp	.	mRNA	68093	68227	.	+	.	ID=BhyCp_m41.m1;Parent=BhyCp_m41;Name=psaJ;locus_tag=BhyCp_m41
BhyCp	.	exon	68093	68227	.	+	.	ID=BhyCp_m41.exon1;Parent=BhyCp_m41.m1
BhyCp	.	CDS	68093	68227	.	+	.	ID=BhyCp_m41.cds1;Parent=BhyCp_m41.m1
BhyCp	.	gene	68442	68648	.	+	.	ID=BhyCp_m42;Name=rpl33;locus_tag=BhyCp_m42
BhyCp	.	mRNA	68442	68648	.	+	.	ID=BhyCp_m42.m1;Parent=BhyCp_m42;Name=rpl33;locus_tag=BhyCp_m42
BhyCp	.	exon	68442	68648	.	+	.	ID=BhyCp_m42.exon1;Parent=BhyCp_m42.m1
BhyCp	.	CDS	68442	68648	.	+	.	ID=BhyCp_m42.cds1;Parent=BhyCp_m42.m1
BhyCp	.	gene	68792	69097	.	+	.	ID=BhyCp_m43;Name=rps18;locus_tag=BhyCp_m43
BhyCp	.	mRNA	68792	69097	.	+	.	ID=BhyCp_m43.m1;Parent=BhyCp_m43;Name=rps18;locus_tag=BhyCp_m43
BhyCp	.	exon	68792	69097	.	+	.	ID=BhyCp_m43.exon1;Parent=BhyCp_m43.m1
BhyCp	.	CDS	68792	69097	.	+	.	ID=BhyCp_m43.cds1;Parent=BhyCp_m43.m1
BhyCp	.	gene	69334	69723	.	-	.	ID=BhyCp_m44;Name=rpl20;locus_tag=BhyCp_m44
BhyCp	.	mRNA	69334	69723	.	-	.	ID=BhyCp_m44.m1;Parent=BhyCp_m44;Name=rpl20;locus_tag=BhyCp_m44
BhyCp	.	exon	69334	69723	.	-	.	ID=BhyCp_m44.exon1;Parent=BhyCp_m44.m1
BhyCp	.	CDS	69334	69723	.	-	.	ID=BhyCp_m44.cds1;Parent=BhyCp_m44.m1
BhyCp	.	gene	70535	70648	.	-	.	ID=BhyCp_m45;Name=rps12_5';locus_tag=BhyCp_m45
BhyCp	.	mRNA	70535	70648	.	-	.	ID=BhyCp_m45.m1;Parent=BhyCp_m45;Name=rps12_5';locus_tag=BhyCp_m45
BhyCp	.	exon	70535	70648	.	-	.	ID=BhyCp_m45.exon1;Parent=BhyCp_m45.m1
BhyCp	.	CDS	70535	70648	.	-	.	ID=BhyCp_m45.cds1;Parent=BhyCp_m45.m1
BhyCp	.	gene	70783	72809	.	-	.	ID=BhyCp_m46;Name=clpP;locus_tag=BhyCp_m46
BhyCp	.	mRNA	70783	72809	.	-	.	ID=BhyCp_m46.m1;Parent=BhyCp_m46;Name=clpP;locus_tag=BhyCp_m46
BhyCp	.	exon	70783	71010	.	-	.	ID=BhyCp_m52.exon1;Parent=BhyCp_m52.m1
BhyCp	.	CDS	70783	71010	.	-	.	ID=BhyCp_m46.cds1;Parent=BhyCp_m46.m1
BhyCp	.	exon	71642	71932	.	-	.	ID=BhyCp_m52.exon2;Parent=BhyCp_m52.m1
BhyCp	.	CDS	71642	71932	.	-	.	ID=BhyCp_m46.cds2;Parent=BhyCp_m46.m1
BhyCp	.	exon	72741	72809	.	-	.	ID=BhyCp_m52.exon3;Parent=BhyCp_m52.m1
BhyCp	.	CDS	72741	72809	.	-	.	ID=BhyCp_m46.cds3;Parent=BhyCp_m46.m1
BhyCp	.	gene	73270	74796	.	+	.	ID=BhyCp_m47;Name=psbB;locus_tag=BhyCp_m47
BhyCp	.	mRNA	73270	74796	.	+	.	ID=BhyCp_m47.m1;Parent=BhyCp_m47;Name=psbB;locus_tag=BhyCp_m47
BhyCp	.	exon	73270	74796	.	+	.	ID=BhyCp_m47.exon1;Parent=BhyCp_m53.m1
BhyCp	.	CDS	73270	74796	.	+	.	ID=BhyCp_m47.cds1;Parent=BhyCp_m47.m1
BhyCp	.	gene	74969	75070	.	+	.	ID=BhyCp_m48;Name=psbT;locus_tag=BhyCp_m48
BhyCp	.	mRNA	74969	75070	.	+	.	ID=BhyCp_m48.m1;Parent=BhyCp_m48;Name=psbT;locus_tag=BhyCp_m48
BhyCp	.	exon	74969	75070	.	+	.	ID=BhyCp_m48.exon1;Parent=BhyCp_m54.m1
BhyCp	.	CDS	74969	75070	.	+	.	ID=BhyCp_m48.cds1;Parent=BhyCp_m48.m1
BhyCp	.	gene	75137	75268	.	-	.	ID=BhyCp_m49;Name=psbN;locus_tag=BhyCp_m49
BhyCp	.	mRNA	75137	75268	.	-	.	ID=BhyCp_m49.m1;Parent=BhyCp_m49;Name=psbN;locus_tag=BhyCp_m49
BhyCp	.	exon	75137	75268	.	-	.	ID=BhyCp_m49.exon1;Parent=BhyCp_m49.m1
BhyCp	.	CDS	75137	75268	.	-	.	ID=BhyCp_m49.cds1;Parent=BhyCp_m49.m1
BhyCp	.	gene	75356	75595	.	+	.	ID=BhyCp_m50;Name=psbH;locus_tag=BhyCp_m50
BhyCp	.	mRNA	75356	75595	.	+	.	ID=BhyCp_m50.m1;Parent=BhyCp_m50;Name=psbH;locus_tag=BhyCp_m50
BhyCp	.	exon	75356	75595	.	+	.	ID=BhyCp_m50.exon1;Parent=BhyCp_m50.m1
BhyCp	.	CDS	75356	75595	.	+	.	ID=BhyCp_m50.cds1;Parent=BhyCp_m50.m1
BhyCp	.	gene	76582	77070	.	+	.	ID=BhyCp_m51;Name=petB;locus_tag=BhyCp_m51
BhyCp	.	mRNA	76582	77070	.	+	.	ID=BhyCp_m51.m1;Parent=BhyCp_m51;Name=petB;locus_tag=BhyCp_m51
BhyCp	.	exon	76582	77070	.	+	.	ID=BhyCp_m51.exon1;Parent=BhyCp_m51.m1
BhyCp	.	CDS	76582	77070	.	+	.	ID=BhyCp_m51.cds1;Parent=BhyCp_m51.m1
BhyCp	.	gene	77989	78513	.	+	.	ID=BhyCp_m52;Name=petD;locus_tag=BhyCp_m52
BhyCp	.	mRNA	77989	78513	.	+	.	ID=BhyCp_m52.m1;Parent=BhyCp_m;Name=petD;locus_tag=BhyCp_m5252
BhyCp	.	exon	77989	78513	.	+	.	ID=BhyCp_m52.exon1;Parent=BhyCp_m52.m1
BhyCp	.	CDS	77989	78513	.	+	.	ID=BhyCp_m52.cds1;Parent=BhyCp_m52.m1
BhyCp	.	gene	78604	79665	.	-	.	ID=BhyCp_m53;Name=rpoA;locus_tag=BhyCp_m53
BhyCp	.	mRNA	78604	79665	.	-	.	ID=BhyCp_m53.m1;Parent=BhyCp_m53;Name=rpoA;locus_tag=BhyCp_m53
BhyCp	.	exon	78604	79665	.	-	.	ID=BhyCp_m53.exon1;Parent=BhyCp_m53.m1
BhyCp	.	CDS	78604	79665	.	-	.	ID=BhyCp_m53.cds1;Parent=BhyCp_m53.m1
BhyCp	.	gene	79744	80160	.	-	.	ID=BhyCp_m54;Name=rps11;locus_tag=BhyCp_m54
BhyCp	.	mRNA	79744	80160	.	-	.	ID=BhyCp_m54.m1;Parent=BhyCp_m54;Name=rps11;locus_tag=BhyCp_m54
BhyCp	.	exon	79744	80160	.	-	.	ID=BhyCp_m54.exon1;Parent=BhyCp_m54.m1
BhyCp	.	CDS	79744	80160	.	-	.	ID=BhyCp_m54.cds1;Parent=BhyCp_m54.m1
BhyCp	.	gene	80262	80375	.	-	.	ID=BhyCp_m55;Name=rpl36;locus_tag=BhyCp_m55
BhyCp	.	mRNA	80262	80375	.	-	.	ID=BhyCp_m55.m1;Parent=BhyCp_m55;Name=rpl36;locus_tag=BhyCp_m55
BhyCp	.	exon	80262	80375	.	-	.	ID=BhyCp_m55.exon1;Parent=BhyCp_m55.m1
BhyCp	.	CDS	80262	80375	.	-	.	ID=BhyCp_m55.cds1;Parent=BhyCp_m55.m1
BhyCp	.	gene	80471	80704	.	-	.	ID=BhyCp_m56;Name=infA;locus_tag=BhyCp_m56
BhyCp	.	mRNA	80471	80704	.	-	.	ID=BhyCp_m56.m1;Parent=BhyCp_m56;Name=infA;locus_tag=BhyCp_m56
BhyCp	.	exon	80471	80704	.	-	.	ID=BhyCp_m56.exon1;Parent=BhyCp_m56.m1
BhyCp	.	CDS	80471	80704	.	-	.	ID=BhyCp_m56.cds1;Parent=BhyCp_m56.m1
BhyCp	.	gene	80817	81221	.	-	.	ID=BhyCp_m57;Name=rps8;locus_tag=BhyCp_m57
BhyCp	.	mRNA	80817	81221	.	-	.	ID=BhyCp_m57.m1;Parent=BhyCp_m57;Name=rps8;locus_tag=BhyCp_m57
BhyCp	.	exon	80817	81221	.	-	.	ID=BhyCp_m57.exon1;Parent=BhyCp_m57.m1
BhyCp	.	CDS	80817	81221	.	-	.	ID=BhyCp_m57.cds1;Parent=BhyCp_m57.m1
BhyCp	.	gene	81384	81752	.	-	.	ID=BhyCp_m58;Name=rpl14;locus_tag=BhyCp_m58
BhyCp	.	mRNA	81384	81752	.	-	.	ID=BhyCp_m58.m1;Parent=BhyCp_m58;Name=rpl14;locus_tag=BhyCp_m58
BhyCp	.	exon	81384	81752	.	-	.	ID=BhyCp_m58.exon1;Parent=BhyCp_m58.m1
BhyCp	.	CDS	81384	81752	.	-	.	ID=BhyCp_m58.cds1;Parent=BhyCp_m58.m1
BhyCp	.	gene	81872	82231	.	-	.	ID=BhyCp_m59;Name=rpl16;locus_tag=BhyCp_m59
BhyCp	.	mRNA	81872	82231	.	-	.	ID=BhyCp_m59.m1;Parent=BhyCp_m59;Name=rpl16;locus_tag=BhyCp_m59
BhyCp	.	exon	81872	82231	.	-	.	ID=BhyCp_m59.exon1;Parent=BhyCp_m59.m1
BhyCp	.	CDS	81872	82231	.	-	.	ID=BhyCp_m59.cds1;Parent=BhyCp_m59.m1
BhyCp	.	gene	83322	83984	.	-	.	ID=BhyCp_m60;Name=rps3;locus_tag=BhyCp_m60
BhyCp	.	mRNA	83322	83984	.	-	.	ID=BhyCp_m60.m1;Parent=BhyCp_m60;Name=rps3;locus_tag=BhyCp_m60
BhyCp	.	exon	83322	83984	.	-	.	ID=BhyCp_m60.exon1;Parent=BhyCp_m60.m1
BhyCp	.	CDS	83322	83984	.	-	.	ID=BhyCp_m60.cds1;Parent=BhyCp_m60.m1
BhyCp	.	gene	83994	84397	.	-	.	ID=BhyCp_m61;Name=rpl22;locus_tag=BhyCp_m61
BhyCp	.	mRNA	83994	84397	.	-	.	ID=BhyCp_m61.m1;Parent=BhyCp_m61;Name=rpl22;locus_tag=BhyCp_m61
BhyCp	.	exon	83994	84397	.	-	.	ID=BhyCp_m61.exon1;Parent=BhyCp_m61.m1
BhyCp	.	CDS	83994	84397	.	-	.	ID=BhyCp_m61.cds1;Parent=BhyCp_m61.m1
BhyCp	.	gene	84792	86287	.	-	.	ID=BhyCp_m62;Name=rpl2;locus_tag=BhyCp_m62
BhyCp	.	mRNA	84792	86287	.	-	.	ID=BhyCp_m62.m1;Parent=BhyCp_m62;Name=rpl2;locus_tag=BhyCp_m62
BhyCp	.	exon	84792	85226	.	-	.	ID=BhyCp_m62.exon2;Parent=BhyCp_m62.m1
BhyCp	.	CDS	84792	85226	.	-	.	ID=BhyCp_m62.cds1;Parent=BhyCp_m62.m1
BhyCp	.	exon	85898	86287	.	-	.	ID=BhyCp_m62.exon1;Parent=BhyCp_m62.m1
BhyCp	.	CDS	85898	86287	.	-	.	ID=BhyCp_m62.cds2;Parent=BhyCp_m62.m1
BhyCp	.	gene	86312	86593	.	-	.	ID=BhyCp_m63;Name=rpl23;locus_tag=BhyCp_m63
BhyCp	.	mRNA	86312	86593	.	-	.	ID=BhyCp_m63.m1;Parent=BhyCp_m63;Name=rpl23;locus_tag=BhyCp_m63
BhyCp	.	exon	86312	86593	.	-	.	ID=BhyCp_m63.exon1;Parent=BhyCp_m63.m1
BhyCp	.	CDS	86312	86593	.	-	.	ID=BhyCp_m63.cds1;Parent=BhyCp_m63.m1
BhyCp	.	gene	86759	86832	.	-	.	ID=BhyCp_t22;Name=trnM-CAU;locus_tag=BhyCp_t22
BhyCp	.	tRNA	86759	86832	.	-	.	ID=BhyCp_t22.t1;Parent=BhyCp_t22;Name=trnM-CAU;locus_tag=BhyCp_t22
BhyCp	.	exon	86759	86832	.	-	.	ID=BhyCp_t22.exon1;Parent=BhyCp_t22.t1
BhyCp	.	gene	86921	93745	.	+	.	ID=BhyCp_m64;Name=ycf2;locus_tag=BhyCp_m64
BhyCp	.	mRNA	86921	93745	.	+	.	ID=BhyCp_m64.m1;Parent=BhyCp_m64;Name=ycf2;locus_tag=BhyCp_m64
BhyCp	.	exon	86921	93745	.	+	.	ID=BhyCp_m64.exon1;Parent=BhyCp_m64.m1
BhyCp	.	CDS	86921	93745	.	+	.	ID=BhyCp_m64.cds1;Parent=BhyCp_m64.m1
BhyCp	.	gene	93887	94084	.	+	.	ID=BhyCp_m65;Name=ycf15;locus_tag=BhyCp_m65
BhyCp	.	mRNA	93887	94084	.	+	.	ID=BhyCp_m65.m1;Parent=BhyCp_m65;Name=ycf15;locus_tag=BhyCp_m65
BhyCp	.	exon	93887	94084	.	+	.	ID=BhyCp_m65.exon1;Parent=BhyCp_m72.m1
BhyCp	.	CDS	93887	94084	.	+	.	ID=BhyCp_m65.cds1;Parent=BhyCp_m65.m1
BhyCp	.	gene	94431	94511	.	-	.	ID=BhyCp_t23;Name=trnL-CAA;locus_tag=BhyCp_t23
BhyCp	.	tRNA	94431	94511	.	-	.	ID=BhyCp_t23.t1;Parent=BhyCp_t23;Name=trnL-CAA;locus_tag=BhyCp_t23
BhyCp	.	exon	94431	94511	.	-	.	ID=BhyCp_t23.exon1;Parent=BhyCp_t23.t1
BhyCp	.	gene	95072	97283	.	-	.	ID=BhyCp_m66;Name=ndhB;locus_tag=BhyCp_m66
BhyCp	.	mRNA	95072	97283	.	-	.	ID=BhyCp_m66.m1;Parent=BhyCp_m66;Name=ndhB;locus_tag=BhyCp_m66
BhyCp	.	exon	95072	95827	.	-	.	ID=BhyCp_m66.exon1;Parent=BhyCp_m66.m1
BhyCp	.	CDS	95072	95827	.	-	.	ID=BhyCp_m66.cds1;Parent=BhyCp_m66.m1
BhyCp	.	exon	96507	97283	.	-	.	ID=BhyCp_m66.exon2;Parent=BhyCp_m66.m1
BhyCp	.	CDS	96507	97283	.	-	.	ID=BhyCp_m66.cds2;Parent=BhyCp_m66.m1
BhyCp	.	gene	97547	98014	.	-	.	ID=BhyCp_m67;Name=rps7;locus_tag=BhyCp_m67
BhyCp	.	mRNA	97547	98014	.	-	.	ID=BhyCp_m67.m1;Parent=BhyCp_m67;Name=rps7;locus_tag=BhyCp_m67
BhyCp	.	exon	97547	98014	.	-	.	ID=BhyCp_m67.exon1;Parent=BhyCp_m67.m1
BhyCp	.	CDS	97547	98014	.	-	.	ID=BhyCp_m67.cds1;Parent=BhyCp_m67.m1
BhyCp	.	gene	98619	98861	.	-	.	ID=BhyCp_m68;Name=rps12_3';locus_tag=BhyCp_m68
BhyCp	.	mRNA	98619	98861	.	-	.	ID=BhyCp_m68.m1;Parent=BhyCp_m68;Name=rps12_3';locus_tag=BhyCp_m68
BhyCp	.	exon	98619	98861	.	-	.	ID=BhyCp_m68.exon1;Parent=BhyCp_m68.m1
BhyCp	.	CDS	98619	98861	.	-	.	ID=BhyCp_m68.cds1;Parent=BhyCp_m68.m1
BhyCp	.	gene	100448	100519	.	+	.	ID=BhyCp_t24;Name=trnV-GAC;locus_tag=BhyCp_t24
BhyCp	.	tRNA	100448	100519	.	+	.	ID=BhyCp_t24.t1;Parent=BhyCp_t24;Name=trnV-GAC;locus_tag=BhyCp_t24
BhyCp	.	exon	100448	100519	.	+	.	ID=BhyCp_t24.exon1;Parent=BhyCp_t24.t1
BhyCp	.	gene	100747	102237	.	+	.	ID=BhyCp_r01;Name=rrn16;locus_tag=BhyCp_r01
BhyCp	.	rRNA	100747	102237	.	+	.	ID=BhyCp_r01.r1;Parent=BhyCp_r01;Name=rrn16;locus_tag=BhyCp_r01
BhyCp	.	exon	100747	102237	.	+	.	ID=BhyCp_r01.exon1;Parent=BhyCp_r01.r1
BhyCp	.	gene	102537	103548	.	+	.	ID=BhyCp_t25;Name=trnI-GAU;locus_tag=BhyCp_t25
BhyCp	.	tRNA	102537	103548	.	+	.	ID=BhyCp_t25.t1;Parent=BhyCp_t25;Name=trnI-GAU;locus_tag=BhyCp_t25
BhyCp	.	exon	102537	102573	.	+	.	ID=BhyCp_t25.exon1;Parent=BhyCp_t25.t1
BhyCp	.	exon	103514	103548	.	+	.	ID=BhyCp_t25.exon2;Parent=BhyCp_t25.t1
BhyCp	.	gene	103619	104510	.	+	.	ID=BhyCp_t26;Name=trnA-UGC;locus_tag=BhyCp_t26
BhyCp	.	tRNA	103619	104510	.	+	.	ID=BhyCp_t26.t1;Parent=BhyCp_t26;Name=trnA-UGC;locus_tag=BhyCp_t26
BhyCp	.	exon	103619	103656	.	+	.	ID=BhyCp_t26.exon1;Parent=BhyCp_t26.t1
BhyCp	.	exon	104476	104510	.	+	.	ID=BhyCp_t26.exon2;Parent=BhyCp_t26.t1
BhyCp	.	gene	104659	107471	.	+	.	ID=BhyCp_r02;Name=rrn23;locus_tag=BhyCp_r02
BhyCp	.	rRNA	104659	107471	.	+	.	ID=BhyCp_r02.r1;Parent=BhyCp_r02;Name=rrn23;locus_tag=BhyCp_r02
BhyCp	.	exon	104659	107471	.	+	.	ID=BhyCp_r02.exon1;Parent=BhyCp_r02.r1
BhyCp	.	gene	107570	107672	.	+	.	ID=BhyCp_r03;Name=rrn4.5;locus_tags=BhyCp_r03
BhyCp	.	rRNA	107570	107672	.	+	.	ID=BhyCp_r03.r1;Parent=BhyCp_r03;Name=rrn4.5;locus_tags=BhyCp_r03
BhyCp	.	exon	107570	107672	.	+	.	ID=BhyCp_r03.exon1;Parent=BhyCp_r03.r1
BhyCp	.	gene	107933	108053	.	+	.	ID=BhyCp_r04;Name=rrn5;locus_tags=BhyCp_r04
BhyCp	.	rRNA	107933	108053	.	+	.	ID=BhyCp_r04.r1;Parent=BhyCp_r04;Name=rrn5;locus_tags=BhyCp_r04
BhyCp	.	exon	107933	108053	.	+	.	ID=BhyCp_r04.exon1;Parent=BhyCp_r04.r1
BhyCp	.	gene	108296	108369	.	+	.	ID=BhyCp_t27;Name=trnR-ACG;locus_tag=BhyCp_t27
BhyCp	.	tRNA	108296	108369	.	+	.	ID=BhyCp_t27.t1;Parent=BhyCp_t27;Name=trnR-ACG;locus_tag=BhyCp_t27
BhyCp	.	exon	108296	108369	.	+	.	ID=BhyCp_t27.exon1;Parent=BhyCp_t27.t1
BhyCp	.	gene	108933	109004	.	-	.	ID=BhyCp_t28;Name=trnN-GUU;locus_tag=BhyCp_t28
BhyCp	.	tRNA	108933	109004	.	-	.	ID=BhyCp_t28.t1;Parent=BhyCp_t28;Name=trnN-GUU;locus_tag=BhyCp_t28
BhyCp	.	exon	108933	109004	.	-	.	ID=BhyCp_t28.exon1;Parent=BhyCp_t28.t1
BhyCp	.	gene	109333	110148	.	+	.	ID=BhyCp_m69;Name=ycf1;locus_tag=BhyCp_m69
BhyCp	.	mRNA	109333	110148	.	+	.	ID=BhyCp_m69.m1;Parent=BhyCp_m69;Name=ycf1;locus_tag=BhyCp_m69
BhyCp	.	exon	109333	110148	.	+	.	ID=BhyCp_m69.exon1;Parent=BhyCp_m79.m1
BhyCp	.	CDS	109333	110148	.	+	.	ID=BhyCp_m69.cds1;Parent=BhyCp_m69.m1
BhyCp	.	gene	110028	112334	.	-	.	ID=BhyCp_m70;Name=ndhF;locus_tag=BhyCp_m70
BhyCp	.	mRNA	110028	112334	.	-	.	ID=BhyCp_m70.m1;Parent=BhyCp_m70;Name=ndhF;locus_tag=BhyCp_m70
BhyCp	.	exon	110028	112334	.	-	.	ID=BhyCp_m70.exon1;Parent=BhyCp_m70.m1
BhyCp	.	CDS	110028	112334	.	-	.	ID=BhyCp_m70.cds1;Parent=BhyCp_m70.m1
BhyCp	.	gene	113162	113332	.	+	.	ID=BhyCp_m71;Name=rpl32;locus_tag=BhyCp_m71
BhyCp	.	mRNA	113162	113332	.	+	.	ID=BhyCp_m71.m1;Parent=BhyCp_m71;Name=rpl32;locus_tag=BhyCp_m71
BhyCp	.	exon	113162	113332	.	+	.	ID=BhyCp_m71.exon1;Parent=BhyCp_m81.m1
BhyCp	.	CDS	113162	113332	.	+	.	ID=BhyCp_m71.cds1;Parent=BhyCp_m71.m1
BhyCp	.	gene	113897	113976	.	+	.	ID=BhyCp_t29;Name=trnL-UAG;locus_tag=BhyCp_t29
BhyCp	.	tRNA	113897	113976	.	+	.	ID=BhyCp_t29.t1;Parent=BhyCp_t29;Name=trnL-UAG;locus_tag=BhyCp_t29
BhyCp	.	exon	113897	113976	.	+	.	ID=BhyCp_t29.exon1;Parent=BhyCp_t29.t1
BhyCp	.	gene	114054	115016	.	+	.	ID=BhyCp_m72;Name=ccsA;locus_tag=BhyCp_m72
BhyCp	.	mRNA	114054	115016	.	+	.	ID=BhyCp_m72.m1;Parent=BhyCp_m72;Name=ccsA;locus_tag=BhyCp_m72
BhyCp	.	exon	114054	115016	.	+	.	ID=BhyCp_m72.exon1;Parent=BhyCp_m83.m1
BhyCp	.	CDS	114054	115016	.	+	.	ID=BhyCp_m72.cds1;Parent=BhyCp_m72.m1
BhyCp	.	gene	115247	116767	.	-	.	ID=BhyCp_m73;Name=ndhD;locus_tag=BhyCp_m73
BhyCp	.	mRNA	115247	116767	.	-	.	ID=BhyCp_m73.m1;Parent=BhyCp_m73;Name=ndhD;locus_tag=BhyCp_m73
BhyCp	.	exon	115247	116767	.	-	.	ID=BhyCp_m73.exon1;Parent=BhyCp_m73.m1
BhyCp	.	CDS	115247	116767	.	-	.	ID=BhyCp_m73.cds1;Parent=BhyCp_m73.m1
BhyCp	.	gene	116862	117107	.	-	.	ID=BhyCp_m74;Name=psaC;locus_tag=BhyCp_m74
BhyCp	.	mRNA	116862	117107	.	-	.	ID=BhyCp_m74.m1;Parent=BhyCp_m74;Name=psaC;locus_tag=BhyCp_m74
BhyCp	.	exon	116862	117107	.	-	.	ID=BhyCp_m74.exon1;Parent=BhyCp_m74.m1
BhyCp	.	CDS	116862	117107	.	-	.	ID=BhyCp_m74.cds1;Parent=BhyCp_m74.m1
BhyCp	.	gene	117334	117639	.	-	.	ID=BhyCp_m75;Name=ndhE;locus_tag=BhyCp_m75
BhyCp	.	mRNA	117334	117639	.	-	.	ID=BhyCp_m75.m1;Parent=BhyCp_m75;Name=ndhE;locus_tag=BhyCp_m75
BhyCp	.	exon	117334	117639	.	-	.	ID=BhyCp_m75.exon1;Parent=BhyCp_m75.m1
BhyCp	.	CDS	117334	117639	.	-	.	ID=BhyCp_m75.cds1;Parent=BhyCp_m75.m1
BhyCp	.	gene	117818	118348	.	-	.	ID=BhyCp_m76;Name=ndhG;locus_tag=BhyCp_m76
BhyCp	.	mRNA	117818	118348	.	-	.	ID=BhyCp_m76.m1;Parent=BhyCp_m76;Name=ndhG;locus_tag=BhyCp_m76
BhyCp	.	exon	117818	118348	.	-	.	ID=BhyCp_m76.exon1;Parent=BhyCp_m76.m1
BhyCp	.	CDS	117818	118348	.	-	.	ID=BhyCp_m76.cds1;Parent=BhyCp_m76.m1
BhyCp	.	gene	118704	119210	.	-	.	ID=BhyCp_m77;Name=ndhI;locus_tag=BhyCp_m77
BhyCp	.	mRNA	118704	119210	.	-	.	ID=BhyCp_m77.m1;Parent=BhyCp_m77;Name=ndhI;locus_tag=BhyCp_m77
BhyCp	.	exon	118704	119210	.	-	.	ID=BhyCp_m77.exon1;Parent=BhyCp_m77.m1
BhyCp	.	CDS	118704	119210	.	-	.	ID=BhyCp_m77.cds1;Parent=BhyCp_m77.m1
BhyCp	.	gene	119291	121457	.	-	.	ID=BhyCp_m78;Name=ndhA;locus_tag=BhyCp_m78
BhyCp	.	mRNA	119291	121457	.	-	.	ID=BhyCp_m78.m1;Parent=BhyCp_m78;Name=ndhA;locus_tag=BhyCp_m78
BhyCp	.	exon	119291	119830	.	-	.	ID=BhyCp_m78.exon1;Parent=BhyCp_m78.m1
BhyCp	.	CDS	119291	119830	.	-	.	ID=BhyCp_m78.cds1;Parent=BhyCp_m78.m1
BhyCp	.	exon	120906	121457	.	-	.	ID=BhyCp_m78.exon2;Parent=BhyCp_m78.m1
BhyCp	.	CDS	120906	121457	.	-	.	ID=BhyCp_m78.cds2;Parent=BhyCp_m78.m1
BhyCp	.	gene	121459	122640	.	-	.	ID=BhyCp_m79;Name=ndhH;locus_tag=BhyCp_m79
BhyCp	.	mRNA	121459	122640	.	-	.	ID=BhyCp_m79.m1;Parent=BhyCp_m79;Name=ndhH;locus_tag=BhyCp_m79
BhyCp	.	exon	121459	122640	.	-	.	ID=BhyCp_m79.exon1;Parent=BhyCp_m79.m1
BhyCp	.	CDS	121459	122640	.	-	.	ID=BhyCp_m79.cds1;Parent=BhyCp_m79.m1
BhyCp	.	gene	122739	123002	.	-	.	ID=BhyCp_m80;Name=rps15;locus_tag=BhyCp_m80
BhyCp	.	mRNA	122739	123002	.	-	.	ID=BhyCp_m80.m1;Parent=BhyCp_m80;Name=rps15;locus_tag=BhyCp_m80
BhyCp	.	exon	122739	123002	.	-	.	ID=BhyCp_m80.exon1;Parent=BhyCp_m80.m1
BhyCp	.	CDS	122739	123002	.	-	.	ID=BhyCp_m80.cds1;Parent=BhyCp_m80.m1
BhyCp	.	gene	123391	128862	.	-	.	ID=BhyCp_m81;Name=ycf1;locus_tag=BhyCp_m81
BhyCp	.	mRNA	123391	128862	.	-	.	ID=BhyCp_m81.m1;Parent=BhyCp_m81;Name=ycf1;locus_tag=BhyCp_m81
BhyCp	.	exon	123391	128862	.	-	.	ID=BhyCp_m81.exon1;Parent=BhyCp_m81.m1
BhyCp	.	CDS	123391	128862	.	-	.	ID=BhyCp_m81.cds1;Parent=BhyCp_m81.m1
BhyCp	.	gene	129191	129262	.	+	.	ID=BhyCp_t30;Name=trnN-GUU;locus_tag=BhyCp_t30
BhyCp	.	tRNA	129191	129262	.	+	.	ID=BhyCp_t30.t1;Parent=BhyCp_t30;Name=trnN-GUU;locus_tag=BhyCp_t30
BhyCp	.	exon	129191	129262	.	+	.	ID=BhyCp_t30.exon1;Parent=BhyCp_t30.t1
BhyCp	.	gene	129826	129899	.	-	.	ID=BhyCp_t31;Name=trnR-ACG;locus_tag=BhyCp_t31
BhyCp	.	tRNA	129826	129899	.	-	.	ID=BhyCp_t31.t1;Parent=BhyCp_t31;Name=trnR-ACG;locus_tag=BhyCp_t31
BhyCp	.	exon	129826	129899	.	-	.	ID=BhyCp_t31.exon1;Parent=BhyCp_t31.t1
BhyCp	.	gene	130142	130262	.	-	.	ID=BhyCp_r05;Name=rrn5;locus_tags=BhyCp_r05
BhyCp	.	rRNA	130142	130262	.	-	.	ID=BhyCp_r05.r1;Parent=BhyCp_r05;Name=rrn5;locus_tags=BhyCp_r05
BhyCp	.	exon	130142	130262	.	-	.	ID=BhyCp_r05.exon1;Parent=BhyCp_r05.r1
BhyCp	.	gene	130523	130625	.	-	.	ID=BhyCp_r06;Name=rrn4.5;locus_tags=BhyCp_r06
BhyCp	.	rRNA	130523	130625	.	-	.	ID=BhyCp_r06.r1;Parent=BhyCp_r06;Name=rrn4.5;locus_tags=BhyCp_r06
BhyCp	.	exon	130523	130625	.	-	.	ID=BhyCp_r06.exon1;Parent=BhyCp_r06.r1
BhyCp	.	gene	130724	133536	.	-	.	ID=BhyCp_r07;Name=rrn23;locus_tags=BhyCp_r07
BhyCp	.	rRNA	130724	133536	.	-	.	ID=BhyCp_r07.r1;Parent=BhyCp_r07;Name=rrn23;locus_tags=BhyCp_r07
BhyCp	.	exon	130724	133536	.	-	.	ID=BhyCp_r07.exon1;Parent=BhyCp_r07.r1
BhyCp	.	gene	133685	134576	.	-	.	ID=BhyCp_t32;Name=trnA-UGC;locus_tag=BhyCp_t32
BhyCp	.	tRNA	133685	134576	.	-	.	ID=BhyCp_t32.t1;Parent=BhyCp_t32;Name=trnA-UGC;locus_tag=BhyCp_t32
BhyCp	.	exon	133685	133719	.	-	.	ID=BhyCp_t32.exon1;Parent=BhyCp_t32.t1
BhyCp	.	exon	134539	134576	.	-	.	ID=BhyCp_t32.exon2;Parent=BhyCp_t32.t1
BhyCp	.	gene	134647	135658	.	-	.	ID=BhyCp_t33;Name=trnI-GAU;locus_tag=BhyCp_t33
BhyCp	.	tRNA	134647	135658	.	-	.	ID=BhyCp_t33.t1;Parent=BhyCp_t33;Name=trnI-GAU;locus_tag=BhyCp_t33
BhyCp	.	exon	134647	134681	.	-	.	ID=BhyCp_t33.exon1;Parent=BhyCp_t33.t1
BhyCp	.	exon	135622	135658	.	-	.	ID=BhyCp_t33.exon2;Parent=BhyCp_t33.t1
BhyCp	.	gene	135958	137448	.	-	.	ID=BhyCp_r08;Name=rrn16;locus_tags=BhyCp_r08
BhyCp	.	rRNA	135958	137448	.	-	.	ID=BhyCp_r08.r1;Parent=BhyCp_r08;Name=rrn16;locus_tags=BhyCp_r08
BhyCp	.	exon	135958	137448	.	-	.	ID=BhyCp_r08.exon1,Parent=BhyCp_r08.r1
BhyCp	.	gene	137676	137747	.	-	.	ID=BhyCp_t34;Name=trnV-GAC;locus_tag=BhyCp_t34
BhyCp	.	tRNA	137676	137747	.	-	.	ID=BhyCp_t34.t1;Parent=BhyCp_t34;Name=trnV-GAC;locus_tag=BhyCp_t34
BhyCp	.	exon	137676	137747	.	-	.	ID=BhyCp_t34.exon1;Parent=BhyCp_t34.t1
BhyCp	.	gene	139334	139576	.	+	.	ID=BhyCp_m82;Name=rps12_3';locus_tag=BhyCp_m82
BhyCp	.	mRNA	139334	139576	.	+	.	ID=BhyCp_m82.m1;Parent=BhyCp_m82;Name=rps12_3';locus_tag=BhyCp_m82
BhyCp	.	exon	139334	139576	.	+	.	ID=BhyCp_m82.exon1;Parent=BhyCp_m82.m1
BhyCp	.	CDS	139334	139576	.	+	.	ID=BhyCp_m82.cds1;Parent=BhyCp_m82.m1
BhyCp	.	gene	140181	140648	.	+	.	ID=BhyCp_m83;Name=rps7;locus_tag=BhyCp_m83
BhyCp	.	mRNA	140181	140648	.	+	.	ID=BhyCp_m83.m1;Parent=BhyCp_m83;Name=rps7;locus_tag=BhyCp_m83
BhyCp	.	exon	140181	140648	.	+	.	ID=BhyCp_m83.exon1;Parent=BhyCp_m83.m1
BhyCp	.	CDS	140181	140648	.	+	.	ID=BhyCp_m83.cds1;Parent=BhyCp_m83.m1
BhyCp	.	gene	140912	143123	.	+	.	ID=BhyCp_m84;Name=ndhB;locus_tag=BhyCp_m84
BhyCp	.	mRNA	140912	143123	.	+	.	ID=BhyCp_m84.m1;Parent=BhyCp_m84;Name=ndhB;locus_tag=BhyCp_m84
BhyCp	.	exon	140912	141688	.	+	.	ID=BhyCp_m84.exon1;Parent=BhyCp_m84.m1
BhyCp	.	CDS	140912	141688	.	+	.	ID=BhyCp_m84.cds1;Parent=BhyCp_m84.m1
BhyCp	.	exon	142368	143123	.	+	.	ID=BhyCp_m84.exon2;Parent=BhyCp_m84.m1
BhyCp	.	CDS	142368	143123	.	+	.	ID=BhyCp_m84.cds2;Parent=BhyCp_m84.m1
BhyCp	.	gene	143684	143764	.	+	.	ID=BhyCp_t35;Name=trnL-GAG;locus_tag=BhyCp_t35
BhyCp	.	tRNA	143684	143764	.	+	.	ID=BhyCp_t35.t1;Parent=BhyCp_t35;Name=trnL-GAG;locus_tag=BhyCp_t35
BhyCp	.	exon	143684	143764	.	+	.	ID=BhyCp_t35.exon1;Parent=BhyCp_t35.t1
BhyCp	.	gene	144111	144308	.	-	.	ID=BhyCp_m85;Name=ycf15;locus_tag=BhyCp_m85
BhyCp	.	mRNA	144111	144308	.	-	.	ID=BhyCp_m85.m1;Parent=BhyCp_m85;Name=ycf15;locus_tag=BhyCp_m85
BhyCp	.	exon	144111	144308	.	-	.	ID=BhyCp_m85.exon1;Parent=BhyCp_m85.m1
BhyCp	.	CDS	144111	144308	.	-	.	ID=BhyCp_m85.cds1;Parent=BhyCp_m85.m1
BhyCp	.	gene	144450	151274	.	-	.	ID=BhyCp_m86;Name=ycf2;locus_tag=BhyCp_m86
BhyCp	.	mRNA	144450	151274	.	-	.	ID=BhyCp_m86.m1;Parent=BhyCp_m86;Name=ycf2;locus_tag=BhyCp_m86
BhyCp	.	exon	144450	151274	.	-	.	ID=BhyCp_m86.exon1;Parent=BhyCp_m86.m1
BhyCp	.	CDS	144450	151274	.	-	.	ID=BhyCp_m86.cds1;Parent=BhyCp_m86.m1
BhyCp	.	gene	151363	151436	.	+	.	ID=BhyCp_t36;Name=trnM-CAU;locus_tag=BhyCp_t36
BhyCp	.	tRNA	151363	151436	.	+	.	ID=BhyCp_t36.t1;Parent=BhyCp_t36;Name=trnM-CAU;locus_tag=BhyCp_t36
BhyCp	.	exon	151363	151436	.	+	.	ID=BhyCp_t36.exon1;Parent=BhyCp_t36.t1
BhyCp	.	gene	151602	151883	.	+	.	ID=BhyCp_m87;Name=rpl23;locus_tag=BhyCp_m87
BhyCp	.	mRNA	151602	151883	.	+	.	ID=BhyCp_m87.m1;Parent=BhyCp_m87;Name=rpl23;locus_tag=BhyCp_m87
BhyCp	.	exon	151602	151883	.	+	.	ID=BhyCp_m87.exon1;Parent=BhyCp_m87.m1
BhyCp	.	CDS	151602	151883	.	+	.	ID=BhyCp_m87.cds1;Parent=BhyCp_m87.m1
BhyCp	.	gene	151908	153403	.	+	.	ID=BhyCp_m88;Name=rpl2;locus_tag=BhyCp_m88
BhyCp	.	mRNA	151908	153403	.	+	.	ID=BhyCp_m88.m1;Parent=BhyCp_m88;Name=rpl2;locus_tag=BhyCp_m88
BhyCp	.	exon	151908	152297	.	+	.	ID=BhyCp_m88.exon1;Parent=BhyCp_m88.m1
BhyCp	.	CDS	151908	152297	.	+	.	ID=BhyCp_m88.cds1;Parent=BhyCp_m88.m1
BhyCp	.	exon	152969	153403	.	+	.	ID=BhyCp_m88.exon2;Parent=BhyCp_m88.m1
BhyCp	.	CDS	152969	153403	.	+	.	ID=BhyCp_m88.cds2;Parent=BhyCp_m88.m1
