# Supplementary material for: The complete chloroplast genome of Primulina and two novel strategies for development of high polymorphic loci for population genetic and phylogenetic studies
Source: BMC Evol Biol. 2017 Nov 7;17:224. doi: 10.1186/s12862-017-1067-z (PMC5678776; doi:10.1186/s12862-017-1067-z)
Supplement: Supplementary file 9 — The gff3 files of P. eburnea, P. huaijiensis, P. linearifolia and B. hygrometrica (ZIP 22 kb) [file 12862_2017_1067_MOESM9_ESM.zip › PebCp.gff3]

PebCp	.	gene	3	76	.	-	.	ID=PebCp_t01;Name=trnH-GUG;locus_tag=PebCp_t01
PebCp	.	tRNA	3	76	.	-	.	ID=PebCp_t01.t1;Parent=PebCp_t01;Name=trnH-GUG;locus_tag=PebCp_t01
PebCp	.	exon	3	76	.	-	.	ID=PebCp_t01.exon1;Parent=PebCp_t01.t1
PebCp	.	gene	407	1465	.	-	.	ID=PebCp_m01;Name=psbA;locus_tag=PebCp_m01
PebCp	.	mRNA	407	1465	.	-	.	ID=PebCp_m01.m1;Parent=PebCp_m01;Name=psbA;locus_tag=PebCp_m01
PebCp	.	exon	407	1465	.	-	.	ID=PebCp_m01.exon1;Parent=PebCp_m01.m1
PebCp	.	CDS	407	1465	.	-	.	ID=PebCp_m01.cds1;Parent=PebCp_m01.m1
PebCp	.	gene	1704	4271	.	-	.	ID=PebCp_t02;Name=trnK-UUU;locus_tag=PebCp_t02
PebCp	.	tRNA	1704	4271	.	-	.	ID=PebCp_t02.t1;Parent=PebCp_t02;Name=trnK-UUU;locus_tag=PebCp_t02
PebCp	.	exon	1704	1739	.	-	.	ID=PebCp_t02.exon1;Parent=PebCp_t02.t1
PebCp	.	exon	4235	4271	.	-	.	ID=PebCp_t02.exon2;Parent=PebCp_t02.t1
PebCp	.	gene	2017	3543	.	-	.	ID=PebCp_m02;Name=matK;locus_tag=PebCp_m02
PebCp	.	mRNA	2017	3543	.	-	.	ID=PebCp_m02.m1;Parent=PebCp_m02;Name=matK;locus_tag=PebCp_m02
PebCp	.	exon	2017	3543	.	-	.	ID=PebCp_m02.exon1;Parent=PebCp_m02.m1
PebCp	.	CDS	2017	3543	.	-	.	ID=PebCp_m02.cds1;Parent=PebCp_m02.m1
PebCp	.	gene	5072	6194	.	-	.	ID=PebCp_m03;Name=rps16;locus_tag=PebCp_m03
PebCp	.	mRNA	5072	6194	.	-	.	ID=PebCp_m03.m1;Parent=PebCp_m03;Name=rps16;locus_tag=PebCp_m03
PebCp	.	exon	5072	5281	.	-	.	ID=PebCp_m03.exon1;Parent=PebCp_m03.m1
PebCp	.	CDS	5072	5281	.	-	.	ID=PebCp_m03.cds1;Parent=PebCp_m03.m1
PebCp	.	exon	6153	6194	.	-	.	ID=PebCp_m03.exon2;Parent=PebCp_m03.m1
PebCp	.	CDS	6153	6194	.	-	.	ID=PebCp_m03.cds2;Parent=PebCp_m03.m1
PebCp	.	gene	6728	6799	.	-	.	ID=PebCp_t03;Name=trnQ-UUG;locus_tag=PebCp_t03
PebCp	.	tRNA	6728	6799	.	-	.	ID=PebCp_t03.t1;Parent=PebCp_t03;Name=trnQ-UUG;locus_tag=PebCp_t03
PebCp	.	exon	6728	6799	.	-	.	ID=PebCp_t03.exon1;Parent=PebCp_t03.t1
PebCp	.	gene	7152	7337	.	+	.	ID=PebCp_m04;Name=psbK;locus_tag=PebCp_m04
PebCp	.	mRNA	7152	7337	.	+	.	ID=PebCp_m04.m1;Parent=PebCp_m04;Name=psbK;locus_tag=PebCp_m04
PebCp	.	exon	7152	7337	.	+	.	ID=PebCp_m04.exon1;Parent=PebCp_m04.m1
PebCp	.	CDS	7152	7337	.	+	.	ID=PebCp_m04.cds1;Parent=PebCp_m04.m1
PebCp	.	gene	7687	7797	.	+	.	ID=PebCp_m05;Name=psbI;locus_tag=PebCp_m05
PebCp	.	mRNA	7687	7797	.	+	.	ID=PebCp_m05.m1;Parent=PebCp_m05;Name=psbI;locus_tag=PebCp_m05
PebCp	.	exon	7687	7797	.	+	.	ID=PebCp_m05.exon1;Parent=PebCp_m05.m1
PebCp	.	CDS	7687	7797	.	+	.	ID=PebCp_m05.cds1;Parent=PebCp_m05.m1
PebCp	.	gene	7914	8001	.	-	.	ID=PebCp_t04;Name=trnS-GCU;locus_tag=PebCp_t04
PebCp	.	tRNA	7914	8001	.	-	.	ID=PebCp_t04.t1;Parent=PebCp_t04;Name=trnS-GCU;locus_tag=PebCp_t04
PebCp	.	exon	7914	8001	.	-	.	ID=PebCp_t04.exon1;Parent=PebCp_t04.t1
PebCp	.	gene	9611	9682	.	+	.	ID=PebCp_t05;Name=trnR-UCU;locus_tag=PebCp_t05
PebCp	.	tRNA	9611	9682	.	+	.	ID=PebCp_t05.t1;Parent=PebCp_t05;Name=trnR-UCU;locus_tag=PebCp_t05
PebCp	.	exon	9611	9682	.	+	.	ID=PebCp_t05.exon1;Parent=PebCp_t05.t1
PebCp	.	gene	9760	11283	.	-	.	ID=PebCp_m06;Name=atpA;locus_tag=PebCp_m06
PebCp	.	mRNA	9760	11283	.	-	.	ID=PebCp_m06.m1;Parent=PebCp_m06;Name=atpA;locus_tag=PebCp_m06
PebCp	.	exon	9760	11283	.	-	.	ID=PebCp_m06.exon1;Parent=PebCp_m06.m1
PebCp	.	CDS	9760	11283	.	-	.	ID=PebCp_m06.cds1;Parent=PebCp_m06.m1
PebCp	.	gene	11363	12619	.	-	.	ID=PebCp_m07;Name=atpF;locus_tag=PebCp_m07
PebCp	.	mRNA	11363	12619	.	-	.	ID=PebCp_m07.m1;Parent=PebCp_m07;Name=atpF;locus_tag=PebCp_m07
PebCp	.	exon	11363	11773	.	-	.	ID=PebCp_m07.exon1;Parent=PebCp_m07.m1
PebCp	.	CDS	11363	11773	.	-	.	ID=PebCp_m07.cds1;Parent=PebCp_m07.m1
PebCp	.	exon	12476	12619	.	-	.	ID=PebCp_m07.exon2;Parent=PebCp_m07.m1
PebCp	.	CDS	12476	12619	.	-	.	ID=PebCp_m07.cds2;Parent=PebCp_m07.m1
PebCp	.	gene	12995	13240	.	-	.	ID=PebCp_m08;Name=atpH;locus_tag=PebCp_m08
PebCp	.	mRNA	12995	13240	.	-	.	ID=PebCp_m08.m1;Parent=PebCp_m08;Name=atpH;locus_tag=PebCp_m08
PebCp	.	exon	12995	13240	.	-	.	ID=PebCp_m08.exon1;Parent=PebCp_m10.m1
PebCp	.	CDS	12995	13240	.	-	.	ID=PebCp_m08.cds1;Parent=PebCp_m08.m1
PebCp	.	gene	13967	14710	.	-	.	ID=PebCp_m09;Name=atpI;locus_tag=PebCp_m09
PebCp	.	mRNA	13967	14710	.	-	.	ID=PebCp_m09.m1;Parent=PebCp_m09;Name=atpI;locus_tag=PebCp_m09
PebCp	.	exon	13967	14710	.	-	.	ID=PebCp_m09.exon1;Parent=PebCp_m09.m1
PebCp	.	CDS	13967	14710	.	-	.	ID=PebCp_m09.cds1;Parent=PebCp_m09.m1
PebCp	.	gene	14941	15651	.	-	.	ID=PebCp_m10;Name=rps2;locus_tag=PebCp_m10
PebCp	.	mRNA	14941	15651	.	-	.	ID=PebCp_m10.m1;Parent=PebCp_m10;Name=rps2;locus_tag=PebCp_m10
PebCp	.	exon	14941	15651	.	-	.	ID=PebCp_m10.exon1;Parent=PebCp_m12.m1
PebCp	.	CDS	14941	15651	.	-	.	ID=PebCp_m10.cds1;Parent=PebCp_m10.m1
PebCp	.	gene	15876	19997	.	-	.	ID=PebCp_m11;Name=rpoC2;locus_tag=PebCp_m11
PebCp	.	mRNA	15876	19997	.	-	.	ID=PebCp_m11.m1;Parent=PebCp_m11;Name=rpoC2;locus_tag=PebCp_m11
PebCp	.	exon	15876	19997	.	-	.	ID=PebCp_m11.exon1;Parent=PebCp_m11.m1
PebCp	.	CDS	15876	19997	.	-	.	ID=PebCp_m11.cds1;Parent=PebCp_m11.m1
PebCp	.	gene	20152	23033	.	-	.	ID=PebCp_m12;Name=rpoC1;locus_tag=PebCp_m12
PebCp	.	mRNA	20152	23033	.	-	.	ID=PebCp_m12.m1;Parent=PebCp_m12;Name=rpoC1;locus_tag=PebCp_m12
PebCp	.	exon	20152	21762	.	-	.	ID=PebCp_m12.exon1;Parent=PebCp_m12.m1
PebCp	.	CDS	20152	21762	.	-	.	ID=PebCp_m12.cds1;Parent=PebCp_m12.m1
PebCp	.	exon	22581	23033	.	-	.	ID=PebCp_m12.exon2;Parent=PebCp_m12.m1
PebCp	.	CDS	22581	23033	.	-	.	ID=PebCp_m12.cds2;Parent=PebCp_m12.m1
PebCp	.	gene	23039	26251	.	-	.	ID=PebCp_m13;Name=rpoB;locus_tag=PebCp_m13
PebCp	.	mRNA	23039	26251	.	-	.	ID=PebCp_m13.m1;Parent=PebCp_m13;Name=rpoB;locus_tag=PebCp_m13
PebCp	.	exon	23039	26251	.	-	.	ID=PebCp_m13.exon1;Parent=PebCp_m13.m1
PebCp	.	CDS	23039	26251	.	-	.	ID=PebCp_m13.cds1;Parent=PebCp_m13.m1
PebCp	.	gene	27334	27404	.	-	.	ID=PebCp_t06;Name=trnC-GCA;locus_tag=PebCp_t06
PebCp	.	tRNA	27334	27404	.	-	.	ID=PebCp_t06.t1;Parent=PebCp_t06;Name=trnC-GCA;locus_tag=PebCp_t06
PebCp	.	exon	27334	27404	.	-	.	ID=PebCp_t06.exon1;Parent=PebCp_t06.t1
PebCp	.	gene	28119	28208	.	+	.	ID=PebCp_m14;Name=petN;locus_tag=PebCp_m14
PebCp	.	mRNA	28119	28208	.	+	.	ID=PebCp_m14.m1;Parent=PebCp_m14;Name=petN;locus_tag=PebCp_m14
PebCp	.	exon	28119	28208	.	+	.	ID=PebCp_m14.exon1;Parent=PebCp_m14.m1
PebCp	.	CDS	28119	28208	.	+	.	ID=PebCp_m14.cds1;Parent=PebCp_m14.m1
PebCp	.	gene	29224	29328	.	-	.	ID=PebCp_m15;Name=psbM;locus_tag=PebCp_m15
PebCp	.	mRNA	29224	29328	.	-	.	ID=PebCp_m15.m1;Parent=PebCp_m15;Name=psbM;locus_tag=PebCp_m15
PebCp	.	exon	29224	29328	.	-	.	ID=PebCp_m15.exon1;Parent=PebCp_m15.m1
PebCp	.	CDS	29224	29328	.	-	.	ID=PebCp_m15.cds1;Parent=PebCp_m15.m1
PebCp	.	gene	29851	29924	.	-	.	ID=PebCp_t07;Name=trnD-GUC;locus_tag=PebCp_t07
PebCp	.	tRNA	29851	29924	.	-	.	ID=PebCp_t07.t1;Parent=PebCp_t07;Name=trnD-GUC;locus_tag=PebCp_t07
PebCp	.	exon	29851	29924	.	-	.	ID=PebCp_t07.exon1;Parent=PebCp_t07.t1
PebCp	.	gene	30028	30111	.	-	.	ID=PebCp_t08;Name=trnY-GUA;locus_tag=PebCp_t08
PebCp	.	tRNA	30028	30111	.	-	.	ID=PebCp_t08.t1;Parent=PebCp_t08;Name=trnY-GUA;locus_tag=PebCp_t08
PebCp	.	exon	30028	30111	.	-	.	ID=PebCp_t08.exon1;Parent=PebCp_t08.t1
PebCp	.	gene	30171	30243	.	-	.	ID=PebCp_t09;Name=trnE-UUC;locus_tag=PebCp_t09
PebCp	.	tRNA	30171	30243	.	-	.	ID=PebCp_t09.t1;Parent=PebCp_t09;Name=trnE-UUC;locus_tag=PebCp_t09
PebCp	.	exon	30171	30243	.	-	.	ID=PebCp_t09.exon1;Parent=PebCp_t09.t1
PebCp	.	gene	30931	31002	.	+	.	ID=PebCp_t10;Name=trnT-GGU;locus_tag=PebCp_t10
PebCp	.	tRNA	30931	31002	.	+	.	ID=PebCp_t10.t1;Parent=PebCp_t10;Name=trnT-GGU;locus_tag=PebCp_t10
PebCp	.	exon	30931	31002	.	+	.	ID=PebCp_t10.exon1;Parent=PebCp_t10.t1
PebCp	.	gene	32335	33396	.	+	.	ID=PebCp_m16;Name=psbD;locus_tag=PebCp_m16
PebCp	.	mRNA	32335	33396	.	+	.	ID=PebCp_m16.m1;Parent=PebCp_m16;Name=psbD;locus_tag=PebCp_m16
PebCp	.	exon	32335	33396	.	+	.	ID=PebCp_m16.exon1;Parent=PebCp_m16.m1
PebCp	.	CDS	32335	33396	.	+	.	ID=PebCp_m16.cds1;Parent=PebCp_m16.m1
PebCp	.	gene	33344	34765	.	+	.	ID=PebCp_m17;Name=psbC;locus_tag=PebCp_m17
PebCp	.	mRNA	33344	34765	.	+	.	ID=PebCp_m17.m1;Parent=PebCp_m17;Name=psbC;locus_tag=PebCp_m17
PebCp	.	exon	33344	34765	.	+	.	ID=PebCp_m17.exon1;Parent=PebCp_m17.m1
PebCp	.	CDS	33344	34765	.	+	.	ID=PebCp_m17.cds1;Parent=PebCp_m17.m1
PebCp	.	gene	35009	35101	.	-	.	ID=PebCp_t11;Name=trnS-UGA;locus_tag=PebCp_t11
PebCp	.	tRNA	35009	35101	.	-	.	ID=PebCp_t11.t1;Parent=PebCp_t11;Name=trnS-UGA;locus_tag=PebCp_t11
PebCp	.	exon	35009	35101	.	-	.	ID=PebCp_t11.exon1;Parent=PebCp_t11.t1
PebCp	.	gene	35429	35617	.	+	.	ID=PebCp_m18;Name=lhbA;locus_tag=PebCp_m18
PebCp	.	mRNA	35429	35617	.	+	.	ID=PebCp_m18.m1;Parent=PebCp_m18;Name=lhbA;locus_tag=PebCp_m18
PebCp	.	exon	35429	35617	.	+	.	ID=PebCp_m18.exon1;Parent=PebCp_m18.m1
PebCp	.	CDS	35429	35617	.	+	.	ID=PebCp_m18.cds1;Parent=PebCp_m18.m1
PebCp	.	gene	35919	35989	.	+	.	ID=PebCp_t12;Name=trnG-GCC;locus_tag=PebCp_t12
PebCp	.	tRNA	35919	35989	.	+	.	ID=PebCp_t12.t1;Parent=PebCp_t12;Name=trnG-GCC;locus_tag=PebCp_t12
PebCp	.	exon	35919	35989	.	+	.	ID=PebCp_t12.exon1;Parent=PebCp_t12.t1
PebCp	.	gene	36161	36234	.	-	.	ID=PebCp_t13;Name=trnM-CAU;locus_tag=PebCp_t13
PebCp	.	tRNA	36161	36234	.	-	.	ID=PebCp_t13.t1;Parent=PebCp_t13;Name=trnM-CAU;locus_tag=PebCp_t13
PebCp	.	exon	36161	36234	.	-	.	ID=PebCp_t13.exon1;Parent=PebCp_t13.t1
PebCp	.	gene	36388	36690	.	-	.	ID=PebCp_m19;Name=rps14;locus_tag=PebCp_m19
PebCp	.	mRNA	36388	36690	.	-	.	ID=PebCp_m19.m1;Parent=PebCp_m19;Name=rps14;locus_tag=PebCp_m19
PebCp	.	exon	36388	36690	.	-	.	ID=PebCp_m19.exon1;Parent=PebCp_m22.m1
PebCp	.	CDS	36388	36690	.	-	.	ID=PebCp_m19.cds1;Parent=PebCp_m19.m1
PebCp	.	gene	36813	39017	.	-	.	ID=PebCp_m20;Name=psaB;locus_tag=PebCp_m20
PebCp	.	mRNA	36813	39017	.	-	.	ID=PebCp_m20.m1;Parent=PebCp_m20;Name=psaB;locus_tag=PebCp_m20
PebCp	.	exon	36813	39017	.	-	.	ID=PebCp_m20.exon1;Parent=PebCp_m23.m1
PebCp	.	CDS	36813	39017	.	-	.	ID=PebCp_m20.cds1;Parent=PebCp_m20.m1
PebCp	.	gene	39043	41295	.	-	.	ID=PebCp_m21;Name=psaA;locus_tag=PebCp_m21
PebCp	.	mRNA	39043	41295	.	-	.	ID=PebCp_m21.m1;Parent=PebCp_m21;Name=psaA;locus_tag=PebCp_m21
PebCp	.	exon	39043	41295	.	-	.	ID=PebCp_m21.exon1;Parent=PebCp_m21.m1
PebCp	.	CDS	39043	41295	.	-	.	ID=PebCp_m21.cds1;Parent=PebCp_m21.m1
PebCp	.	gene	42068	43990	.	-	.	ID=PebCp_m22;Name=ycf3;locus_tag=PebCp_m22
PebCp	.	mRNA	42068	43990	.	-	.	ID=PebCp_m22.m1;Parent=PebCp_m22;Name=ycf3;locus_tag=PebCp_m22
PebCp	.	exon	42068	42220	.	-	.	ID=PebCp_m22.exon1;Parent=PebCp_m22.m1
PebCp	.	CDS	42068	42220	.	-	.	ID=PebCp_m22.cds1;Parent=PebCp_m22.m1
PebCp	.	exon	42934	43161	.	-	.	ID=PebCp_m22.exon2;Parent=PebCp_m22.m1
PebCp	.	CDS	42934	43161	.	-	.	ID=PebCp_m22.cds2;Parent=PebCp_m22.m1
PebCp	.	exon	43865	43990	.	-	.	ID=PebCp_m22.exon3;Parent=PebCp_m22.m1
PebCp	.	CDS	43865	43990	.	-	.	ID=PebCp_m22.cds3;Parent=PebCp_m22.m1
PebCp	.	gene	44855	44941	.	+	.	ID=PebCp_t14;Name=trnS-GGA;locus_tag=PebCp_t14
PebCp	.	tRNA	44855	44941	.	+	.	ID=PebCp_t14.t1;Parent=PebCp_t14;Name=trnS-GGA;locus_tag=PebCp_t14
PebCp	.	exon	44855	44941	.	+	.	ID=PebCp_t14.exon1;Parent=PebCp_t14.t1
PebCp	.	gene	45245	45850	.	-	.	ID=PebCp_m23;Name=rps4;locus_tag=PebCp_m23
PebCp	.	mRNA	45245	45850	.	-	.	ID=PebCp_m23.m1;Parent=PebCp_m23;Name=rps4;locus_tag=PebCp_m23
PebCp	.	exon	45245	45850	.	-	.	ID=PebCp_m23.exon1;Parent=PebCp_m23.m1
PebCp	.	CDS	45245	45850	.	-	.	ID=PebCp_m23.cds1;Parent=PebCp_m23.m1
PebCp	.	gene	46217	46289	.	-	.	ID=PebCp_t15;Name=trnT-UGU;locus_tag=PebCp_t15
PebCp	.	tRNA	46217	46289	.	-	.	ID=PebCp_t15.t1;Parent=PebCp_t15;Name=trnT-UGU;locus_tag=PebCp_t15
PebCp	.	exon	46217	46289	.	-	.	ID=PebCp_t15.exon1;Parent=PebCp_t15.t1
PebCp	.	gene	46946	47507	.	+	.	ID=PebCp_t16;Name=trnL-UAA;locus_tag=PebCp_t16
PebCp	.	tRNA	46946	47507	.	+	.	ID=PebCp_t16.t1;Parent=PebCp_t16;Name=trnL-UAA;locus_tag=PebCp_t16
PebCp	.	exon	46946	46982	.	+	.	ID=PebCp_t16.exon1;Parent=PebCp_t16.t1
PebCp	.	exon	47460	47507	.	+	.	ID=PebCp_t16.exon2;Parent=PebCp_t16.t1
PebCp	.	gene	47843	47915	.	+	.	ID=PebCp_t17;Name=trnF-GAA;locus_tag=PebCp_t17
PebCp	.	tRNA	47843	47915	.	+	.	ID=PebCp_t17.t1;Parent=PebCp_t17;Name=trnF-GAA;locus_tag=PebCp_t17
PebCp	.	exon	47843	47915	.	+	.	ID=PebCp_t17.exon1;Parent=PebCp_t17.t1
PebCp	.	gene	48542	49018	.	-	.	ID=PebCp_m24;Name=ndhJ;locus_tag=PebCp_m24
PebCp	.	mRNA	48542	49018	.	-	.	ID=PebCp_m24.m1;Parent=PebCp_m24;Name=ndhJ;locus_tag=PebCp_m24
PebCp	.	exon	48542	49018	.	-	.	ID=PebCp_m24.exon1;Parent=PebCp_m24.m1
PebCp	.	CDS	48542	49018	.	-	.	ID=PebCp_m24.cds1;Parent=PebCp_m24.m1
PebCp	.	gene	49119	49970	.	-	.	ID=PebCp_m25;Name=ndhK;locus_tag=PebCp_m25
PebCp	.	mRNA	49119	49970	.	-	.	ID=PebCp_m25.m1;Parent=PebCp_m25;Name=ndhK;locus_tag=PebCp_m25
PebCp	.	exon	49119	49970	.	-	.	ID=PebCp_m25.exon1;Parent=PebCp_m25.m1
PebCp	.	CDS	49119	49970	.	-	.	ID=PebCp_m25.cds1;Parent=PebCp_m25.m1
PebCp	.	gene	49850	50212	.	-	.	ID=PebCp_m26;Name=ndhC;locus_tag=PebCp_m26
PebCp	.	mRNA	49850	50212	.	-	.	ID=PebCp_m26.m1;Parent=PebCp_m26;Name=ndhC;locus_tag=PebCp_m26
PebCp	.	exon	49850	50212	.	-	.	ID=PebCp_m26.exon1;Parent=PebCp_m32.m1
PebCp	.	CDS	49850	50212	.	-	.	ID=PebCp_m26.cds1;Parent=PebCp_m26.m1
PebCp	.	gene	51276	51933	.	-	.	ID=PebCp_t18;Name=trnV-UAC;locus_tag=PebCp_t18
PebCp	.	tRNA	51276	51933	.	-	.	ID=PebCp_t18.t1;Parent=PebCp_t18;Name=trnV-UAC;locus_tag=PebCp_t18
PebCp	.	exon	51276	51310	.	-	.	ID=PebCp_t18.exon1;Parent=PebCp_t18.t1
PebCp	.	exon	51896	51933	.	-	.	ID=PebCp_t18.exon2;Parent=PebCp_t18.t1
PebCp	.	gene	52100	52172	.	+	.	ID=PebCp_t19;Name=trnM-CAU;locus_tag=PebCp_t19
PebCp	.	tRNA	52100	52172	.	+	.	ID=PebCp_t19.t1;Parent=PebCp_t19;Name=trnM-CAU;locus_tag=PebCp_t19
PebCp	.	exon	52100	52172	.	+	.	ID=PebCp_t19.exon1;Parent=PebCp_t19.t1
PebCp	.	gene	52376	52777	.	-	.	ID=PebCp_m27;Name=atpE;locus_tag=PebCp_m27
PebCp	.	mRNA	52376	52777	.	-	.	ID=PebCp_m27.m1;Parent=PebCp_m27;Name=atpE;locus_tag=PebCp_m27
PebCp	.	exon	52376	52777	.	-	.	ID=PebCp_m27.exon1;Parent=PebCp_m27.m1
PebCp	.	CDS	52376	52777	.	-	.	ID=PebCp_m27.cds1;Parent=PebCp_m27.m1
PebCp	.	gene	52774	54270	.	-	.	ID=PebCp_m28;Name=atpB;locus_tag=PebCp_m28
PebCp	.	mRNA	52774	54270	.	-	.	ID=PebCp_m28.m1;Parent=PebCp_m28;Name=atpB;locus_tag=PebCp_m28
PebCp	.	exon	52774	54270	.	-	.	ID=PebCp_m28.exon1;Parent=PebCp_m28.m1
PebCp	.	CDS	52774	54270	.	-	.	ID=PebCp_m28.cds1;Parent=PebCp_m28.m1
PebCp	.	gene	55021	56463	.	+	.	ID=PebCp_m29;Name=rbcL;locus_tag=PebCp_m29
PebCp	.	mRNA	55021	56463	.	+	.	ID=PebCp_m29.m1;Parent=PebCp_m29;Name=rbcL;locus_tag=PebCp_m29
PebCp	.	exon	55021	56463	.	+	.	ID=PebCp_m29.exon1;Parent=PebCp_m29.m1
PebCp	.	CDS	55021	56463	.	+	.	ID=PebCp_m29.cds1;Parent=PebCp_m29.m1
PebCp	.	gene	57081	58592	.	+	.	ID=PebCp_m30;Name=accD;locus_tag=PebCp_m30
PebCp	.	mRNA	57081	58592	.	+	.	ID=PebCp_m30.m1;Parent=PebCp_m30;Name=accD;locus_tag=PebCp_m30
PebCp	.	exon	57081	58592	.	+	.	ID=PebCp_m30.exon1;Parent=PebCp_m36.m1
PebCp	.	CDS	57081	58592	.	+	.	ID=PebCp_m30.cds1;Parent=PebCp_m30.m1
PebCp	.	gene	59313	59423	.	+	.	ID=PebCp_m31;Name=psaI;locus_tag=PebCp_m31
PebCp	.	mRNA	59313	59423	.	+	.	ID=PebCp_m31.m1;Parent=PebCp_m31;Name=psaI;locus_tag=PebCp_m31
PebCp	.	exon	59313	59423	.	+	.	ID=PebCp_m31.exon1;Parent=PebCp_m31.m1
PebCp	.	CDS	59313	59423	.	+	.	ID=PebCp_m31.cds1;Parent=PebCp_m31.m1
PebCp	.	gene	59836	60390	.	+	.	ID=PebCp_m32;Name=ycf4;locus_tag=PebCp_m32
PebCp	.	mRNA	59836	60390	.	+	.	ID=PebCp_m32.m1;Parent=PebCp_m32;Name=ycf4;locus_tag=PebCp_m32
PebCp	.	exon	59836	60390	.	+	.	ID=PebCp_m32.exon1;Parent=PebCp_m32.m1
PebCp	.	CDS	59836	60390	.	+	.	ID=PebCp_m32.cds1;Parent=PebCp_m32.m1
PebCp	.	gene	60977	61669	.	+	.	ID=PebCp_m33;Name=cemA;locus_tag=PebCp_m33
PebCp	.	mRNA	60977	61669	.	+	.	ID=PebCp_m33.m1;Parent=PebCp_m33;Name=cemA;locus_tag=PebCp_m33
PebCp	.	exon	60977	61669	.	+	.	ID=PebCp_m33.exon1;Parent=PebCp_m33.m1
PebCp	.	CDS	60977	61669	.	+	.	ID=PebCp_m33.cds1;Parent=PebCp_m33.m1
PebCp	.	gene	61875	62837	.	+	.	ID=PebCp_m34;Name=petA;locus_tag=PebCp_m34
PebCp	.	mRNA	61875	62837	.	+	.	ID=PebCp_m34.m1;Parent=PebCp_m34;Name=petA;locus_tag=PebCp_m34
PebCp	.	exon	61875	62837	.	+	.	ID=PebCp_m34.exon1;Parent=PebCp_m34.m1
PebCp	.	CDS	61875	62837	.	+	.	ID=PebCp_m34.cds1;Parent=PebCp_m34.m1
PebCp	.	gene	63846	63968	.	-	.	ID=PebCp_m35;Name=psbJ;locus_tag=PebCp_m35
PebCp	.	mRNA	63846	63968	.	-	.	ID=PebCp_m35.m1;Parent=PebCp_m35;Name=psbJ;locus_tag=PebCp_m35
PebCp	.	exon	63846	63968	.	-	.	ID=PebCp_m35.exon1;Parent=PebCp_m41.m1
PebCp	.	CDS	63846	63968	.	-	.	ID=PebCp_m35.cds1;Parent=PebCp_m35.m1
PebCp	.	gene	64102	64218	.	-	.	ID=PebCp_m36;Name=psbL;locus_tag=PebCp_m36
PebCp	.	mRNA	64102	64218	.	-	.	ID=PebCp_m36.m1;Parent=PebCp_m36;Name=psbL;locus_tag=PebCp_m36
PebCp	.	exon	64102	64218	.	-	.	ID=PebCp_m36.exon1;Parent=PebCp_m36.m1
PebCp	.	CDS	64102	64218	.	-	.	ID=PebCp_m36.cds1;Parent=PebCp_m36.m1
PebCp	.	gene	64242	64361	.	-	.	ID=PebCp_m37;Name=psbF;locus_tag=PebCp_m37
PebCp	.	mRNA	64242	64361	.	-	.	ID=PebCp_m37.m1;Parent=PebCp_m37;Name=psbF;locus_tag=PebCp_m37
PebCp	.	exon	64242	64361	.	-	.	ID=PebCp_m37.exon1;Parent=PebCp_m37.m1
PebCp	.	CDS	64242	64361	.	-	.	ID=PebCp_m37.cds1;Parent=PebCp_m37.m1
PebCp	.	gene	64376	64627	.	-	.	ID=PebCp_m38;Name=psbE;locus_tag=PebCp_m38
PebCp	.	mRNA	64376	64627	.	-	.	ID=PebCp_m38.m1;Parent=PebCp_m38;Name=psbE;locus_tag=PebCp_m38
PebCp	.	exon	64376	64627	.	-	.	ID=PebCp_m38.exon1;Parent=PebCp_m38.m1
PebCp	.	CDS	64376	64627	.	-	.	ID=PebCp_m38.cds1;Parent=PebCp_m38.m1
PebCp	.	gene	65524	65619	.	+	.	ID=PebCp_m39;Name=petL;locus_tag=PebCp_m39
PebCp	.	mRNA	65524	65619	.	+	.	ID=PebCp_m39.m1;Parent=PebCp_m39;Name=petL;locus_tag=PebCp_m39
PebCp	.	exon	65524	65619	.	+	.	ID=PebCp_m39.exon1;Parent=PebCp_m39.m1
PebCp	.	CDS	65524	65619	.	+	.	ID=PebCp_m39.cds1;Parent=PebCp_m39.m1
PebCp	.	gene	65783	65896	.	+	.	ID=PebCp_m40;Name=petG;locus_tag=PebCp_m40
PebCp	.	mRNA	65783	65896	.	+	.	ID=PebCp_m40.m1;Parent=PebCp_m40;Name=petG;locus_tag=PebCp_m40
PebCp	.	exon	65783	65896	.	+	.	ID=PebCp_m40.exon1;Parent=PebCp_m40.m1
PebCp	.	CDS	65783	65896	.	+	.	ID=PebCp_m40.cds1;Parent=PebCp_m40.m1
PebCp	.	gene	65994	66067	.	-	.	ID=PebCp_t20;Name=trnW-CCA;locus_tag=PebCp_t20
PebCp	.	tRNA	65994	66067	.	-	.	ID=PebCp_t20.t1;Parent=PebCp_t20;Name=trnW-CCA;locus_tag=PebCp_t20
PebCp	.	exon	65994	66067	.	-	.	ID=PebCp_t20.exon1;Parent=PebCp_t20.t1
PebCp	.	gene	66214	66287	.	-	.	ID=PebCp_t21;Name=trnP-UGG;locus_tag=PebCp_t21
PebCp	.	tRNA	66214	66287	.	-	.	ID=PebCp_t21.t1;Parent=PebCp_t21;Name=trnP-UGG;locus_tag=PebCp_t21
PebCp	.	exon	66214	66287	.	-	.	ID=PebCp_t21.exon1;Parent=PebCp_t21.t1
PebCp	.	gene	66565	66699	.	+	.	ID=PebCp_m41;Name=psaJ;locus_tag=PebCp_m41
PebCp	.	mRNA	66565	66699	.	+	.	ID=PebCp_m41.m1;Parent=PebCp_m41;Name=psaJ;locus_tag=PebCp_m41
PebCp	.	exon	66565	66699	.	+	.	ID=PebCp_m41.exon1;Parent=PebCp_m41.m1
PebCp	.	CDS	66565	66699	.	+	.	ID=PebCp_m41.cds1;Parent=PebCp_m41.m1
PebCp	.	gene	67171	67371	.	+	.	ID=PebCp_m42;Name=rpl33;locus_tag=PebCp_m42
PebCp	.	mRNA	67171	67371	.	+	.	ID=PebCp_m42.m1;Parent=PebCp_m42;Name=rpl33;locus_tag=PebCp_m42
PebCp	.	exon	67171	67371	.	+	.	ID=PebCp_m42.exon1;Parent=PebCp_m42.m1
PebCp	.	CDS	67171	67371	.	+	.	ID=PebCp_m42.cds1;Parent=PebCp_m42.m1
PebCp	.	gene	67521	67826	.	+	.	ID=PebCp_m43;Name=rps18;locus_tag=PebCp_m43
PebCp	.	mRNA	67521	67826	.	+	.	ID=PebCp_m43.m1;Parent=PebCp_m43;Name=rps18;locus_tag=PebCp_m43
PebCp	.	exon	67521	67826	.	+	.	ID=PebCp_m43.exon1;Parent=PebCp_m43.m1
PebCp	.	CDS	67521	67826	.	+	.	ID=PebCp_m43.cds1;Parent=PebCp_m43.m1
PebCp	.	gene	68067	68456	.	-	.	ID=PebCp_m44;Name=rpl20;locus_tag=PebCp_m44
PebCp	.	mRNA	68067	68456	.	-	.	ID=PebCp_m44.m1;Parent=PebCp_m44;Name=rpl20;locus_tag=PebCp_m44
PebCp	.	exon	68067	68456	.	-	.	ID=PebCp_m44.exon1;Parent=PebCp_m44.m1
PebCp	.	CDS	68067	68456	.	-	.	ID=PebCp_m44.cds1;Parent=PebCp_m44.m1
PebCp	.	gene	69275	69388	.	-	.	ID=PebCp_m45;Name=rps12_5';locus_tag=PebCp_m45
PebCp	.	mRNA	69275	69388	.	-	.	ID=PebCp_m45.m1;Parent=PebCp_m45;Name=rps12_5';locus_tag=PebCp_m45
PebCp	.	exon	69275	69388	.	-	.	ID=PebCp_m45.exon1;Parent=PebCp_m45.m1
PebCp	.	CDS	69275	69388	.	-	.	ID=PebCp_m45.cds1;Parent=PebCp_m45.m1
PebCp	.	gene	69521	71531	.	-	.	ID=PebCp_m46;Name=clpP;locus_tag=PebCp_m46
PebCp	.	mRNA	69521	71531	.	-	.	ID=PebCp_m46.m1;Parent=PebCp_m46;Name=clpP;locus_tag=PebCp_m46
PebCp	.	exon	69521	69748	.	-	.	ID=PebCp_m52.exon1;Parent=PebCp_m52.m1
PebCp	.	CDS	69521	69748	.	-	.	ID=PebCp_m46.cds1;Parent=PebCp_m46.m1
PebCp	.	exon	70397	70687	.	-	.	ID=PebCp_m52.exon2;Parent=PebCp_m52.m1
PebCp	.	CDS	70397	70687	.	-	.	ID=PebCp_m46.cds2;Parent=PebCp_m46.m1
PebCp	.	exon	71463	71531	.	-	.	ID=PebCp_m52.exon3;Parent=PebCp_m52.m1
PebCp	.	CDS	71463	71531	.	-	.	ID=PebCp_m46.cds3;Parent=PebCp_m46.m1
PebCp	.	gene	71992	73518	.	+	.	ID=PebCp_m47;Name=psbB;locus_tag=PebCp_m47
PebCp	.	mRNA	71992	73518	.	+	.	ID=PebCp_m47.m1;Parent=PebCp_m47;Name=psbB;locus_tag=PebCp_m47
PebCp	.	exon	71992	73518	.	+	.	ID=PebCp_m47.exon1;Parent=PebCp_m53.m1
PebCp	.	CDS	71992	73518	.	+	.	ID=PebCp_m47.cds1;Parent=PebCp_m47.m1
PebCp	.	gene	73704	73805	.	+	.	ID=PebCp_m48;Name=psbT;locus_tag=PebCp_m48
PebCp	.	mRNA	73704	73805	.	+	.	ID=PebCp_m48.m1;Parent=PebCp_m48;Name=psbT;locus_tag=PebCp_m48
PebCp	.	exon	73704	73805	.	+	.	ID=PebCp_m48.exon1;Parent=PebCp_m54.m1
PebCp	.	CDS	73704	73805	.	+	.	ID=PebCp_m48.cds1;Parent=PebCp_m48.m1
PebCp	.	gene	73871	74002	.	-	.	ID=PebCp_m49;Name=psbN;locus_tag=PebCp_m49
PebCp	.	mRNA	73871	74002	.	-	.	ID=PebCp_m49.m1;Parent=PebCp_m49;Name=psbN;locus_tag=PebCp_m49
PebCp	.	exon	73871	74002	.	-	.	ID=PebCp_m49.exon1;Parent=PebCp_m49.m1
PebCp	.	CDS	73871	74002	.	-	.	ID=PebCp_m49.cds1;Parent=PebCp_m49.m1
PebCp	.	gene	74090	74329	.	+	.	ID=PebCp_m50;Name=psbH;locus_tag=PebCp_m50
PebCp	.	mRNA	74090	74329	.	+	.	ID=PebCp_m50.m1;Parent=PebCp_m50;Name=psbH;locus_tag=PebCp_m50
PebCp	.	exon	74090	74329	.	+	.	ID=PebCp_m50.exon1;Parent=PebCp_m50.m1
PebCp	.	CDS	74090	74329	.	+	.	ID=PebCp_m50.cds1;Parent=PebCp_m50.m1
PebCp	.	gene	75315	75803	.	+	.	ID=PebCp_m51;Name=petB;locus_tag=PebCp_m51
PebCp	.	mRNA	75315	75803	.	+	.	ID=PebCp_m51.m1;Parent=PebCp_m51;Name=petB;locus_tag=PebCp_m51
PebCp	.	exon	75315	75803	.	+	.	ID=PebCp_m51.exon1;Parent=PebCp_m51.m1
PebCp	.	CDS	75315	75803	.	+	.	ID=PebCp_m51.cds1;Parent=PebCp_m51.m1
PebCp	.	gene	76696	77220	.	+	.	ID=PebCp_m52;Name=petD;locus_tag=PebCp_m52
PebCp	.	mRNA	76696	77220	.	+	.	ID=PebCp_m52.m1;Parent=PebCp_m;Name=petD;locus_tag=PebCp_m5252
PebCp	.	exon	76696	77220	.	+	.	ID=PebCp_m52.exon1;Parent=PebCp_m52.m1
PebCp	.	CDS	76696	77220	.	+	.	ID=PebCp_m52.cds1;Parent=PebCp_m52.m1
PebCp	.	gene	77313	78365	.	-	.	ID=PebCp_m53;Name=rpoA;locus_tag=PebCp_m53
PebCp	.	mRNA	77313	78365	.	-	.	ID=PebCp_m53.m1;Parent=PebCp_m53;Name=rpoA;locus_tag=PebCp_m53
PebCp	.	exon	77313	78365	.	-	.	ID=PebCp_m53.exon1;Parent=PebCp_m53.m1
PebCp	.	CDS	77313	78365	.	-	.	ID=PebCp_m53.cds1;Parent=PebCp_m53.m1
PebCp	.	gene	78444	78860	.	-	.	ID=PebCp_m54;Name=rps11;locus_tag=PebCp_m54
PebCp	.	mRNA	78444	78860	.	-	.	ID=PebCp_m54.m1;Parent=PebCp_m54;Name=rps11;locus_tag=PebCp_m54
PebCp	.	exon	78444	78860	.	-	.	ID=PebCp_m54.exon1;Parent=PebCp_m54.m1
PebCp	.	CDS	78444	78860	.	-	.	ID=PebCp_m54.cds1;Parent=PebCp_m54.m1
PebCp	.	gene	78962	79075	.	-	.	ID=PebCp_m55;Name=rpl36;locus_tag=PebCp_m55
PebCp	.	mRNA	78962	79075	.	-	.	ID=PebCp_m55.m1;Parent=PebCp_m55;Name=rpl36;locus_tag=PebCp_m55
PebCp	.	exon	78962	79075	.	-	.	ID=PebCp_m55.exon1;Parent=PebCp_m55.m1
PebCp	.	CDS	78962	79075	.	-	.	ID=PebCp_m55.cds1;Parent=PebCp_m55.m1
PebCp	.	gene	79171	79404	.	-	.	ID=PebCp_m56;Name=infA;locus_tag=PebCp_m56
PebCp	.	mRNA	79171	79404	.	-	.	ID=PebCp_m56.m1;Parent=PebCp_m56;Name=infA;locus_tag=PebCp_m56
PebCp	.	exon	79171	79404	.	-	.	ID=PebCp_m56.exon1;Parent=PebCp_m56.m1
PebCp	.	CDS	79171	79404	.	-	.	ID=PebCp_m56.cds1;Parent=PebCp_m56.m1
PebCp	.	gene	79508	79912	.	-	.	ID=PebCp_m57;Name=rps8;locus_tag=PebCp_m57
PebCp	.	mRNA	79508	79912	.	-	.	ID=PebCp_m57.m1;Parent=PebCp_m57;Name=rps8;locus_tag=PebCp_m57
PebCp	.	exon	79508	79912	.	-	.	ID=PebCp_m57.exon1;Parent=PebCp_m57.m1
PebCp	.	CDS	79508	79912	.	-	.	ID=PebCp_m57.cds1;Parent=PebCp_m57.m1
PebCp	.	gene	80082	80450	.	-	.	ID=PebCp_m58;Name=rpl14;locus_tag=PebCp_m58
PebCp	.	mRNA	80082	80450	.	-	.	ID=PebCp_m58.m1;Parent=PebCp_m58;Name=rpl14;locus_tag=PebCp_m58
PebCp	.	exon	80082	80450	.	-	.	ID=PebCp_m58.exon1;Parent=PebCp_m58.m1
PebCp	.	CDS	80082	80450	.	-	.	ID=PebCp_m58.cds1;Parent=PebCp_m58.m1
PebCp	.	gene	80580	80939	.	-	.	ID=PebCp_m59;Name=rpl16;locus_tag=PebCp_m59
PebCp	.	mRNA	80580	80939	.	-	.	ID=PebCp_m59.m1;Parent=PebCp_m59;Name=rpl16;locus_tag=PebCp_m59
PebCp	.	exon	80580	80939	.	-	.	ID=PebCp_m59.exon1;Parent=PebCp_m59.m1
PebCp	.	CDS	80580	80939	.	-	.	ID=PebCp_m59.cds1;Parent=PebCp_m59.m1
PebCp	.	gene	81948	82610	.	-	.	ID=PebCp_m60;Name=rps3;locus_tag=PebCp_m60
PebCp	.	mRNA	81948	82610	.	-	.	ID=PebCp_m60.m1;Parent=PebCp_m60;Name=rps3;locus_tag=PebCp_m60
PebCp	.	exon	81948	82610	.	-	.	ID=PebCp_m60.exon1;Parent=PebCp_m60.m1
PebCp	.	CDS	81948	82610	.	-	.	ID=PebCp_m60.cds1;Parent=PebCp_m60.m1
PebCp	.	gene	82620	83024	.	-	.	ID=PebCp_m61;Name=rpl22;locus_tag=PebCp_m61
PebCp	.	mRNA	82620	83024	.	-	.	ID=PebCp_m61.m1;Parent=PebCp_m61;Name=rpl22;locus_tag=PebCp_m61
PebCp	.	exon	82620	83024	.	-	.	ID=PebCp_m61.exon1;Parent=PebCp_m61.m1
PebCp	.	CDS	82620	83024	.	-	.	ID=PebCp_m61.cds1;Parent=PebCp_m61.m1
PebCp	.	gene	83417	84912	.	-	.	ID=PebCp_m62;Name=rpl2;locus_tag=PebCp_m62
PebCp	.	mRNA	83417	84912	.	-	.	ID=PebCp_m62.m1;Parent=PebCp_m62;Name=rpl2;locus_tag=PebCp_m62
PebCp	.	exon	83417	83851	.	-	.	ID=PebCp_m62.exon2;Parent=PebCp_m62.m1
PebCp	.	CDS	83417	83851	.	-	.	ID=PebCp_m62.cds1;Parent=PebCp_m62.m1
PebCp	.	exon	84523	84912	.	-	.	ID=PebCp_m62.exon1;Parent=PebCp_m62.m1
PebCp	.	CDS	84523	84912	.	-	.	ID=PebCp_m62.cds2;Parent=PebCp_m62.m1
PebCp	.	gene	84937	85218	.	-	.	ID=PebCp_m63;Name=rpl23;locus_tag=PebCp_m63
PebCp	.	mRNA	84937	85218	.	-	.	ID=PebCp_m63.m1;Parent=PebCp_m63;Name=rpl23;locus_tag=PebCp_m63
PebCp	.	exon	84937	85218	.	-	.	ID=PebCp_m63.exon1;Parent=PebCp_m63.m1
PebCp	.	CDS	84937	85218	.	-	.	ID=PebCp_m63.cds1;Parent=PebCp_m63.m1
PebCp	.	gene	85384	85457	.	-	.	ID=PebCp_t22;Name=trnM-CAU;locus_tag=PebCp_t22
PebCp	.	tRNA	85384	85457	.	-	.	ID=PebCp_t22.t1;Parent=PebCp_t22;Name=trnM-CAU;locus_tag=PebCp_t22
PebCp	.	exon	85384	85457	.	-	.	ID=PebCp_t22.exon1;Parent=PebCp_t22.t1
PebCp	.	gene	85546	92370	.	+	.	ID=PebCp_m64;Name=ycf2;locus_tag=PebCp_m64
PebCp	.	mRNA	85546	92370	.	+	.	ID=PebCp_m64.m1;Parent=PebCp_m64;Name=ycf2;locus_tag=PebCp_m64
PebCp	.	exon	85546	92370	.	+	.	ID=PebCp_m64.exon1;Parent=PebCp_m64.m1
PebCp	.	CDS	85546	92370	.	+	.	ID=PebCp_m64.cds1;Parent=PebCp_m64.m1
PebCp	.	gene	92512	92709	.	+	.	ID=PebCp_m65;Name=ycf15;locus_tag=PebCp_m65
PebCp	.	mRNA	92512	92709	.	+	.	ID=PebCp_m65.m1;Parent=PebCp_m65;Name=ycf15;locus_tag=PebCp_m65
PebCp	.	exon	92512	92709	.	+	.	ID=PebCp_m65.exon1;Parent=PebCp_m72.m1
PebCp	.	CDS	92512	92709	.	+	.	ID=PebCp_m65.cds1;Parent=PebCp_m65.m1
PebCp	.	gene	93060	93140	.	-	.	ID=PebCp_t23;Name=trnL-CAA;locus_tag=PebCp_t23
PebCp	.	tRNA	93060	93140	.	-	.	ID=PebCp_t23.t1;Parent=PebCp_t23;Name=trnL-CAA;locus_tag=PebCp_t23
PebCp	.	exon	93060	93140	.	-	.	ID=PebCp_t23.exon1;Parent=PebCp_t23.t1
PebCp	.	gene	93701	95912	.	-	.	ID=PebCp_m66;Name=ndhB;locus_tag=PebCp_m66
PebCp	.	mRNA	93701	95912	.	-	.	ID=PebCp_m66.m1;Parent=PebCp_m66;Name=ndhB;locus_tag=PebCp_m66
PebCp	.	exon	93701	94456	.	-	.	ID=PebCp_m66.exon1;Parent=PebCp_m66.m1
PebCp	.	CDS	93701	94456	.	-	.	ID=PebCp_m66.cds1;Parent=PebCp_m66.m1
PebCp	.	exon	95136	95912	.	-	.	ID=PebCp_m66.exon2;Parent=PebCp_m66.m1
PebCp	.	CDS	95136	95912	.	-	.	ID=PebCp_m66.cds2;Parent=PebCp_m66.m1
PebCp	.	gene	96188	96655	.	-	.	ID=PebCp_m67;Name=rps7;locus_tag=PebCp_m67
PebCp	.	mRNA	96188	96655	.	-	.	ID=PebCp_m67.m1;Parent=PebCp_m67;Name=rps7;locus_tag=PebCp_m67
PebCp	.	exon	96188	96655	.	-	.	ID=PebCp_m67.exon1;Parent=PebCp_m67.m1
PebCp	.	CDS	96188	96655	.	-	.	ID=PebCp_m67.cds1;Parent=PebCp_m67.m1
PebCp	.	gene	97260	97502	.	-	.	ID=PebCp_m68;Name=rps12_3';locus_tag=PebCp_m68
PebCp	.	mRNA	97260	97502	.	-	.	ID=PebCp_m68.m1;Parent=PebCp_m68;Name=rps12_3';locus_tag=PebCp_m68
PebCp	.	exon	97260	97502	.	-	.	ID=PebCp_m68.exon1;Parent=PebCp_m68.m1
PebCp	.	CDS	97260	97502	.	-	.	ID=PebCp_m68.cds1;Parent=PebCp_m68.m1
PebCp	.	gene	99115	99186	.	+	.	ID=PebCp_t24;Name=trnV-GAC;locus_tag=PebCp_t24
PebCp	.	tRNA	99115	99186	.	+	.	ID=PebCp_t24.t1;Parent=PebCp_t24;Name=trnV-GAC;locus_tag=PebCp_t24
PebCp	.	exon	99115	99186	.	+	.	ID=PebCp_t24.exon1;Parent=PebCp_t24.t1
PebCp	.	gene	99414	100904	.	+	.	ID=PebCp_r01;Name=rrn16;locus_tag=PebCp_r01
PebCp	.	rRNA	99414	100904	.	+	.	ID=PebCp_r01.r1;Parent=PebCp_r01;Name=rrn16;locus_tag=PebCp_r01
PebCp	.	exon	99414	100904	.	+	.	ID=PebCp_r01.exon1;Parent=PebCp_r01.r1
PebCp	.	gene	101204	102216	.	+	.	ID=PebCp_t25;Name=trnI-GAU;locus_tag=PebCp_t25
PebCp	.	tRNA	101204	102216	.	+	.	ID=PebCp_t25.t1;Parent=PebCp_t25;Name=trnI-GAU;locus_tag=PebCp_t25
PebCp	.	exon	101204	101240	.	+	.	ID=PebCp_t25.exon1;Parent=PebCp_t25.t1
PebCp	.	exon	102182	102216	.	+	.	ID=PebCp_t25.exon2;Parent=PebCp_t25.t1
PebCp	.	gene	102287	103176	.	+	.	ID=PebCp_t26;Name=trnA-UGC;locus_tag=PebCp_t26
PebCp	.	tRNA	102287	103176	.	+	.	ID=PebCp_t26.t1;Parent=PebCp_t26;Name=trnA-UGC;locus_tag=PebCp_t26
PebCp	.	exon	102287	102324	.	+	.	ID=PebCp_t26.exon1;Parent=PebCp_t26.t1
PebCp	.	exon	103142	103176	.	+	.	ID=PebCp_t26.exon2;Parent=PebCp_t26.t1
PebCp	.	gene	103325	106137	.	+	.	ID=PebCp_r02;Name=rrn23;locus_tag=PebCp_r02
PebCp	.	rRNA	103325	106137	.	+	.	ID=PebCp_r02.r1;Parent=PebCp_r02;Name=rrn23;locus_tag=PebCp_r02
PebCp	.	exon	103325	106137	.	+	.	ID=PebCp_r02.exon1;Parent=PebCp_r02.r1
PebCp	.	gene	106236	106338	.	+	.	ID=PebCp_r03;Name=rrn4.5;locus_tags=PebCp_r03
PebCp	.	rRNA	106236	106338	.	+	.	ID=PebCp_r03.r1;Parent=PebCp_r03;Name=rrn4.5;locus_tags=PebCp_r03
PebCp	.	exon	106236	106338	.	+	.	ID=PebCp_r03.exon1;Parent=PebCp_r03.r1
PebCp	.	gene	106597	106717	.	+	.	ID=PebCp_r04;Name=rrn5;locus_tags=PebCp_r04
PebCp	.	rRNA	106597	106717	.	+	.	ID=PebCp_r04.r1;Parent=PebCp_r04;Name=rrn5;locus_tags=PebCp_r04
PebCp	.	exon	106597	106717	.	+	.	ID=PebCp_r04.exon1;Parent=PebCp_r04.r1
PebCp	.	gene	106960	107033	.	+	.	ID=PebCp_t27;Name=trnR-ACG;locus_tag=PebCp_t27
PebCp	.	tRNA	106960	107033	.	+	.	ID=PebCp_t27.t1;Parent=PebCp_t27;Name=trnR-ACG;locus_tag=PebCp_t27
PebCp	.	exon	106960	107033	.	+	.	ID=PebCp_t27.exon1;Parent=PebCp_t27.t1
PebCp	.	gene	107601	107672	.	-	.	ID=PebCp_t28;Name=trnN-GUU;locus_tag=PebCp_t28
PebCp	.	tRNA	107601	107672	.	-	.	ID=PebCp_t28.t1;Parent=PebCp_t28;Name=trnN-GUU;locus_tag=PebCp_t28
PebCp	.	exon	107601	107672	.	-	.	ID=PebCp_t28.exon1;Parent=PebCp_t28.t1
PebCp	.	gene	108001	108804	.	+	.	ID=PebCp_m69;Name=ycf1;locus_tag=PebCp_m69
PebCp	.	mRNA	108001	108804	.	+	.	ID=PebCp_m69.m1;Parent=PebCp_m69;Name=ycf1;locus_tag=PebCp_m69
PebCp	.	exon	108001	108804	.	+	.	ID=PebCp_m69.exon1;Parent=PebCp_m79.m1
PebCp	.	CDS	108001	108804	.	+	.	ID=PebCp_m69.cds1;Parent=PebCp_m69.m1
PebCp	.	gene	108696	110981	.	-	.	ID=PebCp_m70;Name=ndhF;locus_tag=PebCp_m70
PebCp	.	mRNA	108696	110981	.	-	.	ID=PebCp_m70.m1;Parent=PebCp_m70;Name=ndhF;locus_tag=PebCp_m70
PebCp	.	exon	108696	110981	.	-	.	ID=PebCp_m70.exon1;Parent=PebCp_m70.m1
PebCp	.	CDS	108696	110981	.	-	.	ID=PebCp_m70.cds1;Parent=PebCp_m70.m1
PebCp	.	gene	111709	111891	.	+	.	ID=PebCp_m71;Name=rpl32;locus_tag=PebCp_m71
PebCp	.	mRNA	111709	111891	.	+	.	ID=PebCp_m71.m1;Parent=PebCp_m71;Name=rpl32;locus_tag=PebCp_m71
PebCp	.	exon	111709	111891	.	+	.	ID=PebCp_m71.exon1;Parent=PebCp_m81.m1
PebCp	.	CDS	111709	111891	.	+	.	ID=PebCp_m71.cds1;Parent=PebCp_m71.m1
PebCp	.	gene	112752	112831	.	+	.	ID=PebCp_t29;Name=trnL-UAG;locus_tag=PebCp_t29
PebCp	.	tRNA	112752	112831	.	+	.	ID=PebCp_t29.t1;Parent=PebCp_t29;Name=trnL-UAG;locus_tag=PebCp_t29
PebCp	.	exon	112752	112831	.	+	.	ID=PebCp_t29.exon1;Parent=PebCp_t29.t1
PebCp	.	gene	112930	113892	.	+	.	ID=PebCp_m72;Name=ccsA;locus_tag=PebCp_m72
PebCp	.	mRNA	112930	113892	.	+	.	ID=PebCp_m72.m1;Parent=PebCp_m72;Name=ccsA;locus_tag=PebCp_m72
PebCp	.	exon	112930	113892	.	+	.	ID=PebCp_m72.exon1;Parent=PebCp_m83.m1
PebCp	.	CDS	112930	113892	.	+	.	ID=PebCp_m72.cds1;Parent=PebCp_m72.m1
PebCp	.	gene	114144	115664	.	-	.	ID=PebCp_m73;Name=ndhD;locus_tag=PebCp_m73
PebCp	.	mRNA	114144	115664	.	-	.	ID=PebCp_m73.m1;Parent=PebCp_m73;Name=ndhD;locus_tag=PebCp_m73
PebCp	.	exon	114144	115664	.	-	.	ID=PebCp_m73.exon1;Parent=PebCp_m73.m1
PebCp	.	CDS	114144	115664	.	-	.	ID=PebCp_m73.cds1;Parent=PebCp_m73.m1
PebCp	.	gene	115767	116012	.	-	.	ID=PebCp_m74;Name=psaC;locus_tag=PebCp_m74
PebCp	.	mRNA	115767	116012	.	-	.	ID=PebCp_m74.m1;Parent=PebCp_m74;Name=psaC;locus_tag=PebCp_m74
PebCp	.	exon	115767	116012	.	-	.	ID=PebCp_m74.exon1;Parent=PebCp_m74.m1
PebCp	.	CDS	115767	116012	.	-	.	ID=PebCp_m74.cds1;Parent=PebCp_m74.m1
PebCp	.	gene	116261	116566	.	-	.	ID=PebCp_m75;Name=ndhE;locus_tag=PebCp_m75
PebCp	.	mRNA	116261	116566	.	-	.	ID=PebCp_m75.m1;Parent=PebCp_m75;Name=ndhE;locus_tag=PebCp_m75
PebCp	.	exon	116261	116566	.	-	.	ID=PebCp_m75.exon1;Parent=PebCp_m75.m1
PebCp	.	CDS	116261	116566	.	-	.	ID=PebCp_m75.cds1;Parent=PebCp_m75.m1
PebCp	.	gene	116765	117295	.	-	.	ID=PebCp_m76;Name=ndhG;locus_tag=PebCp_m76
PebCp	.	mRNA	116765	117295	.	-	.	ID=PebCp_m76.m1;Parent=PebCp_m76;Name=ndhG;locus_tag=PebCp_m76
PebCp	.	exon	116765	117295	.	-	.	ID=PebCp_m76.exon1;Parent=PebCp_m76.m1
PebCp	.	CDS	116765	117295	.	-	.	ID=PebCp_m76.cds1;Parent=PebCp_m76.m1
PebCp	.	gene	117633	118139	.	-	.	ID=PebCp_m77;Name=ndhI;locus_tag=PebCp_m77
PebCp	.	mRNA	117633	118139	.	-	.	ID=PebCp_m77.m1;Parent=PebCp_m77;Name=ndhI;locus_tag=PebCp_m77
PebCp	.	exon	117633	118139	.	-	.	ID=PebCp_m77.exon1;Parent=PebCp_m77.m1
PebCp	.	CDS	117633	118139	.	-	.	ID=PebCp_m77.cds1;Parent=PebCp_m77.m1
PebCp	.	gene	118213	120366	.	-	.	ID=PebCp_m78;Name=ndhA;locus_tag=PebCp_m78
PebCp	.	mRNA	118213	120366	.	-	.	ID=PebCp_m78.m1;Parent=PebCp_m78;Name=ndhA;locus_tag=PebCp_m78
PebCp	.	exon	118213	118752	.	-	.	ID=PebCp_m78.exon1;Parent=PebCp_m78.m1
PebCp	.	CDS	118213	118752	.	-	.	ID=PebCp_m78.cds1;Parent=PebCp_m78.m1
PebCp	.	exon	119815	120366	.	-	.	ID=PebCp_m78.exon2;Parent=PebCp_m78.m1
PebCp	.	CDS	119815	120366	.	-	.	ID=PebCp_m78.cds2;Parent=PebCp_m78.m1
PebCp	.	gene	120368	121549	.	-	.	ID=PebCp_m79;Name=ndhH;locus_tag=PebCp_m79
PebCp	.	mRNA	120368	121549	.	-	.	ID=PebCp_m79.m1;Parent=PebCp_m79;Name=ndhH;locus_tag=PebCp_m79
PebCp	.	exon	120368	121549	.	-	.	ID=PebCp_m79.exon1;Parent=PebCp_m79.m1
PebCp	.	CDS	120368	121549	.	-	.	ID=PebCp_m79.cds1;Parent=PebCp_m79.m1
PebCp	.	gene	121670	121942	.	-	.	ID=PebCp_m80;Name=rps15;locus_tag=PebCp_m80
PebCp	.	mRNA	121670	121942	.	-	.	ID=PebCp_m80.m1;Parent=PebCp_m80;Name=rps15;locus_tag=PebCp_m80
PebCp	.	exon	121670	121942	.	-	.	ID=PebCp_m80.exon1;Parent=PebCp_m80.m1
PebCp	.	CDS	121670	121942	.	-	.	ID=PebCp_m80.cds1;Parent=PebCp_m80.m1
PebCp	.	gene	122320	127692	.	-	.	ID=PebCp_m81;Name=ycf1;locus_tag=PebCp_m81
PebCp	.	mRNA	122320	127692	.	-	.	ID=PebCp_m81.m1;Parent=PebCp_m81;Name=ycf1;locus_tag=PebCp_m81
PebCp	.	exon	122320	127692	.	-	.	ID=PebCp_m81.exon1;Parent=PebCp_m81.m1
PebCp	.	CDS	122320	127692	.	-	.	ID=PebCp_m81.cds1;Parent=PebCp_m81.m1
PebCp	.	gene	128021	128092	.	+	.	ID=PebCp_t30;Name=trnN-GUU;locus_tag=PebCp_t30
PebCp	.	tRNA	128021	128092	.	+	.	ID=PebCp_t30.t1;Parent=PebCp_t30;Name=trnN-GUU;locus_tag=PebCp_t30
PebCp	.	exon	128021	128092	.	+	.	ID=PebCp_t30.exon1;Parent=PebCp_t30.t1
PebCp	.	gene	128660	128733	.	-	.	ID=PebCp_t31;Name=trnR-ACG;locus_tag=PebCp_t31
PebCp	.	tRNA	128660	128733	.	-	.	ID=PebCp_t31.t1;Parent=PebCp_t31;Name=trnR-ACG;locus_tag=PebCp_t31
PebCp	.	exon	128660	128733	.	-	.	ID=PebCp_t31.exon1;Parent=PebCp_t31.t1
PebCp	.	gene	128976	129096	.	-	.	ID=PebCp_r05;Name=rrn5;locus_tags=PebCp_r05
PebCp	.	rRNA	128976	129096	.	-	.	ID=PebCp_r05.r1;Parent=PebCp_r05;Name=rrn5;locus_tags=PebCp_r05
PebCp	.	exon	128976	129096	.	-	.	ID=PebCp_r05.exon1;Parent=PebCp_r05.r1
PebCp	.	gene	129355	129457	.	-	.	ID=PebCp_r06;Name=rrn4.5;locus_tags=PebCp_r06
PebCp	.	rRNA	129355	129457	.	-	.	ID=PebCp_r06.r1;Parent=PebCp_r06;Name=rrn4.5;locus_tags=PebCp_r06
PebCp	.	exon	129355	129457	.	-	.	ID=PebCp_r06.exon1;Parent=PebCp_r06.r1
PebCp	.	gene	129556	132368	.	-	.	ID=PebCp_r07;Name=rrn23;locus_tags=PebCp_r07
PebCp	.	rRNA	129556	132368	.	-	.	ID=PebCp_r07.r1;Parent=PebCp_r07;Name=rrn23;locus_tags=PebCp_r07
PebCp	.	exon	129556	132368	.	-	.	ID=PebCp_r07.exon1;Parent=PebCp_r07.r1
PebCp	.	gene	132517	133406	.	-	.	ID=PebCp_t32;Name=trnA-UGC;locus_tag=PebCp_t32
PebCp	.	tRNA	132517	133406	.	-	.	ID=PebCp_t32.t1;Parent=PebCp_t32;Name=trnA-UGC;locus_tag=PebCp_t32
PebCp	.	exon	132517	132551	.	-	.	ID=PebCp_t32.exon1;Parent=PebCp_t32.t1
PebCp	.	exon	133369	133406	.	-	.	ID=PebCp_t32.exon2;Parent=PebCp_t32.t1
PebCp	.	gene	133477	134489	.	-	.	ID=PebCp_t33;Name=trnI-GAU;locus_tag=PebCp_t33
PebCp	.	tRNA	133477	134489	.	-	.	ID=PebCp_t33.t1;Parent=PebCp_t33;Name=trnI-GAU;locus_tag=PebCp_t33
PebCp	.	exon	133477	133501	.	-	.	ID=PebCp_t33.exon1;Parent=PebCp_t33.t1
PebCp	.	exon	134443	134489	.	-	.	ID=PebCp_t33.exon2;Parent=PebCp_t33.t1
PebCp	.	gene	134789	136279	.	-	.	ID=PebCp_r08;Name=rrn16;locus_tags=PebCp_r08
PebCp	.	rRNA	134789	136279	.	-	.	ID=PebCp_r08.r1;Parent=PebCp_r08;Name=rrn16;locus_tags=PebCp_r08
PebCp	.	exon	134789	136279	.	-	.	ID=PebCp_r08.exon1,Parent=PebCp_r08.r1
PebCp	.	gene	136507	136578	.	-	.	ID=PebCp_t34;Name=trnV-GAC;locus_tag=PebCp_t34
PebCp	.	tRNA	136507	136578	.	-	.	ID=PebCp_t34.t1;Parent=PebCp_t34;Name=trnV-GAC;locus_tag=PebCp_t34
PebCp	.	exon	136507	136578	.	-	.	ID=PebCp_t34.exon1;Parent=PebCp_t34.t1
PebCp	.	gene	138191	138433	.	+	.	ID=PebCp_m82;Name=rps12_3';locus_tag=PebCp_m82
PebCp	.	mRNA	138191	138433	.	+	.	ID=PebCp_m82.m1;Parent=PebCp_m82;Name=rps12_3';locus_tag=PebCp_m82
PebCp	.	exon	138191	138433	.	+	.	ID=PebCp_m82.exon1;Parent=PebCp_m82.m1
PebCp	.	CDS	138191	138433	.	+	.	ID=PebCp_m82.cds1;Parent=PebCp_m82.m1
PebCp	.	gene	139038	139505	.	+	.	ID=PebCp_m83;Name=rps7;locus_tag=PebCp_m83
PebCp	.	mRNA	139038	139505	.	+	.	ID=PebCp_m83.m1;Parent=PebCp_m83;Name=rps7;locus_tag=PebCp_m83
PebCp	.	exon	139038	139505	.	+	.	ID=PebCp_m83.exon1;Parent=PebCp_m83.m1
PebCp	.	CDS	139038	139505	.	+	.	ID=PebCp_m83.cds1;Parent=PebCp_m83.m1
PebCp	.	gene	139781	141992	.	+	.	ID=PebCp_m84;Name=ndhB;locus_tag=PebCp_m84
PebCp	.	mRNA	139781	141992	.	+	.	ID=PebCp_m84.m1;Parent=PebCp_m84;Name=ndhB;locus_tag=PebCp_m84
PebCp	.	exon	139781	140557	.	+	.	ID=PebCp_m84.exon1;Parent=PebCp_m84.m1
PebCp	.	CDS	139781	140557	.	+	.	ID=PebCp_m84.cds1;Parent=PebCp_m84.m1
PebCp	.	exon	141237	141992	.	+	.	ID=PebCp_m84.exon2;Parent=PebCp_m84.m1
PebCp	.	CDS	141237	141992	.	+	.	ID=PebCp_m84.cds2;Parent=PebCp_m84.m1
PebCp	.	gene	142553	142633	.	+	.	ID=PebCp_t35;Name=trnL-GAG;locus_tag=PebCp_t35
PebCp	.	tRNA	142553	142633	.	+	.	ID=PebCp_t35.t1;Parent=PebCp_t35;Name=trnL-GAG;locus_tag=PebCp_t35
PebCp	.	exon	142553	142633	.	+	.	ID=PebCp_t35.exon1;Parent=PebCp_t35.t1
PebCp	.	gene	142984	143181	.	-	.	ID=PebCp_m85;Name=ycf15;locus_tag=PebCp_m85
PebCp	.	mRNA	142984	143181	.	-	.	ID=PebCp_m85.m1;Parent=PebCp_m85;Name=ycf15;locus_tag=PebCp_m85
PebCp	.	exon	142984	143181	.	-	.	ID=PebCp_m85.exon1;Parent=PebCp_m85.m1
PebCp	.	CDS	142984	143181	.	-	.	ID=PebCp_m85.cds1;Parent=PebCp_m85.m1
PebCp	.	gene	143323	150147	.	-	.	ID=PebCp_m86;Name=ycf2;locus_tag=PebCp_m86
PebCp	.	mRNA	143323	150147	.	-	.	ID=PebCp_m86.m1;Parent=PebCp_m86;Name=ycf2;locus_tag=PebCp_m86
PebCp	.	exon	143323	150147	.	-	.	ID=PebCp_m86.exon1;Parent=PebCp_m86.m1
PebCp	.	CDS	143323	150147	.	-	.	ID=PebCp_m86.cds1;Parent=PebCp_m86.m1
PebCp	.	gene	150236	150309	.	+	.	ID=PebCp_t36;Name=trnM-CAU;locus_tag=PebCp_t36
PebCp	.	tRNA	150236	150309	.	+	.	ID=PebCp_t36.t1;Parent=PebCp_t36;Name=trnM-CAU;locus_tag=PebCp_t36
PebCp	.	exon	150236	150309	.	+	.	ID=PebCp_t36.exon1;Parent=PebCp_t36.t1
PebCp	.	gene	150475	150756	.	+	.	ID=PebCp_m87;Name=rpl23;locus_tag=PebCp_m87
PebCp	.	mRNA	150475	150756	.	+	.	ID=PebCp_m87.m1;Parent=PebCp_m87;Name=rpl23;locus_tag=PebCp_m87
PebCp	.	exon	150475	150756	.	+	.	ID=PebCp_m87.exon1;Parent=PebCp_m87.m1
PebCp	.	CDS	150475	150756	.	+	.	ID=PebCp_m87.cds1;Parent=PebCp_m87.m1
PebCp	.	gene	150781	152276	.	+	.	ID=PebCp_m88;Name=rpl2;locus_tag=PebCp_m88
PebCp	.	mRNA	150781	152276	.	+	.	ID=PebCp_m88.m1;Parent=PebCp_m88;Name=rpl2;locus_tag=PebCp_m88
PebCp	.	exon	150781	151170	.	+	.	ID=PebCp_m88.exon1;Parent=PebCp_m88.m1
PebCp	.	CDS	150781	151170	.	+	.	ID=PebCp_m88.cds1;Parent=PebCp_m88.m1
PebCp	.	exon	151842	152276	.	+	.	ID=PebCp_m88.exon2;Parent=PebCp_m88.m1
PebCp	.	CDS	151842	152276	.	+	.	ID=PebCp_m88.cds2;Parent=PebCp_m88.m1
