# Supplementary material for: The complete chloroplast genome of Primulina and two novel strategies for development of high polymorphic loci for population genetic and phylogenetic studies
Source: BMC Evol Biol. 2017 Nov 7;17:224. doi: 10.1186/s12862-017-1067-z (PMC5678776; doi:10.1186/s12862-017-1067-z)
Supplement: Supplementary file 9 — The gff3 files of P. eburnea, P. huaijiensis, P. linearifolia and B. hygrometrica (ZIP 22 kb) [file 12862_2017_1067_MOESM9_ESM.zip › PhuCp.gff3]

PhuCp	.	gene	8	79	.	-	.	ID=PhuCp_t01;Name=trnH-GUG;locus_tag=PhuCp_t01
PhuCp	.	tRNA	8	79	.	-	.	ID=PhuCp_t01.t1;Parent=PhuCp_t01;Name=trnH-GUG;locus_tag=PhuCp_t01
PhuCp	.	exon	8	79	.	-	.	ID=PhuCp_t01.exon1;Parent=PhuCp_t01.t1
PhuCp	.	gene	400	1,458	.	-	.	ID=PhuCp_m01;Name=psbA;locus_tag=PhuCp_m01
PhuCp	.	mRNA	400	1,458	.	-	.	ID=PhuCp_m01.m1;Parent=PhuCp_m01;Name=psbA;locus_tag=PhuCp_m01
PhuCp	.	exon	400	1,458	.	-	.	ID=PhuCp_m01.exon1;Parent=PhuCp_m01.m1
PhuCp	.	CDS	400	1,458	.	-	.	ID=PhuCp_m01.cds1;Parent=PhuCp_m01.m1
PhuCp	.	gene	1,694	4,279	.	-	.	ID=PhuCp_t02;Name=trnK-UUU;locus_tag=PhuCp_t02
PhuCp	.	tRNA	1,694	4,279	.	-	.	ID=PhuCp_t02.t1;Parent=PhuCp_t02;Name=trnK-UUU;locus_tag=PhuCp_t02
PhuCp	.	exon	1,694	1,729	.	-	.	ID=PhuCp_t02.exon1;Parent=PhuCp_t02.t1
PhuCp	.	exon	4,243	4,279	.	-	.	ID=PhuCp_t02.exon2;Parent=PhuCp_t02.t1
PhuCp	.	gene	2,013	3,545	.	-	.	ID=PhuCp_m02;Name=matK;locus_tag=PhuCp_m02
PhuCp	.	mRNA	2,013	3,545	.	-	.	ID=PhuCp_m02.m1;Parent=PhuCp_m02;Name=matK;locus_tag=PhuCp_m02
PhuCp	.	exon	2,013	3,545	.	-	.	ID=PhuCp_m02.exon1;Parent=PhuCp_m02.m1
PhuCp	.	CDS	2,013	3,545	.	-	.	ID=PhuCp_m02.cds1;Parent=PhuCp_m02.m1
PhuCp	.	gene	5,089	6,206	.	-	.	ID=PhuCp_m03;Name=rps16;locus_tag=PhuCp_m03
PhuCp	.	mRNA	5,089	6,206	.	-	.	ID=PhuCp_m03.m1;Parent=PhuCp_m03;Name=rps16;locus_tag=PhuCp_m03
PhuCp	.	exon	5,089	5,298	.	-	.	ID=PhuCp_m03.exon1;Parent=PhuCp_m03.m1
PhuCp	.	CDS	5,089	5,298	.	-	.	ID=PhuCp_m03.cds1;Parent=PhuCp_m03.m1
PhuCp	.	exon	6,165	6,206	.	-	.	ID=PhuCp_m03.exon2;Parent=PhuCp_m03.m1
PhuCp	.	CDS	6,165	6,206	.	-	.	ID=PhuCp_m03.cds2;Parent=PhuCp_m03.m1
PhuCp	.	gene	7,290	7,361	.	-	.	ID=PhuCp_t03;Name=trnQ-UUG;locus_tag=PhuCp_t03
PhuCp	.	tRNA	7,290	7,361	.	-	.	ID=PhuCp_t03.t1;Parent=PhuCp_t03;Name=trnQ-UUG;locus_tag=PhuCp_t03
PhuCp	.	exon	7,290	7,361	.	-	.	ID=PhuCp_t03.exon1;Parent=PhuCp_t03.t1
PhuCp	.	gene	7,712	7,897	.	+	.	ID=PhuCp_m04;Name=psbK;locus_tag=PhuCp_m04
PhuCp	.	mRNA	7,712	7,897	.	+	.	ID=PhuCp_m04.m1;Parent=PhuCp_m04;Name=psbK;locus_tag=PhuCp_m04
PhuCp	.	exon	7,712	7,897	.	+	.	ID=PhuCp_m04.exon1;Parent=PhuCp_m04.m1
PhuCp	.	CDS	7,712	7,897	.	+	.	ID=PhuCp_m04.cds1;Parent=PhuCp_m04.m1
PhuCp	.	gene	8,247	8,357	.	+	.	ID=PhuCp_m05;Name=psbI;locus_tag=PhuCp_m05
PhuCp	.	mRNA	8,247	8,357	.	+	.	ID=PhuCp_m05.m1;Parent=PhuCp_m05;Name=psbI;locus_tag=PhuCp_m05
PhuCp	.	exon	8,247	8,357	.	+	.	ID=PhuCp_m05.exon1;Parent=PhuCp_m05.m1
PhuCp	.	CDS	8,247	8,357	.	+	.	ID=PhuCp_m05.cds1;Parent=PhuCp_m05.m1
PhuCp	.	gene	8,475	8,562	.	-	.	ID=PhuCp_t04;Name=trnS-GCU;locus_tag=PhuCp_t04
PhuCp	.	tRNA	8,475	8,562	.	-	.	ID=PhuCp_t04.t1;Parent=PhuCp_t04;Name=trnS-GCU;locus_tag=PhuCp_t04
PhuCp	.	exon	8,475	8,562	.	-	.	ID=PhuCp_t04.exon1;Parent=PhuCp_t04.t1
PhuCp	.	gene	10,336	10,407	.	+	.	ID=PhuCp_t05;Name=trnR-UCU;locus_tag=PhuCp_t05
PhuCp	.	tRNA	10,336	10,407	.	+	.	ID=PhuCp_t05.t1;Parent=PhuCp_t05;Name=trnR-UCU;locus_tag=PhuCp_t05
PhuCp	.	exon	10,336	10,407	.	+	.	ID=PhuCp_t05.exon1;Parent=PhuCp_t05.t1
PhuCp	.	gene	10,485	12,008	.	-	.	ID=PhuCp_m06;Name=atpA;locus_tag=PhuCp_m06
PhuCp	.	mRNA	10,485	12,008	.	-	.	ID=PhuCp_m06.m1;Parent=PhuCp_m06;Name=atpA;locus_tag=PhuCp_m06
PhuCp	.	exon	10,485	12,008	.	-	.	ID=PhuCp_m06.exon1;Parent=PhuCp_m06.m1
PhuCp	.	CDS	10,485	12,008	.	-	.	ID=PhuCp_m06.cds1;Parent=PhuCp_m06.m1
PhuCp	.	gene	12,097	13,352	.	-	.	ID=PhuCp_m07;Name=atpF;locus_tag=PhuCp_m07
PhuCp	.	mRNA	12,097	13,352	.	-	.	ID=PhuCp_m07.m1;Parent=PhuCp_m07;Name=atpF;locus_tag=PhuCp_m07
PhuCp	.	exon	12,097	12,507	.	-	.	ID=PhuCp_m07.exon1;Parent=PhuCp_m07.m1
PhuCp	.	CDS	12,097	12,507	.	-	.	ID=PhuCp_m07.cds1;Parent=PhuCp_m07.m1
PhuCp	.	exon	13,209	13,352	.	-	.	ID=PhuCp_m07.exon2;Parent=PhuCp_m07.m1
PhuCp	.	CDS	13,209	13,352	.	-	.	ID=PhuCp_m07.cds2;Parent=PhuCp_m07.m1
PhuCp	.	gene	13,733	13,978	.	-	.	ID=PhuCp_m08;Name=atpH;locus_tag=PhuCp_m08
PhuCp	.	mRNA	13,733	13,978	.	-	.	ID=PhuCp_m08.m1;Parent=PhuCp_m08;Name=atpH;locus_tag=PhuCp_m08
PhuCp	.	exon	13,733	13,978	.	-	.	ID=PhuCp_m08.exon1;Parent=PhuCp_m10.m1
PhuCp	.	CDS	13,733	13,978	.	-	.	ID=PhuCp_m08.cds1;Parent=PhuCp_m08.m1
PhuCp	.	gene	14,632	15,375	.	-	.	ID=PhuCp_m09;Name=atpI;locus_tag=PhuCp_m09
PhuCp	.	mRNA	14,632	15,375	.	-	.	ID=PhuCp_m09.m1;Parent=PhuCp_m09;Name=atpI;locus_tag=PhuCp_m09
PhuCp	.	exon	14,632	15,375	.	-	.	ID=PhuCp_m09.exon1;Parent=PhuCp_m09.m1
PhuCp	.	CDS	14,632	15,375	.	-	.	ID=PhuCp_m09.cds1;Parent=PhuCp_m09.m1
PhuCp	.	gene	15,606	16,316	.	-	.	ID=PhuCp_m10;Name=rps2;locus_tag=PhuCp_m10
PhuCp	.	mRNA	15,606	16,316	.	-	.	ID=PhuCp_m10.m1;Parent=PhuCp_m10;Name=rps2;locus_tag=PhuCp_m10
PhuCp	.	exon	15,606	16,316	.	-	.	ID=PhuCp_m10.exon1;Parent=PhuCp_m12.m1
PhuCp	.	CDS	15,606	16,316	.	-	.	ID=PhuCp_m10.cds1;Parent=PhuCp_m10.m1
PhuCp	.	gene	16,541	20,659	.	-	.	ID=PhuCp_m11;Name=rpoC2;locus_tag=PhuCp_m11
PhuCp	.	mRNA	16,541	20,659	.	-	.	ID=PhuCp_m11.m1;Parent=PhuCp_m11;Name=rpoC2;locus_tag=PhuCp_m11
PhuCp	.	exon	16,541	20,659	.	-	.	ID=PhuCp_m11.exon1;Parent=PhuCp_m11.m1
PhuCp	.	CDS	16,541	20,659	.	-	.	ID=PhuCp_m11.cds1;Parent=PhuCp_m11.m1
PhuCp	.	gene	20,814	23,698	.	-	.	ID=PhuCp_m12;Name=rpoC1;locus_tag=PhuCp_m12
PhuCp	.	mRNA	20,814	23,698	.	-	.	ID=PhuCp_m12.m1;Parent=PhuCp_m12;Name=rpoC1;locus_tag=PhuCp_m12
PhuCp	.	exon	20,814	22,424	.	-	.	ID=PhuCp_m12.exon1;Parent=PhuCp_m12.m1
PhuCp	.	CDS	20,814	22,424	.	-	.	ID=PhuCp_m12.cds1;Parent=PhuCp_m12.m1
PhuCp	.	exon	23,246	23,698	.	-	.	ID=PhuCp_m12.exon2;Parent=PhuCp_m12.m1
PhuCp	.	CDS	23,246	23,698	.	-	.	ID=PhuCp_m12.cds2;Parent=PhuCp_m12.m1
PhuCp	.	gene	23,704	26,916	.	-	.	ID=PhuCp_m13;Name=rpoB;locus_tag=PhuCp_m13
PhuCp	.	mRNA	23,704	26,916	.	-	.	ID=PhuCp_m13.m1;Parent=PhuCp_m13;Name=rpoB;locus_tag=PhuCp_m13
PhuCp	.	exon	23,704	26,916	.	-	.	ID=PhuCp_m13.exon1;Parent=PhuCp_m13.m1
PhuCp	.	CDS	23,704	26,916	.	-	.	ID=PhuCp_m13.cds1;Parent=PhuCp_m13.m1
PhuCp	.	gene	27,992	28,062	.	-	.	ID=PhuCp_t06;Name=trnC-GCA;locus_tag=PhuCp_t06
PhuCp	.	tRNA	27,992	28,062	.	-	.	ID=PhuCp_t06.t1;Parent=PhuCp_t06;Name=trnC-GCA;locus_tag=PhuCp_t06
PhuCp	.	exon	27,992	28,062	.	-	.	ID=PhuCp_t06.exon1;Parent=PhuCp_t06.t1
PhuCp	.	gene	28,865	28,954	.	+	.	ID=PhuCp_m14;Name=petN;locus_tag=PhuCp_m14
PhuCp	.	mRNA	28,865	28,954	.	+	.	ID=PhuCp_m14.m1;Parent=PhuCp_m14;Name=petN;locus_tag=PhuCp_m14
PhuCp	.	exon	28,865	28,954	.	+	.	ID=PhuCp_m14.exon1;Parent=PhuCp_m14.m1
PhuCp	.	CDS	28,865	28,954	.	+	.	ID=PhuCp_m14.cds1;Parent=PhuCp_m14.m1
PhuCp	.	gene	29,961	30,065	.	-	.	ID=PhuCp_m15;Name=psbM;locus_tag=PhuCp_m15
PhuCp	.	mRNA	29,961	30,065	.	-	.	ID=PhuCp_m15.m1;Parent=PhuCp_m15;Name=psbM;locus_tag=PhuCp_m15
PhuCp	.	exon	29,961	30,065	.	-	.	ID=PhuCp_m15.exon1;Parent=PhuCp_m15.m1
PhuCp	.	CDS	29,961	30,065	.	-	.	ID=PhuCp_m15.cds1;Parent=PhuCp_m15.m1
PhuCp	.	gene	30,592	30,665	.	-	.	ID=PhuCp_t07;Name=trnD-GUC;locus_tag=PhuCp_t07
PhuCp	.	tRNA	30,592	30,665	.	-	.	ID=PhuCp_t07.t1;Parent=PhuCp_t07;Name=trnD-GUC;locus_tag=PhuCp_t07
PhuCp	.	exon	30,592	30,665	.	-	.	ID=PhuCp_t07.exon1;Parent=PhuCp_t07.t1
PhuCp	.	gene	30,775	30,858	.	-	.	ID=PhuCp_t08;Name=trnY-GUA;locus_tag=PhuCp_t08
PhuCp	.	tRNA	30,775	30,858	.	-	.	ID=PhuCp_t08.t1;Parent=PhuCp_t08;Name=trnY-GUA;locus_tag=PhuCp_t08
PhuCp	.	exon	30,775	30,858	.	-	.	ID=PhuCp_t08.exon1;Parent=PhuCp_t08.t1
PhuCp	.	gene	30,919	30,991	.	-	.	ID=PhuCp_t09;Name=trnE-UUC;locus_tag=PhuCp_t09
PhuCp	.	tRNA	30,919	30,991	.	-	.	ID=PhuCp_t09.t1;Parent=PhuCp_t09;Name=trnE-UUC;locus_tag=PhuCp_t09
PhuCp	.	exon	30,919	30,991	.	-	.	ID=PhuCp_t09.exon1;Parent=PhuCp_t09.t1
PhuCp	.	gene	31,682	31,753	.	+	.	ID=PhuCp_t10;Name=trnT-GGU;locus_tag=PhuCp_t10
PhuCp	.	tRNA	31,682	31,753	.	+	.	ID=PhuCp_t10.t1;Parent=PhuCp_t10;Name=trnT-GGU;locus_tag=PhuCp_t10
PhuCp	.	exon	31,682	31,753	.	+	.	ID=PhuCp_t10.exon1;Parent=PhuCp_t10.t1
PhuCp	.	gene	33,080	34,141	.	+	.	ID=PhuCp_m16;Name=psbD;locus_tag=PhuCp_m16
PhuCp	.	mRNA	33,080	34,141	.	+	.	ID=PhuCp_m16.m1;Parent=PhuCp_m16;Name=psbD;locus_tag=PhuCp_m16
PhuCp	.	exon	33,080	34,141	.	+	.	ID=PhuCp_m16.exon1;Parent=PhuCp_m16.m1
PhuCp	.	CDS	33,080	34,141	.	+	.	ID=PhuCp_m16.cds1;Parent=PhuCp_m16.m1
PhuCp	.	gene	34,089	35,510	.	+	.	ID=PhuCp_m17;Name=psbC;locus_tag=PhuCp_m17
PhuCp	.	mRNA	34,089	35,510	.	+	.	ID=PhuCp_m17.m1;Parent=PhuCp_m17;Name=psbC;locus_tag=PhuCp_m17
PhuCp	.	exon	34,089	35,510	.	+	.	ID=PhuCp_m17.exon1;Parent=PhuCp_m17.m1
PhuCp	.	CDS	34,089	35,510	.	+	.	ID=PhuCp_m17.cds1;Parent=PhuCp_m17.m1
PhuCp	.	gene	35,753	35,845	.	-	.	ID=PhuCp_t11;Name=trnS-UGA;locus_tag=PhuCp_t11
PhuCp	.	tRNA	35,753	35,845	.	-	.	ID=PhuCp_t11.t1;Parent=PhuCp_t11;Name=trnS-UGA;locus_tag=PhuCp_t11
PhuCp	.	exon	35,753	35,845	.	-	.	ID=PhuCp_t11.exon1;Parent=PhuCp_t11.t1
PhuCp	.	gene	36,173	36,361	.	+	.	ID=PhuCp_m18;Name=lhbA;locus_tag=PhuCp_m18
PhuCp	.	mRNA	36,173	36,361	.	+	.	ID=PhuCp_m18.m1;Parent=PhuCp_m18;Name=lhbA;locus_tag=PhuCp_m18
PhuCp	.	exon	36,173	36,361	.	+	.	ID=PhuCp_m18.exon1;Parent=PhuCp_m18.m1
PhuCp	.	CDS	36,173	36,361	.	+	.	ID=PhuCp_m18.cds1;Parent=PhuCp_m18.m1
PhuCp	.	gene	36,652	36,722	.	+	.	ID=PhuCp_t12;Name=trnG-GCC;locus_tag=PhuCp_t12
PhuCp	.	tRNA	36,652	36,722	.	+	.	ID=PhuCp_t12.t1;Parent=PhuCp_t12;Name=trnG-GCC;locus_tag=PhuCp_t12
PhuCp	.	exon	36,652	36,722	.	+	.	ID=PhuCp_t12.exon1;Parent=PhuCp_t12.t1
PhuCp	.	gene	36,894	36,967	.	-	.	ID=PhuCp_t13;Name=trnM-CAU;locus_tag=PhuCp_t13
PhuCp	.	tRNA	36,894	36,967	.	-	.	ID=PhuCp_t13.t1;Parent=PhuCp_t13;Name=trnM-CAU;locus_tag=PhuCp_t13
PhuCp	.	exon	36,894	36,967	.	-	.	ID=PhuCp_t13.exon1;Parent=PhuCp_t13.t1
PhuCp	.	gene	37,121	37,423	.	-	.	ID=PhuCp_m19;Name=rps14;locus_tag=PhuCp_m19
PhuCp	.	mRNA	37,121	37,423	.	-	.	ID=PhuCp_m19.m1;Parent=PhuCp_m19;Name=rps14;locus_tag=PhuCp_m19
PhuCp	.	exon	37,121	37,423	.	-	.	ID=PhuCp_m19.exon1;Parent=PhuCp_m22.m1
PhuCp	.	CDS	37,121	37,423	.	-	.	ID=PhuCp_m19.cds1;Parent=PhuCp_m19.m1
PhuCp	.	gene	37,546	39,750	.	-	.	ID=PhuCp_m20;Name=psaB;locus_tag=PhuCp_m20
PhuCp	.	mRNA	37,546	39,750	.	-	.	ID=PhuCp_m20.m1;Parent=PhuCp_m20;Name=psaB;locus_tag=PhuCp_m20
PhuCp	.	exon	37,546	39,750	.	-	.	ID=PhuCp_m20.exon1;Parent=PhuCp_m23.m1
PhuCp	.	CDS	37,546	39,750	.	-	.	ID=PhuCp_m20.cds1;Parent=PhuCp_m20.m1
PhuCp	.	gene	39,776	42,028	.	-	.	ID=PhuCp_m21;Name=psaA;locus_tag=PhuCp_m21
PhuCp	.	mRNA	39,776	42,028	.	-	.	ID=PhuCp_m21.m1;Parent=PhuCp_m21;Name=psaA;locus_tag=PhuCp_m21
PhuCp	.	exon	39,776	42,028	.	-	.	ID=PhuCp_m21.exon1;Parent=PhuCp_m21.m1
PhuCp	.	CDS	39,776	42,028	.	-	.	ID=PhuCp_m21.cds1;Parent=PhuCp_m21.m1
PhuCp	.	gene	42,762	44,673	.	-	.	ID=PhuCp_m22;Name=ycf3;locus_tag=PhuCp_m22
PhuCp	.	mRNA	42,762	44,673	.	-	.	ID=PhuCp_m22.m1;Parent=PhuCp_m22;Name=ycf3;locus_tag=PhuCp_m22
PhuCp	.	exon	42,762	42,914	.	-	.	ID=PhuCp_m22.exon1;Parent=PhuCp_m22.m1
PhuCp	.	CDS	42,762	42,914	.	-	.	ID=PhuCp_m22.cds1;Parent=PhuCp_m22.m1
PhuCp	.	exon	43,628	43,855	.	-	.	ID=PhuCp_m22.exon2;Parent=PhuCp_m22.m1
PhuCp	.	CDS	43,628	43,855	.	-	.	ID=PhuCp_m22.cds2;Parent=PhuCp_m22.m1
PhuCp	.	exon	44,548	44,673	.	-	.	ID=PhuCp_m22.exon3;Parent=PhuCp_m22.m1
PhuCp	.	CDS	44,548	44,673	.	-	.	ID=PhuCp_m22.cds3;Parent=PhuCp_m22.m1
PhuCp	.	gene	45,537	45,623	.	+	.	ID=PhuCp_t14;Name=trnS-GGA;locus_tag=PhuCp_t14
PhuCp	.	tRNA	45,537	45,623	.	+	.	ID=PhuCp_t14.t1;Parent=PhuCp_t14;Name=trnS-GGA;locus_tag=PhuCp_t14
PhuCp	.	exon	45,537	45,623	.	+	.	ID=PhuCp_t14.exon1;Parent=PhuCp_t14.t1
PhuCp	.	gene	45,932	46,537	.	-	.	ID=PhuCp_m23;Name=rps4;locus_tag=PhuCp_m23
PhuCp	.	mRNA	45,932	46,537	.	-	.	ID=PhuCp_m23.m1;Parent=PhuCp_m23;Name=rps4;locus_tag=PhuCp_m23
PhuCp	.	exon	45,932	46,537	.	-	.	ID=PhuCp_m23.exon1;Parent=PhuCp_m23.m1
PhuCp	.	CDS	45,932	46,537	.	-	.	ID=PhuCp_m23.cds1;Parent=PhuCp_m23.m1
PhuCp	.	gene	46,904	46,976	.	-	.	ID=PhuCp_t15;Name=trnT-UGU;locus_tag=PhuCp_t15
PhuCp	.	tRNA	46,904	46,976	.	-	.	ID=PhuCp_t15.t1;Parent=PhuCp_t15;Name=trnT-UGU;locus_tag=PhuCp_t15
PhuCp	.	exon	46,904	46,976	.	-	.	ID=PhuCp_t15.exon1;Parent=PhuCp_t15.t1
PhuCp	.	gene	47,632	48,194	.	+	.	ID=PhuCp_t16;Name=trnL-UAA;locus_tag=PhuCp_t16
PhuCp	.	tRNA	47,632	48,194	.	+	.	ID=PhuCp_t16.t1;Parent=PhuCp_t16;Name=trnL-UAA;locus_tag=PhuCp_t16
PhuCp	.	exon	47,632	47,668	.	+	.	ID=PhuCp_t16.exon1;Parent=PhuCp_t16.t1
PhuCp	.	exon	48,147	48,194	.	+	.	ID=PhuCp_t16.exon2;Parent=PhuCp_t16.t1
PhuCp	.	gene	48,530	48,602	.	+	.	ID=PhuCp_t17;Name=trnF-GAA;locus_tag=PhuCp_t17
PhuCp	.	tRNA	48,530	48,602	.	+	.	ID=PhuCp_t17.t1;Parent=PhuCp_t17;Name=trnF-GAA;locus_tag=PhuCp_t17
PhuCp	.	exon	48,530	48,602	.	+	.	ID=PhuCp_t17.exon1;Parent=PhuCp_t17.t1
PhuCp	.	gene	49,243	49,719	.	-	.	ID=PhuCp_m24;Name=ndhJ;locus_tag=PhuCp_m24
PhuCp	.	mRNA	49,243	49,719	.	-	.	ID=PhuCp_m24.m1;Parent=PhuCp_m24;Name=ndhJ;locus_tag=PhuCp_m24
PhuCp	.	exon	49,243	49,719	.	-	.	ID=PhuCp_m24.exon1;Parent=PhuCp_m24.m1
PhuCp	.	CDS	49,243	49,719	.	-	.	ID=PhuCp_m24.cds1;Parent=PhuCp_m24.m1
PhuCp	.	gene	49,820	50,671	.	-	.	ID=PhuCp_m25;Name=ndhK;locus_tag=PhuCp_m25
PhuCp	.	mRNA	49,820	50,671	.	-	.	ID=PhuCp_m25.m1;Parent=PhuCp_m25;Name=ndhK;locus_tag=PhuCp_m25
PhuCp	.	exon	49,820	50,671	.	-	.	ID=PhuCp_m25.exon1;Parent=PhuCp_m25.m1
PhuCp	.	CDS	49,820	50,671	.	-	.	ID=PhuCp_m25.cds1;Parent=PhuCp_m25.m1
PhuCp	.	gene	50,551	50,913	.	-	.	ID=PhuCp_m26;Name=ndhC;locus_tag=PhuCp_m26
PhuCp	.	mRNA	50,551	50,913	.	-	.	ID=PhuCp_m26.m1;Parent=PhuCp_m26;Name=ndhC;locus_tag=PhuCp_m26
PhuCp	.	exon	50,551	50,913	.	-	.	ID=PhuCp_m26.exon1;Parent=PhuCp_m32.m1
PhuCp	.	CDS	50,551	50,913	.	-	.	ID=PhuCp_m26.cds1;Parent=PhuCp_m26.m1
PhuCp	.	gene	51,977	52,635	.	-	.	ID=PhuCp_t18;Name=trnV-UAC;locus_tag=PhuCp_t18
PhuCp	.	tRNA	51,977	52,635	.	-	.	ID=PhuCp_t18.t1;Parent=PhuCp_t18;Name=trnV-UAC;locus_tag=PhuCp_t18
PhuCp	.	exon	51,977	52,011	.	-	.	ID=PhuCp_t18.exon1;Parent=PhuCp_t18.t1
PhuCp	.	exon	52,598	52,635	.	-	.	ID=PhuCp_t18.exon2;Parent=PhuCp_t18.t1
PhuCp	.	gene	52,803	52,875	.	+	.	ID=PhuCp_t19;Name=trnM-CAU;locus_tag=PhuCp_t19
PhuCp	.	tRNA	52,803	52,875	.	+	.	ID=PhuCp_t19.t1;Parent=PhuCp_t19;Name=trnM-CAU;locus_tag=PhuCp_t19
PhuCp	.	exon	52,803	52,875	.	+	.	ID=PhuCp_t19.exon1;Parent=PhuCp_t19.t1
PhuCp	.	gene	53,079	53,480	.	-	.	ID=PhuCp_m27;Name=atpE;locus_tag=PhuCp_m27
PhuCp	.	mRNA	53,079	53,480	.	-	.	ID=PhuCp_m27.m1;Parent=PhuCp_m27;Name=atpE;locus_tag=PhuCp_m27
PhuCp	.	exon	53,079	53,480	.	-	.	ID=PhuCp_m27.exon1;Parent=PhuCp_m27.m1
PhuCp	.	CDS	53,079	53,480	.	-	.	ID=PhuCp_m27.cds1;Parent=PhuCp_m27.m1
PhuCp	.	gene	53,477	54,973	.	-	.	ID=PhuCp_m28;Name=atpB;locus_tag=PhuCp_m28
PhuCp	.	mRNA	53,477	54,973	.	-	.	ID=PhuCp_m28.m1;Parent=PhuCp_m28;Name=atpB;locus_tag=PhuCp_m28
PhuCp	.	exon	53,477	54,973	.	-	.	ID=PhuCp_m28.exon1;Parent=PhuCp_m28.m1
PhuCp	.	CDS	53,477	54,973	.	-	.	ID=PhuCp_m28.cds1;Parent=PhuCp_m28.m1
PhuCp	.	gene	55,766	57,208	.	+	.	ID=PhuCp_m29;Name=rbcL;locus_tag=PhuCp_m29
PhuCp	.	mRNA	55,766	57,208	.	+	.	ID=PhuCp_m29.m1;Parent=PhuCp_m29;Name=rbcL;locus_tag=PhuCp_m29
PhuCp	.	exon	55,766	57,208	.	+	.	ID=PhuCp_m29.exon1;Parent=PhuCp_m29.m1
PhuCp	.	CDS	55,766	57,208	.	+	.	ID=PhuCp_m29.cds1;Parent=PhuCp_m29.m1
PhuCp	.	gene	57,840	59,351	.	+	.	ID=PhuCp_m30;Name=accD;locus_tag=PhuCp_m30
PhuCp	.	mRNA	57,840	59,351	.	+	.	ID=PhuCp_m30.m1;Parent=PhuCp_m30;Name=accD;locus_tag=PhuCp_m30
PhuCp	.	exon	57,840	59,351	.	+	.	ID=PhuCp_m30.exon1;Parent=PhuCp_m36.m1
PhuCp	.	CDS	57,840	59,351	.	+	.	ID=PhuCp_m30.cds1;Parent=PhuCp_m30.m1
PhuCp	.	gene	60,060	60,170	.	+	.	ID=PhuCp_m31;Name=psaI;locus_tag=PhuCp_m31
PhuCp	.	mRNA	60,060	60,170	.	+	.	ID=PhuCp_m31.m1;Parent=PhuCp_m31;Name=psaI;locus_tag=PhuCp_m31
PhuCp	.	exon	60,060	60,170	.	+	.	ID=PhuCp_m31.exon1;Parent=PhuCp_m31.m1
PhuCp	.	CDS	60,060	60,170	.	+	.	ID=PhuCp_m31.cds1;Parent=PhuCp_m31.m1
PhuCp	.	gene	60,582	61,136	.	+	.	ID=PhuCp_m32;Name=ycf4;locus_tag=PhuCp_m32
PhuCp	.	mRNA	60,582	61,136	.	+	.	ID=PhuCp_m32.m1;Parent=PhuCp_m32;Name=ycf4;locus_tag=PhuCp_m32
PhuCp	.	exon	60,582	61,136	.	+	.	ID=PhuCp_m32.exon1;Parent=PhuCp_m32.m1
PhuCp	.	CDS	60,582	61,136	.	+	.	ID=PhuCp_m32.cds1;Parent=PhuCp_m32.m1
PhuCp	.	gene	61,815	62,507	.	+	.	ID=PhuCp_m33;Name=cemA;locus_tag=PhuCp_m33
PhuCp	.	mRNA	61,815	62,507	.	+	.	ID=PhuCp_m33.m1;Parent=PhuCp_m33;Name=cemA;locus_tag=PhuCp_m33
PhuCp	.	exon	61,815	62,507	.	+	.	ID=PhuCp_m33.exon1;Parent=PhuCp_m33.m1
PhuCp	.	CDS	61,815	62,507	.	+	.	ID=PhuCp_m33.cds1;Parent=PhuCp_m33.m1
PhuCp	.	gene	62,713	63,675	.	+	.	ID=PhuCp_m34;Name=petA;locus_tag=PhuCp_m34
PhuCp	.	mRNA	62,713	63,675	.	+	.	ID=PhuCp_m34.m1;Parent=PhuCp_m34;Name=petA;locus_tag=PhuCp_m34
PhuCp	.	exon	62,713	63,675	.	+	.	ID=PhuCp_m34.exon1;Parent=PhuCp_m34.m1
PhuCp	.	CDS	62,713	63,675	.	+	.	ID=PhuCp_m34.cds1;Parent=PhuCp_m34.m1
PhuCp	.	gene	64,710	64,832	.	-	.	ID=PhuCp_m35;Name=psbJ;locus_tag=PhuCp_m35
PhuCp	.	mRNA	64,710	64,832	.	-	.	ID=PhuCp_m35.m1;Parent=PhuCp_m35;Name=psbJ;locus_tag=PhuCp_m35
PhuCp	.	exon	64,710	64,832	.	-	.	ID=PhuCp_m35.exon1;Parent=PhuCp_m41.m1
PhuCp	.	CDS	64,710	64,832	.	-	.	ID=PhuCp_m35.cds1;Parent=PhuCp_m35.m1
PhuCp	.	gene	64,966	65,082	.	-	.	ID=PhuCp_m36;Name=psbL;locus_tag=PhuCp_m36
PhuCp	.	mRNA	64,966	65,082	.	-	.	ID=PhuCp_m36.m1;Parent=PhuCp_m36;Name=psbL;locus_tag=PhuCp_m36
PhuCp	.	exon	64,966	65,082	.	-	.	ID=PhuCp_m36.exon1;Parent=PhuCp_m36.m1
PhuCp	.	CDS	64,966	65,082	.	-	.	ID=PhuCp_m36.cds1;Parent=PhuCp_m36.m1
PhuCp	.	gene	65,106	65,225	.	-	.	ID=PhuCp_m37;Name=psbF;locus_tag=PhuCp_m37
PhuCp	.	mRNA	65,106	65,225	.	-	.	ID=PhuCp_m37.m1;Parent=PhuCp_m37;Name=psbF;locus_tag=PhuCp_m37
PhuCp	.	exon	65,106	65,225	.	-	.	ID=PhuCp_m37.exon1;Parent=PhuCp_m37.m1
PhuCp	.	CDS	65,106	65,225	.	-	.	ID=PhuCp_m37.cds1;Parent=PhuCp_m37.m1
PhuCp	.	gene	65,240	65,491	.	-	.	ID=PhuCp_m38;Name=psbE;locus_tag=PhuCp_m38
PhuCp	.	mRNA	65,240	65,491	.	-	.	ID=PhuCp_m38.m1;Parent=PhuCp_m38;Name=psbE;locus_tag=PhuCp_m38
PhuCp	.	exon	65,240	65,491	.	-	.	ID=PhuCp_m38.exon1;Parent=PhuCp_m38.m1
PhuCp	.	CDS	65,240	65,491	.	-	.	ID=PhuCp_m38.cds1;Parent=PhuCp_m38.m1
PhuCp	.	gene	66,388	66,483	.	+	.	ID=PhuCp_m39;Name=petL;locus_tag=PhuCp_m39
PhuCp	.	mRNA	66,388	66,483	.	+	.	ID=PhuCp_m39.m1;Parent=PhuCp_m39;Name=petL;locus_tag=PhuCp_m39
PhuCp	.	exon	66,388	66,483	.	+	.	ID=PhuCp_m39.exon1;Parent=PhuCp_m39.m1
PhuCp	.	CDS	66,388	66,483	.	+	.	ID=PhuCp_m39.cds1;Parent=PhuCp_m39.m1
PhuCp	.	gene	66,647	66,760	.	+	.	ID=PhuCp_m40;Name=petG;locus_tag=PhuCp_m40
PhuCp	.	mRNA	66,647	66,760	.	+	.	ID=PhuCp_m40.m1;Parent=PhuCp_m40;Name=petG;locus_tag=PhuCp_m40
PhuCp	.	exon	66,647	66,760	.	+	.	ID=PhuCp_m40.exon1;Parent=PhuCp_m40.m1
PhuCp	.	CDS	66,647	66,760	.	+	.	ID=PhuCp_m40.cds1;Parent=PhuCp_m40.m1
PhuCp	.	gene	66,883	66,956	.	-	.	ID=PhuCp_t20;Name=trnW-CCA;locus_tag=PhuCp_t20
PhuCp	.	tRNA	66,883	66,956	.	-	.	ID=PhuCp_t20.t1;Parent=PhuCp_t20;Name=trnW-CCA;locus_tag=PhuCp_t20
PhuCp	.	exon	66,883	66,956	.	-	.	ID=PhuCp_t20.exon1;Parent=PhuCp_t20.t1
PhuCp	.	gene	67,100	67,173	.	-	.	ID=PhuCp_t21;Name=trnP-UGG;locus_tag=PhuCp_t21
PhuCp	.	tRNA	67,100	67,173	.	-	.	ID=PhuCp_t21.t1;Parent=PhuCp_t21;Name=trnP-UGG;locus_tag=PhuCp_t21
PhuCp	.	exon	67,100	67,173	.	-	.	ID=PhuCp_t21.exon1;Parent=PhuCp_t21.t1
PhuCp	.	gene	67,457	67,591	.	+	.	ID=PhuCp_m41;Name=psaJ;locus_tag=PhuCp_m41
PhuCp	.	mRNA	67,457	67,591	.	+	.	ID=PhuCp_m41.m1;Parent=PhuCp_m41;Name=psaJ;locus_tag=PhuCp_m41
PhuCp	.	exon	67,457	67,591	.	+	.	ID=PhuCp_m41.exon1;Parent=PhuCp_m41.m1
PhuCp	.	CDS	67,457	67,591	.	+	.	ID=PhuCp_m41.cds1;Parent=PhuCp_m41.m1
PhuCp	.	gene	68,058	68,264	.	+	.	ID=PhuCp_m42;Name=rpl33;locus_tag=PhuCp_m42
PhuCp	.	mRNA	68,058	68,264	.	+	.	ID=PhuCp_m42.m1;Parent=PhuCp_m42;Name=rpl33;locus_tag=PhuCp_m42
PhuCp	.	exon	68,058	68,264	.	+	.	ID=PhuCp_m42.exon1;Parent=PhuCp_m42.m1
PhuCp	.	CDS	68,058	68,264	.	+	.	ID=PhuCp_m42.cds1;Parent=PhuCp_m42.m1
PhuCp	.	gene	68,412	68,717	.	+	.	ID=PhuCp_m43;Name=rps18;locus_tag=PhuCp_m43
PhuCp	.	mRNA	68,412	68,717	.	+	.	ID=PhuCp_m43.m1;Parent=PhuCp_m43;Name=rps18;locus_tag=PhuCp_m43
PhuCp	.	exon	68,412	68,717	.	+	.	ID=PhuCp_m43.exon1;Parent=PhuCp_m43.m1
PhuCp	.	CDS	68,412	68,717	.	+	.	ID=PhuCp_m43.cds1;Parent=PhuCp_m43.m1
PhuCp	.	gene	68,962	69,351	.	-	.	ID=PhuCp_m44;Name=rpl20;locus_tag=PhuCp_m44
PhuCp	.	mRNA	68,962	69,351	.	-	.	ID=PhuCp_m44.m1;Parent=PhuCp_m44;Name=rpl20;locus_tag=PhuCp_m44
PhuCp	.	exon	68,962	69,351	.	-	.	ID=PhuCp_m44.exon1;Parent=PhuCp_m44.m1
PhuCp	.	CDS	68,962	69,351	.	-	.	ID=PhuCp_m44.cds1;Parent=PhuCp_m44.m1
PhuCp	.	gene	70,174	70,287	.	-	.	ID=PhuCp_m45;Name=rps12_5';locus_tag=PhuCp_m45
PhuCp	.	mRNA	70,174	70,287	.	-	.	ID=PhuCp_m45.m1;Parent=PhuCp_m45;Name=rps12_5';locus_tag=PhuCp_m45
PhuCp	.	exon	70,174	70,287	.	-	.	ID=PhuCp_m45.exon1;Parent=PhuCp_m45.m1
PhuCp	.	CDS	70,174	70,287	.	-	.	ID=PhuCp_m45.cds1;Parent=PhuCp_m45.m1
PhuCp	.	gene	70,421	72,478	.	-	.	ID=PhuCp_m46;Name=clpP;locus_tag=PhuCp_m46
PhuCp	.	mRNA	70,421	72,478	.	-	.	ID=PhuCp_m46.m1;Parent=PhuCp_m46;Name=clpP;locus_tag=PhuCp_m46
PhuCp	.	exon	70,421	70,648	.	-	.	ID=PhuCp_m52.exon1;Parent=PhuCp_m52.m1
PhuCp	.	CDS	70,421	70,648	.	-	.	ID=PhuCp_m46.cds1;Parent=PhuCp_m46.m1
PhuCp	.	exon	71,303	71,593	.	-	.	ID=PhuCp_m52.exon2;Parent=PhuCp_m52.m1
PhuCp	.	CDS	71,303	71,593	.	-	.	ID=PhuCp_m46.cds2;Parent=PhuCp_m46.m1
PhuCp	.	exon	72,410	72,478	.	-	.	ID=PhuCp_m52.exon3;Parent=PhuCp_m52.m1
PhuCp	.	CDS	72,410	72,478	.	-	.	ID=PhuCp_m46.cds3;Parent=PhuCp_m46.m1
PhuCp	.	gene	72,939	74,465	.	+	.	ID=PhuCp_m47;Name=psbB;locus_tag=PhuCp_m47
PhuCp	.	mRNA	72,939	74,465	.	+	.	ID=PhuCp_m47.m1;Parent=PhuCp_m47;Name=psbB;locus_tag=PhuCp_m47
PhuCp	.	exon	72,939	74,465	.	+	.	ID=PhuCp_m47.exon1;Parent=PhuCp_m53.m1
PhuCp	.	CDS	72,939	74,465	.	+	.	ID=PhuCp_m47.cds1;Parent=PhuCp_m47.m1
PhuCp	.	gene	74,646	74,747	.	+	.	ID=PhuCp_m48;Name=psbT;locus_tag=PhuCp_m48
PhuCp	.	mRNA	74,646	74,747	.	+	.	ID=PhuCp_m48.m1;Parent=PhuCp_m48;Name=psbT;locus_tag=PhuCp_m48
PhuCp	.	exon	74,646	74,747	.	+	.	ID=PhuCp_m48.exon1;Parent=PhuCp_m54.m1
PhuCp	.	CDS	74,646	74,747	.	+	.	ID=PhuCp_m48.cds1;Parent=PhuCp_m48.m1
PhuCp	.	gene	74,813	74,944	.	-	.	ID=PhuCp_m49;Name=psbN;locus_tag=PhuCp_m49
PhuCp	.	mRNA	74,813	74,944	.	-	.	ID=PhuCp_m49.m1;Parent=PhuCp_m49;Name=psbN;locus_tag=PhuCp_m49
PhuCp	.	exon	74,813	74,944	.	-	.	ID=PhuCp_m49.exon1;Parent=PhuCp_m49.m1
PhuCp	.	CDS	74,813	74,944	.	-	.	ID=PhuCp_m49.cds1;Parent=PhuCp_m49.m1
PhuCp	.	gene	75,032	75,271	.	+	.	ID=PhuCp_m50;Name=psbH;locus_tag=PhuCp_m50
PhuCp	.	mRNA	75,032	75,271	.	+	.	ID=PhuCp_m50.m1;Parent=PhuCp_m50;Name=psbH;locus_tag=PhuCp_m50
PhuCp	.	exon	75,032	75,271	.	+	.	ID=PhuCp_m50.exon1;Parent=PhuCp_m50.m1
PhuCp	.	CDS	75,032	75,271	.	+	.	ID=PhuCp_m50.cds1;Parent=PhuCp_m50.m1
PhuCp	.	gene	76,262	76,750	.	+	.	ID=PhuCp_m51;Name=petB;locus_tag=PhuCp_m51
PhuCp	.	mRNA	76,262	76,750	.	+	.	ID=PhuCp_m51.m1;Parent=PhuCp_m51;Name=petB;locus_tag=PhuCp_m51
PhuCp	.	exon	76,262	76,750	.	+	.	ID=PhuCp_m51.exon1;Parent=PhuCp_m51.m1
PhuCp	.	CDS	76,262	76,750	.	+	.	ID=PhuCp_m51.cds1;Parent=PhuCp_m51.m1
PhuCp	.	gene	77,684	78,208	.	+	.	ID=PhuCp_m52;Name=petD;locus_tag=PhuCp_m52
PhuCp	.	mRNA	77,684	78,208	.	+	.	ID=PhuCp_m52.m1;Parent=PhuCp_m;Name=petD;locus_tag=PhuCp_m5252
PhuCp	.	exon	77,684	78,208	.	+	.	ID=PhuCp_m52.exon1;Parent=PhuCp_m52.m1
PhuCp	.	CDS	77,684	78,208	.	+	.	ID=PhuCp_m52.cds1;Parent=PhuCp_m52.m1
PhuCp	.	gene	78,300	79,352	.	-	.	ID=PhuCp_m53;Name=rpoA;locus_tag=PhuCp_m53
PhuCp	.	mRNA	78,300	79,352	.	-	.	ID=PhuCp_m53.m1;Parent=PhuCp_m53;Name=rpoA;locus_tag=PhuCp_m53
PhuCp	.	exon	78,300	79,352	.	-	.	ID=PhuCp_m53.exon1;Parent=PhuCp_m53.m1
PhuCp	.	CDS	78,300	79,352	.	-	.	ID=PhuCp_m53.cds1;Parent=PhuCp_m53.m1
PhuCp	.	gene	79,431	79,847	.	-	.	ID=PhuCp_m54;Name=rps11;locus_tag=PhuCp_m54
PhuCp	.	mRNA	79,431	79,847	.	-	.	ID=PhuCp_m54.m1;Parent=PhuCp_m54;Name=rps11;locus_tag=PhuCp_m54
PhuCp	.	exon	79,431	79,847	.	-	.	ID=PhuCp_m54.exon1;Parent=PhuCp_m54.m1
PhuCp	.	CDS	79,431	79,847	.	-	.	ID=PhuCp_m54.cds1;Parent=PhuCp_m54.m1
PhuCp	.	gene	79,949	80,062	.	-	.	ID=PhuCp_m55;Name=rpl36;locus_tag=PhuCp_m55
PhuCp	.	mRNA	79,949	80,062	.	-	.	ID=PhuCp_m55.m1;Parent=PhuCp_m55;Name=rpl36;locus_tag=PhuCp_m55
PhuCp	.	exon	79,949	80,062	.	-	.	ID=PhuCp_m55.exon1;Parent=PhuCp_m55.m1
PhuCp	.	CDS	79,949	80,062	.	-	.	ID=PhuCp_m55.cds1;Parent=PhuCp_m55.m1
PhuCp	.	gene	80,158	80,391	.	-	.	ID=PhuCp_m56;Name=infA;locus_tag=PhuCp_m56
PhuCp	.	mRNA	80,158	80,391	.	-	.	ID=PhuCp_m56.m1;Parent=PhuCp_m56;Name=infA;locus_tag=PhuCp_m56
PhuCp	.	exon	80,158	80,391	.	-	.	ID=PhuCp_m56.exon1;Parent=PhuCp_m56.m1
PhuCp	.	CDS	80,158	80,391	.	-	.	ID=PhuCp_m56.cds1;Parent=PhuCp_m56.m1
PhuCp	.	gene	80,497	80,901	.	-	.	ID=PhuCp_m57;Name=rps8;locus_tag=PhuCp_m57
PhuCp	.	mRNA	80,497	80,901	.	-	.	ID=PhuCp_m57.m1;Parent=PhuCp_m57;Name=rps8;locus_tag=PhuCp_m57
PhuCp	.	exon	80,497	80,901	.	-	.	ID=PhuCp_m57.exon1;Parent=PhuCp_m57.m1
PhuCp	.	CDS	80,497	80,901	.	-	.	ID=PhuCp_m57.cds1;Parent=PhuCp_m57.m1
PhuCp	.	gene	81,071	81,439	.	-	.	ID=PhuCp_m58;Name=rpl14;locus_tag=PhuCp_m58
PhuCp	.	mRNA	81,071	81,439	.	-	.	ID=PhuCp_m58.m1;Parent=PhuCp_m58;Name=rpl14;locus_tag=PhuCp_m58
PhuCp	.	exon	81,071	81,439	.	-	.	ID=PhuCp_m58.exon1;Parent=PhuCp_m58.m1
PhuCp	.	CDS	81,071	81,439	.	-	.	ID=PhuCp_m58.cds1;Parent=PhuCp_m58.m1
PhuCp	.	gene	81,569	81,928	.	-	.	ID=PhuCp_m59;Name=rpl16;locus_tag=PhuCp_m59
PhuCp	.	mRNA	81,569	81,928	.	-	.	ID=PhuCp_m59.m1;Parent=PhuCp_m59;Name=rpl16;locus_tag=PhuCp_m59
PhuCp	.	exon	81,569	81,928	.	-	.	ID=PhuCp_m59.exon1;Parent=PhuCp_m59.m1
PhuCp	.	CDS	81,569	81,928	.	-	.	ID=PhuCp_m59.cds1;Parent=PhuCp_m59.m1
PhuCp	.	gene	82,945	83,607	.	-	.	ID=PhuCp_m60;Name=rps3;locus_tag=PhuCp_m60
PhuCp	.	mRNA	82,945	83,607	.	-	.	ID=PhuCp_m60.m1;Parent=PhuCp_m60;Name=rps3;locus_tag=PhuCp_m60
PhuCp	.	exon	82,945	83,607	.	-	.	ID=PhuCp_m60.exon1;Parent=PhuCp_m60.m1
PhuCp	.	CDS	82,945	83,607	.	-	.	ID=PhuCp_m60.cds1;Parent=PhuCp_m60.m1
PhuCp	.	gene	83,617	84,021	.	-	.	ID=PhuCp_m61;Name=rpl22;locus_tag=PhuCp_m61
PhuCp	.	mRNA	83,617	84,021	.	-	.	ID=PhuCp_m61.m1;Parent=PhuCp_m61;Name=rpl22;locus_tag=PhuCp_m61
PhuCp	.	exon	83,617	84,021	.	-	.	ID=PhuCp_m61.exon1;Parent=PhuCp_m61.m1
PhuCp	.	CDS	83,617	84,021	.	-	.	ID=PhuCp_m61.cds1;Parent=PhuCp_m61.m1
PhuCp	.	gene	84,415	85,912	.	-	.	ID=PhuCp_m62;Name=rpl2;locus_tag=PhuCp_m62
PhuCp	.	mRNA	84,415	85,912	.	-	.	ID=PhuCp_m62.m1;Parent=PhuCp_m62;Name=rpl2;locus_tag=PhuCp_m62
PhuCp	.	exon	84,415	84,849	.	-	.	ID=PhuCp_m62.exon2;Parent=PhuCp_m62.m1
PhuCp	.	CDS	84,415	84,849	.	-	.	ID=PhuCp_m62.cds1;Parent=PhuCp_m62.m1
PhuCp	.	exon	85,523	85,912	.	-	.	ID=PhuCp_m62.exon1;Parent=PhuCp_m62.m1
PhuCp	.	CDS	85,523	85,912	.	-	.	ID=PhuCp_m62.cds2;Parent=PhuCp_m62.m1
PhuCp	.	gene	85,937	86,218	.	-	.	ID=PhuCp_m63;Name=rpl23;locus_tag=PhuCp_m63
PhuCp	.	mRNA	85,937	86,218	.	-	.	ID=PhuCp_m63.m1;Parent=PhuCp_m63;Name=rpl23;locus_tag=PhuCp_m63
PhuCp	.	exon	85,937	86,218	.	-	.	ID=PhuCp_m63.exon1;Parent=PhuCp_m63.m1
PhuCp	.	CDS	85,937	86,218	.	-	.	ID=PhuCp_m63.cds1;Parent=PhuCp_m63.m1
PhuCp	.	gene	86,384	86,457	.	-	.	ID=PhuCp_t22;Name=trnM-CAU;locus_tag=PhuCp_t22
PhuCp	.	tRNA	86,384	86,457	.	-	.	ID=PhuCp_t22.t1;Parent=PhuCp_t22;Name=trnM-CAU;locus_tag=PhuCp_t22
PhuCp	.	exon	86,384	86,457	.	-	.	ID=PhuCp_t22.exon1;Parent=PhuCp_t22.t1
PhuCp	.	gene	86,546	93,370	.	+	.	ID=PhuCp_m64;Name=ycf2;locus_tag=PhuCp_m64
PhuCp	.	mRNA	86,546	93,370	.	+	.	ID=PhuCp_m64.m1;Parent=PhuCp_m64;Name=ycf2;locus_tag=PhuCp_m64
PhuCp	.	exon	86,546	93,370	.	+	.	ID=PhuCp_m64.exon1;Parent=PhuCp_m64.m1
PhuCp	.	CDS	86,546	93,370	.	+	.	ID=PhuCp_m64.cds1;Parent=PhuCp_m64.m1
PhuCp	.	gene	93,512	93,709	.	+	.	ID=PhuCp_m65;Name=ycf15;locus_tag=PhuCp_m65
PhuCp	.	mRNA	93,512	93,709	.	+	.	ID=PhuCp_m65.m1;Parent=PhuCp_m65;Name=ycf15;locus_tag=PhuCp_m65
PhuCp	.	exon	93,512	93,709	.	+	.	ID=PhuCp_m65.exon1;Parent=PhuCp_m72.m1
PhuCp	.	CDS	93,512	93,709	.	+	.	ID=PhuCp_m65.cds1;Parent=PhuCp_m65.m1
PhuCp	.	gene	94,056	94,136	.	-	.	ID=PhuCp_t23;Name=trnL-CAA;locus_tag=PhuCp_t23
PhuCp	.	tRNA	94,056	94,136	.	-	.	ID=PhuCp_t23.t1;Parent=PhuCp_t23;Name=trnL-CAA;locus_tag=PhuCp_t23
PhuCp	.	exon	94,056	94,136	.	-	.	ID=PhuCp_t23.exon1;Parent=PhuCp_t23.t1
PhuCp	.	gene	94,697	96,908	.	-	.	ID=PhuCp_m66;Name=ndhB;locus_tag=PhuCp_m66
PhuCp	.	mRNA	94,697	96,908	.	-	.	ID=PhuCp_m66.m1;Parent=PhuCp_m66;Name=ndhB;locus_tag=PhuCp_m66
PhuCp	.	exon	94,697	95,452	.	-	.	ID=PhuCp_m66.exon1;Parent=PhuCp_m66.m1
PhuCp	.	CDS	94,697	95,452	.	-	.	ID=PhuCp_m66.cds1;Parent=PhuCp_m66.m1
PhuCp	.	exon	96,132	96,908	.	-	.	ID=PhuCp_m66.exon2;Parent=PhuCp_m66.m1
PhuCp	.	CDS	96,132	96,908	.	-	.	ID=PhuCp_m66.cds2;Parent=PhuCp_m66.m1
PhuCp	.	gene	97,185	97,652	.	-	.	ID=PhuCp_m67;Name=rps7;locus_tag=PhuCp_m67
PhuCp	.	mRNA	97,185	97,652	.	-	.	ID=PhuCp_m67.m1;Parent=PhuCp_m67;Name=rps7;locus_tag=PhuCp_m67
PhuCp	.	exon	97,185	97,652	.	-	.	ID=PhuCp_m67.exon1;Parent=PhuCp_m67.m1
PhuCp	.	CDS	97,185	97,652	.	-	.	ID=PhuCp_m67.cds1;Parent=PhuCp_m67.m1
PhuCp	.	gene	98,257	98,499	.	-	.	ID=PhuCp_m68;Name=rps12_3';locus_tag=PhuCp_m68
PhuCp	.	mRNA	98,257	98,499	.	-	.	ID=PhuCp_m68.m1;Parent=PhuCp_m68;Name=rps12_3';locus_tag=PhuCp_m68
PhuCp	.	exon	98,257	98,499	.	-	.	ID=PhuCp_m68.exon1;Parent=PhuCp_m68.m1
PhuCp	.	CDS	98,257	98,499	.	-	.	ID=PhuCp_m68.cds1;Parent=PhuCp_m68.m1
PhuCp	.	gene	100,112	100,183	.	+	.	ID=PhuCp_t24;Name=trnV-GAC;locus_tag=PhuCp_t24
PhuCp	.	tRNA	100,112	100,183	.	+	.	ID=PhuCp_t24.t1;Parent=PhuCp_t24;Name=trnV-GAC;locus_tag=PhuCp_t24
PhuCp	.	exon	100,112	100,183	.	+	.	ID=PhuCp_t24.exon1;Parent=PhuCp_t24.t1
PhuCp	.	gene	100,411	101,901	.	+	.	ID=PhuCp_r01;Name=rrn16;locus_tag=PhuCp_r01
PhuCp	.	rRNA	100,411	101,901	.	+	.	ID=PhuCp_r01.r1;Parent=PhuCp_r01;Name=rrn16;locus_tag=PhuCp_r01
PhuCp	.	exon	100,411	101,901	.	+	.	ID=PhuCp_r01.exon1;Parent=PhuCp_r01.r1
PhuCp	.	gene	102,201	103,213	.	+	.	ID=PhuCp_t25;Name=trnI-GAU;locus_tag=PhuCp_t25
PhuCp	.	tRNA	102,201	103,213	.	+	.	ID=PhuCp_t25.t1;Parent=PhuCp_t25;Name=trnI-GAU;locus_tag=PhuCp_t25
PhuCp	.	exon	102,201	102,237	.	+	.	ID=PhuCp_t25.exon1;Parent=PhuCp_t25.t1
PhuCp	.	exon	103,179	103,213	.	+	.	ID=PhuCp_t25.exon2;Parent=PhuCp_t25.t1
PhuCp	.	gene	103,284	104,173	.	+	.	ID=PhuCp_t26;Name=trnA-UGC;locus_tag=PhuCp_t26
PhuCp	.	tRNA	103,284	104,173	.	+	.	ID=PhuCp_t26.t1;Parent=PhuCp_t26;Name=trnA-UGC;locus_tag=PhuCp_t26
PhuCp	.	exon	103,284	103,321	.	+	.	ID=PhuCp_t26.exon1;Parent=PhuCp_t26.t1
PhuCp	.	exon	104,139	104,173	.	+	.	ID=PhuCp_t26.exon2;Parent=PhuCp_t26.t1
PhuCp	.	gene	104,322	107,134	.	+	.	ID=PhuCp_r02;Name=rrn23;locus_tag=PhuCp_r02
PhuCp	.	rRNA	104,322	107,134	.	+	.	ID=PhuCp_r02.r1;Parent=PhuCp_r02;Name=rrn23;locus_tag=PhuCp_r02
PhuCp	.	exon	104,322	107,134	.	+	.	ID=PhuCp_r02.exon1;Parent=PhuCp_r02.r1
PhuCp	.	gene	107,233	107,335	.	+	.	ID=PhuCp_r03;Name=rrn4.5;locus_tags=PhuCp_r03
PhuCp	.	rRNA	107,233	107,335	.	+	.	ID=PhuCp_r03.r1;Parent=PhuCp_r03;Name=rrn4.5;locus_tags=PhuCp_r03
PhuCp	.	exon	107,233	107,335	.	+	.	ID=PhuCp_r03.exon1;Parent=PhuCp_r03.r1
PhuCp	.	gene	107,594	107,714	.	+	.	ID=PhuCp_r04;Name=rrn5;locus_tags=PhuCp_r04
PhuCp	.	rRNA	107,594	107,714	.	+	.	ID=PhuCp_r04.r1;Parent=PhuCp_r04;Name=rrn5;locus_tags=PhuCp_r04
PhuCp	.	exon	107,594	107,714	.	+	.	ID=PhuCp_r04.exon1;Parent=PhuCp_r04.r1
PhuCp	.	gene	107,957	108,030	.	+	.	ID=PhuCp_t27;Name=trnR-ACG;locus_tag=PhuCp_t27
PhuCp	.	tRNA	107,957	108,030	.	+	.	ID=PhuCp_t27.t1;Parent=PhuCp_t27;Name=trnR-ACG;locus_tag=PhuCp_t27
PhuCp	.	exon	107,957	108,030	.	+	.	ID=PhuCp_t27.exon1;Parent=PhuCp_t27.t1
PhuCp	.	gene	108,599	108,670	.	-	.	ID=PhuCp_t28;Name=trnN-GUU;locus_tag=PhuCp_t28
PhuCp	.	tRNA	108,599	108,670	.	-	.	ID=PhuCp_t28.t1;Parent=PhuCp_t28;Name=trnN-GUU;locus_tag=PhuCp_t28
PhuCp	.	exon	108,599	108,670	.	-	.	ID=PhuCp_t28.exon1;Parent=PhuCp_t28.t1
PhuCp	.	gene	108,999	109,763	.	+	.	ID=PhuCp_m69;Name=ycf1;locus_tag=PhuCp_m69
PhuCp	.	mRNA	108,999	109,763	.	+	.	ID=PhuCp_m69.m1;Parent=PhuCp_m69;Name=ycf1;locus_tag=PhuCp_m69
PhuCp	.	exon	108,999	109,763	.	+	.	ID=PhuCp_m69.exon1;Parent=PhuCp_m79.m1
PhuCp	.	CDS	108,999	109,763	.	+	.	ID=PhuCp_m69.cds1;Parent=PhuCp_m69.m1
PhuCp	.	gene	109,676	111,940	.	-	.	ID=PhuCp_m70;Name=ndhF;locus_tag=PhuCp_m70
PhuCp	.	mRNA	109,676	111,940	.	-	.	ID=PhuCp_m70.m1;Parent=PhuCp_m70;Name=ndhF;locus_tag=PhuCp_m70
PhuCp	.	exon	109,676	111,940	.	-	.	ID=PhuCp_m70.exon1;Parent=PhuCp_m70.m1
PhuCp	.	CDS	109,676	111,940	.	-	.	ID=PhuCp_m70.cds1;Parent=PhuCp_m70.m1
PhuCp	.	gene	112,728	112,910	.	+	.	ID=PhuCp_m71;Name=rpl32;locus_tag=PhuCp_m71
PhuCp	.	mRNA	112,728	112,910	.	+	.	ID=PhuCp_m71.m1;Parent=PhuCp_m71;Name=rpl32;locus_tag=PhuCp_m71
PhuCp	.	exon	112,728	112,910	.	+	.	ID=PhuCp_m71.exon1;Parent=PhuCp_m81.m1
PhuCp	.	CDS	112,728	112,910	.	+	.	ID=PhuCp_m71.cds1;Parent=PhuCp_m71.m1
PhuCp	.	gene	113,762	113,841	.	+	.	ID=PhuCp_t29;Name=trnL-UAG;locus_tag=PhuCp_t29
PhuCp	.	tRNA	113,762	113,841	.	+	.	ID=PhuCp_t29.t1;Parent=PhuCp_t29;Name=trnL-UAG;locus_tag=PhuCp_t29
PhuCp	.	exon	113,762	113,841	.	+	.	ID=PhuCp_t29.exon1;Parent=PhuCp_t29.t1
PhuCp	.	gene	113,928	114,890	.	+	.	ID=PhuCp_m72;Name=ccsA;locus_tag=PhuCp_m72
PhuCp	.	mRNA	113,928	114,890	.	+	.	ID=PhuCp_m72.m1;Parent=PhuCp_m72;Name=ccsA;locus_tag=PhuCp_m72
PhuCp	.	exon	113,928	114,890	.	+	.	ID=PhuCp_m72.exon1;Parent=PhuCp_m83.m1
PhuCp	.	CDS	113,928	114,890	.	+	.	ID=PhuCp_m72.cds1;Parent=PhuCp_m72.m1
PhuCp	.	gene	115,143	116,663	.	-	.	ID=PhuCp_m73;Name=ndhD;locus_tag=PhuCp_m73
PhuCp	.	mRNA	115,143	116,663	.	-	.	ID=PhuCp_m73.m1;Parent=PhuCp_m73;Name=ndhD;locus_tag=PhuCp_m73
PhuCp	.	exon	115,143	116,663	.	-	.	ID=PhuCp_m73.exon1;Parent=PhuCp_m73.m1
PhuCp	.	CDS	115,143	116,663	.	-	.	ID=PhuCp_m73.cds1;Parent=PhuCp_m73.m1
PhuCp	.	gene	116,764	117,009	.	-	.	ID=PhuCp_m74;Name=psaC;locus_tag=PhuCp_m74
PhuCp	.	mRNA	116,764	117,009	.	-	.	ID=PhuCp_m74.m1;Parent=PhuCp_m74;Name=psaC;locus_tag=PhuCp_m74
PhuCp	.	exon	116,764	117,009	.	-	.	ID=PhuCp_m74.exon1;Parent=PhuCp_m74.m1
PhuCp	.	CDS	116,764	117,009	.	-	.	ID=PhuCp_m74.cds1;Parent=PhuCp_m74.m1
PhuCp	.	gene	117,258	117,563	.	-	.	ID=PhuCp_m75;Name=ndhE;locus_tag=PhuCp_m75
PhuCp	.	mRNA	117,258	117,563	.	-	.	ID=PhuCp_m75.m1;Parent=PhuCp_m75;Name=ndhE;locus_tag=PhuCp_m75
PhuCp	.	exon	117,258	117,563	.	-	.	ID=PhuCp_m75.exon1;Parent=PhuCp_m75.m1
PhuCp	.	CDS	117,258	117,563	.	-	.	ID=PhuCp_m75.cds1;Parent=PhuCp_m75.m1
PhuCp	.	gene	117,762	118,292	.	-	.	ID=PhuCp_m76;Name=ndhG;locus_tag=PhuCp_m76
PhuCp	.	mRNA	117,762	118,292	.	-	.	ID=PhuCp_m76.m1;Parent=PhuCp_m76;Name=ndhG;locus_tag=PhuCp_m76
PhuCp	.	exon	117,762	118,292	.	-	.	ID=PhuCp_m76.exon1;Parent=PhuCp_m76.m1
PhuCp	.	CDS	117,762	118,292	.	-	.	ID=PhuCp_m76.cds1;Parent=PhuCp_m76.m1
PhuCp	.	gene	118,632	119,138	.	-	.	ID=PhuCp_m77;Name=ndhI;locus_tag=PhuCp_m77
PhuCp	.	mRNA	118,632	119,138	.	-	.	ID=PhuCp_m77.m1;Parent=PhuCp_m77;Name=ndhI;locus_tag=PhuCp_m77
PhuCp	.	exon	118,632	119,138	.	-	.	ID=PhuCp_m77.exon1;Parent=PhuCp_m77.m1
PhuCp	.	CDS	118,632	119,138	.	-	.	ID=PhuCp_m77.cds1;Parent=PhuCp_m77.m1
PhuCp	.	gene	119,212	121,380	.	-	.	ID=PhuCp_m78;Name=ndhA;locus_tag=PhuCp_m78
PhuCp	.	mRNA	119,212	121,380	.	-	.	ID=PhuCp_m78.m1;Parent=PhuCp_m78;Name=ndhA;locus_tag=PhuCp_m78
PhuCp	.	exon	119,212	119,751	.	-	.	ID=PhuCp_m78.exon1;Parent=PhuCp_m78.m1
PhuCp	.	CDS	119,212	119,751	.	-	.	ID=PhuCp_m78.cds1;Parent=PhuCp_m78.m1
PhuCp	.	exon	120,829	121,380	.	-	.	ID=PhuCp_m78.exon2;Parent=PhuCp_m78.m1
PhuCp	.	CDS	120,829	121,380	.	-	.	ID=PhuCp_m78.cds2;Parent=PhuCp_m78.m1
PhuCp	.	gene	121,382	122,563	.	-	.	ID=PhuCp_m79;Name=ndhH;locus_tag=PhuCp_m79
PhuCp	.	mRNA	121,382	122,563	.	-	.	ID=PhuCp_m79.m1;Parent=PhuCp_m79;Name=ndhH;locus_tag=PhuCp_m79
PhuCp	.	exon	121,382	122,563	.	-	.	ID=PhuCp_m79.exon1;Parent=PhuCp_m79.m1
PhuCp	.	CDS	121,382	122,563	.	-	.	ID=PhuCp_m79.cds1;Parent=PhuCp_m79.m1
PhuCp	.	gene	122,664	122,936	.	-	.	ID=PhuCp_m80;Name=rps15;locus_tag=PhuCp_m80
PhuCp	.	mRNA	122,664	122,936	.	-	.	ID=PhuCp_m80.m1;Parent=PhuCp_m80;Name=rps15;locus_tag=PhuCp_m80
PhuCp	.	exon	122,664	122,936	.	-	.	ID=PhuCp_m80.exon1;Parent=PhuCp_m80.m1
PhuCp	.	CDS	122,664	122,936	.	-	.	ID=PhuCp_m80.cds1;Parent=PhuCp_m80.m1
PhuCp	.	gene	123,323	128,737	.	-	.	ID=PhuCp_m81;Name=ycf1;locus_tag=PhuCp_m81
PhuCp	.	mRNA	123,323	128,737	.	-	.	ID=PhuCp_m81.m1;Parent=PhuCp_m81;Name=ycf1;locus_tag=PhuCp_m81
PhuCp	.	exon	123,323	128,737	.	-	.	ID=PhuCp_m81.exon1;Parent=PhuCp_m81.m1
PhuCp	.	CDS	123,323	128,737	.	-	.	ID=PhuCp_m81.cds1;Parent=PhuCp_m81.m1
PhuCp	.	gene	129,066	129,137	.	+	.	ID=PhuCp_t30;Name=trnN-GUU;locus_tag=PhuCp_t30
PhuCp	.	tRNA	129,066	129,137	.	+	.	ID=PhuCp_t30.t1;Parent=PhuCp_t30;Name=trnN-GUU;locus_tag=PhuCp_t30
PhuCp	.	exon	129,066	129,137	.	+	.	ID=PhuCp_t30.exon1;Parent=PhuCp_t30.t1
PhuCp	.	gene	129,706	129,779	.	-	.	ID=PhuCp_t31;Name=trnR-ACG;locus_tag=PhuCp_t31
PhuCp	.	tRNA	129,706	129,779	.	-	.	ID=PhuCp_t31.t1;Parent=PhuCp_t31;Name=trnR-ACG;locus_tag=PhuCp_t31
PhuCp	.	exon	129,706	129,779	.	-	.	ID=PhuCp_t31.exon1;Parent=PhuCp_t31.t1
PhuCp	.	gene	130,022	130,142	.	-	.	ID=PhuCp_r05;Name=rrn5;locus_tags=PhuCp_r05
PhuCp	.	rRNA	130,022	130,142	.	-	.	ID=PhuCp_r05.r1;Parent=PhuCp_r05;Name=rrn5;locus_tags=PhuCp_r05
PhuCp	.	exon	130,022	130,142	.	-	.	ID=PhuCp_r05.exon1;Parent=PhuCp_r05.r1
PhuCp	.	gene	130,401	130,503	.	-	.	ID=PhuCp_r06;Name=rrn4.5;locus_tags=PhuCp_r06
PhuCp	.	rRNA	130,401	130,503	.	-	.	ID=PhuCp_r06.r1;Parent=PhuCp_r06;Name=rrn4.5;locus_tags=PhuCp_r06
PhuCp	.	exon	130,401	130,503	.	-	.	ID=PhuCp_r06.exon1;Parent=PhuCp_r06.r1
PhuCp	.	gene	130,602	133,414	.	-	.	ID=PhuCp_r07;Name=rrn23;locus_tags=PhuCp_r07
PhuCp	.	rRNA	130,602	133,414	.	-	.	ID=PhuCp_r07.r1;Parent=PhuCp_r07;Name=rrn23;locus_tags=PhuCp_r07
PhuCp	.	exon	130,602	133,414	.	-	.	ID=PhuCp_r07.exon1;Parent=PhuCp_r07.r1
PhuCp	.	gene	133,563	134,452	.	-	.	ID=PhuCp_t32;Name=trnA-UGC;locus_tag=PhuCp_t32
PhuCp	.	tRNA	133,563	134,452	.	-	.	ID=PhuCp_t32.t1;Parent=PhuCp_t32;Name=trnA-UGC;locus_tag=PhuCp_t32
PhuCp	.	exon	133,563	133,597	.	-	.	ID=PhuCp_t32.exon1;Parent=PhuCp_t32.t1
PhuCp	.	exon	134,415	134,452	.	-	.	ID=PhuCp_t32.exon2;Parent=PhuCp_t32.t1
PhuCp	.	gene	134,523	135,535	.	-	.	ID=PhuCp_t33;Name=trnI-GAU;locus_tag=PhuCp_t33
PhuCp	.	tRNA	134,523	135,535	.	-	.	ID=PhuCp_t33.t1;Parent=PhuCp_t33;Name=trnI-GAU;locus_tag=PhuCp_t33
PhuCp	.	exon	134,523	134,557	.	-	.	ID=PhuCp_t33.exon1;Parent=PhuCp_t33.t1
PhuCp	.	exon	135,499	135,535	.	-	.	ID=PhuCp_t33.exon2;Parent=PhuCp_t33.t1
PhuCp	.	gene	135,835	137,325	.	-	.	ID=PhuCp_r08;Name=rrn16;locus_tags=PhuCp_r08
PhuCp	.	rRNA	135,835	137,325	.	-	.	ID=PhuCp_r08.r1;Parent=PhuCp_r08;Name=rrn16;locus_tags=PhuCp_r08
PhuCp	.	exon	135,835	137,325	.	-	.	ID=PhuCp_r08.exon1,Parent=PhuCp_r08.r1
PhuCp	.	gene	137,553	137,624	.	-	.	ID=PhuCp_t34;Name=trnV-GAC;locus_tag=PhuCp_t34
PhuCp	.	tRNA	137,553	137,624	.	-	.	ID=PhuCp_t34.t1;Parent=PhuCp_t34;Name=trnV-GAC;locus_tag=PhuCp_t34
PhuCp	.	exon	137,553	137,624	.	-	.	ID=PhuCp_t34.exon1;Parent=PhuCp_t34.t1
PhuCp	.	gene	139,237	139,479	.	+	.	ID=PhuCp_m82;Name=rps12_3';locus_tag=PhuCp_m82
PhuCp	.	mRNA	139,237	139,479	.	+	.	ID=PhuCp_m82.m1;Parent=PhuCp_m82;Name=rps12_3';locus_tag=PhuCp_m82
PhuCp	.	exon	139,237	139,479	.	+	.	ID=PhuCp_m82.exon1;Parent=PhuCp_m82.m1
PhuCp	.	CDS	139,237	139,479	.	+	.	ID=PhuCp_m82.cds1;Parent=PhuCp_m82.m1
PhuCp	.	gene	140,084	140,551	.	+	.	ID=PhuCp_m83;Name=rps7;locus_tag=PhuCp_m83
PhuCp	.	mRNA	140,084	140,551	.	+	.	ID=PhuCp_m83.m1;Parent=PhuCp_m83;Name=rps7;locus_tag=PhuCp_m83
PhuCp	.	exon	140,084	140,551	.	+	.	ID=PhuCp_m83.exon1;Parent=PhuCp_m83.m1
PhuCp	.	CDS	140,084	140,551	.	+	.	ID=PhuCp_m83.cds1;Parent=PhuCp_m83.m1
PhuCp	.	gene	140,828	143,039	.	+	.	ID=PhuCp_m84;Name=ndhB;locus_tag=PhuCp_m84
PhuCp	.	mRNA	140,828	143,039	.	+	.	ID=PhuCp_m84.m1;Parent=PhuCp_m84;Name=ndhB;locus_tag=PhuCp_m84
PhuCp	.	exon	140,828	141,604	.	+	.	ID=PhuCp_m84.exon1;Parent=PhuCp_m84.m1
PhuCp	.	CDS	140,828	141,604	.	+	.	ID=PhuCp_m84.cds1;Parent=PhuCp_m84.m1
PhuCp	.	exon	142,284	143,039	.	+	.	ID=PhuCp_m84.exon2;Parent=PhuCp_m84.m1
PhuCp	.	CDS	142,284	143,039	.	+	.	ID=PhuCp_m84.cds2;Parent=PhuCp_m84.m1
PhuCp	.	gene	143,600	143,680	.	+	.	ID=PhuCp_t35;Name=trnL-GAG;locus_tag=PhuCp_t35
PhuCp	.	tRNA	143,600	143,680	.	+	.	ID=PhuCp_t35.t1;Parent=PhuCp_t35;Name=trnL-GAG;locus_tag=PhuCp_t35
PhuCp	.	exon	143,600	143,680	.	+	.	ID=PhuCp_t35.exon1;Parent=PhuCp_t35.t1
PhuCp	.	gene	144,027	144,224	.	-	.	ID=PhuCp_m85;Name=ycf15;locus_tag=PhuCp_m85
PhuCp	.	mRNA	144,027	144,224	.	-	.	ID=PhuCp_m85.m1;Parent=PhuCp_m85;Name=ycf15;locus_tag=PhuCp_m85
PhuCp	.	exon	144,027	144,224	.	-	.	ID=PhuCp_m85.exon1;Parent=PhuCp_m85.m1
PhuCp	.	CDS	144,027	144,224	.	-	.	ID=PhuCp_m85.cds1;Parent=PhuCp_m85.m1
PhuCp	.	gene	144,366	151,190	.	-	.	ID=PhuCp_m86;Name=ycf2;locus_tag=PhuCp_m86
PhuCp	.	mRNA	144,366	151,190	.	-	.	ID=PhuCp_m86.m1;Parent=PhuCp_m86;Name=ycf2;locus_tag=PhuCp_m86
PhuCp	.	exon	144,366	151,190	.	-	.	ID=PhuCp_m86.exon1;Parent=PhuCp_m86.m1
PhuCp	.	CDS	144,366	151,190	.	-	.	ID=PhuCp_m86.cds1;Parent=PhuCp_m86.m1
PhuCp	.	gene	151,279	151,352	.	+	.	ID=PhuCp_t36;Name=trnM-CAU;locus_tag=PhuCp_t36
PhuCp	.	tRNA	151,279	151,352	.	+	.	ID=PhuCp_t36.t1;Parent=PhuCp_t36;Name=trnM-CAU;locus_tag=PhuCp_t36
PhuCp	.	exon	151,279	151,352	.	+	.	ID=PhuCp_t36.exon1;Parent=PhuCp_t36.t1
PhuCp	.	gene	151,518	151,799	.	+	.	ID=PhuCp_m87;Name=rpl23;locus_tag=PhuCp_m87
PhuCp	.	mRNA	151,518	151,799	.	+	.	ID=PhuCp_m87.m1;Parent=PhuCp_m87;Name=rpl23;locus_tag=PhuCp_m87
PhuCp	.	exon	151,518	151,799	.	+	.	ID=PhuCp_m87.exon1;Parent=PhuCp_m87.m1
PhuCp	.	CDS	151,518	151,799	.	+	.	ID=PhuCp_m87.cds1;Parent=PhuCp_m87.m1
PhuCp	.	gene	151,824	153,321	.	+	.	ID=PhuCp_m88;Name=rpl2;locus_tag=PhuCp_m88
PhuCp	.	mRNA	151,824	153,321	.	+	.	ID=PhuCp_m88.m1;Parent=PhuCp_m88;Name=rpl2;locus_tag=PhuCp_m88
PhuCp	.	exon	151,824	152,213	.	+	.	ID=PhuCp_m88.exon1;Parent=PhuCp_m88.m1
PhuCp	.	CDS	151,824	152,213	.	+	.	ID=PhuCp_m88.cds1;Parent=PhuCp_m88.m1
PhuCp	.	exon	152,887	153,321	.	+	.	ID=PhuCp_m88.exon2;Parent=PhuCp_m88.m1
PhuCp	.	CDS	152,887	153,321	.	+	.	ID=PhuCp_m88.cds2;Parent=PhuCp_m88.m1
