# Supplementary material for: The complete chloroplast genome of Primulina and two novel strategies for development of high polymorphic loci for population genetic and phylogenetic studies
Source: BMC Evol Biol. 2017 Nov 7;17:224. doi: 10.1186/s12862-017-1067-z (PMC5678776; doi:10.1186/s12862-017-1067-z)
Supplement: Supplementary file 9 — The gff3 files of P. eburnea, P. huaijiensis, P. linearifolia and B. hygrometrica (ZIP 22 kb) [file 12862_2017_1067_MOESM9_ESM.zip › PliCp.gff3]

PliCp	.	gene	7	80	.	-	.	ID=PliCp_t01;Name=trnH-GUG;locus_tag=PliCp_t01
PliCp	.	tRNA	7	80	.	-	.	ID=PliCp_t01.t1;Parent=PliCp_t01;Name=trnH-GUG;locus_tag=PliCp_t01
PliCp	.	exon	7	80	.	-	.	ID=PliCp_t01.exon1;Parent=PliCp_t01.t1
PliCp	.	gene	386	1,444	.	-	.	ID=PliCp_m01;Name=psbA;locus_tag=PliCp_m01
PliCp	.	mRNA	386	1,444	.	-	.	ID=PliCp_m01.m1;Parent=PliCp_m01;Name=psbA;locus_tag=PliCp_m01
PliCp	.	exon	386	1,444	.	-	.	ID=PliCp_m01.exon1;Parent=PliCp_m01.m1
PliCp	.	CDS	386	1,444	.	-	.	ID=PliCp_m01.cds1;Parent=PliCp_m01.m1
PliCp	.	gene	1,683	4,257	.	-	.	ID=PliCp_t02;Name=trnK-UUU;locus_tag=PliCp_t02
PliCp	.	tRNA	1,683	4,257	.	-	.	ID=PliCp_t02.t1;Parent=PliCp_t02;Name=trnK-UUU;locus_tag=PliCp_t02
PliCp	.	exon	1,683	1,718	.	-	.	ID=PliCp_t02.exon1;Parent=PliCp_t02.t1
PliCp	.	exon	4,221	4,257	.	-	.	ID=PliCp_t02.exon2;Parent=PliCp_t02.t1
PliCp	.	gene	2,002	3,528	.	-	.	ID=PliCp_m02;Name=matK;locus_tag=PliCp_m02
PliCp	.	mRNA	2,002	3,528	.	-	.	ID=PliCp_m02.m1;Parent=PliCp_m02;Name=matK;locus_tag=PliCp_m02
PliCp	.	exon	2,002	3,528	.	-	.	ID=PliCp_m02.exon1;Parent=PliCp_m02.m1
PliCp	.	CDS	2,002	3,528	.	-	.	ID=PliCp_m02.cds1;Parent=PliCp_m02.m1
PliCp	.	gene	5,059	6,182	.	-	.	ID=PliCp_m03;Name=rps16;locus_tag=PliCp_m03
PliCp	.	mRNA	5,059	6,182	.	-	.	ID=PliCp_m03.m1;Parent=PliCp_m03;Name=rps16;locus_tag=PliCp_m03
PliCp	.	exon	5,059	5,268	.	-	.	ID=PliCp_m03.exon1;Parent=PliCp_m03.m1
PliCp	.	CDS	5,059	5,268	.	-	.	ID=PliCp_m03.cds1;Parent=PliCp_m03.m1
PliCp	.	exon	6,141	6,182	.	-	.	ID=PliCp_m03.exon2;Parent=PliCp_m03.m1
PliCp	.	CDS	6,141	6,182	.	-	.	ID=PliCp_m03.cds2;Parent=PliCp_m03.m1
PliCp	.	gene	7,269	7,340	.	-	.	ID=PliCp_t03;Name=trnQ-UUG;locus_tag=PliCp_t03
PliCp	.	tRNA	7,269	7,340	.	-	.	ID=PliCp_t03.t1;Parent=PliCp_t03;Name=trnQ-UUG;locus_tag=PliCp_t03
PliCp	.	exon	7,269	7,340	.	-	.	ID=PliCp_t03.exon1;Parent=PliCp_t03.t1
PliCp	.	gene	7,691	7,876	.	+	.	ID=PliCp_m04;Name=psbK;locus_tag=PliCp_m04
PliCp	.	mRNA	7,691	7,876	.	+	.	ID=PliCp_m04.m1;Parent=PliCp_m04;Name=psbK;locus_tag=PliCp_m04
PliCp	.	exon	7,691	7,876	.	+	.	ID=PliCp_m04.exon1;Parent=PliCp_m04.m1
PliCp	.	CDS	7,691	7,876	.	+	.	ID=PliCp_m04.cds1;Parent=PliCp_m04.m1
PliCp	.	gene	8,226	8,336	.	+	.	ID=PliCp_m05;Name=psbI;locus_tag=PliCp_m05
PliCp	.	mRNA	8,226	8,336	.	+	.	ID=PliCp_m05.m1;Parent=PliCp_m05;Name=psbI;locus_tag=PliCp_m05
PliCp	.	exon	8,226	8,336	.	+	.	ID=PliCp_m05.exon1;Parent=PliCp_m05.m1
PliCp	.	CDS	8,226	8,336	.	+	.	ID=PliCp_m05.cds1;Parent=PliCp_m05.m1
PliCp	.	gene	8,453	8,540	.	-	.	ID=PliCp_t04;Name=trnS-GCU;locus_tag=PliCp_t04
PliCp	.	tRNA	8,453	8,540	.	-	.	ID=PliCp_t04.t1;Parent=PliCp_t04;Name=trnS-GCU;locus_tag=PliCp_t04
PliCp	.	exon	8,453	8,540	.	-	.	ID=PliCp_t04.exon1;Parent=PliCp_t04.t1
PliCp	.	gene	10,300	10,371	.	+	.	ID=PliCp_t05;Name=trnR-UCU;locus_tag=PliCp_t05
PliCp	.	tRNA	10,300	10,371	.	+	.	ID=PliCp_t05.t1;Parent=PliCp_t05;Name=trnR-UCU;locus_tag=PliCp_t05
PliCp	.	exon	10,300	10,371	.	+	.	ID=PliCp_t05.exon1;Parent=PliCp_t05.t1
PliCp	.	gene	10,449	11,972	.	-	.	ID=PliCp_m06;Name=atpA;locus_tag=PliCp_m06
PliCp	.	mRNA	10,449	11,972	.	-	.	ID=PliCp_m06.m1;Parent=PliCp_m06;Name=atpA;locus_tag=PliCp_m06
PliCp	.	exon	10,449	11,972	.	-	.	ID=PliCp_m06.exon1;Parent=PliCp_m06.m1
PliCp	.	CDS	10,449	11,972	.	-	.	ID=PliCp_m06.cds1;Parent=PliCp_m06.m1
PliCp	.	gene	12,041	13,296	.	-	.	ID=PliCp_m07;Name=atpF;locus_tag=PliCp_m07
PliCp	.	mRNA	12,041	13,296	.	-	.	ID=PliCp_m07.m1;Parent=PliCp_m07;Name=atpF;locus_tag=PliCp_m07
PliCp	.	exon	12,041	12,451	.	-	.	ID=PliCp_m07.exon1;Parent=PliCp_m07.m1
PliCp	.	CDS	12,041	12,451	.	-	.	ID=PliCp_m07.cds1;Parent=PliCp_m07.m1
PliCp	.	exon	13,153	13,296	.	-	.	ID=PliCp_m07.exon2;Parent=PliCp_m07.m1
PliCp	.	CDS	13,153	13,296	.	-	.	ID=PliCp_m07.cds2;Parent=PliCp_m07.m1
PliCp	.	gene	13,672	13,917	.	-	.	ID=PliCp_m08;Name=atpH;locus_tag=PliCp_m08
PliCp	.	mRNA	13,672	13,917	.	-	.	ID=PliCp_m08.m1;Parent=PliCp_m08;Name=atpH;locus_tag=PliCp_m08
PliCp	.	exon	13,672	13,917	.	-	.	ID=PliCp_m08.exon1;Parent=PliCp_m10.m1
PliCp	.	CDS	13,672	13,917	.	-	.	ID=PliCp_m08.cds1;Parent=PliCp_m08.m1
PliCp	.	gene	14,646	15,389	.	-	.	ID=PliCp_m09;Name=atpI;locus_tag=PliCp_m09
PliCp	.	mRNA	14,646	15,389	.	-	.	ID=PliCp_m09.m1;Parent=PliCp_m09;Name=atpI;locus_tag=PliCp_m09
PliCp	.	exon	14,646	15,389	.	-	.	ID=PliCp_m09.exon1;Parent=PliCp_m09.m1
PliCp	.	CDS	14,646	15,389	.	-	.	ID=PliCp_m09.cds1;Parent=PliCp_m09.m1
PliCp	.	gene	15,620	16,330	.	-	.	ID=PliCp_m10;Name=rps2;locus_tag=PliCp_m10
PliCp	.	mRNA	15,620	16,330	.	-	.	ID=PliCp_m10.m1;Parent=PliCp_m10;Name=rps2;locus_tag=PliCp_m10
PliCp	.	exon	15,620	16,330	.	-	.	ID=PliCp_m10.exon1;Parent=PliCp_m12.m1
PliCp	.	CDS	15,620	16,330	.	-	.	ID=PliCp_m10.cds1;Parent=PliCp_m10.m1
PliCp	.	gene	16,555	20,673	.	-	.	ID=PliCp_m11;Name=rpoC2;locus_tag=PliCp_m11
PliCp	.	mRNA	16,555	20,673	.	-	.	ID=PliCp_m11.m1;Parent=PliCp_m11;Name=rpoC2;locus_tag=PliCp_m11
PliCp	.	exon	16,555	20,673	.	-	.	ID=PliCp_m11.exon1;Parent=PliCp_m11.m1
PliCp	.	CDS	16,555	20,673	.	-	.	ID=PliCp_m11.cds1;Parent=PliCp_m11.m1
PliCp	.	gene	20,828	23,701	.	-	.	ID=PliCp_m12;Name=rpoC1;locus_tag=PliCp_m12
PliCp	.	mRNA	20,828	23,701	.	-	.	ID=PliCp_m12.m1;Parent=PliCp_m12;Name=rpoC1;locus_tag=PliCp_m12
PliCp	.	exon	20,828	22,438	.	-	.	ID=PliCp_m12.exon1;Parent=PliCp_m12.m1
PliCp	.	CDS	20,828	22,438	.	-	.	ID=PliCp_m12.cds1;Parent=PliCp_m12.m1
PliCp	.	exon	23,249	23,701	.	-	.	ID=PliCp_m12.exon2;Parent=PliCp_m12.m1
PliCp	.	CDS	23,249	23,701	.	-	.	ID=PliCp_m12.cds2;Parent=PliCp_m12.m1
PliCp	.	gene	23,707	26,919	.	-	.	ID=PliCp_m13;Name=rpoB;locus_tag=PliCp_m13
PliCp	.	mRNA	23,707	26,919	.	-	.	ID=PliCp_m13.m1;Parent=PliCp_m13;Name=rpoB;locus_tag=PliCp_m13
PliCp	.	exon	23,707	26,919	.	-	.	ID=PliCp_m13.exon1;Parent=PliCp_m13.m1
PliCp	.	CDS	23,707	26,919	.	-	.	ID=PliCp_m13.cds1;Parent=PliCp_m13.m1
PliCp	.	gene	27,994	28,064	.	-	.	ID=PliCp_t06;Name=trnC-GCA;locus_tag=PliCp_t06
PliCp	.	tRNA	27,994	28,064	.	-	.	ID=PliCp_t06.t1;Parent=PliCp_t06;Name=trnC-GCA;locus_tag=PliCp_t06
PliCp	.	exon	27,994	28,064	.	-	.	ID=PliCp_t06.exon1;Parent=PliCp_t06.t1
PliCp	.	gene	28,878	28,967	.	+	.	ID=PliCp_m14;Name=petN;locus_tag=PliCp_m14
PliCp	.	mRNA	28,878	28,967	.	+	.	ID=PliCp_m14.m1;Parent=PliCp_m14;Name=petN;locus_tag=PliCp_m14
PliCp	.	exon	28,878	28,967	.	+	.	ID=PliCp_m14.exon1;Parent=PliCp_m14.m1
PliCp	.	CDS	28,878	28,967	.	+	.	ID=PliCp_m14.cds1;Parent=PliCp_m14.m1
PliCp	.	gene	29,982	30,086	.	-	.	ID=PliCp_m15;Name=psbM;locus_tag=PliCp_m15
PliCp	.	mRNA	29,982	30,086	.	-	.	ID=PliCp_m15.m1;Parent=PliCp_m15;Name=psbM;locus_tag=PliCp_m15
PliCp	.	exon	29,982	30,086	.	-	.	ID=PliCp_m15.exon1;Parent=PliCp_m15.m1
PliCp	.	CDS	29,982	30,086	.	-	.	ID=PliCp_m15.cds1;Parent=PliCp_m15.m1
PliCp	.	gene	30,603	30,676	.	-	.	ID=PliCp_t07;Name=trnD-GUC;locus_tag=PliCp_t07
PliCp	.	tRNA	30,603	30,676	.	-	.	ID=PliCp_t07.t1;Parent=PliCp_t07;Name=trnD-GUC;locus_tag=PliCp_t07
PliCp	.	exon	30,603	30,676	.	-	.	ID=PliCp_t07.exon1;Parent=PliCp_t07.t1
PliCp	.	gene	30,786	30,869	.	-	.	ID=PliCp_t08;Name=trnY-GUA;locus_tag=PliCp_t08
PliCp	.	tRNA	30,786	30,869	.	-	.	ID=PliCp_t08.t1;Parent=PliCp_t08;Name=trnY-GUA;locus_tag=PliCp_t08
PliCp	.	exon	30,786	30,869	.	-	.	ID=PliCp_t08.exon1;Parent=PliCp_t08.t1
PliCp	.	gene	30,929	31,001	.	-	.	ID=PliCp_t09;Name=trnE-UUC;locus_tag=PliCp_t09
PliCp	.	tRNA	30,929	31,001	.	-	.	ID=PliCp_t09.t1;Parent=PliCp_t09;Name=trnE-UUC;locus_tag=PliCp_t09
PliCp	.	exon	30,929	31,001	.	-	.	ID=PliCp_t09.exon1;Parent=PliCp_t09.t1
PliCp	.	gene	31,464	31,535	.	+	.	ID=PliCp_t10;Name=trnT-GGU;locus_tag=PliCp_t10
PliCp	.	tRNA	31,464	31,535	.	+	.	ID=PliCp_t10.t1;Parent=PliCp_t10;Name=trnT-GGU;locus_tag=PliCp_t10
PliCp	.	exon	31,464	31,535	.	+	.	ID=PliCp_t10.exon1;Parent=PliCp_t10.t1
PliCp	.	gene	32,862	33,923	.	+	.	ID=PliCp_m16;Name=psbD;locus_tag=PliCp_m16
PliCp	.	mRNA	32,862	33,923	.	+	.	ID=PliCp_m16.m1;Parent=PliCp_m16;Name=psbD;locus_tag=PliCp_m16
PliCp	.	exon	32,862	33,923	.	+	.	ID=PliCp_m16.exon1;Parent=PliCp_m16.m1
PliCp	.	CDS	32,862	33,923	.	+	.	ID=PliCp_m16.cds1;Parent=PliCp_m16.m1
PliCp	.	gene	33,871	35,292	.	+	.	ID=PliCp_m17;Name=psbC;locus_tag=PliCp_m17
PliCp	.	mRNA	33,871	35,292	.	+	.	ID=PliCp_m17.m1;Parent=PliCp_m17;Name=psbC;locus_tag=PliCp_m17
PliCp	.	exon	33,871	35,292	.	+	.	ID=PliCp_m17.exon1;Parent=PliCp_m17.m1
PliCp	.	CDS	33,871	35,292	.	+	.	ID=PliCp_m17.cds1;Parent=PliCp_m17.m1
PliCp	.	gene	35,535	35,627	.	-	.	ID=PliCp_t11;Name=trnS-UGA;locus_tag=PliCp_t11
PliCp	.	tRNA	35,535	35,627	.	-	.	ID=PliCp_t11.t1;Parent=PliCp_t11;Name=trnS-UGA;locus_tag=PliCp_t11
PliCp	.	exon	35,535	35,627	.	-	.	ID=PliCp_t11.exon1;Parent=PliCp_t11.t1
PliCp	.	gene	35,962	36,150	.	+	.	ID=PliCp_m18;Name=lhbA;locus_tag=PliCp_m18
PliCp	.	mRNA	35,962	36,150	.	+	.	ID=PliCp_m18.m1;Parent=PliCp_m18;Name=lhbA;locus_tag=PliCp_m18
PliCp	.	exon	35,962	36,150	.	+	.	ID=PliCp_m18.exon1;Parent=PliCp_m18.m1
PliCp	.	CDS	35,962	36,150	.	+	.	ID=PliCp_m18.cds1;Parent=PliCp_m18.m1
PliCp	.	gene	36,431	36,501	.	+	.	ID=PliCp_t12;Name=trnG-GCC;locus_tag=PliCp_t12
PliCp	.	tRNA	36,431	36,501	.	+	.	ID=PliCp_t12.t1;Parent=PliCp_t12;Name=trnG-GCC;locus_tag=PliCp_t12
PliCp	.	exon	36,431	36,501	.	+	.	ID=PliCp_t12.exon1;Parent=PliCp_t12.t1
PliCp	.	gene	36,701	36,774	.	-	.	ID=PliCp_t13;Name=trnM-CAU;locus_tag=PliCp_t13
PliCp	.	tRNA	36,701	36,774	.	-	.	ID=PliCp_t13.t1;Parent=PliCp_t13;Name=trnM-CAU;locus_tag=PliCp_t13
PliCp	.	exon	36,701	36,774	.	-	.	ID=PliCp_t13.exon1;Parent=PliCp_t13.t1
PliCp	.	gene	36,928	37,230	.	-	.	ID=PliCp_m19;Name=rps14;locus_tag=PliCp_m19
PliCp	.	mRNA	36,928	37,230	.	-	.	ID=PliCp_m19.m1;Parent=PliCp_m19;Name=rps14;locus_tag=PliCp_m19
PliCp	.	exon	36,928	37,230	.	-	.	ID=PliCp_m19.exon1;Parent=PliCp_m22.m1
PliCp	.	CDS	36,928	37,230	.	-	.	ID=PliCp_m19.cds1;Parent=PliCp_m19.m1
PliCp	.	gene	37,353	39,557	.	-	.	ID=PliCp_m20;Name=psaB;locus_tag=PliCp_m20
PliCp	.	mRNA	37,353	39,557	.	-	.	ID=PliCp_m20.m1;Parent=PliCp_m20;Name=psaB;locus_tag=PliCp_m20
PliCp	.	exon	37,353	39,557	.	-	.	ID=PliCp_m20.exon1;Parent=PliCp_m23.m1
PliCp	.	CDS	37,353	39,557	.	-	.	ID=PliCp_m20.cds1;Parent=PliCp_m20.m1
PliCp	.	gene	39,583	41,835	.	-	.	ID=PliCp_m21;Name=psaA;locus_tag=PliCp_m21
PliCp	.	mRNA	39,583	41,835	.	-	.	ID=PliCp_m21.m1;Parent=PliCp_m21;Name=psaA;locus_tag=PliCp_m21
PliCp	.	exon	39,583	41,835	.	-	.	ID=PliCp_m21.exon1;Parent=PliCp_m21.m1
PliCp	.	CDS	39,583	41,835	.	-	.	ID=PliCp_m21.cds1;Parent=PliCp_m21.m1
PliCp	.	gene	42,598	44,520	.	-	.	ID=PliCp_m22;Name=ycf3;locus_tag=PliCp_m22
PliCp	.	mRNA	42,598	44,520	.	-	.	ID=PliCp_m22.m1;Parent=PliCp_m22;Name=ycf3;locus_tag=PliCp_m22
PliCp	.	exon	42,598	42,750	.	-	.	ID=PliCp_m22.exon1;Parent=PliCp_m22.m1
PliCp	.	CDS	42,598	42,750	.	-	.	ID=PliCp_m22.cds1;Parent=PliCp_m22.m1
PliCp	.	exon	43,464	43,691	.	-	.	ID=PliCp_m22.exon2;Parent=PliCp_m22.m1
PliCp	.	CDS	43,464	43,691	.	-	.	ID=PliCp_m22.cds2;Parent=PliCp_m22.m1
PliCp	.	exon	44,395	44,520	.	-	.	ID=PliCp_m22.exon3;Parent=PliCp_m22.m1
PliCp	.	CDS	44,395	44,520	.	-	.	ID=PliCp_m22.cds3;Parent=PliCp_m22.m1
PliCp	.	gene	45,384	45,470	.	+	.	ID=PliCp_t14;Name=trnS-GGA;locus_tag=PliCp_t14
PliCp	.	tRNA	45,384	45,470	.	+	.	ID=PliCp_t14.t1;Parent=PliCp_t14;Name=trnS-GGA;locus_tag=PliCp_t14
PliCp	.	exon	45,384	45,470	.	+	.	ID=PliCp_t14.exon1;Parent=PliCp_t14.t1
PliCp	.	gene	45,766	46,371	.	-	.	ID=PliCp_m23;Name=rps4;locus_tag=PliCp_m23
PliCp	.	mRNA	45,766	46,371	.	-	.	ID=PliCp_m23.m1;Parent=PliCp_m23;Name=rps4;locus_tag=PliCp_m23
PliCp	.	exon	45,766	46,371	.	-	.	ID=PliCp_m23.exon1;Parent=PliCp_m23.m1
PliCp	.	CDS	45,766	46,371	.	-	.	ID=PliCp_m23.cds1;Parent=PliCp_m23.m1
PliCp	.	gene	46,774	46,846	.	-	.	ID=PliCp_t15;Name=trnT-UGU;locus_tag=PliCp_t15
PliCp	.	tRNA	46,774	46,846	.	-	.	ID=PliCp_t15.t1;Parent=PliCp_t15;Name=trnT-UGU;locus_tag=PliCp_t15
PliCp	.	exon	46,774	46,846	.	-	.	ID=PliCp_t15.exon1;Parent=PliCp_t15.t1
PliCp	.	gene	47,508	48,070	.	+	.	ID=PliCp_t16;Name=trnL-UAA;locus_tag=PliCp_t16
PliCp	.	tRNA	47,508	48,070	.	+	.	ID=PliCp_t16.t1;Parent=PliCp_t16;Name=trnL-UAA;locus_tag=PliCp_t16
PliCp	.	exon	47,508	47,544	.	+	.	ID=PliCp_t16.exon1;Parent=PliCp_t16.t1
PliCp	.	exon	48,023	48,070	.	+	.	ID=PliCp_t16.exon2;Parent=PliCp_t16.t1
PliCp	.	gene	48,406	48,478	.	+	.	ID=PliCp_t17;Name=trnF-GAA;locus_tag=PliCp_t17
PliCp	.	tRNA	48,406	48,478	.	+	.	ID=PliCp_t17.t1;Parent=PliCp_t17;Name=trnF-GAA;locus_tag=PliCp_t17
PliCp	.	exon	48,406	48,478	.	+	.	ID=PliCp_t17.exon1;Parent=PliCp_t17.t1
PliCp	.	gene	49,109	49,585	.	-	.	ID=PliCp_m24;Name=ndhJ;locus_tag=PliCp_m24
PliCp	.	mRNA	49,109	49,585	.	-	.	ID=PliCp_m24.m1;Parent=PliCp_m24;Name=ndhJ;locus_tag=PliCp_m24
PliCp	.	exon	49,109	49,585	.	-	.	ID=PliCp_m24.exon1;Parent=PliCp_m24.m1
PliCp	.	CDS	49,109	49,585	.	-	.	ID=PliCp_m24.cds1;Parent=PliCp_m24.m1
PliCp	.	gene	49,686	50,537	.	-	.	ID=PliCp_m25;Name=ndhK;locus_tag=PliCp_m25
PliCp	.	mRNA	49,686	50,537	.	-	.	ID=PliCp_m25.m1;Parent=PliCp_m25;Name=ndhK;locus_tag=PliCp_m25
PliCp	.	exon	49,686	50,537	.	-	.	ID=PliCp_m25.exon1;Parent=PliCp_m25.m1
PliCp	.	CDS	49,686	50,537	.	-	.	ID=PliCp_m25.cds1;Parent=PliCp_m25.m1
PliCp	.	gene	50,417	50,779	.	-	.	ID=PliCp_m26;Name=ndhC;locus_tag=PliCp_m26
PliCp	.	mRNA	50,417	50,779	.	-	.	ID=PliCp_m26.m1;Parent=PliCp_m26;Name=ndhC;locus_tag=PliCp_m26
PliCp	.	exon	50,417	50,779	.	-	.	ID=PliCp_m26.exon1;Parent=PliCp_m32.m1
PliCp	.	CDS	50,417	50,779	.	-	.	ID=PliCp_m26.cds1;Parent=PliCp_m26.m1
PliCp	.	gene	51,847	52,506	.	-	.	ID=PliCp_t18;Name=trnV-UAC;locus_tag=PliCp_t18
PliCp	.	tRNA	51,847	52,506	.	-	.	ID=PliCp_t18.t1;Parent=PliCp_t18;Name=trnV-UAC;locus_tag=PliCp_t18
PliCp	.	exon	51,847	51,881	.	-	.	ID=PliCp_t18.exon1;Parent=PliCp_t18.t1
PliCp	.	exon	52,469	52,506	.	-	.	ID=PliCp_t18.exon2;Parent=PliCp_t18.t1
PliCp	.	gene	52,674	52,746	.	+	.	ID=PliCp_t19;Name=trnM-CAU;locus_tag=PliCp_t19
PliCp	.	tRNA	52,674	52,746	.	+	.	ID=PliCp_t19.t1;Parent=PliCp_t19;Name=trnM-CAU;locus_tag=PliCp_t19
PliCp	.	exon	52,674	52,746	.	+	.	ID=PliCp_t19.exon1;Parent=PliCp_t19.t1
PliCp	.	gene	52,950	53,351	.	-	.	ID=PliCp_m27;Name=atpE;locus_tag=PliCp_m27
PliCp	.	mRNA	52,950	53,351	.	-	.	ID=PliCp_m27.m1;Parent=PliCp_m27;Name=atpE;locus_tag=PliCp_m27
PliCp	.	exon	52,950	53,351	.	-	.	ID=PliCp_m27.exon1;Parent=PliCp_m27.m1
PliCp	.	CDS	52,950	53,351	.	-	.	ID=PliCp_m27.cds1;Parent=PliCp_m27.m1
PliCp	.	gene	53,348	54,844	.	-	.	ID=PliCp_m28;Name=atpB;locus_tag=PliCp_m28
PliCp	.	mRNA	53,348	54,844	.	-	.	ID=PliCp_m28.m1;Parent=PliCp_m28;Name=atpB;locus_tag=PliCp_m28
PliCp	.	exon	53,348	54,844	.	-	.	ID=PliCp_m28.exon1;Parent=PliCp_m28.m1
PliCp	.	CDS	53,348	54,844	.	-	.	ID=PliCp_m28.cds1;Parent=PliCp_m28.m1
PliCp	.	gene	55,613	57,055	.	+	.	ID=PliCp_m29;Name=rbcL;locus_tag=PliCp_m29
PliCp	.	mRNA	55,613	57,055	.	+	.	ID=PliCp_m29.m1;Parent=PliCp_m29;Name=rbcL;locus_tag=PliCp_m29
PliCp	.	exon	55,613	57,055	.	+	.	ID=PliCp_m29.exon1;Parent=PliCp_m29.m1
PliCp	.	CDS	55,613	57,055	.	+	.	ID=PliCp_m29.cds1;Parent=PliCp_m29.m1
PliCp	.	gene	57,682	59,193	.	+	.	ID=PliCp_m30;Name=accD;locus_tag=PliCp_m30
PliCp	.	mRNA	57,682	59,193	.	+	.	ID=PliCp_m30.m1;Parent=PliCp_m30;Name=accD;locus_tag=PliCp_m30
PliCp	.	exon	57,682	59,193	.	+	.	ID=PliCp_m30.exon1;Parent=PliCp_m36.m1
PliCp	.	CDS	57,682	59,193	.	+	.	ID=PliCp_m30.cds1;Parent=PliCp_m30.m1
PliCp	.	gene	59,922	60,032	.	+	.	ID=PliCp_m31;Name=psaI;locus_tag=PliCp_m31
PliCp	.	mRNA	59,922	60,032	.	+	.	ID=PliCp_m31.m1;Parent=PliCp_m31;Name=psaI;locus_tag=PliCp_m31
PliCp	.	exon	59,922	60,032	.	+	.	ID=PliCp_m31.exon1;Parent=PliCp_m31.m1
PliCp	.	CDS	59,922	60,032	.	+	.	ID=PliCp_m31.cds1;Parent=PliCp_m31.m1
PliCp	.	gene	60,444	60,998	.	+	.	ID=PliCp_m32;Name=ycf4;locus_tag=PliCp_m32
PliCp	.	mRNA	60,444	60,998	.	+	.	ID=PliCp_m32.m1;Parent=PliCp_m32;Name=ycf4;locus_tag=PliCp_m32
PliCp	.	exon	60,444	60,998	.	+	.	ID=PliCp_m32.exon1;Parent=PliCp_m32.m1
PliCp	.	CDS	60,444	60,998	.	+	.	ID=PliCp_m32.cds1;Parent=PliCp_m32.m1
PliCp	.	gene	61,670	62,362	.	+	.	ID=PliCp_m33;Name=cemA;locus_tag=PliCp_m33
PliCp	.	mRNA	61,670	62,362	.	+	.	ID=PliCp_m33.m1;Parent=PliCp_m33;Name=cemA;locus_tag=PliCp_m33
PliCp	.	exon	61,670	62,362	.	+	.	ID=PliCp_m33.exon1;Parent=PliCp_m33.m1
PliCp	.	CDS	61,670	62,362	.	+	.	ID=PliCp_m33.cds1;Parent=PliCp_m33.m1
PliCp	.	gene	62,568	63,530	.	+	.	ID=PliCp_m34;Name=petA;locus_tag=PliCp_m34
PliCp	.	mRNA	62,568	63,530	.	+	.	ID=PliCp_m34.m1;Parent=PliCp_m34;Name=petA;locus_tag=PliCp_m34
PliCp	.	exon	62,568	63,530	.	+	.	ID=PliCp_m34.exon1;Parent=PliCp_m34.m1
PliCp	.	CDS	62,568	63,530	.	+	.	ID=PliCp_m34.cds1;Parent=PliCp_m34.m1
PliCp	.	gene	64,560	64,682	.	-	.	ID=PliCp_m35;Name=psbJ;locus_tag=PliCp_m35
PliCp	.	mRNA	64,560	64,682	.	-	.	ID=PliCp_m35.m1;Parent=PliCp_m35;Name=psbJ;locus_tag=PliCp_m35
PliCp	.	exon	64,560	64,682	.	-	.	ID=PliCp_m35.exon1;Parent=PliCp_m41.m1
PliCp	.	CDS	64,560	64,682	.	-	.	ID=PliCp_m35.cds1;Parent=PliCp_m35.m1
PliCp	.	gene	64,816	64,932	.	-	.	ID=PliCp_m36;Name=psbL;locus_tag=PliCp_m36
PliCp	.	mRNA	64,816	64,932	.	-	.	ID=PliCp_m36.m1;Parent=PliCp_m36;Name=psbL;locus_tag=PliCp_m36
PliCp	.	exon	64,816	64,932	.	-	.	ID=PliCp_m36.exon1;Parent=PliCp_m36.m1
PliCp	.	CDS	64,816	64,932	.	-	.	ID=PliCp_m36.cds1;Parent=PliCp_m36.m1
PliCp	.	gene	64,956	65,075	.	-	.	ID=PliCp_m37;Name=psbF;locus_tag=PliCp_m37
PliCp	.	mRNA	64,956	65,075	.	-	.	ID=PliCp_m37.m1;Parent=PliCp_m37;Name=psbF;locus_tag=PliCp_m37
PliCp	.	exon	64,956	65,075	.	-	.	ID=PliCp_m37.exon1;Parent=PliCp_m37.m1
PliCp	.	CDS	64,956	65,075	.	-	.	ID=PliCp_m37.cds1;Parent=PliCp_m37.m1
PliCp	.	gene	65,090	65,341	.	-	.	ID=PliCp_m38;Name=psbE;locus_tag=PliCp_m38
PliCp	.	mRNA	65,090	65,341	.	-	.	ID=PliCp_m38.m1;Parent=PliCp_m38;Name=psbE;locus_tag=PliCp_m38
PliCp	.	exon	65,090	65,341	.	-	.	ID=PliCp_m38.exon1;Parent=PliCp_m38.m1
PliCp	.	CDS	65,090	65,341	.	-	.	ID=PliCp_m38.cds1;Parent=PliCp_m38.m1
PliCp	.	gene	66,238	66,333	.	+	.	ID=PliCp_m39;Name=petL;locus_tag=PliCp_m39
PliCp	.	mRNA	66,238	66,333	.	+	.	ID=PliCp_m39.m1;Parent=PliCp_m39;Name=petL;locus_tag=PliCp_m39
PliCp	.	exon	66,238	66,333	.	+	.	ID=PliCp_m39.exon1;Parent=PliCp_m39.m1
PliCp	.	CDS	66,238	66,333	.	+	.	ID=PliCp_m39.cds1;Parent=PliCp_m39.m1
PliCp	.	gene	66,498	66,611	.	+	.	ID=PliCp_m40;Name=petG;locus_tag=PliCp_m40
PliCp	.	mRNA	66,498	66,611	.	+	.	ID=PliCp_m40.m1;Parent=PliCp_m40;Name=petG;locus_tag=PliCp_m40
PliCp	.	exon	66,498	66,611	.	+	.	ID=PliCp_m40.exon1;Parent=PliCp_m40.m1
PliCp	.	CDS	66,498	66,611	.	+	.	ID=PliCp_m40.cds1;Parent=PliCp_m40.m1
PliCp	.	gene	66,734	66,807	.	-	.	ID=PliCp_t20;Name=trnW-CCA;locus_tag=PliCp_t20
PliCp	.	tRNA	66,734	66,807	.	-	.	ID=PliCp_t20.t1;Parent=PliCp_t20;Name=trnW-CCA;locus_tag=PliCp_t20
PliCp	.	exon	66,734	66,807	.	-	.	ID=PliCp_t20.exon1;Parent=PliCp_t20.t1
PliCp	.	gene	66,949	67,022	.	-	.	ID=PliCp_t21;Name=trnP-UGG;locus_tag=PliCp_t21
PliCp	.	tRNA	66,949	67,022	.	-	.	ID=PliCp_t21.t1;Parent=PliCp_t21;Name=trnP-UGG;locus_tag=PliCp_t21
PliCp	.	exon	66,949	67,022	.	-	.	ID=PliCp_t21.exon1;Parent=PliCp_t21.t1
PliCp	.	gene	67,302	67,436	.	+	.	ID=PliCp_m41;Name=psaJ;locus_tag=PliCp_m41
PliCp	.	mRNA	67,302	67,436	.	+	.	ID=PliCp_m41.m1;Parent=PliCp_m41;Name=psaJ;locus_tag=PliCp_m41
PliCp	.	exon	67,302	67,436	.	+	.	ID=PliCp_m41.exon1;Parent=PliCp_m41.m1
PliCp	.	CDS	67,302	67,436	.	+	.	ID=PliCp_m41.cds1;Parent=PliCp_m41.m1
PliCp	.	gene	67,900	68,100	.	+	.	ID=PliCp_m42;Name=rpl33;locus_tag=PliCp_m42
PliCp	.	mRNA	67,900	68,100	.	+	.	ID=PliCp_m42.m1;Parent=PliCp_m42;Name=rpl33;locus_tag=PliCp_m42
PliCp	.	exon	67,900	68,100	.	+	.	ID=PliCp_m42.exon1;Parent=PliCp_m42.m1
PliCp	.	CDS	67,900	68,100	.	+	.	ID=PliCp_m42.cds1;Parent=PliCp_m42.m1
PliCp	.	gene	68,248	68,553	.	+	.	ID=PliCp_m43;Name=rps18;locus_tag=PliCp_m43
PliCp	.	mRNA	68,248	68,553	.	+	.	ID=PliCp_m43.m1;Parent=PliCp_m43;Name=rps18;locus_tag=PliCp_m43
PliCp	.	exon	68,248	68,553	.	+	.	ID=PliCp_m43.exon1;Parent=PliCp_m43.m1
PliCp	.	CDS	68,248	68,553	.	+	.	ID=PliCp_m43.cds1;Parent=PliCp_m43.m1
PliCp	.	gene	68,799	69,188	.	-	.	ID=PliCp_m44;Name=rpl20;locus_tag=PliCp_m44
PliCp	.	mRNA	68,799	69,188	.	-	.	ID=PliCp_m44.m1;Parent=PliCp_m44;Name=rpl20;locus_tag=PliCp_m44
PliCp	.	exon	68,799	69,188	.	-	.	ID=PliCp_m44.exon1;Parent=PliCp_m44.m1
PliCp	.	CDS	68,799	69,188	.	-	.	ID=PliCp_m44.cds1;Parent=PliCp_m44.m1
PliCp	.	gene	70,009	70,122	.	-	.	ID=PliCp_m45;Name=rps12_5';locus_tag=PliCp_m45
PliCp	.	mRNA	70,009	70,122	.	-	.	ID=PliCp_m45.m1;Parent=PliCp_m45;Name=rps12_5';locus_tag=PliCp_m45
PliCp	.	exon	70,009	70,122	.	-	.	ID=PliCp_m45.exon1;Parent=PliCp_m45.m1
PliCp	.	CDS	70,009	70,122	.	-	.	ID=PliCp_m45.cds1;Parent=PliCp_m45.m1
PliCp	.	gene	70,256	72,308	.	-	.	ID=PliCp_m46;Name=clpP;locus_tag=PliCp_m46
PliCp	.	mRNA	70,256	72,308	.	-	.	ID=PliCp_m46.m1;Parent=PliCp_m46;Name=clpP;locus_tag=PliCp_m46
PliCp	.	exon	70,256	70,483	.	-	.	ID=PliCp_m52.exon1;Parent=PliCp_m52.m1
PliCp	.	CDS	70,256	70,483	.	-	.	ID=PliCp_m46.cds1;Parent=PliCp_m46.m1
PliCp	.	exon	71,138	71,428	.	-	.	ID=PliCp_m52.exon2;Parent=PliCp_m52.m1
PliCp	.	CDS	71,138	71,428	.	-	.	ID=PliCp_m46.cds2;Parent=PliCp_m46.m1
PliCp	.	exon	72,240	72,308	.	-	.	ID=PliCp_m52.exon3;Parent=PliCp_m52.m1
PliCp	.	CDS	72,240	72,308	.	-	.	ID=PliCp_m46.cds3;Parent=PliCp_m46.m1
PliCp	.	gene	72,768	74,294	.	+	.	ID=PliCp_m47;Name=psbB;locus_tag=PliCp_m47
PliCp	.	mRNA	72,768	74,294	.	+	.	ID=PliCp_m47.m1;Parent=PliCp_m47;Name=psbB;locus_tag=PliCp_m47
PliCp	.	exon	72,768	74,294	.	+	.	ID=PliCp_m47.exon1;Parent=PliCp_m53.m1
PliCp	.	CDS	72,768	74,294	.	+	.	ID=PliCp_m47.cds1;Parent=PliCp_m47.m1
PliCp	.	gene	74,469	74,570	.	+	.	ID=PliCp_m48;Name=psbT;locus_tag=PliCp_m48
PliCp	.	mRNA	74,469	74,570	.	+	.	ID=PliCp_m48.m1;Parent=PliCp_m48;Name=psbT;locus_tag=PliCp_m48
PliCp	.	exon	74,469	74,570	.	+	.	ID=PliCp_m48.exon1;Parent=PliCp_m54.m1
PliCp	.	CDS	74,469	74,570	.	+	.	ID=PliCp_m48.cds1;Parent=PliCp_m48.m1
PliCp	.	gene	74,636	74,767	.	-	.	ID=PliCp_m49;Name=psbN;locus_tag=PliCp_m49
PliCp	.	mRNA	74,636	74,767	.	-	.	ID=PliCp_m49.m1;Parent=PliCp_m49;Name=psbN;locus_tag=PliCp_m49
PliCp	.	exon	74,636	74,767	.	-	.	ID=PliCp_m49.exon1;Parent=PliCp_m49.m1
PliCp	.	CDS	74,636	74,767	.	-	.	ID=PliCp_m49.cds1;Parent=PliCp_m49.m1
PliCp	.	gene	74,855	75,094	.	+	.	ID=PliCp_m50;Name=psbH;locus_tag=PliCp_m50
PliCp	.	mRNA	74,855	75,094	.	+	.	ID=PliCp_m50.m1;Parent=PliCp_m50;Name=psbH;locus_tag=PliCp_m50
PliCp	.	exon	74,855	75,094	.	+	.	ID=PliCp_m50.exon1;Parent=PliCp_m50.m1
PliCp	.	CDS	74,855	75,094	.	+	.	ID=PliCp_m50.cds1;Parent=PliCp_m50.m1
PliCp	.	gene	76,087	76,575	.	+	.	ID=PliCp_m51;Name=petB;locus_tag=PliCp_m51
PliCp	.	mRNA	76,087	76,575	.	+	.	ID=PliCp_m51.m1;Parent=PliCp_m51;Name=petB;locus_tag=PliCp_m51
PliCp	.	exon	76,087	76,575	.	+	.	ID=PliCp_m51.exon1;Parent=PliCp_m51.m1
PliCp	.	CDS	76,087	76,575	.	+	.	ID=PliCp_m51.cds1;Parent=PliCp_m51.m1
PliCp	.	gene	77,502	78,026	.	+	.	ID=PliCp_m52;Name=petD;locus_tag=PliCp_m52
PliCp	.	mRNA	77,502	78,026	.	+	.	ID=PliCp_m52.m1;Parent=PliCp_m;Name=petD;locus_tag=PliCp_m5252
PliCp	.	exon	77,502	78,026	.	+	.	ID=PliCp_m52.exon1;Parent=PliCp_m52.m1
PliCp	.	CDS	77,502	78,026	.	+	.	ID=PliCp_m52.cds1;Parent=PliCp_m52.m1
PliCp	.	gene	78,118	79,170	.	-	.	ID=PliCp_m53;Name=rpoA;locus_tag=PliCp_m53
PliCp	.	mRNA	78,118	79,170	.	-	.	ID=PliCp_m53.m1;Parent=PliCp_m53;Name=rpoA;locus_tag=PliCp_m53
PliCp	.	exon	78,118	79,170	.	-	.	ID=PliCp_m53.exon1;Parent=PliCp_m53.m1
PliCp	.	CDS	78,118	79,170	.	-	.	ID=PliCp_m53.cds1;Parent=PliCp_m53.m1
PliCp	.	gene	79,249	79,665	.	-	.	ID=PliCp_m54;Name=rps11;locus_tag=PliCp_m54
PliCp	.	mRNA	79,249	79,665	.	-	.	ID=PliCp_m54.m1;Parent=PliCp_m54;Name=rps11;locus_tag=PliCp_m54
PliCp	.	exon	79,249	79,665	.	-	.	ID=PliCp_m54.exon1;Parent=PliCp_m54.m1
PliCp	.	CDS	79,249	79,665	.	-	.	ID=PliCp_m54.cds1;Parent=PliCp_m54.m1
PliCp	.	gene	79,767	79,880	.	-	.	ID=PliCp_m55;Name=rpl36;locus_tag=PliCp_m55
PliCp	.	mRNA	79,767	79,880	.	-	.	ID=PliCp_m55.m1;Parent=PliCp_m55;Name=rpl36;locus_tag=PliCp_m55
PliCp	.	exon	79,767	79,880	.	-	.	ID=PliCp_m55.exon1;Parent=PliCp_m55.m1
PliCp	.	CDS	79,767	79,880	.	-	.	ID=PliCp_m55.cds1;Parent=PliCp_m55.m1
PliCp	.	gene	79,976	80,209	.	-	.	ID=PliCp_m56;Name=infA;locus_tag=PliCp_m56
PliCp	.	mRNA	79,976	80,209	.	-	.	ID=PliCp_m56.m1;Parent=PliCp_m56;Name=infA;locus_tag=PliCp_m56
PliCp	.	exon	79,976	80,209	.	-	.	ID=PliCp_m56.exon1;Parent=PliCp_m56.m1
PliCp	.	CDS	79,976	80,209	.	-	.	ID=PliCp_m56.cds1;Parent=PliCp_m56.m1
PliCp	.	gene	80,314	80,718	.	-	.	ID=PliCp_m57;Name=rps8;locus_tag=PliCp_m57
PliCp	.	mRNA	80,314	80,718	.	-	.	ID=PliCp_m57.m1;Parent=PliCp_m57;Name=rps8;locus_tag=PliCp_m57
PliCp	.	exon	80,314	80,718	.	-	.	ID=PliCp_m57.exon1;Parent=PliCp_m57.m1
PliCp	.	CDS	80,314	80,718	.	-	.	ID=PliCp_m57.cds1;Parent=PliCp_m57.m1
PliCp	.	gene	80,888	81,256	.	-	.	ID=PliCp_m58;Name=rpl14;locus_tag=PliCp_m58
PliCp	.	mRNA	80,888	81,256	.	-	.	ID=PliCp_m58.m1;Parent=PliCp_m58;Name=rpl14;locus_tag=PliCp_m58
PliCp	.	exon	80,888	81,256	.	-	.	ID=PliCp_m58.exon1;Parent=PliCp_m58.m1
PliCp	.	CDS	80,888	81,256	.	-	.	ID=PliCp_m58.cds1;Parent=PliCp_m58.m1
PliCp	.	gene	81,386	81,745	.	-	.	ID=PliCp_m59;Name=rpl16;locus_tag=PliCp_m59
PliCp	.	mRNA	81,386	81,745	.	-	.	ID=PliCp_m59.m1;Parent=PliCp_m59;Name=rpl16;locus_tag=PliCp_m59
PliCp	.	exon	81,386	81,745	.	-	.	ID=PliCp_m59.exon1;Parent=PliCp_m59.m1
PliCp	.	CDS	81,386	81,745	.	-	.	ID=PliCp_m59.cds1;Parent=PliCp_m59.m1
PliCp	.	gene	82,761	83,423	.	-	.	ID=PliCp_m60;Name=rps3;locus_tag=PliCp_m60
PliCp	.	mRNA	82,761	83,423	.	-	.	ID=PliCp_m60.m1;Parent=PliCp_m60;Name=rps3;locus_tag=PliCp_m60
PliCp	.	exon	82,761	83,423	.	-	.	ID=PliCp_m60.exon1;Parent=PliCp_m60.m1
PliCp	.	CDS	82,761	83,423	.	-	.	ID=PliCp_m60.cds1;Parent=PliCp_m60.m1
PliCp	.	gene	83,433	83,837	.	-	.	ID=PliCp_m61;Name=rpl22;locus_tag=PliCp_m61
PliCp	.	mRNA	83,433	83,837	.	-	.	ID=PliCp_m61.m1;Parent=PliCp_m61;Name=rpl22;locus_tag=PliCp_m61
PliCp	.	exon	83,433	83,837	.	-	.	ID=PliCp_m61.exon1;Parent=PliCp_m61.m1
PliCp	.	CDS	83,433	83,837	.	-	.	ID=PliCp_m61.cds1;Parent=PliCp_m61.m1
PliCp	.	gene	84,230	85,727	.	-	.	ID=PliCp_m62;Name=rpl2;locus_tag=PliCp_m62
PliCp	.	mRNA	84,230	85,727	.	-	.	ID=PliCp_m62.m1;Parent=PliCp_m62;Name=rpl2;locus_tag=PliCp_m62
PliCp	.	exon	84,230	84,664	.	-	.	ID=PliCp_m62.exon2;Parent=PliCp_m62.m1
PliCp	.	CDS	84,230	84,664	.	-	.	ID=PliCp_m62.cds1;Parent=PliCp_m62.m1
PliCp	.	exon	85,338	85,727	.	-	.	ID=PliCp_m62.exon1;Parent=PliCp_m62.m1
PliCp	.	CDS	85,338	85,727	.	-	.	ID=PliCp_m62.cds2;Parent=PliCp_m62.m1
PliCp	.	gene	85,752	86,033	.	-	.	ID=PliCp_m63;Name=rpl23;locus_tag=PliCp_m63
PliCp	.	mRNA	85,752	86,033	.	-	.	ID=PliCp_m63.m1;Parent=PliCp_m63;Name=rpl23;locus_tag=PliCp_m63
PliCp	.	exon	85,752	86,033	.	-	.	ID=PliCp_m63.exon1;Parent=PliCp_m63.m1
PliCp	.	CDS	85,752	86,033	.	-	.	ID=PliCp_m63.cds1;Parent=PliCp_m63.m1
PliCp	.	gene	86,199	86,272	.	-	.	ID=PliCp_t22;Name=trnM-CAU;locus_tag=PliCp_t22
PliCp	.	tRNA	86,199	86,272	.	-	.	ID=PliCp_t22.t1;Parent=PliCp_t22;Name=trnM-CAU;locus_tag=PliCp_t22
PliCp	.	exon	86,199	86,272	.	-	.	ID=PliCp_t22.exon1;Parent=PliCp_t22.t1
PliCp	.	gene	86,361	93,182	.	+	.	ID=PliCp_m64;Name=ycf2;locus_tag=PliCp_m64
PliCp	.	mRNA	86,361	93,182	.	+	.	ID=PliCp_m64.m1;Parent=PliCp_m64;Name=ycf2;locus_tag=PliCp_m64
PliCp	.	exon	86,361	93,182	.	+	.	ID=PliCp_m64.exon1;Parent=PliCp_m64.m1
PliCp	.	CDS	86,361	93,182	.	+	.	ID=PliCp_m64.cds1;Parent=PliCp_m64.m1
PliCp	.	gene	93,324	93,521	.	+	.	ID=PliCp_m65;Name=ycf15;locus_tag=PliCp_m65
PliCp	.	mRNA	93,324	93,521	.	+	.	ID=PliCp_m65.m1;Parent=PliCp_m65;Name=ycf15;locus_tag=PliCp_m65
PliCp	.	exon	93,324	93,521	.	+	.	ID=PliCp_m65.exon1;Parent=PliCp_m72.m1
PliCp	.	CDS	93,324	93,521	.	+	.	ID=PliCp_m65.cds1;Parent=PliCp_m65.m1
PliCp	.	gene	93,868	93,948	.	-	.	ID=PliCp_t23;Name=trnL-CAA;locus_tag=PliCp_t23
PliCp	.	tRNA	93,868	93,948	.	-	.	ID=PliCp_t23.t1;Parent=PliCp_t23;Name=trnL-CAA;locus_tag=PliCp_t23
PliCp	.	exon	93,868	93,948	.	-	.	ID=PliCp_t23.exon1;Parent=PliCp_t23.t1
PliCp	.	gene	94,509	96,720	.	-	.	ID=PliCp_m66;Name=ndhB;locus_tag=PliCp_m66
PliCp	.	mRNA	94,509	96,720	.	-	.	ID=PliCp_m66.m1;Parent=PliCp_m66;Name=ndhB;locus_tag=PliCp_m66
PliCp	.	exon	94,509	95,264	.	-	.	ID=PliCp_m66.exon1;Parent=PliCp_m66.m1
PliCp	.	CDS	94,509	95,264	.	-	.	ID=PliCp_m66.cds1;Parent=PliCp_m66.m1
PliCp	.	exon	95,944	96,720	.	-	.	ID=PliCp_m66.exon2;Parent=PliCp_m66.m1
PliCp	.	CDS	95,944	96,720	.	-	.	ID=PliCp_m66.cds2;Parent=PliCp_m66.m1
PliCp	.	gene	96,998	97,465	.	-	.	ID=PliCp_m67;Name=rps7;locus_tag=PliCp_m67
PliCp	.	mRNA	96,998	97,465	.	-	.	ID=PliCp_m67.m1;Parent=PliCp_m67;Name=rps7;locus_tag=PliCp_m67
PliCp	.	exon	96,998	97,465	.	-	.	ID=PliCp_m67.exon1;Parent=PliCp_m67.m1
PliCp	.	CDS	96,998	97,465	.	-	.	ID=PliCp_m67.cds1;Parent=PliCp_m67.m1
PliCp	.	gene	98,070	98,312	.	-	.	ID=PliCp_m68;Name=rps12_3';locus_tag=PliCp_m68
PliCp	.	mRNA	98,070	98,312	.	-	.	ID=PliCp_m68.m1;Parent=PliCp_m68;Name=rps12_3';locus_tag=PliCp_m68
PliCp	.	exon	98,070	98,312	.	-	.	ID=PliCp_m68.exon1;Parent=PliCp_m68.m1
PliCp	.	CDS	98,070	98,312	.	-	.	ID=PliCp_m68.cds1;Parent=PliCp_m68.m1
PliCp	.	gene	99,920	99,991	.	+	.	ID=PliCp_t24;Name=trnV-GAC;locus_tag=PliCp_t24
PliCp	.	tRNA	99,920	99,991	.	+	.	ID=PliCp_t24.t1;Parent=PliCp_t24;Name=trnV-GAC;locus_tag=PliCp_t24
PliCp	.	exon	99,920	99,991	.	+	.	ID=PliCp_t24.exon1;Parent=PliCp_t24.t1
PliCp	.	gene	100,219	101,709	.	+	.	ID=PliCp_r01;Name=rrn16;locus_tag=PliCp_r01
PliCp	.	rRNA	100,219	101,709	.	+	.	ID=PliCp_r01.r1;Parent=PliCp_r01;Name=rrn16;locus_tag=PliCp_r01
PliCp	.	exon	100,219	101,709	.	+	.	ID=PliCp_r01.exon1;Parent=PliCp_r01.r1
PliCp	.	gene	102,009	103,021	.	+	.	ID=PliCp_t25;Name=trnI-GAU;locus_tag=PliCp_t25
PliCp	.	tRNA	102,009	103,021	.	+	.	ID=PliCp_t25.t1;Parent=PliCp_t25;Name=trnI-GAU;locus_tag=PliCp_t25
PliCp	.	exon	102,009	102,045	.	+	.	ID=PliCp_t25.exon1;Parent=PliCp_t25.t1
PliCp	.	exon	102,987	103,021	.	+	.	ID=PliCp_t25.exon2;Parent=PliCp_t25.t1
PliCp	.	gene	103,092	103,982	.	+	.	ID=PliCp_t26;Name=trnA-UGC;locus_tag=PliCp_t26
PliCp	.	tRNA	103,092	103,982	.	+	.	ID=PliCp_t26.t1;Parent=PliCp_t26;Name=trnA-UGC;locus_tag=PliCp_t26
PliCp	.	exon	103,092	103,129	.	+	.	ID=PliCp_t26.exon1;Parent=PliCp_t26.t1
PliCp	.	exon	103,948	103,982	.	+	.	ID=PliCp_t26.exon2;Parent=PliCp_t26.t1
PliCp	.	gene	104,131	106,943	.	+	.	ID=PliCp_r02;Name=rrn23;locus_tag=PliCp_r02
PliCp	.	rRNA	104,131	106,943	.	+	.	ID=PliCp_r02.r1;Parent=PliCp_r02;Name=rrn23;locus_tag=PliCp_r02
PliCp	.	exon	104,131	106,943	.	+	.	ID=PliCp_r02.exon1;Parent=PliCp_r02.r1
PliCp	.	gene	107,042	107,144	.	+	.	ID=PliCp_r03;Name=rrn4.5;locus_tags=PliCp_r03
PliCp	.	rRNA	107,042	107,144	.	+	.	ID=PliCp_r03.r1;Parent=PliCp_r03;Name=rrn4.5;locus_tags=PliCp_r03
PliCp	.	exon	107,042	107,144	.	+	.	ID=PliCp_r03.exon1;Parent=PliCp_r03.r1
PliCp	.	gene	107,403	107,523	.	+	.	ID=PliCp_r04;Name=rrn5;locus_tags=PliCp_r04
PliCp	.	rRNA	107,403	107,523	.	+	.	ID=PliCp_r04.r1;Parent=PliCp_r04;Name=rrn5;locus_tags=PliCp_r04
PliCp	.	exon	107,403	107,523	.	+	.	ID=PliCp_r04.exon1;Parent=PliCp_r04.r1
PliCp	.	gene	107,766	107,839	.	+	.	ID=PliCp_t27;Name=trnR-ACG;locus_tag=PliCp_t27
PliCp	.	tRNA	107,766	107,839	.	+	.	ID=PliCp_t27.t1;Parent=PliCp_t27;Name=trnR-ACG;locus_tag=PliCp_t27
PliCp	.	exon	107,766	107,839	.	+	.	ID=PliCp_t27.exon1;Parent=PliCp_t27.t1
PliCp	.	gene	108,407	108,478	.	-	.	ID=PliCp_t28;Name=trnN-GUU;locus_tag=PliCp_t28
PliCp	.	tRNA	108,407	108,478	.	-	.	ID=PliCp_t28.t1;Parent=PliCp_t28;Name=trnN-GUU;locus_tag=PliCp_t28
PliCp	.	exon	108,407	108,478	.	-	.	ID=PliCp_t28.exon1;Parent=PliCp_t28.t1
PliCp	.	gene	108,807	109,610	.	+	.	ID=PliCp_m69;Name=ycf1;locus_tag=PliCp_m69
PliCp	.	mRNA	108,807	109,610	.	+	.	ID=PliCp_m69.m1;Parent=PliCp_m69;Name=ycf1;locus_tag=PliCp_m69
PliCp	.	exon	108,807	109,610	.	+	.	ID=PliCp_m69.exon1;Parent=PliCp_m79.m1
PliCp	.	CDS	108,807	109,610	.	+	.	ID=PliCp_m69.cds1;Parent=PliCp_m69.m1
PliCp	.	gene	109,502	111,787	.	-	.	ID=PliCp_m70;Name=ndhF;locus_tag=PliCp_m70
PliCp	.	mRNA	109,502	111,787	.	-	.	ID=PliCp_m70.m1;Parent=PliCp_m70;Name=ndhF;locus_tag=PliCp_m70
PliCp	.	exon	109,502	111,787	.	-	.	ID=PliCp_m70.exon1;Parent=PliCp_m70.m1
PliCp	.	CDS	109,502	111,787	.	-	.	ID=PliCp_m70.cds1;Parent=PliCp_m70.m1
PliCp	.	gene	112,558	112,746	.	+	.	ID=PliCp_m71;Name=rpl32;locus_tag=PliCp_m71
PliCp	.	mRNA	112,558	112,746	.	+	.	ID=PliCp_m71.m1;Parent=PliCp_m71;Name=rpl32;locus_tag=PliCp_m71
PliCp	.	exon	112,558	112,746	.	+	.	ID=PliCp_m71.exon1;Parent=PliCp_m81.m1
PliCp	.	CDS	112,558	112,746	.	+	.	ID=PliCp_m71.cds1;Parent=PliCp_m71.m1
PliCp	.	gene	113,599	113,678	.	+	.	ID=PliCp_t29;Name=trnL-UAG;locus_tag=PliCp_t29
PliCp	.	tRNA	113,599	113,678	.	+	.	ID=PliCp_t29.t1;Parent=PliCp_t29;Name=trnL-UAG;locus_tag=PliCp_t29
PliCp	.	exon	113,599	113,678	.	+	.	ID=PliCp_t29.exon1;Parent=PliCp_t29.t1
PliCp	.	gene	113,765	114,727	.	+	.	ID=PliCp_m72;Name=ccsA;locus_tag=PliCp_m72
PliCp	.	mRNA	113,765	114,727	.	+	.	ID=PliCp_m72.m1;Parent=PliCp_m72;Name=ccsA;locus_tag=PliCp_m72
PliCp	.	exon	113,765	114,727	.	+	.	ID=PliCp_m72.exon1;Parent=PliCp_m83.m1
PliCp	.	CDS	113,765	114,727	.	+	.	ID=PliCp_m72.cds1;Parent=PliCp_m72.m1
PliCp	.	gene	114,980	116,500	.	-	.	ID=PliCp_m73;Name=ndhD;locus_tag=PliCp_m73
PliCp	.	mRNA	114,980	116,500	.	-	.	ID=PliCp_m73.m1;Parent=PliCp_m73;Name=ndhD;locus_tag=PliCp_m73
PliCp	.	exon	114,980	116,500	.	-	.	ID=PliCp_m73.exon1;Parent=PliCp_m73.m1
PliCp	.	CDS	114,980	116,500	.	-	.	ID=PliCp_m73.cds1;Parent=PliCp_m73.m1
PliCp	.	gene	116,603	116,848	.	-	.	ID=PliCp_m74;Name=psaC;locus_tag=PliCp_m74
PliCp	.	mRNA	116,603	116,848	.	-	.	ID=PliCp_m74.m1;Parent=PliCp_m74;Name=psaC;locus_tag=PliCp_m74
PliCp	.	exon	116,603	116,848	.	-	.	ID=PliCp_m74.exon1;Parent=PliCp_m74.m1
PliCp	.	CDS	116,603	116,848	.	-	.	ID=PliCp_m74.cds1;Parent=PliCp_m74.m1
PliCp	.	gene	117,097	117,402	.	-	.	ID=PliCp_m75;Name=ndhE;locus_tag=PliCp_m75
PliCp	.	mRNA	117,097	117,402	.	-	.	ID=PliCp_m75.m1;Parent=PliCp_m75;Name=ndhE;locus_tag=PliCp_m75
PliCp	.	exon	117,097	117,402	.	-	.	ID=PliCp_m75.exon1;Parent=PliCp_m75.m1
PliCp	.	CDS	117,097	117,402	.	-	.	ID=PliCp_m75.cds1;Parent=PliCp_m75.m1
PliCp	.	gene	117,601	118,131	.	-	.	ID=PliCp_m76;Name=ndhG;locus_tag=PliCp_m76
PliCp	.	mRNA	117,601	118,131	.	-	.	ID=PliCp_m76.m1;Parent=PliCp_m76;Name=ndhG;locus_tag=PliCp_m76
PliCp	.	exon	117,601	118,131	.	-	.	ID=PliCp_m76.exon1;Parent=PliCp_m76.m1
PliCp	.	CDS	117,601	118,131	.	-	.	ID=PliCp_m76.cds1;Parent=PliCp_m76.m1
PliCp	.	gene	118,471	118,977	.	-	.	ID=PliCp_m77;Name=ndhI;locus_tag=PliCp_m77
PliCp	.	mRNA	118,471	118,977	.	-	.	ID=PliCp_m77.m1;Parent=PliCp_m77;Name=ndhI;locus_tag=PliCp_m77
PliCp	.	exon	118,471	118,977	.	-	.	ID=PliCp_m77.exon1;Parent=PliCp_m77.m1
PliCp	.	CDS	118,471	118,977	.	-	.	ID=PliCp_m77.cds1;Parent=PliCp_m77.m1
PliCp	.	gene	119,051	121,205	.	-	.	ID=PliCp_m78;Name=ndhA;locus_tag=PliCp_m78
PliCp	.	mRNA	119,051	121,205	.	-	.	ID=PliCp_m78.m1;Parent=PliCp_m78;Name=ndhA;locus_tag=PliCp_m78
PliCp	.	exon	119,051	119,590	.	-	.	ID=PliCp_m78.exon1;Parent=PliCp_m78.m1
PliCp	.	CDS	119,051	119,590	.	-	.	ID=PliCp_m78.cds1;Parent=PliCp_m78.m1
PliCp	.	exon	120,654	121,205	.	-	.	ID=PliCp_m78.exon2;Parent=PliCp_m78.m1
PliCp	.	CDS	120,654	121,205	.	-	.	ID=PliCp_m78.cds2;Parent=PliCp_m78.m1
PliCp	.	gene	121,207	122,388	.	-	.	ID=PliCp_m79;Name=ndhH;locus_tag=PliCp_m79
PliCp	.	mRNA	121,207	122,388	.	-	.	ID=PliCp_m79.m1;Parent=PliCp_m79;Name=ndhH;locus_tag=PliCp_m79
PliCp	.	exon	121,207	122,388	.	-	.	ID=PliCp_m79.exon1;Parent=PliCp_m79.m1
PliCp	.	CDS	121,207	122,388	.	-	.	ID=PliCp_m79.cds1;Parent=PliCp_m79.m1
PliCp	.	gene	122,490	122,762	.	-	.	ID=PliCp_m80;Name=rps15;locus_tag=PliCp_m80
PliCp	.	mRNA	122,490	122,762	.	-	.	ID=PliCp_m80.m1;Parent=PliCp_m80;Name=rps15;locus_tag=PliCp_m80
PliCp	.	exon	122,490	122,762	.	-	.	ID=PliCp_m80.exon1;Parent=PliCp_m80.m1
PliCp	.	CDS	122,490	122,762	.	-	.	ID=PliCp_m80.cds1;Parent=PliCp_m80.m1
PliCp	.	gene	123,143	128,587	.	-	.	ID=PliCp_m81;Name=ycf1;locus_tag=PliCp_m81
PliCp	.	mRNA	123,143	128,587	.	-	.	ID=PliCp_m81.m1;Parent=PliCp_m81;Name=ycf1;locus_tag=PliCp_m81
PliCp	.	exon	123,143	128,587	.	-	.	ID=PliCp_m81.exon1;Parent=PliCp_m81.m1
PliCp	.	CDS	123,143	128,587	.	-	.	ID=PliCp_m81.cds1;Parent=PliCp_m81.m1
PliCp	.	gene	128,916	128,987	.	+	.	ID=PliCp_t30;Name=trnN-GUU;locus_tag=PliCp_t30
PliCp	.	tRNA	128,916	128,987	.	+	.	ID=PliCp_t30.t1;Parent=PliCp_t30;Name=trnN-GUU;locus_tag=PliCp_t30
PliCp	.	exon	128,916	128,987	.	+	.	ID=PliCp_t30.exon1;Parent=PliCp_t30.t1
PliCp	.	gene	129,555	129,628	.	-	.	ID=PliCp_t31;Name=trnR-ACG;locus_tag=PliCp_t31
PliCp	.	tRNA	129,555	129,628	.	-	.	ID=PliCp_t31.t1;Parent=PliCp_t31;Name=trnR-ACG;locus_tag=PliCp_t31
PliCp	.	exon	129,555	129,628	.	-	.	ID=PliCp_t31.exon1;Parent=PliCp_t31.t1
PliCp	.	gene	129,871	129,991	.	-	.	ID=PliCp_r05;Name=rrn5;locus_tags=PliCp_r05
PliCp	.	rRNA	129,871	129,991	.	-	.	ID=PliCp_r05.r1;Parent=PliCp_r05;Name=rrn5;locus_tags=PliCp_r05
PliCp	.	exon	129,871	129,991	.	-	.	ID=PliCp_r05.exon1;Parent=PliCp_r05.r1
PliCp	.	gene	130,250	130,352	.	-	.	ID=PliCp_r06;Name=rrn4.5;locus_tags=PliCp_r06
PliCp	.	rRNA	130,250	130,352	.	-	.	ID=PliCp_r06.r1;Parent=PliCp_r06;Name=rrn4.5;locus_tags=PliCp_r06
PliCp	.	exon	130,250	130,352	.	-	.	ID=PliCp_r06.exon1;Parent=PliCp_r06.r1
PliCp	.	gene	130,451	133,263	.	-	.	ID=PliCp_r07;Name=rrn23;locus_tags=PliCp_r07
PliCp	.	rRNA	130,451	133,263	.	-	.	ID=PliCp_r07.r1;Parent=PliCp_r07;Name=rrn23;locus_tags=PliCp_r07
PliCp	.	exon	130,451	133,263	.	-	.	ID=PliCp_r07.exon1;Parent=PliCp_r07.r1
PliCp	.	gene	133,412	134,302	.	-	.	ID=PliCp_t32;Name=trnA-UGC;locus_tag=PliCp_t32
PliCp	.	tRNA	133,412	134,302	.	-	.	ID=PliCp_t32.t1;Parent=PliCp_t32;Name=trnA-UGC;locus_tag=PliCp_t32
PliCp	.	exon	133,412	133,446	.	-	.	ID=PliCp_t32.exon1;Parent=PliCp_t32.t1
PliCp	.	exon	134,265	134,302	.	-	.	ID=PliCp_t32.exon2;Parent=PliCp_t32.t1
PliCp	.	gene	134,373	135,385	.	-	.	ID=PliCp_t33;Name=trnI-GAU;locus_tag=PliCp_t33
PliCp	.	tRNA	134,373	135,385	.	-	.	ID=PliCp_t33.t1;Parent=PliCp_t33;Name=trnI-GAU;locus_tag=PliCp_t33
PliCp	.	exon	134,373	134,407	.	-	.	ID=PliCp_t33.exon1;Parent=PliCp_t33.t1
PliCp	.	exon	135,349	135,385	.	-	.	ID=PliCp_t33.exon2;Parent=PliCp_t33.t1
PliCp	.	gene	135,685	137,175	.	-	.	ID=PliCp_r08;Name=rrn16;locus_tags=PliCp_r08
PliCp	.	rRNA	135,685	137,175	.	-	.	ID=PliCp_r08.r1;Parent=PliCp_r08;Name=rrn16;locus_tags=PliCp_r08
PliCp	.	exon	135,685	137,175	.	-	.	ID=PliCp_r08.exon1,Parent=PliCp_r08.r1
PliCp	.	gene	137,403	137,474	.	-	.	ID=PliCp_t34;Name=trnV-GAC;locus_tag=PliCp_t34
PliCp	.	tRNA	137,403	137,474	.	-	.	ID=PliCp_t34.t1;Parent=PliCp_t34;Name=trnV-GAC;locus_tag=PliCp_t34
PliCp	.	exon	137,403	137,474	.	-	.	ID=PliCp_t34.exon1;Parent=PliCp_t34.t1
PliCp	.	gene	139,082	139,324	.	+	.	ID=PliCp_m82;Name=rps12_3';locus_tag=PliCp_m82
PliCp	.	mRNA	139,082	139,324	.	+	.	ID=PliCp_m82.m1;Parent=PliCp_m82;Name=rps12_3';locus_tag=PliCp_m82
PliCp	.	exon	139,082	139,324	.	+	.	ID=PliCp_m82.exon1;Parent=PliCp_m82.m1
PliCp	.	CDS	139,082	139,324	.	+	.	ID=PliCp_m82.cds1;Parent=PliCp_m82.m1
PliCp	.	gene	139,929	140,396	.	+	.	ID=PliCp_m83;Name=rps7;locus_tag=PliCp_m83
PliCp	.	mRNA	139,929	140,396	.	+	.	ID=PliCp_m83.m1;Parent=PliCp_m83;Name=rps7;locus_tag=PliCp_m83
PliCp	.	exon	139,929	140,396	.	+	.	ID=PliCp_m83.exon1;Parent=PliCp_m83.m1
PliCp	.	CDS	139,929	140,396	.	+	.	ID=PliCp_m83.cds1;Parent=PliCp_m83.m1
PliCp	.	gene	140,674	142,885	.	+	.	ID=PliCp_m84;Name=ndhB;locus_tag=PliCp_m84
PliCp	.	mRNA	140,674	142,885	.	+	.	ID=PliCp_m84.m1;Parent=PliCp_m84;Name=ndhB;locus_tag=PliCp_m84
PliCp	.	exon	140,674	141,450	.	+	.	ID=PliCp_m84.exon1;Parent=PliCp_m84.m1
PliCp	.	CDS	140,674	141,450	.	+	.	ID=PliCp_m84.cds1;Parent=PliCp_m84.m1
PliCp	.	exon	142,130	142,885	.	+	.	ID=PliCp_m84.exon2;Parent=PliCp_m84.m1
PliCp	.	CDS	142,130	142,885	.	+	.	ID=PliCp_m84.cds2;Parent=PliCp_m84.m1
PliCp	.	gene	143,446	143,526	.	+	.	ID=PliCp_t35;Name=trnL-GAG;locus_tag=PliCp_t35
PliCp	.	tRNA	143,446	143,526	.	+	.	ID=PliCp_t35.t1;Parent=PliCp_t35;Name=trnL-GAG;locus_tag=PliCp_t35
PliCp	.	exon	143,446	143,526	.	+	.	ID=PliCp_t35.exon1;Parent=PliCp_t35.t1
PliCp	.	gene	143,873	144,070	.	-	.	ID=PliCp_m85;Name=ycf15;locus_tag=PliCp_m85
PliCp	.	mRNA	143,873	144,070	.	-	.	ID=PliCp_m85.m1;Parent=PliCp_m85;Name=ycf15;locus_tag=PliCp_m85
PliCp	.	exon	143,873	144,070	.	-	.	ID=PliCp_m85.exon1;Parent=PliCp_m85.m1
PliCp	.	CDS	143,873	144,070	.	-	.	ID=PliCp_m85.cds1;Parent=PliCp_m85.m1
PliCp	.	gene	144,212	151,033	.	-	.	ID=PliCp_m86;Name=ycf2;locus_tag=PliCp_m86
PliCp	.	mRNA	144,212	151,033	.	-	.	ID=PliCp_m86.m1;Parent=PliCp_m86;Name=ycf2;locus_tag=PliCp_m86
PliCp	.	exon	144,212	151,033	.	-	.	ID=PliCp_m86.exon1;Parent=PliCp_m86.m1
PliCp	.	CDS	144,212	151,033	.	-	.	ID=PliCp_m86.cds1;Parent=PliCp_m86.m1
PliCp	.	gene	151,122	151,195	.	+	.	ID=PliCp_t36;Name=trnM-CAU;locus_tag=PliCp_t36
PliCp	.	tRNA	151,122	151,195	.	+	.	ID=PliCp_t36.t1;Parent=PliCp_t36;Name=trnM-CAU;locus_tag=PliCp_t36
PliCp	.	exon	151,122	151,195	.	+	.	ID=PliCp_t36.exon1;Parent=PliCp_t36.t1
PliCp	.	gene	151,361	151,642	.	+	.	ID=PliCp_m87;Name=rpl23;locus_tag=PliCp_m87
PliCp	.	mRNA	151,361	151,642	.	+	.	ID=PliCp_m87.m1;Parent=PliCp_m87;Name=rpl23;locus_tag=PliCp_m87
PliCp	.	exon	151,361	151,642	.	+	.	ID=PliCp_m87.exon1;Parent=PliCp_m87.m1
PliCp	.	CDS	151,361	151,642	.	+	.	ID=PliCp_m87.cds1;Parent=PliCp_m87.m1
PliCp	.	gene	151,667	153,164	.	+	.	ID=PliCp_m88;Name=rpl2;locus_tag=PliCp_m88
PliCp	.	mRNA	151,667	153,164	.	+	.	ID=PliCp_m88.m1;Parent=PliCp_m88;Name=rpl2;locus_tag=PliCp_m88
PliCp	.	exon	151,667	152,056	.	+	.	ID=PliCp_m88.exon1;Parent=PliCp_m88.m1
PliCp	.	CDS	151,667	152,056	.	+	.	ID=PliCp_m88.cds1;Parent=PliCp_m88.m1
PliCp	.	exon	152,730	153,164	.	+	.	ID=PliCp_m88.exon2;Parent=PliCp_m88.m1
PliCp	.	CDS	152,730	153,164	.	+	.	ID=PliCp_m88.cds2;Parent=PliCp_m88.m1
