# Supplementary material for: The complete chloroplast genome of Primulina and two novel strategies for development of high polymorphic loci for population genetic and phylogenetic studies
Source: BMC Evol Biol. 2017 Nov 7;17:224. doi: 10.1186/s12862-017-1067-z (PMC5678776; doi:10.1186/s12862-017-1067-z)
Supplement: Supplementary file 10 — Feature of function genes and syntenic coding/noncoding loci of four chloroplast genomes and consensus sequences (XLSX 406 kb) [file 12862_2017_1067_MOESM10_ESM.xlsx]

## Sheet: Table S2
Table S2 Feature of function genes and syntenic coding/noncoding loci of four chloroplast genomes and consensus sequences.
Table S2a. Feature of function genes of four chloroplast genomes and consensus sequences
Table S2b. Feature of syntenic coding/noncoding loci of four chloroplast genomes and consensus sequences
Table S2b-1. Feature of syntenic coding loci of four chloroplast genomes and consensus sequences
Table S2b-2. Feature of syntenic noncoding loci of four chloroplast genomes and consensus sequences

## Sheet: a
Table S2a. Feature of function gene of four chloroplast genomes and consensus sequences
Region	Gene Name	Consensus Sequences								P. eburnea								P. huaijiensis								P. linearifolia								Boea hygrometrica
		Gene		Exon1 a		Exon2		Exon3		Gene		Exon1		Exon2		Exon3		Gene		Exon1		Exon2		Exon3		Gene		Exon1		Exon2		Exon3		Gene		Exon1		Exon2		Exon3
		Start Site	End Site	Start Site	End Site	Start Site	End Site	Start Site	End Site	Start Site	End Site	Start Site	End Site	Start Site	End Site	Start Site	End Site	Start Site	End Site	Start Site	End Site	Start Site	End Site	Start Site	End Site	Start Site	End Site	Start Site	End Site	Start Site	End Site	Start Site	End Site	Start Site	End Site	Start Site	End Site	Start Site	End Site	Start Site	End Site
LSC	trnH-GUG	10	83							3	76							8	79							7	80							10	83
LSC	psbA	415	1473							407	1465							400	1458							386	1444							284	1342
LSC	trnK-UUU	1716	4321	1716	1751	4285	4321			1704	4271	1704	1739	4235	4271			1694	4279	1694	1729	4243	4279			1683	4257	1683	1718	4221	4257			1556	4123	1556	1591	4087	4123
LSC	matK	2038	3570							2017	3543							2013	3545							2002	3528							1864	3384
LSC	rps16	5196	6373	5196	5405	6332	6373			5072	6194	5072	5281	6153	6194			5089	6206	5089	5298	6165	6206			5059	6182	5059	5268	6141	6182			4988	6150	4988	5197	6109	6150
LSC	trnQ-UUG	7520	7591							6728	6799							7290	7361							7269	7340							7245	7316
LSC	psbK b	7954	8139							7152	7337							7712	7897							7691	7876							7659	7835
LSC	psbI	8559	8669							7687	7797							8247	8357							8226	8336							8245	8355
LSC	trnS-GCU	8792	8879							7914	8001							8475	8562							8453	8540							8471	8558
LSC	trnR-UCU	10719	10790							9611	9682							10336	10407							10300	10371							10337	10408
LSC	atpA	10877	12400							9760	11283							10485	12008							10449	11972							10495	12018
LSC	atpF	12493	13762	12493	12903	13616	13762			11363	12619	11363	11773	12476	12619			12097	13352	12097	12507	13209	13352			12041	13296	12041	12451	13153	13296			12093	13355	12093	12503	13209	13355
LSC	atpH	14192	14437							12995	13240							13733	13978							13672	13917							13772	14017
LSC	atpI	15364	16107							13967	14710							14632	15375							14646	15389							14943	15686
LSC	rps2	16340	17050							14941	15651							15606	16316							15620	16330							15918	16628
LSC	rpoC2	17255	21403							15876	19997							16541	20659							16555	20673							16828	20973
LSC	rpoC1	21558	24456	21558	23168	24004	24456			20152	23033	20152	21762	22581	23033			20814	23698	20814	22424	23246	23698			20828	23701	20828	22438	23249	23701			21128	24000	21128	22738	23548	24000
LSC	rpoB	24462	27675							23039	26251							23704	26916							23707	26919							24006	27218
LSC	trnC-GCA	28824	28894							27334	27404							27992	28062							27994	28064							28326	28396
LSC	petN	29714	29803							28119	28208							28865	28954							28878	28967							29164	29253
LSC	psbM	30823	30927							29224	29328							29961	30065							29982	30086							30256	30360
LSC	trnD-GUC	31463	31536							29851	29924							30592	30665							30603	30676							30881	30954
LSC	trnY-GUA	31648	31731							30028	30111							30775	30858							30786	30869							31064	31147
LSC	trnE-UUC	31792	31864							30171	30243							30919	30991							30929	31001							31207	31279
LSC	trnT-GGU	32679	32750							30931	31002							31682	31753							31464	31535							32074	32145
LSC	psbD	34101	35162							32335	33396							33080	34141							32862	33923							33479	34540
LSC	psbC	35110	36531							33344	34765							34089	35510							33871	35292							34488	35909
LSC	trnS-UGA	36776	36868							35009	35101							35753	35845							35535	35627							36139	36231
LSC	lhbA	37207	37395							35429	35617							36173	36361							35962	36150							36556	36744
LSC	trnG-GCC	37703	37773							35919	35989							36652	36722							36431	36501							36980	37050
LSC	trnM-CAU	37974	38047							36161	36234							36894	36967							36701	36774							37210	37283
LSC	rps14	38201	38503							36388	36690							37121	37423							36928	37230							37436	37738
LSC	psaB	38626	40830							36813	39017							37546	39750							37353	39557							37861	40065
LSC	psaA	40856	43108							39043	41295							39776	42028							39583	41835							40091	42343
LSC	ycf3	43906	45848	43906	44058	44792	45019	45723	45848	42068	43990	42068	42220	42934	43161	43865	43990	42762	44673	42762	42914	43628	43855	44548	44673	42598	44520	42598	42750	43464	43691	44395	44520	43113	45055	43113	43265	43999	44226	44930	45055
LSC	trnS-GGA	46759	46845							44855	44941							45537	45623							45384	45470							45948	46034
LSC	rps4	47162	47767							45245	45850							45932	46537							45766	46371							46337	46942
LSC	trnT-UGU	48173	48245							46217	46289							46904	46976							46774	46846							47314	47386
LSC	trnL-UAA	48945	49512	48945	48981	49465	49512			46946	47507	46946	46982	47460	47507			47632	48194	47632	47668	48147	48194			47508	48070	47508	47544	48023	48070			48057	48623	48057	48093	48576	48623
LSC	trnF-GAA	49865	49937							47843	47915							48530	48602							48406	48478							48975	49047
LSC	ndhJ	50623	51099							48542	49018							49243	49719							49109	49585							49726	50202
LSC	ndhK	51200	52054							49119	49970							49820	50671							49686	50537							50303	51157
LSC	ndhC	51934	52296							49850	50212							50551	50913							50417	50779							51037	51399
LSC	trnV-UAC	53369	54029	53369	53403	53992	54029			51276	51933	51276	51310	51896	51933			51977	52635	51977	52011	52598	52635			51847	52506	51847	51881	52469	52506			52359	53010	52359	52393	52973	53010
LSC	trnM-CAU	54197	54269							52100	52172							52803	52875							52674	52746							53178	53250
LSC	atpE	54488	54889							52376	52777							53079	53480							52950	53351							53464	53865
LSC	atpB	54886	56382							52774	54270							53477	54973							53348	54844							53862	55358
LSC	rbcL	57190	58668							55021	56463							55766	57208							55613	57055							56128	57606
LSC	accD	59320	60831							57081	58592							57840	59351							57682	59193							58219	59730
LSC	psaI	61579	61689							59313	59423							60060	60170							59922	60032							60468	60578
LSC	ycf4	62121	62675							59836	60390							60582	61136							60444	60998							60999	61553
LSC	cemA	63557	64249							60977	61669							61815	62507							61670	62362							62429	63121
LSC	petA	64459	65421							61875	62837							62713	63675							62568	63530							63330	64292
LSC	psbJ	66488	66610							63846	63968							64710	64832							64560	64682							65313	65435
LSC	psbL	66744	66860							64102	64218							64966	65082							64816	64932							65569	65685
LSC	psbF	66884	67003							64242	64361							65106	65225							64956	65075							65709	65828
LSC	psbE	67018	67269							64376	64627							65240	65491							65090	65341							65843	66094
LSC	petL	68186	68281							65524	65619							66388	66483							66238	66333							67009	67104
LSC	petG	68447	68560							65783	65896							66647	66760							66498	66611							67270	67383
LSC	trnW-CCA	68683	68756							65994	66067							66883	66956							66734	66807							67500	67573
LSC	trnP-UGG	68923	68996							66214	66287							67100	67173							66949	67022							67738	67811
LSC	psaJ	69282	69416							66565	66699							67457	67591							67302	67436							68093	68227
LSC	rpl33	69903	70109							67171	67371							68058	68264							67900	68100							68442	68648
LSC	rps18	70259	70564							67521	67826							68412	68717							68248	68553							68792	69097
LSC	rpl20	70810	71199							68067	68456							68962	69351							68799	69188							69334	69723
LSC	rps12_5'	72028	72141							69275	69388							70174	70287							70009	70122							70535	70648
LSC	clpP	72276	74365	72276	72503	73176	73466	74297	74365	69521	71531	69521	69748	70397	70687	71463	71531	70421	72478	70421	70648	71303	71593	72410	72478	70256	72308	70256	70483	71138	71428	72240	72308	70783	72809	70783	71010	71642	71932	72741	72809
LSC	psbB	74828	76354							71992	73518							72939	74465							72768	74294							73270	74796
LSC	psbT	76540	76641							73704	73805							74646	74747							74469	74570							74969	75070
LSC	psbN	76708	76839							73871	74002							74813	74944							74636	74767							75137	75268
LSC	psbH	76927	77166							74090	74329							75032	75271							74855	75094							75356	75595
LSC	petB	78197	78685							75315	75803							76262	76750							76087	76575							76582	77070
LSC	petD	79637	80161							76696	77220							77684	78208							77502	78026							77989	78513
LSC	rpoA	80261	81313							77313	78365							78300	79352							78118	79170							78604	79665
LSC	rps11	81392	81808							78444	78860							79431	79847							79249	79665							79744	80160
LSC	rpl36	81910	82023							78962	79075							79949	80062							79767	79880							80262	80375
LSC	infA	82119	82352							79171	79404							80158	80391							79976	80209							80471	80704
LSC	rps8	82466	82870							79508	79912							80497	80901							80314	80718							80817	81221
LSC	rpl14	83041	83409							80082	80450							81071	81439							80888	81256							81384	81752
LSC	rpl16	83539	83898							80580	80939							81569	81928							81386	81745							81872	82231
LSC	rps3	84993	85655							81948	82610							82945	83607							82761	83423							83322	83984
LSC	rpl22	85665	86069							82620	83024							83617	84021							83433	83837							83994	84397
IRb	rpl2	86469	87966	86469	86903	87577	87966			83417	84912	83417	83851	84523	84912			84415	85912	84415	84849	85523	85912			84230	85727	84230	84664	85338	85727			84792	86287	84792	85226	85898	86287
IRb	rpl23	87991	88272							84937	85218							85937	86218							85752	86033							86312	86593
IRb	trnM-CAU	88438	88511							85384	85457							86384	86457							86199	86272							86759	86832
IRb	ycf2	88600	95442							85546	92370							86546	93370							86361	93182							86921	93745
IRb	ycf15	95533	95781							92512	92709							93512	93709							93324	93521							93887	94084
IRb	trnL-CAA	96132	96212							93060	93140							94056	94136							93868	93948							94431	94511
IRb	ndhB	96773	98984	96773	97528	98208	98984			93701	95912	93701	94456	95136	95912			94697	96908	94697	95452	96132	96908			94509	96720	94509	95264	95944	96720			95072	97283	95072	95827	96507	97283
IRb	rps7	99262	99729							96188	96655							97185	97652							96998	97465							97547	98014
IRb	rps12_3'	100334	100576							97260	97502							98257	98499							98070	98312							98619	98861
IRb	trnV-GAC	102196	102267							99115	99186							100112	100183							99920	99991							100448	100519
IRb	rrn16	102495	103984							99414	100904							100411	101901							100219	101709							100747	102237
IRb	trnI-GAU	104285	105297	104285	104321	105263	105297			101204	102216	101204	101240	102182	102216			102201	103213	102201	102237	103179	103213			102009	103021	102009	102045	102987	103021			102537	103548	102537	102573	103514	103548
IRb	trnA-UGC	105368	106267	105368	105405	106233	106267			102287	103176	102287	102324	103142	103176			103284	104173	103284	103321	104139	104173			103092	103982	103092	103129	103948	103982			103619	104510	103619	103656	104476	104510
IRb	rrn23	106416	109225							103325	106137							104322	107134							104131	106943							104659	107471
IRb	rrn4.5	109327	109429							106236	106338							107233	107335							107042	107144							107570	107672
IRb	rrn5	109692	109812							106597	106717							107594	107714							107403	107523							107933	108053
IRb	trnR-ACG	110055	110128							106960	107033							107957	108030							107766	107839							108296	108369
IRb	trnN-GUU	110698	110769							107601	107672							108599	108670							108407	108478							108933	109004
IRb	ycf1	111098	111913							108001	108804							108999	109763							108807	109610							109333	110148
SSC	ndhF	111793	114099							108696	110981							109676	111940							109502	111787							110028	112334
SSC	rpl32	114951	115141							111709	111891							112728	112910							112558	112746							113162	113332
SSC	trnL-UAG	116027	116106							112752	112831							113762	113841							113599	113678							113897	113976
SSC	ccsA	116205	117167							112930	113892							113928	114890							113765	114727							114054	115016
SSC	ndhD	117424	118944							114144	115664							115143	116663							114980	116500							115247	116767
SSC	psaC	119047	119292							115767	116012							116764	117009							116603	116848							116862	117107
SSC	ndhE	119541	119846							116261	116566							117258	117563							117097	117402							117334	117639
SSC	ndhG	120046	120576							116765	117295							117762	118292							117601	118131							117818	118348
SSC	ndhI	120933	121439							117633	118139							118632	119138							118471	118977							118704	119210
SSC	ndhA	121520	123701	121520	122059	123150	123701			118213	120366	118213	118752	119815	120366			119212	121380	119212	119751	120829	121380			119051	121205	119051	119590	120654	121205			119291	121457	119291	119830	120906	121457
SSC	ndhH	123703	124884							120368	121549							121382	122563							121207	122388							121459	122640
SSC	rps15	124988	125280							121670	121942							122664	122936							122490	122762							122739	123002
SSC	ycf1	125685	131180							122320	127692							123323	128737							123143	128587							123391	128862
IRa	trnN-GUU	131509	131580							128021	128092							129066	129137							128916	128987							129191	129262
IRa	trnR-ACG	132150	132223							128660	128733							129706	129779							129555	129628							129826	129899
IRa	rrn5	132466	132586							128976	129096							130022	130142							129871	129991							130142	130262
IRa	rrn4.5	132849	132951							129355	129457							130401	130503							130250	130352							130523	130625
IRa	rrn23	133050	135859							129556	132368							130602	133414							130451	133263							130724	133536
IRa	trnA-UGC	136011	136910	136011	136045	136873	136910			132517	133406	132517	132551	133369	133406			133563	134452	133563	133597	134415	134452			133412	134302	133412	133446	134265	134302			133685	134576	133685	133719	134539	134576
IRa	trnI-GAU	136981	137993	136981	137015	137957	137993			133477	134489	133477	133501	134443	134489			134523	135535	134523	134557	135499	135535			134373	135385	134373	134407	135349	135385			134647	135658	134647	134681	135622	135658
IRa	rrn16	138293	139782							134789	136279							135835	137325							135685	137175							135958	137448
IRa	trnV-GAC	140011	140082							136507	136578							137553	137624							137403	137474							137676	137747
IRa	rps12_3'	141702	141944							138191	138433							139237	139479							139082	139324							139334	139576
IRa	rps7	142549	143016							139038	139505							140084	140551							139929	140396							140181	140648
IRa	ndhB	143294	145505	143294	144070	144750	145505			139781	141992	139781	140557	141237	141992			140828	143039	140828	141604	142284	143039			140674	142885	140674	141450	142130	142885			140912	143123	140912	141688	142368	143123
IRa	trnL-CAA	146066	146146							142553	142633							143600	143680							143446	143526							143684	143764
IRa	ycf15	146497	146745							142984	143181							144027	144224							143873	144070							144111	144308
IRa	ycf2	146836	153678							143323	150147							144366	151190							144212	151033							144450	151274
IRa	trnM-CAU	153767	153840							150236	150309							151279	151352							151122	151195							151363	151436
IRa	rpl23	154006	154287							150475	150756							151518	151799							151361	151642							151602	151883
IRa	rpl2	154312	155809	154312	154701	155375	155809			150781	152276	150781	151170	151842	152276			151824	153321	151824	152213	152887	153321			151667	153164	151667	152056	152730	153164			151908	153403	151908	152297	152969	153403
Note:
a The start and end sites of each exons of the intron-containing genes were shown.
b The function genes encoding from sense strand were signed as red color.

## Sheet: b
Table S2b. Feature of syntenic coding/noncoding loci of four chloroplast genomes and consensus sequences
Table S2b-1. Feature of syntenic coding loci of four plastome genomes and consensus sequences
Region	No.	Syntenic Loci	Consensus Sequences		P. eburnea		P. huaijiensis		P. linearifolia		Boea hygrometrica			Note:
			Start Site	End Site	Start Site	End Site	Start Site	End Site	Start Site	End Site	Start Site	End Site		a The syntenic coding loci encoding from sense strand were signed as red color.
LSC	1	trnH-GUG	10	83	3	76	8	79	7	80	10	83
LSC	2	psbA	415	1473	407	1465	400	1458	386	1444	284	1342
LSC	3	trnK-UUU_3'	1716	1751	1704	1739	1694	1729	1683	1718	1556	1591
LSC	4	trnK-UUU_5'	4285	4321	4235	4271	4243	4279	4221	4257	4087	4123
LSC	5	matK	2038	3570	2017	3543	2013	3545	2002	3528	1864	3384
LSC	6	rps_3'	5196	5405	5072	5281	5089	5298	5059	5268	4988	5197
LSC	7	rps_5'	6332	6373	6153	6194	6165	6206	6141	6182	6109	6150
LSC	8	trnQ-UUG	7520	7591	6728	6799	7290	7361	7269	7340	7245	7316
LSC a	9	psbK	7954	8139	7152	7337	7712	7897	7691	7876	7659	7835
LSC	10	psbI	8559	8669	7687	7797	8247	8357	8226	8336	8245	8355
LSC	11	trnS-GCU	8792	8879	7914	8001	8475	8562	8453	8540	8471	8558
LSC	12	trnR-UCU	10719	10790	9611	9682	10336	10407	10300	10371	10337	10408
LSC	13	atpA	10877	12400	9760	11283	10485	12008	10449	11972	10495	12018
LSC	14	atpF_3'	12493	12903	11363	11773	12097	12507	12041	12451	12093	12503
LSC	15	atpF_5'	13616	13762	12476	12619	13209	13352	13153	13296	13209	13355
LSC	16	atpH	14192	14437	12995	13240	13733	13978	13672	13917	13772	14017
LSC	17	atpI	15364	16107	13967	14710	14632	15375	14646	15389	14943	15686
LSC	18	rps2	16340	17050	14941	15651	15606	16316	15620	16330	15918	16628
LSC	19	rpoC2	17255	21403	15876	19997	16541	20659	16555	20673	16828	20973
LSC	20	rpoC1_3'	21558	23168	20152	21762	20814	22424	20828	22438	21128	22738
LSC	21	rpoC1_5'	24004	24456	22581	23033	23246	23698	23249	23701	23548	24000
LSC	22	rpoB	24462	27675	23039	26251	23704	26916	23707	26919	24006	27218
LSC	23	trnC-GCA	28824	28894	27334	27404	27992	28062	27994	28064	28326	28396
LSC	24	petN	29714	29803	28119	28208	28865	28954	28878	28967	29164	29253
LSC	25	psbM	30823	30927	29224	29328	29961	30065	29982	30086	30256	30360
LSC	26	trnD-GUC	31463	31536	29851	29924	30592	30665	30603	30676	30881	30954
LSC	27	trnY-GUA	31648	31731	30028	30111	30775	30858	30786	30869	31064	31147
LSC	28	trnE-UUC	31792	31864	30171	30243	30919	30991	30929	31001	31207	31279
LSC	29	trnT-GGU	32679	32750	30931	31002	31682	31753	31464	31535	32074	32145
LSC	30	psbD	34101	35162	32335	33396	33080	34141	32862	33923	33479	34540
LSC	31	psbC	35110	36531	33344	34765	34089	35510	33871	35292	34488	35909
LSC	32	trnS-UGA	36776	36868	35009	35101	35753	35845	35535	35627	36139	36231
LSC	33	lhbA	37207	37395	35429	35617	36173	36361	35962	36150	36556	36744
LSC	34	trnG-GCC	37703	37773	35919	35989	36652	36722	36431	36501	36980	37050
LSC	35	trnM-CAU	37974	38047	36161	36234	36894	36967	36701	36774	37210	37283
LSC	36	rps14	38201	38503	36388	36690	37121	37423	36928	37230	37436	37738
LSC	37	psaB	38626	40830	36813	39017	37546	39750	37353	39557	37861	40065
LSC	38	psaA	40856	43108	39043	41295	39776	42028	39583	41835	40091	42343
LSC	39	ycf3_3'	43906	44058	42068	42220	42762	42914	42598	42750	43113	43265
LSC	40	ycf3_mid	44792	45019	42934	43161	43628	43855	43464	43691	43999	44226
LSC	41	ycf3_5'	45723	45848	43865	43990	44548	44673	44395	44520	44930	45055
LSC	42	trnS-GGA	46759	46845	44855	44941	45537	45623	45384	45470	45948	46034
LSC	43	rps4	47162	47767	45245	45850	45932	46537	45766	46371	46337	46942
LSC	44	trnT-UGU	48173	48245	46217	46289	46904	46976	46774	46846	47314	47386
LSC	45	trnL-UAA_5'	48945	48981	46946	46982	47632	47668	47508	47544	48057	48093
LSC	46	trnL-UAA_3'	49465	49512	47460	47507	48147	48194	48023	48070	48576	48623
LSC	47	trnF-GAA	49865	49937	47843	47915	48530	48602	48406	48478	48975	49047
LSC	48	ndhJ	50623	51099	48542	49018	49243	49719	49109	49585	49726	50202
LSC	49	ndhK	51200	52054	49119	49970	49820	50671	49686	50537	50303	51157
LSC	50	ndhC	51934	52296	49850	50212	50551	50913	50417	50779	51037	51399
LSC	51	trnV-UAC_3'	53369	53403	51276	51310	51977	52011	51847	51881	52359	52393
LSC	52	trnV-UAC_5'	53992	54029	51896	51933	52598	52635	52469	52506	52973	53010
LSC	53	trnM-CAU	54197	54269	52100	52172	52803	52875	52674	52746	53178	53250
LSC	54	atpE	54488	54889	52376	52777	53079	53480	52950	53351	53464	53865
LSC	55	atpB	54886	56382	52774	54270	53477	54973	53348	54844	53862	55358
LSC	56	rbcL	57190	58668	55021	56463	55766	57208	55613	57055	56128	57606
LSC	57	accD	59320	60831	57081	58592	57840	59351	57682	59193	58219	59730
LSC	58	psaI	61579	61689	59313	59423	60060	60170	59922	60032	60468	60578
LSC	59	ycf4	62121	62675	59836	60390	60582	61136	60444	60998	60999	61553
LSC	60	cemA	63557	64249	60977	61669	61815	62507	61670	62362	62429	63121
LSC	61	petA	64459	65421	61875	62837	62713	63675	62568	63530	63330	64292
LSC	62	psbJ	66488	66610	63846	63968	64710	64832	64560	64682	65313	65435
LSC	63	psbL	66744	66860	64102	64218	64966	65082	64816	64932	65569	65685
LSC	64	psbF	66884	67003	64242	64361	65106	65225	64956	65075	65709	65828
LSC	65	psbE	67018	67269	64376	64627	65240	65491	65090	65341	65843	66094
LSC	66	petL	68186	68281	65524	65619	66388	66483	66238	66333	67009	67104
LSC	67	petG	68447	68560	65783	65896	66647	66760	66498	66611	67270	67383
LSC	68	trnW-CCA	68683	68756	65994	66067	66883	66956	66734	66807	67500	67573
LSC	69	trnP-UGG	68923	68996	66214	66287	67100	67173	66949	67022	67738	67811
LSC	70	psaJ	69282	69416	66565	66699	67457	67591	67302	67436	68093	68227
LSC	71	rpl33	69903	70109	67171	67371	68058	68264	67900	68100	68442	68648
LSC	72	rps18	70259	70564	67521	67826	68412	68717	68248	68553	68792	69097
LSC	73	rpl20	70810	71199	68067	68456	68962	69351	68799	69188	69334	69723
LSC	74	rps12_5'	72028	72141	69275	69388	70174	70287	70009	70122	70535	70648
LSC	75	clpP_3'	72276	72503	69521	69748	70421	70648	70256	70483	70783	71010
LSC	76	clpP_mid	73176	73466	70397	70687	71303	71593	71138	71428	71642	71932
LSC	77	clpP_5'	74297	74365	71463	71531	72410	72478	72240	72308	72741	72809
LSC	78	psbB	74828	76354	71992	73518	72939	74465	72768	74294	73270	74796
LSC	79	psbT	76540	76641	73704	73805	74646	74747	74469	74570	74969	75070
LSC	80	psbN	76708	76839	73871	74002	74813	74944	74636	74767	75137	75268
LSC	81	psbH	76927	77166	74090	74329	75032	75271	74855	75094	75356	75595
LSC	82	petB	78197	78685	75315	75803	76262	76750	76087	76575	76582	77070
LSC	83	petD	79637	80161	76696	77220	77684	78208	77502	78026	77989	78513
LSC	84	rpoA	80261	81313	77313	78365	78300	79352	78118	79170	78604	79665
LSC	85	rps11	81392	81808	78444	78860	79431	79847	79249	79665	79744	80160
LSC	86	rpl36	81910	82023	78962	79075	79949	80062	79767	79880	80262	80375
LSC	87	infA	82119	82352	79171	79404	80158	80391	79976	80209	80471	80704
LSC	88	rps8	82466	82870	79508	79912	80497	80901	80314	80718	80817	81221
LSC	89	rpl14	83041	83409	80082	80450	81071	81439	80888	81256	81384	81752
LSC	90	rpl16	83539	83898	80580	80939	81569	81928	81386	81745	81872	82231
LSC	91	rps3	84993	85655	81948	82610	82945	83607	82761	83423	83322	83984
LSC	92	rpl22	85665	86069	82620	83024	83617	84021	83433	83837	83994	84397
IRb	93	rpl2_3'	86469	86903	83417	83851	84415	84849	84230	84664	84792	85226
IRb	94	rpl2_5'	87577	87966	84523	84912	85523	85912	85338	85727	85898	86287
IRb	95	rpl23	87991	88272	84937	85218	85937	86218	85752	86033	86312	86593
IRb	96	trnM-CAU	88438	88511	85384	85457	86384	86457	86199	86272	86759	86832
IRb	97	ycf2	88600	95442	85546	92370	86546	93370	86361	93182	86921	93745
IRb	98	ycf15	95533	95781	92512	92709	93512	93709	93324	93521	93887	94084
IRb	99	trnL-CAA	96132	96212	93060	93140	94056	94136	93868	93948	94431	94511
IRb	100	ndhB_3'	96773	97528	93701	94456	94697	95452	94509	95264	95072	95827
IRb	101	ndhB_5'	98208	98984	95136	95912	96132	96908	95944	96720	96507	97283
IRb	102	rps7	99262	99729	96188	96655	97185	97652	96998	97465	97547	98014
IRb	103	rps12_3'	100334	100576	97260	97502	98257	98499	98070	98312	98619	98861
IRb	104	trnV-GAC	102196	102267	99115	99186	100112	100183	99920	99991	100448	100519
IRb	105	rrn16	102495	103984	99414	100904	100411	101901	100219	101709	100747	102237
IRb	106	trnI-GAU_5'	104285	104321	101204	101240	102201	102237	102009	102045	102537	102573
IRb	107	trnI-GAU_3'	105263	105297	102182	102216	103179	103213	102987	103021	103514	103548
IRb	108	trnA-UGC_5'	105368	105405	102287	102324	103284	103321	103092	103129	103619	103656
IRb	109	trnA-UGC_3'	106233	106267	103142	103176	104139	104173	103948	103982	104476	104510
IRb	110	rrn23	106416	109225	103325	106137	104322	107134	104131	106943	104659	107471
IRb	111	rrn4.5	109327	109429	106236	106338	107233	107335	107042	107144	107570	107672
IRb	112	rrn5	109692	109812	106597	106717	107594	107714	107403	107523	107933	108053
IRb	113	trnR-ACG	110055	110128	106960	107033	107957	108030	107766	107839	108296	108369
IRb	114	trnN-GUU	110698	110769	107601	107672	108599	108670	108407	108478	108933	109004
IRb	115	ycf1	111098	111913	108001	108804	108999	109763	108807	109610	109333	110148
SSC	116	ndhF	111793	114099	108696	110981	109676	111940	109502	111787	110028	112334
SSC	117	rpl32	114951	115141	111709	111891	112728	112910	112558	112746	113162	113332
SSC	118	trnL-UAG	116027	116106	112752	112831	113762	113841	113599	113678	113897	113976
SSC	119	ccsA	116205	117167	112930	113892	113928	114890	113765	114727	114054	115016
SSC	120	ndhD	117424	118944	114144	115664	115143	116663	114980	116500	115247	116767
SSC	121	psaC	119047	119292	115767	116012	116764	117009	116603	116848	116862	117107
SSC	122	ndhE	119541	119846	116261	116566	117258	117563	117097	117402	117334	117639
SSC	123	ndhG	120046	120576	116765	117295	117762	118292	117601	118131	117818	118348
SSC	124	ndhI	120933	121439	117633	118139	118632	119138	118471	118977	118704	119210
SSC	125	ndhA_3'	121520	122059	118213	118752	119212	119751	119051	119590	119291	119830
SSC	126	ndhA_5'	123150	123701	118213	118752	120829	121380	120654	121205	120906	121457
SSC	127	ndhH	123703	124884	120368	121549	121382	122563	121207	122388	121459	122640
SSC	128	rps15	124988	125280	121670	121942	122664	122936	122490	122762	122739	123002
SSC	129	ycf1	125685	131180	122320	127692	123323	128737	123143	128587	123391	128862
Table S2b-2. Feature of syntenic noncoding loci of four chloroplast genomes and consensus sequences
Region	No.	Syntenic Loci	Consensus Sequences		P. eburnea		P. huaijiensis		P. linearifolia		Boea hygrometrica
			Start Site	End Site	Start Site	End Site	Start Site	End Site	Start Site	End Site	Start Site	End Site
LSC	130	trnH-psbA	84	414	77	406	80	399	81	385	84	283
LSC	131	psbA-trnK	1474	1715	1466	1703	1459	1693	1445	1682	1343	1555
LSC	132	trnK_3'exon-matK	1752	2037	1740	2016	1730	2012	1719	2001	1592	1863
LSC	133	matK-trnK_5'exon	3571	4284	3544	4234	3546	4242	3529	4220	3385	4086
LSC	134	trnK-rps16	4322	5195	4272	5071	4280	5088	4258	5058	4124	4987
LSC	135	rps16_intron	5406	6331	5282	6152	5299	6164	5269	6140	5198	6108
LSC	136	rps16-trnQ	6374	7519	6195	6727	6207	7289	6183	7268	6151	7244
LSC	137	trnQ-psbK	7592	7953	6800	7151	7362	7711	7341	7690	7317	7658
LSC	138	psbK-psbI	8140	8558	7338	7686	7898	8246	7877	8225	7836	8244
LSC	139	psbI-trnS	8670	8791	7798	7913	8358	8474	8337	8452	8356	8470
LSC	140	trnS-trnR	8880	10718	8002	9610	8563	10335	8541	10299	8559	10336
LSC	141	trnR-atpA	10791	10876	9683	9759	10408	10484	10372	10448	10409	10494
LSC	142	atpA-atpF	12401	12492	11284	11362	12009	12096	11973	12040	12019	12092
LSC	143	atpF_intron	12904	13615	11774	12475	12508	13208	12452	13152	12504	13208
LSC	144	atpF-atpH	13763	14191	12620	12994	13353	13732	13297	13671	13356	13771
LSC	145	atpH-atpI	14438	15363	13241	13966	13979	14631	13918	14645	14018	14942
LSC	146	atpI-rps2	16108	16339	14711	14940	15376	15605	15390	15619	15687	15917
LSC	147	rps2-rpoC2	17051	17254	15652	15875	16317	16540	16331	16554	16629	16827
LSC	148	rpoC2-rpoC1	21404	21557	19998	20151	20660	20813	20674	20827	20974	21127
LSC	149	rpoC1_intron	23169	24003	21763	22580	22425	23245	22439	23248	22739	23547
LSC	150	rpoC1-rpoB	24457	24461	23034	23038	23699	23703	23702	23706	24001	24005
LSC	151	rpoB-trnC	27676	28823	26252	27333	26917	27991	26920	27993	27219	28325
LSC	152	trnC-petN	28895	29713	27405	28118	28063	28864	28065	28877	28397	29163
LSC	153	petN-psbM	29804	30822	28209	29223	28955	29960	28968	29981	29254	30255
LSC	154	psbM-trnD	30928	31462	29329	29850	30066	30591	30087	30602	30361	30880
LSC	155	trnD-trnY	31537	31647	29925	30027	30666	30774	30677	30785	30955	31063
LSC	156	trnY-trnE	31732	31791	30112	30170	30859	30918	30870	30928	31148	31206
LSC	157	trnE-trnT	31865	32678	30244	30930	30992	31681	31002	31463	31280	32073
LSC	158	trnT-psbD	32751	34100	31003	32334	31754	33079	31536	32861	32146	33478
LSC	159	psbC-trnS	36532	36775	34766	35008	35511	35752	35293	35534	35910	36138
LSC	160	trnS-lhbA	36869	37206	35102	35428	35846	36172	35628	35961	36232	36555
LSC	161	lhbA-trnG	37396	37702	35618	35918	36362	36651	36151	36430	36745	36979
LSC	162	trnG-trnM	37774	37973	35990	36160	36723	36893	36502	36700	37051	37209
LSC	163	trnM-rps14	38048	38200	36235	36387	36968	37120	36775	36927	37284	37435
LSC	164	rps14-psaB	38504	38625	36691	36812	37424	37545	37231	37352	37739	37860
LSC	165	psaB-psaA	40831	40855	39018	39042	39751	39775	39558	39582	40066	40090
LSC	166	psaA-ycf3	43109	43905	41296	42067	42029	42761	41836	42597	42344	43112
LSC	167	ycf3_3'intron	44059	44791	42221	42933	42915	43627	42751	43463	43266	43998
LSC	168	ycf3_5'intron	45020	45722	43162	43864	43856	44547	43692	44394	44227	44929
LSC	169	ycf3-trnS	45849	46758	43991	44854	44674	45536	44521	45383	45056	45947
LSC	170	trnS-rps4	46846	47161	44942	45244	45624	45931	45471	45765	46035	46336
LSC	171	rps4-trnT	47768	48172	45851	46216	46538	46903	46372	46773	46943	47313
LSC	172	trnT-trnL	48246	48944	46290	46945	46977	47631	46847	47507	47387	48056
LSC	173	trnL_intron	48982	49464	46983	47459	47669	48146	47545	48022	48094	48575
LSC	174	trnL-trnF	49513	49864	47508	47842	48195	48529	48071	48405	48624	48974
LSC	175	trnF-ndhJ	49938	50622	47916	48541	48603	49242	48479	49108	49048	49725
LSC	176	ndhJ-ndhK	51100	51199	49019	49118	49720	49819	49586	49685	50203	50302
LSC	177	ndhC-trnV	52297	53368	50213	51275	50914	51976	50780	51846	51400	52358
LSC	178	trnV_intron	53404	53991	51311	51895	52012	52597	51882	52468	52394	52972
LSC	179	trnV-trnM	54030	54196	51934	52099	52636	52802	52507	52673	53011	53177
LSC	180	trnM-atpE	54270	54487	52173	52375	52876	53078	52747	52949	53251	53463
LSC	181	atpB-rbcL	56383	57189	54271	55020	54974	55765	54845	55612	55359	56127
LSC	182	rbcL-accD	58669	59319	56464	57080	57209	57839	57056	57681	57607	58218
LSC	183	accD-psaI	60832	61578	58593	59312	59352	60059	59194	59921	59731	60467
LSC	184	psaI-ycf4	61690	62120	59424	59835	60171	60581	60033	60443	60579	60998
LSC	185	ycf4-cemA	62676	63556	60391	60976	61137	61814	60999	61669	61554	62428
LSC	186	cemA-petA	64250	64458	61670	61874	62508	62712	62363	62567	63122	63329
LSC	187	petA-psbJ	65422	66487	62838	63845	63676	64709	63531	64559	64293	65312
LSC	188	psbJ-psbL	66611	66743	63969	64101	64833	64965	64683	64815	65436	65568
LSC	189	psbL-psbF	66861	66883	64219	64241	65083	65105	64933	64955	65686	65708
LSC	190	psbF-psbE	67004	67017	64362	64375	65226	65239	65076	65089	65829	65842
LSC	191	psbE-petL	67270	68185	64628	65523	65492	66387	65342	66237	66095	67008
LSC	192	petL-petG	68282	68446	65620	65782	66484	66646	66334	66497	67105	67269
LSC	193	petG-trnW	68561	68682	65897	65993	66761	66882	66612	66733	67384	67499
LSC	194	trnW-trnP	68757	68922	66068	66213	66957	67099	66808	66948	67574	67737
LSC	195	trnP-psaJ	68997	69281	66288	66564	67174	67456	67023	67301	67812	68092
LSC	196	psaJ-rpl33	69417	69902	66700	67170	67592	68057	67437	67899	68228	68441
LSC	197	rpl33-rps18	70110	70258	67372	67520	68265	68411	68101	68247	68649	68791
LSC	198	rps18-rpl20	70565	70809	67827	68066	68718	68961	68554	68798	69098	69333
LSC	199	rpl20-rps12_5'	71200	72027	68457	69274	69352	70173	69189	70008	69724	70534
LSC	200	rps12_5'-clpP	72142	72275	69389	69520	70288	70420	70123	70255	70649	70782
LSC	201	clpP_3'intron	72504	73175	69749	70396	70649	71302	70484	71137	71011	71641
LSC	202	clpP_5'intron	73467	74296	70688	71462	71594	72409	71429	72239	71933	72740
LSC	203	clpP-psbB	74366	74827	71532	71991	72479	72938	72309	72767	72810	73269
LSC	204	psbB-psbT	76355	76539	73519	73703	74466	74645	74295	74468	74797	74968
LSC	205	psbT-psbN	76642	76707	73806	73870	74748	74812	74571	74635	75071	75136
LSC	206	psbN-psbH	76840	76926	74003	74089	74945	75031	74768	74854	75269	75355
LSC	207	psbH-petB	77167	78196	74330	75314	75272	76261	75095	76086	75596	76581
LSC	208	petB-petD	78686	79636	75804	76695	76751	77683	76576	77501	77071	77988
LSC	209	petD-rpoA	80162	80260	77221	77312	78209	78299	78027	78117	78514	78603
LSC	210	rpoA-rps11	81314	81391	78366	78443	79353	79430	79171	79248	79666	79743
LSC	211	rps11-rpl36	81809	81909	78861	78961	79848	79948	79666	79766	80161	80261
LSC	212	rpl36-infA	82024	82118	79076	79170	80063	80157	79881	79975	80376	80470
LSC	213	infA-rps8	82353	82465	79405	79507	80392	80496	80210	80313	80705	80816
LSC	214	rps8-rpl14	82871	83040	79913	80081	80902	81070	80719	80887	81222	81383
LSC	215	rpl14-rpl16	83410	83538	80451	80579	81440	81568	81257	81385	81753	81871
LSC	216	rpl16-rps3	83899	84992	80940	81947	81929	82944	81746	82760	82232	83321
LSC	217	rps3-rpl22	85656	85664	82611	82619	83608	83616	83424	83432	83985	83993
LSC	218	rpl22-rpl2	86070	86468	83025	83416	84022	84414	83838	84229	84398	84791
IRb	219	rpl2_intron	86904	87576	83852	84522	84850	85522	84665	85337	85227	85897
IRb	220	rpl2-rpl23	87967	87990	84913	84936	85913	85936	85728	85751	86288	86311
IRb	221	rpl23-trnM	88273	88437	85219	85383	86219	86383	86034	86198	86594	86758
IRb	222	trnM-ycf2	88512	88599	85458	85545	86458	86545	86273	86360	86833	86920
IRb	223	ycf2-ycf15	95443	95532	92371	92511	93371	93511	93183	93323	93746	93886
IRb	224	ycf15-trnL	95782	96131	92710	93059	93710	94055	93522	93867	94085	94430
IRb	225	trnL-ndhB	96213	96772	93141	93700	94137	94696	93949	94508	94512	95071
IRb	226	ndhB_intron	97529	98207	94457	95135	95453	96131	95265	95943	95828	96506
IRb	227	ndhB-rps7	98985	99261	95913	96187	96909	97184	96721	96997	97284	97546
IRb	228	rps7-rps12_3'	99730	100333	96656	97259	97653	98256	97466	98069	98015	98618
IRb	229	rps12_3'-trnV	100577	102195	97503	99114	98500	100111	98313	99919	98862	100447
IRb	230	trnV-rrn16	102268	102494	99187	99413	100184	100410	99992	100218	100520	100746
IRb	231	rrn16-trnI	103985	104284	100905	101203	101902	102200	101710	102008	102238	102536
IRb	232	trnI_intron	104322	105262	101241	102181	102238	103178	102046	102986	102574	103513
IRb	233	trnI-trnA	105298	105367	102217	102286	103214	103283	103022	103091	103549	103618
IRb	234	trnA_intron	105406	106232	102325	103141	103322	104138	103130	103947	103657	104475
IRb	235	trnA-rrn23	106268	106415	103177	103324	104174	104321	103983	104130	104511	104658
IRb	236	rrn23-rrn4.5	109226	109326	106138	106235	107135	107232	106944	107041	107472	107569
IRb	237	rrn4.5-rrn5	109430	109691	106339	106596	107336	107593	107145	107402	107673	107932
IRb	238	rrn5-trnR	109813	110054	106718	106959	107715	107956	107524	107765	108054	108295
IRb	239	trnR-trnN	110129	110697	107034	107600	108031	108598	107840	108406	108370	108932
IRb	240	trnN-ycf1	110770	111097	107673	108000	108671	108998	108479	108806	109005	109332
SSC	241	ndhF-rpl32	114100	114950	110982	111708	111941	112727	111788	112557	112335	113161
SSC	242	rpl32-trnL	115142	116026	111892	112751	112911	113761	112747	113598	113333	113896
SSC	243	trnL-ccsA	116107	116204	112832	112929	113842	113927	113679	113764	113977	114053
SSC	244	ccsA-ndhD	117168	117423	113893	114143	114891	115142	114728	114979	115017	115246
SSC	245	ndhD-psaC	118945	119046	115665	115766	116664	116763	116501	116602	116768	116861
SSC	246	psaC-ndhE	119293	119540	116013	116260	117010	117257	116849	117096	117108	117333
SSC	247	ndhE-ndhG	119847	120045	116567	116764	117564	117761	117403	117600	117640	117817
SSC	248	ndhG-ndhI	120577	120932	117296	117632	118293	118631	118132	118470	118349	118703
SSC	249	ndhI-ndhA	121440	121519	118140	118212	119139	119211	118978	119050	119211	119290
SSC	250	ndhA_intron	122060	123149	118753	119814	119752	120828	119591	120653	119831	120905
SSC	251	ndhA-ndhH	123702	123702	120367	120367	121381	121381	121206	121206	121458	121458
SSC	252	ndhH-rps15	124885	124987	121550	121669	122564	122663	122389	122489	122641	122738
SSC	253	rps15-ycf1	125281	125684	121943	122319	122937	123322	122763	123142	123003	123390
