# Supplementary material for: The complete chloroplast genome of Primulina and two novel strategies for development of high polymorphic loci for population genetic and phylogenetic studies
Source: BMC Evol Biol. 2017 Nov 7;17:224. doi: 10.1186/s12862-017-1067-z (PMC5678776; doi:10.1186/s12862-017-1067-z)
Supplement: Supplementary file 11 — Intrageneric and Intergeneric polymorphism of each syntenic coding loci and syntenic noncoding loci (XLSX 41 kb) [file 12862_2017_1067_MOESM11_ESM.xlsx]

## Sheet: Table S3
Table S3 Intrageneric and Intergeneric polymorphism of each syntenic coding loci and syntenic noncoding loci.
Table S3a. Intrageneric and Intergeneric polymorphism of the regions of syntenic coding loci
Region	No.	Syntenic Loci	Start Site	End Site	Length	Intrageneric Polymorphism									Intergeneric Polymorphism									r value b		Note:
						P. eburnea vs P. huaijiensis		P. eburnea vs P. linearifolia		P. huaijiensis vs P. linearifolia		Average			B. hygrometrica vs P. eburnea		B. hygrometrica vs P. huaijiensis		B. hygrometrica vs P. linearifolia		Average					a PIC: potentially informative characters, counted by the sum of SNP and Indel in certain regions along the consensus sequences between each two plastome pairs.
						SNP	Indel	SNP	Indel	SNP	Indel	SNP	Indel	PIC a	SNP	Indel	SNP	Indel	SNP	Indel	SNP	Indel	PIC			b r value：correlation coefficient of intrageneric and intergeneric S value, IR region was counted twice.
LSC	1	trnH-GUG	10	83	74	0	2	0	0	0	2	0	1.33333	1.33333	0	0	0	2	0	0	0	0.666667	0.666667	0.98604
LSC	2	psbA	415	1473	1059	5	0	4	0	3	0	4	0	4	25	0	22	0	21	0	22.6667	0	22.6667
LSC	3	trnK-UUU_3'	1716	1751	36	0	0	0	0	0	0	0	0	0	0	0	0	0	0	0	0	0	0
LSC	4	trnK-UUU_5'	4285	4321	37	0	0	0	0	0	0	0	0	0	0	0	0	0	0	0	0	0	0
LSC	5	matK	2038	3570	1533	17	1	15	0	20	1	17.3333	0.666667	18	84	1	92	2	88	1	88	1.33333	89.3333
LSC	6	rps16_3'	5196	5405	210	0	0	1	0	1	0	0.666667	0	0.666667	3	0	3	0	4	0	3.33333	0	3.33333
LSC	7	rps16_5'	6332	6373	42	0	0	0	0	0	0	0	0	0	0	0	0	0	0	0	0	0	0
LSC	8	trnQ-UUG	7520	7591	72	0	0	0	0	0	0	0	0	0	1	0	1	0	1	0	1	0	1
LSC	9	psbK	7954	8139	186	1	0	1	0	0	0	0.666667	0	0.666667	5	1	5	1	5	1	5	1	6
LSC	10	psbI	8559	8669	111	0	0	1	0	1	0	0.666667	0	0.666667	0	0	0	0	1	0	0.333333	0	0.333333
LSC	11	trnS-GCU	8792	8879	88	0	0	0	0	0	0	0	0	0	2	0	2	0	2	0	2	0	2
LSC	12	trnR-UCU	10719	10790	72	0	0	0	0	0	0	0	0	0	1	0	1	0	1	0	1	0	1
LSC	13	atpA	10877	12400	1524	4	0	6	0	8	0	6	0	6	30	0	32	0	34	0	32	0	32
LSC	14	atpF_3'	12493	12903	411	3	0	4	0	5	0	4	0	4	14	0	15	0	14	0	14.3333	0	14.3333
LSC	15	atpF_5'	13616	13762	147	0	0	1	0	1	0	0.666667	0	0.666667	4	1	4	1	5	1	4.33333	1	5.33333
LSC	16	atpH	14192	14437	246	1	0	2	0	1	0	1.33333	0	1.33333	7	0	6	0	7	0	6.66667	0	6.66667
LSC	17	atpI	15364	16107	744	2	0	0	0	2	0	1.33333	0	1.33333	21	0	23	0	21	0	21.6667	0	21.6667
LSC	18	rps2	16340	17050	711	5	0	5	0	4	0	4.66667	0	4.66667	18	0	18	0	18	0	18	0	18
LSC	19	rpoC2	17255	21403	4149	22	1	25	1	21	0	22.6667	0.666667	23.3333	130	1	126	0	128	0	128	0.333333	128.333
LSC	20	rpoC1_3'	21558	23168	1611	7	0	13	0	9	0	9.66667	0	9.66667	32	0	26	0	33	0	30.3333	0	30.3333
LSC	21	rpoC1_5'	24004	24456	453	2	0	3	0	3	0	2.66667	0	2.66667	8	0	8	0	7	0	7.66667	0	7.66667
LSC	22	rpoB	24462	27675	3214	24	0	21	0	17	0	20.6667	0	20.6667	78	2	74	2	71	2	74.3333	2	76.3333
LSC	23	trnC-GCA	28824	28894	71	1	0	1	0	0	0	0.666667	0	0.666667	1	0	0	0	0	0	0.333333	0	0.333333
LSC	24	petN	29714	29803	90	1	0	1	0	0	0	0.666667	0	0.666667	1	0	0	0	0	0	0.333333	0	0.333333
LSC	25	psbM	30823	30927	105	0	0	0	0	0	0	0	0	0	3	0	3	0	3	0	3	0	3
LSC	26	trnD-GUC	31463	31536	74	0	0	0	0	0	0	0	0	0	0	0	0	0	0	0	0	0	0
LSC	27	trnY-GUA	31648	31731	84	0	0	0	0	0	0	0	0	0	0	0	0	0	0	0	0	0	0
LSC	28	trnE-UUC	31792	31864	73	0	0	0	0	0	0	0	0	0	0	0	0	0	0	0	0	0	0
LSC	29	trnT-GGU	32679	32750	72	0	0	0	0	0	0	0	0	0	0	0	0	0	0	0	0	0	0
LSC	30	psbD	34101	35162	1062	5	0	2	0	3	0	3.33333	0	3.33333	14	0	13	0	12	0	13	0	13
LSC	31	psbC	35110	36531	1422	2	0	1	0	3	0	2	0	2	13	0	15	0	14	0	14	0	14
LSC	32	trnS-UGA	36776	36868	93	1	0	0	0	1	0	0.666667	0	0.666667	1	0	2	0	1	0	1.33333	0	1.33333
LSC	33	lhbA	37207	37395	189	0	0	1	0	1	0	0.666667	0	0.666667	0	0	0	0	1	0	0.333333	0	0.333333
LSC	34	trnG-GCC	37703	37773	71	0	0	0	0	0	0	0	0	0	1	0	1	0	1	0	1	0	1
LSC	35	trnM-CAU	37974	38047	74	0	0	1	0	1	0	0.666667	0	0.666667	0	0	0	0	1	0	0.333333	0	0.333333
LSC	36	rps14	38201	38503	303	1	0	0	0	1	0	0.666667	0	0.666667	7	0	8	0	7	0	7.33333	0	7.33333
LSC	37	psaB	38626	40830	2205	7	0	4	0	5	0	5.33333	0	5.33333	32	0	32	0	30	0	31.3333	0	31.3333
LSC	38	psaA	40856	43108	2253	10	0	10	0	6	0	8.66667	0	8.66667	38	0	34	0	34	0	35.3333	0	35.3333
LSC	39	ycf3_3'	43906	44058	153	0	0	0	0	0	0	0	0	0	5	0	5	0	5	0	5	0	5
LSC	40	ycf3_mid	44792	45019	228	0	0	1	0	1	0	0.666667	0	0.666667	3	0	3	0	2	0	2.66667	0	2.66667
LSC	41	ycf3_5'	45723	45848	126	0	0	0	0	0	0	0	0	0	0	0	0	0	0	0	0	0	0
LSC	42	trnS-GGA	46759	46845	87	0	0	0	0	0	0	0	0	0	1	0	1	0	1	0	1	0	1
LSC	43	rps4	47162	47767	606	2	0	4	0	4	0	3.33333	0	3.33333	12	0	12	0	14	0	12.6667	0	12.6667
LSC	44	trnT-UGU	48173	48245	73	0	0	0	0	0	0	0	0	0	0	0	0	0	0	0	0	0	0
LSC	45	trnL-UAA_5'	48945	48981	37	0	0	0	0	0	0	0	0	0	0	0	0	0	0	0	0	0	0
LSC	46	trnL-UAA_3'	49465	49512	48	0	0	0	0	0	0	0	0	0	0	0	0	0	0	0	0	0	0
LSC	47	trnF-GAA	49865	49937	73	0	0	0	0	0	0	0	0	0	0	0	0	0	0	0	0	0	0
LSC	48	ndhJ	50623	51099	477	2	0	3	0	1	0	2	0	2	13	0	11	0	12	0	12	0	12
LSC	49	ndhK	51200	52054	855	4	0	4	0	6	0	4.66667	0	4.66667	20	1	21	1	20	1	20.3333	1	21.3333
LSC	50	ndhC	51934	52296	363	2	0	2	0	2	0	2	0	2	8	0	8	0	8	0	8	0	8
LSC	51	trnV-UAC_3'	53369	53403	35	0	0	0	0	0	0	0	0	0	0	0	0	0	0	0	0	0	0
LSC	52	trnV-UAC_5'	53992	54029	38	0	0	0	0	0	0	0	0	0	1	0	1	0	1	0	1	0	1
LSC	53	trnM-CAU	54197	54269	73	0	0	1	0	1	0	0.666667	0	0.666667	0	0	0	0	1	0	0.333333	0	0.333333
LSC	54	atpE	54488	54889	402	2	0	5	0	5	0	4	0	4	12	0	12	0	15	0	13	0	13
LSC	55	atpB	54886	56382	1497	4	0	6	0	8	0	6	0	6	16	0	20	0	20	0	18.6667	0	18.6667
LSC	56	rbcL	57190	58668	1479	10	0	12	0	6	0	9.33333	0	9.33333	33	1	29	1	31	1	31	1	32
LSC	57	accD	59320	60831	1512	5	0	9	0	8	0	7.33333	0	7.33333	36	2	34	2	37	2	35.6667	2	37.6667
LSC	58	psaI	61579	61689	111	1	0	0	0	1	0	0.666667	0	0.666667	3	0	4	0	3	0	3.33333	0	3.33333
LSC	59	ycf4	62121	62675	555	2	0	2	0	4	0	2.66667	0	2.66667	15	0	17	0	17	0	16.3333	0	16.3333
LSC	60	cemA	63557	64249	693	9	0	10	0	9	0	9.33333	0	9.33333	22	0	21	0	20	0	21	0	21
LSC	61	petA	64459	65421	963	6	0	6	0	6	0	6	0	6	16	0	18	0	17	0	17	0	17
LSC	62	psbJ	66488	66610	123	1	0	0	0	1	0	0.666667	0	0.666667	0	0	1	0	0	0	0.333333	0	0.333333
LSC	63	psbL	66744	66860	117	0	0	0	0	0	0	0	0	0	0	0	0	0	0	0	0	0	0
LSC	64	psbF	66884	67003	120	0	0	0	0	0	0	0	0	0	2	0	2	0	2	0	2	0	2
LSC	65	psbE	67018	67269	252	1	0	3	0	2	0	2	0	2	5	0	4	0	6	0	5	0	5
LSC	66	petL	68186	68281	96	1	0	1	0	0	0	0.666667	0	0.666667	3	0	2	0	2	0	2.33333	0	2.33333
LSC	67	petG	68447	68560	114	0	0	0	0	0	0	0	0	0	1	0	1	0	1	0	1	0	1
LSC	68	trnW-CCA	68683	68756	74	0	0	0	0	0	0	0	0	0	2	0	2	0	2	0	2	0	2
LSC	69	trnP-UGG	68923	68996	74	0	0	0	0	0	0	0	0	0	0	0	0	0	0	0	0	0	0
LSC	70	psaJ	69282	69416	135	0	0	0	0	0	0	0	0	0	1	0	1	0	1	0	1	0	1
LSC	71	rpl33	69903	70109	207	1	1	2	0	1	1	1.33333	0.666667	2	2	1	1	0	2	1	1.66667	0.666667	2.33333
LSC	72	rps18	70259	70564	306	2	0	5	0	3	0	3.33333	0	3.33333	6	0	4	0	5	0	5	0	5
LSC	73	rpl20	70810	71199	390	4	0	4	0	4	0	4	0	4	10	0	8	0	8	0	8.66667	0	8.66667
LSC	74	rps12_5'	72028	72141	114	1	0	1	0	0	0	0.666667	0	0.666667	4	0	3	0	3	0	3.33333	0	3.33333
LSC	75	clpP_3'	72276	72503	228	0	0	0	0	0	0	0	0	0	2	0	2	0	2	0	2	0	2
LSC	76	clpP_mid	73176	73466	291	1	0	1	0	0	0	0.666667	0	0.666667	8	0	7	0	7	0	7.33333	0	7.33333
LSC	77	clpP_5'	74297	74365	69	0	0	0	0	0	0	0	0	0	1	0	1	0	1	0	1	0	1
LSC	78	psbB	74828	76354	1527	10	0	6	0	6	0	7.33333	0	7.33333	28	0	28	0	24	0	26.6667	0	26.6667
LSC	79	psbT	76540	76641	102	0	0	1	0	1	0	0.666667	0	0.666667	1	0	1	0	2	0	1.33333	0	1.33333
LSC	80	psbN	76708	76839	132	0	0	0	0	0	0	0	0	0	2	0	2	0	2	0	2	0	2
LSC	81	psbH	76927	77166	240	0	0	0	0	0	0	0	0	0	4	0	4	0	4	0	4	0	4
LSC	82	petB	78197	78685	489	1	0	2	0	1	0	1.33333	0	1.33333	7	0	6	0	7	0	6.66667	0	6.66667
LSC	83	petD	79637	80161	525	1	0	2	0	3	0	2	0	2	10	0	9	0	12	0	10.3333	0	10.3333
LSC	84	rpoA	80261	81313	1053	5	0	10	0	11	0	8.66667	0	8.66667	47	0	48	0	53	0	49.3333	0	49.3333
LSC	85	rps11	81392	81808	417	0	0	1	0	1	0	0.666667	0	0.666667	7	0	7	0	8	0	7.33333	0	7.33333
LSC	86	rpl36	81910	82023	114	0	0	0	0	0	0	0	0	0	3	0	3	0	3	0	3	0	3
LSC	87	infA	82119	82352	234	0	0	0	0	0	0	0	0	0	5	0	5	0	5	0	5	0	5
LSC	88	rps8	82466	82870	405	3	0	5	0	2	0	3.33333	0	3.33333	21	0	20	0	21	0	20.6667	0	20.6667
LSC	89	rpl14	83041	83409	369	0	0	2	0	2	0	1.33333	0	1.33333	6	0	6	0	8	0	6.66667	0	6.66667
LSC	90	rpl16	83539	83898	360	3	0	4	0	3	0	3.33333	0	3.33333	11	0	10	0	11	0	10.6667	0	10.6667
LSC	91	rps3	84993	85655	663	2	0	2	0	2	0	2	0	2	22	0	22	0	22	0	22	0	22
LSC	92	rpl22	85665	86069	405	3	0	2	0	1	0	2	0	2	12	1	11	1	10	1	11	1	12
IRb	93	rpl2_3'	86469	86903	435	1	0	1	0	2	0	1.33333	0	1.33333	4	0	5	0	5	0	4.66667	0	4.66667
IRb	94	rpl2_5'	87577	87966	390	0	0	0	0	0	0	0	0	0	0	0	0	0	0	0	0	0	0
IRb	95	rpl23	87991	88272	282	1	0	1	0	0	0	0.666667	0	0.666667	2	0	1	0	1	0	1.33333	0	1.33333
IRb	96	trnM-CAU	88438	88511	74	0	0	0	0	0	0	0	0	0	0	0	0	0	0	0	0	0	0
IRb	97	ycf2	88600	95442	6843	14	0	15	2	13	2	14	1.33333	15.3333	53	0	57	0	54	2	54.6667	0.666667	55.3333
IRb	98	ycf15	95533	95781	249	0	0	0	0	0	0	0	0	0	3	0	3	0	3	0	3	0	3
IRb	99	trnL-CAA	96132	96212	81	0	0	0	0	0	0	0	0	0	0	0	0	0	0	0	0	0	0
IRb	100	ndhB_3'	96773	97528	756	0	0	0	0	0	0	0	0	0	1	0	1	0	1	0	1	0	1
IRb	101	ndhB_5'	98208	98984	777	1	0	1	0	0	0	0.666667	0	0.666667	2	0	1	0	1	0	1.33333	0	1.33333
IRb	102	rps7	99262	99729	468	1	0	1	0	0	0	0.666667	0	0.666667	1	0	0	0	0	0	0.333333	0	0.333333
IRb	103	rps12_3'	100334	100576	243	0	0	0	0	0	0	0	0	0	1	0	1	0	1	0	1	0	1
IRb	104	trnV-GAC	102196	102267	72	0	0	0	0	0	0	0	0	0	0	0	0	0	0	0	0	0	0
IRb	105	rrn16	102495	103984	1490	0	0	0	0	0	0	0	0	0	1	0	1	0	1	0	1	0	1
IRb	106	trnI-GAU_5'	104285	104321	37	0	0	0	0	0	0	0	0	0	0	0	0	0	0	0	0	0	0
IRb	107	trnI-GAU_3'	105263	105297	35	0	0	0	0	0	0	0	0	0	0	0	0	0	0	0	0	0	0
IRb	108	trnA-UGC_5'	105368	105405	38	0	0	0	0	0	0	0	0	0	0	0	0	0	0	0	0	0	0
IRb	109	trnA-UGC_3'	106233	106267	35	0	0	0	0	0	0	0	0	0	0	0	0	0	0	0	0	0	0
IRb	110	rrn23	106416	109225	2810	0	0	1	0	1	0	0.666667	0	0.666667	4	0	4	0	5	0	4.33333	0	4.33333
IRb	111	rrn4.5	109327	109429	103	0	0	0	0	0	0	0	0	0	0	0	0	0	0	0	0	0	0
IRb	112	rrn5	109692	109812	121	0	0	0	0	0	0	0	0	0	0	0	0	0	0	0	0	0	0
IRb	113	trnR-ACG	110055	110128	74	0	0	0	0	0	0	0	0	0	0	0	0	0	0	0	0	0	0
IRb	114	trnN-GUU	110698	110769	72	0	0	0	0	0	0	0	0	0	0	0	0	0	0	0	0	0	0
IRb	115	ycf1	111098	111913	816	1	2	5	0	3	2	3	1.33333	4.33333	12	1	10	2	11	1	11	1.33333	12.3333
SSC	116	ndhF	111793	114099	2307	23	1	27	0	25	1	25	0.666667	25.6667	119	2	124	2	126	2	123	2	125
SSC	117	rpl32	114951	115141	191	0	0	1	1	1	1	0.666667	0.666667	1.33333	7	2	7	2	8	1	7.33333	1.66667	9
SSC	118	trnL-UAG	116027	116106	80	0	0	0	0	0	0	0	0	0	0	0	0	0	0	0	0	0	0
SSC	119	ccsA	116205	117167	963	7	0	9	0	12	0	9.33333	0	9.33333	45	0	46	0	50	0	47	0	47
SSC	120	ndhD	117424	118944	1521	7	0	11	0	8	0	8.66667	0	8.66667	65	0	62	0	66	0	64.3333	0	64.3333
SSC	121	psaC	119047	119292	246	0	0	0	0	0	0	0	0	0	2	0	2	0	2	0	2	0	2
SSC	122	ndhE	119541	119846	306	2	0	2	0	2	0	2	0	2	5	0	5	0	5	0	5	0	5
SSC	123	ndhG	120046	120576	531	1	0	2	0	1	0	1.33333	0	1.33333	7	0	6	0	7	0	6.66667	0	6.66667
SSC	124	ndhI	120933	121439	507	2	0	5	0	3	0	3.33333	0	3.33333	14	0	12	0	13	0	13	0	13
SSC	125	ndhA_3'	121520	122059	540	4	0	4	0	6	0	4.66667	0	4.66667	13	0	13	0	15	0	13.6667	0	13.6667
SSC	126	ndhA_5'	123150	123701	552	4	0	4	0	6	0	4.66667	0	4.66667	14	0	17	0	17	0	16	0	16
SSC	127	ndhH	123703	124884	1182	5	0	6	0	5	0	5.33333	0	5.33333	27	0	26	0	27	0	26.6667	0	26.6667
SSC	128	rps15	124988	125280	293	2	0	5	0	5	0	4	0	4	17	1	17	1	19	1	17.6667	1	18.6667
SSC	129	ycf1	125685	131180	5496	65	8	72	5	73	6	70	6.33333	76.3333	386	12	388	13	399	10	391	11.6667	402.667
	Average Polymorphism Per 100 bp											0.438838	0.0176544	0.456493							2.07241	0.0349485	2.10736
Table S3b. Intrageneric and Intergeneric polymorphism of the regions of syntenic noncoding loci
Region	No.	Name	Start Site	End Site	Length	Intrageneric Polymorphism									Intergeneric Polymorphism									R value **		Note:
						P. eburnea vs P. huaijiensis		P. eburnea vs P. linearifolia		P. huaijiensis vs P. linearifolia		Average			B. hygrometrica vs P. eburnea		B. hygrometrica vs P. huaijiensis		B. hygrometrica vs P. linearifolia		Average					*S: the number of segregating sites, equals the sum of SNP and Indel in certain regions along the consensus sequences between each two plastome pairs.
						SNP	Indel	SNP	Indel	SNP	Indel	SNP	Indel	PIC *	SNP	Indel	SNP	Indel	SNP	Indel	SNP	Indel	PIC *			**R value：correlation coefficient of intrageneric and intergeneric S value
LSC	130	trnH-psbA	84	414	331	38	3	11	4	26	4	25	3.66667	28.6667	52	6	52	6	51	6	51.6667	6	57.6667	0.887997
LSC	131	psbA-trnK	1474	1715	242	5	3	6	0	5	3	5.33333	2	7.33333	11	4	9	3	11	4	10.3333	3.66667	14
LSC	132	trnK_3'exon-matK	1752	2037	286	3	2	13	1	18	2	11.3333	1.66667	13	18	3	21	3	28	3	22.3333	3	25.3333
LSC	133	matK-trnK_5'exon	3571	4284	714	6	2	13	1	11	1	10	1.33333	11.3333	31	10	28	10	35	9	31.3333	9.66667	41
LSC	134	trnK-rps16	4322	5195	874	10	2	8	1	6	3	8	2	10	85	15	82	16	81	14	82.6667	15	97.6667
LSC	135	rps16_intron	5406	6331	926	7	2	12	1	11	3	10	2	12	50	12	49	13	52	11	50.3333	12	62.3333
LSC	136	rps16-trnQ	6374	7519	1146	5	7	5	5	14	10	8	7.33333	15.3333	61	11	134	21	131	19	108.667	17	125.667
LSC	137	trnQ-psbK	7592	7953	362	1	3	4	3	5	1	3.33333	2.33333	5.66667	22	6	23	3	25	3	23.3333	4	27.3333
LSC	138	psbK-psbI	8140	8558	419	7	2	7	5	7	3	7	3.33333	10.3333	27	6	28	9	28	11	27.6667	8.66667	36.3333
LSC	139	psbI-trnS	8670	8791	122	2	1	1	0	1	1	1.33333	0.666667	2	7	2	7	3	6	2	6.66667	2.33333	9
LSC	140	trnS-trnR	8880	10718	1839	22	11	27	8	41	11	30	10	40	113	22	140	25	138	24	130.333	23.6667	154
LSC	141	trnR-atpA	10791	10876	86	1	0	1	0	0	0	0.666667	0	0.666667	3	1	2	1	2	1	2.33333	1	3.33333
LSC	142	atpA-atpF	12401	12492	92	3	4	1	4	0	3	1.33333	3.66667	5	8	4	6	5	4	5	6	4.66667	10.6667
LSC	143	atpF_intron	12904	13615	712	7	1	4	3	7	2	6	2	8	31	7	35	6	32	6	32.6667	6.33333	39
LSC	144	atpF-atpH	13763	14191	429	5	1	4	0	5	1	4.66667	0.666667	5.33333	22	5	23	6	22	5	22.3333	5.33333	27.6667
LSC	145	atpH-atpI	14438	15363	926	12	2	10	2	9	2	10.3333	2	12.3333	118	18	79	17	119	18	105.333	17.6667	123
LSC	146	atpI-rps2	16108	16339	232	0	0	0	0	0	0	0	0	0	8	2	8	2	8	2	8	2	10
LSC	147	rps2-rpoC2	17051	17254	204	1	0	2	0	3	0	2	0	2	17	2	18	2	19	2	18	2	20
LSC	148	rpoC2-rpoC1	21404	21557	154	2	0	1	0	1	0	1.33333	0	1.33333	5	0	5	0	4	0	4.66667	0	4.66667
LSC	149	rpoC1_intron	23169	24003	835	14	2	16	2	9	3	13	2.33333	15.3333	40	8	34	9	36	8	36.6667	8.33333	45
LSC	150	rpoC1-rpoB	24457	24461	5	0	0	0	0	0	0	0	0	0	0	0	0	0	0	0	0	0	0
LSC	151	rpoB-trnC	27676	28823	1148	12	3	15	4	14	3	13.6667	3.33333	17	101	14	94	15	98	15	97.6667	14.6667	112.333
LSC	152	trnC-petN	28895	29713	819	3	4	26	8	29	6	19.3333	6	25.3333	49	9	55	11	75	13	59.6667	11	70.6667
LSC	153	petN-psbM	29804	30822	1019	14	3	11	1	11	3	12	2.33333	14.3333	72	8	66	9	69	8	69	8.33333	77.3333
LSC	154	psbM-trnD	30928	31462	535	4	1	7	2	3	3	4.66667	2	6.66667	22	6	19	5	20	8	20.3333	6.33333	26.6667
LSC	155	trnD-trnY	31537	31647	111	3	3	1	3	2	3	2	3	5	8	3	9	3	7	3	8	3	11
LSC	156	trnY-trnE	31732	31791	60	0	2	0	1	0	2	0	1.66667	1.66667	3	1	3	2	3	1	3	1.33333	4.33333
LSC	157	trnE-trnT	31865	32678	814	11	3	9	3	11	2	10.3333	2.66667	13	45	8	42	7	31	5	39.3333	6.66667	46
LSC	158	trnT-psbD	32751	34100	1350	19	3	23	5	22	6	21.3333	4.66667	26	81	13	79	13	68	12	76	12.6667	88.6667
LSC	159	psbC-trnS	36532	36775	244	4	1	3	1	1	0	2.66667	0.666667	3.33333	18	4	15	4	16	4	16.3333	4	20.3333
LSC	160	trnS-lhbA	36869	37206	338	4	0	4	2	4	2	4	1.33333	5.33333	11	3	12	3	12	5	11.6667	3.66667	15.3333
LSC	161	lhbA-trnG	37396	37702	307	11	4	7	3	4	4	7.33333	3.66667	11	20	4	19	4	18	4	19	4	23
LSC	162	trnG-trnM	37774	37973	200	2	0	1	2	3	2	2	1.33333	3.33333	9	3	10	3	9	5	9.33333	3.66667	13
LSC	163	trnM-rps14	38048	38200	153	1	0	1	0	0	0	0.666667	0	0.666667	5	1	4	1	4	1	4.33333	1	5.33333
LSC	164	rps14-psaB	38504	38625	122	3	0	1	0	2	0	2	0	2	8	0	10	0	8	0	8.66667	0	8.66667
LSC	165	psaB-psaA	40831	40855	25	0	0	0	0	0	0	0	0	0	0	0	0	0	0	0	0	0	0
LSC	166	psaA-ycf3	43109	43905	797	18	7	10	6	18	7	15.3333	6.66667	22	66	16	62	16	69	14	65.6667	15.3333	81
LSC	167	ycf3_3'intron	44059	44791	733	2	0	7	0	5	0	4.66667	0	4.66667	14	4	12	4	15	4	13.6667	4	17.6667
LSC	168	ycf3_5'intron	45020	45722	703	2	2	3	1	3	2	2.66667	1.66667	4.33333	14	1	14	2	15	1	14.3333	1.33333	15.6667
LSC	169	ycf3-trnS	45849	46758	910	10	1	13	1	11	0	11.3333	0.666667	12	52	10	52	10	56	10	53.3333	10	63.3333
LSC	170	trnS-rps4	46846	47161	316	4	2	3	3	3	3	3.33333	2.66667	6	18	5	18	5	14	6	16.6667	5.33333	22
LSC	171	rps4-trnT	47768	48172	405	5	0	5	1	4	1	4.66667	0.666667	5.33333	23	7	22	7	28	8	24.3333	7.33333	31.6667
LSC	172	trnT-trnL	48246	48944	699	14	5	14	4	16	6	14.6667	5	19.6667	55	14	57	13	62	13	58	13.3333	71.3333
LSC	173	trnL_intron	48982	49464	483	2	1	3	1	1	0	2	0.666667	2.66667	16	5	16	4	17	4	16.3333	4.33333	20.6667
LSC	174	trnL-trnF	49513	49864	352	5	0	4	0	4	0	4.33333	0	4.33333	22	6	19	6	21	6	20.6667	6	26.6667
LSC	175	trnF-ndhJ	49938	50622	685	7	3	13	4	10	4	10	3.66667	13.6667	41	11	50	10	49	11	46.6667	10.6667	57.3333
LSC	176	ndhJ-ndhK	51100	51199	100	1	0	2	0	1	0	1.33333	0	1.33333	3	0	2	0	3	0	2.66667	0	2.66667
LSC	177	ndhC-trnV	52297	53368	1072	15	0	13	1	11	1	13	0.666667	13.6667	57	5	59	5	58	6	58	5.33333	63.3333
LSC	178	trnV_intron	53404	53991	588	3	1	6	2	5	1	4.66667	1.33333	6	20	4	19	3	21	2	20	3	23
LSC	179	trnV-trnM	54030	54196	167	1	1	2	1	1	0	1.33333	0.666667	2	7	1	6	0	7	0	6.66667	0.333333	7
LSC	180	trnM-atpE	54270	54487	218	0	0	1	0	1	0	0.666667	0	0.666667	12	3	12	3	13	3	12.3333	3	15.3333
LSC	181	atpB-rbcL	56383	57189	807	4	3	8	1	8	3	6.66667	2.33333	9	38	11	38	10	40	10	38.6667	10.3333	49
LSC	182	rbcL-accD	58669	59319	651	3	3	6	2	7	1	5.33333	2	7.33333	27	7	27	6	30	5	28	6	34
LSC	183	accD-psaI	60832	61578	747	13	4	10	6	14	4	12.3333	4.66667	17	40	10	42	9	42	11	41.3333	10	51.3333
LSC	184	psaI-ycf4	61690	62120	431	6	1	3	1	2	2	3.66667	1.33333	5	24	6	27	6	25	5	25.3333	5.66667	31
LSC	185	ycf4-cemA	62676	63556	881	7	3	10	2	7	3	8	2.66667	10.6667	36	10	37	10	36	10	36.3333	10	46.3333
LSC	186	cemA-petA	64250	64458	209	2	1	2	1	2	1	2	1	3	8	4	8	4	6	4	7.33333	4	11.3333
LSC	187	petA-psbJ	65422	66487	1066	10	7	14	7	12	4	12	6	18	77	18	82	15	77	17	78.6667	16.6667	95.3333
LSC	188	psbJ-psbL	66611	66743	133	1	0	1	0	2	0	1.33333	0	1.33333	2	0	2	0	3	0	2.33333	0	2.33333
LSC	189	psbL-psbF	66861	66883	23	0	0	0	0	0	0	0	0	0	1	0	1	0	1	0	1	0	1
LSC	190	psbF-psbE	67004	67017	14	1	0	1	0	0	0	0.666667	0	0.666667	1	0	0	0	0	0	0.333333	0	0.333333
LSC	191	psbE-petL	67270	68185	916	12	1	16	1	16	1	14.6667	1	15.6667	60	4	61	4	61	4	60.6667	4	64.6667
LSC	192	petL-petG	68282	68446	165	2	0	0	1	2	1	1.33333	0.666667	2	10	1	12	1	11	1	11	1	12
LSC	193	petG-trnW	68561	68682	122	1	1	3	1	3	0	2.33333	0.666667	3	14	1	14	1	17	1	15	1	16
LSC	194	trnW-trnP	68757	68922	166	1	1	5	1	4	0	3.33333	0.666667	4	9	2	7	3	11	3	9	2.66667	11.6667
LSC	195	trnP-psaJ	68997	69281	285	3	2	3	2	0	2	2	2	4	25	4	22	3	23	2	23.3333	3	26.3333
LSC	196	psaJ-rpl33	69417	69902	486	6	4	7	2	9	4	7.33333	3.33333	10.6667	12	5	12	5	10	4	11.3333	4.66667	16
LSC	197	rpl33-rps18	70110	70258	149	0	2	2	2	2	0	1.33333	1.33333	2.66667	8	3	8	1	10	1	8.66667	1.66667	10.3333
LSC	198	rps18-rpl20	70565	70809	245	2	4	1	3	1	2	1.33333	3	4.33333	22	5	23	3	22	3	22.3333	3.66667	26
LSC	199	rpl20-rps12_5'	71200	72027	828	7	4	6	3	5	1	6	2.66667	8.66667	39	9	39	6	38	6	38.6667	7	45.6667
LSC	200	rps12_5'-clpP	72142	72275	134	1	1	0	1	1	0	0.666667	0.666667	1.33333	5	2	6	1	5	1	5.33333	1.33333	6.66667
LSC	201	clpP_3'intron	72504	73175	672	8	3	9	4	9	5	8.66667	4	12.6667	33	9	33	10	32	9	32.6667	9.33333	42
LSC	202	clpP_5'intron	73467	74296	830	7	4	7	4	10	1	8	3	11	39	10	42	9	42	8	41	9	50
LSC	203	clpP-psbB	74366	74827	462	5	2	6	1	5	3	5.33333	2	7.33333	30	2	29	3	32	3	30.3333	2.66667	33
LSC	204	psbB-psbT	76355	76539	185	0	1	0	2	0	1	0	1.33333	1.33333	11	3	11	2	11	2	11	2.33333	13.3333
LSC	205	psbT-psbN	76642	76707	66	4	0	4	0	0	0	2.66667	0	2.66667	2	1	4	1	4	1	3.33333	1	4.33333
LSC	206	psbN-psbH	76840	76926	87	0	0	1	0	1	0	0.666667	0	0.666667	4	0	4	0	5	0	4.33333	0	4.33333
LSC	207	psbH-petB	77167	78196	1030	5	4	7	5	10	3	7.33333	4	11.3333	39	11	41	9	43	10	41	10	51
LSC	208	petB-petD	78686	79636	951	4	6	14	4	12	5	10	5	15	46	10	45	11	47	9	46	10	56
LSC	209	petD-rpoA	80162	80260	99	2	1	1	1	1	0	1.33333	0.666667	2	5	1	4	1	3	1	4	1	5
LSC	210	rpoA-rps11	81314	81391	78	1	0	0	0	1	0	0.666667	0	0.666667	5	0	6	0	5	0	5.33333	0	5.33333
LSC	211	rps11-rpl36	81809	81909	101	3	0	3	0	2	0	2.66667	0	2.66667	6	0	5	0	5	0	5.33333	0	5.33333
LSC	212	rpl36-infA	82024	82118	95	0	0	0	0	0	0	0	0	0	4	0	4	0	4	0	4	0	4
LSC	213	infA-rps8	82353	82465	113	0	1	1	1	1	1	0.666667	1	1.66667	8	2	8	2	9	1	8.33333	1.66667	10
LSC	214	rps8-rpl14	82871	83040	170	0	1	0	1	0	1	0	1	1	9	3	9	3	9	3	9	3	12
LSC	215	rpl14-rpl16	83410	83538	129	2	1	0	1	2	1	1.33333	1	2.33333	7	3	7	3	7	3	7	3	10
LSC	216	rpl16-rps3	83899	84992	1094	11	4	15	1	10	4	12	3	15	57	5	55	7	53	4	55	5.33333	60.3333
LSC	217	rps3-rpl22	85656	85664	9	0	0	1	0	1	0	0.666667	0	0.666667	0	0	0	0	1	0	0.333333	0	0.333333
LSC	218	rpl22-rpl2	86070	86468	399	5	1	7	0	4	1	5.33333	0.666667	6	16	3	15	3	17	3	16	3	19
IRb	219	rpl2_intron	86904	87576	673	0	1	0	1	0	0	0	0.666667	0.666667	3	0	3	1	3	1	3	0.666667	3.66667
IRb	220	rpl2-rpl23	87967	87990	24	0	0	0	0	0	0	0	0	0	0	0	0	0	0	0	0	0	0
IRb	221	rpl23-trnM	88273	88437	165	0	0	0	0	0	0	0	0	0	1	0	1	0	1	0	1	0	1
IRb	222	trnM-ycf2	88512	88599	88	0	0	1	0	1	0	0.666667	0	0.666667	2	0	2	0	1	0	1.66667	0	1.66667
IRb	223	ycf2-ycf15	95443	95532	90	0	0	0	0	0	0	0	0	0	0	0	0	0	0	0	0	0	0
IRb	224	ycf15-trnL	95782	96131	350	2	1	2	1	2	0	2	0.666667	2.66667	3	1	3	0	3	0	3	0.333333	3.33333
IRb	225	trnL-ndhB	96213	96772	560	1	0	1	0	2	0	1.33333	0	1.33333	4	0	5	0	5	0	4.66667	0	4.66667
IRb	226	ndhB_intron	97529	98207	679	0	0	0	0	0	0	0	0	0	2	0	2	0	2	0	2	0	2
IRb	227	ndhB-rps7	98985	99261	277	0	1	0	2	0	1	0	1.33333	1.33333	4	3	4	3	4	3	4	3	7
IRb	228	rps7-rps12_3'	99730	100333	604	2	0	2	0	0	0	1.33333	0	1.33333	4	0	2	0	2	0	2.66667	0	2.66667
IRb	229	rps12_3'-trnV	100577	102195	1619	3	0	4	1	1	1	2.66667	0.666667	3.33333	20	6	19	6	20	7	19.6667	6.33333	26
IRb	230	trnV-rrn16	102268	102494	227	0	0	0	0	0	0	0	0	0	4	0	4	0	4	0	4	0	4
IRb	231	rrn16-trnI	103985	104284	300	2	0	1	0	1	0	1.33333	0	1.33333	4	0	4	0	3	0	3.66667	0	3.66667
IRb	232	trnI_intron	104322	105262	941	2	1	2	1	2	1	2	1	3	4	2	4	2	2	2	3.33333	2	5.33333
IRb	233	trnI-trnA	105298	105367	70	0	0	0	0	0	0	0	0	0	0	0	0	0	0	0	0	0	0
IRb	234	trnA_intron	105406	106232	827	4	0	1	1	3	1	2.66667	0.666667	3.33333	6	4	2	4	5	3	4.33333	3.66667	8
IRb	235	trnA-rrn23	106268	106415	148	0	0	1	0	1	0	0.666667	0	0.666667	0	0	0	0	1	0	0.333333	0	0.333333
IRb	236	rrn23-rrn4.5	109226	109326	101	0	0	0	0	0	0	0	0	0	0	0	0	0	0	0	0	0	0
IRb	237	rrn4.5-rrn5	109430	109691	262	1	0	1	0	2	0	1.33333	0	1.33333	4	3	5	3	5	3	4.66667	3	7.66667
IRb	238	rrn5-trnR	109813	110054	242	1	0	1	0	0	0	0.666667	0	0.666667	2	0	1	0	1	0	1.33333	0	1.33333
IRb	239	trnR-trnN	110129	110697	569	4	1	3	0	1	1	2.66667	0.666667	3.33333	12	2	11	3	10	2	11	2.33333	13.3333
IRb	240	trnN-ycf1	110770	111097	328	0	0	0	0	0	0	0	0	0	2	0	2	0	2	0	2	0	2
SSC	241	ndhF-rpl32	114100	114950	851	14	8	21	7	20	6	18.3333	7	25.3333	83	19	90	17	95	19	89.3333	18.3333	107.667
SSC	242	rpl32-trnL	115142	116026	885	13	4	20	3	17	4	16.6667	3.66667	20.3333	51	13	49	14	51	14	50.3333	13.6667	64
SSC	243	trnL-ccsA	116107	116204	98	0	1	2	1	2	0	1.33333	0.666667	2	6	1	6	1	8	1	6.66667	1	7.66667
SSC	244	ccsA-ndhD	117168	117423	256	3	1	8	3	9	2	6.66667	2	8.66667	41	8	41	7	46	7	42.6667	7.33333	50
SSC	245	ndhD-psaC	118945	119046	102	9	1	3	0	10	1	7.33333	0.666667	8	5	2	8	2	6	2	6.33333	2	8.33333
SSC	246	psaC-ndhE	119293	119540	248	2	0	3	0	3	0	2.66667	0	2.66667	11	3	11	3	12	3	11.3333	3	14.3333
SSC	247	ndhE-ndhG	119847	120045	199	3	0	1	0	4	0	2.66667	0	2.66667	3	2	5	2	4	2	4	2	6
SSC	248	ndhG-ndhI	120577	120932	356	8	2	6	2	2	0	5.33333	1.33333	6.66667	29	5	26	5	24	5	26.3333	5	31.3333
SSC	249	ndhI-ndhA	121440	121519	80	2	0	0	0	2	0	1.33333	0	1.33333	15	1	15	1	15	1	15	1	16
SSC	250	ndhA_intron	122060	123149	1090	11	4	16	1	15	4	14	3	17	58	5	60	8	63	4	60.3333	5.66667	66
SSC	251	ndhA-ndhH	123702	123702	1	0	0	0	0	0	0	0	0	0	0	0	0	0	0	0	0	0	0
SSC	252	ndhH-rps15	124885	124987	103	1	1	1	2	0	1	0.666667	1.33333	2	6	3	7	2	7	2	6.66667	2.33333	9
SSC	253	rps15-ycf1	125281	125684	404	8	4	8	3	8	2	8	3	11	48	12	45	12	47	11	46.6667	11.6667	58.3333
	Average Polymorphism Per 100 bp											0.990714	0.311604	1.30232							4.59642	0.918766	5.51518
