# Supplementary material for: The complete chloroplast genome of Primulina and two novel strategies for development of high polymorphic loci for population genetic and phylogenetic studies
Source: BMC Evol Biol. 2017 Nov 7;17:224. doi: 10.1186/s12862-017-1067-z (PMC5678776; doi:10.1186/s12862-017-1067-z)
Supplement: Supplementary file 13 — Intrageneric and Intergeneric polymorphism of each Con_Sea region (XLSX 73 kb) [file 12862_2017_1067_MOESM13_ESM.xlsx]

## Sheet: Table S4
Table S4 Intrageneric and Intergeneric polymorphism of each Con_Sea region.
No.	Con_Sea a			Intrageneric Polymorphism									Intergeneric Polymorphism									r value c		Note:
				P. eburnea vs P. huaijiensis		P. eburnea vs P. linearifolia		P. huaijiensis vs P. linearifolia		Average			B. hygrometrica vs P. eburnea		B. hygrometrica vs P. huaijiensis		B. hygrometrica vs P. linearifolia		Average					a Con_Sea: The regions between two adjacent regions containing over 50 continuous conservative sites in consensus genome sequences
	Start Site	End Site	Length	SNP	Indel	SNP	Indel	SNP	Indel	SNP	Indel	PIC b	SNP	Indel	SNP	Indel	SNP	Indel	SNP	Indel	PIC			b PIC: potentially informative characters, counted by the sum of SNP and Indel in certain regions along the consensus sequences between each two plastome pairs.
1	89	436	348	39	3	12	4	28	4	26.3333	3.66667	30	53	6	54	6	51	6	52.6667	6	58.6667	0.904875		c r value：correlation coefficient of intrageneric and intergeneric S value
2	541	580	40	0	1	0	1	0	1	0	1	1	3	1	3	1	3	1	3	1	4
3	652	784	133	2	1	2	1	0	1	1.33333	1	2.33333	7	1	5	1	5	1	5.66667	1	6.66667
4	928	931	4	0	0	0	0	0	0	0	0	0	2	0	2	0	2	0	2	0	2
5	985	1018	34	0	0	0	0	0	0	0	0	0	4	0	4	0	4	0	4	0	4
6	1129	1147	19	0	0	0	0	0	0	0	0	0	3	0	3	0	3	0	3	0	3
7	1207	1255	49	1	0	1	0	0	0	0.666667	0	0.666667	3	0	2	0	2	0	2.33333	0	2.33333
8	1396	1402	7	1	0	0	0	1	0	0.666667	0	0.666667	2	0	1	0	2	0	1.66667	0	1.66667
9	1479	1699	221	5	3	6	0	5	3	5.33333	2	7.33333	11	4	9	3	11	4	10.3333	3.66667	14
10	1753	1784	32	1	0	3	0	2	0	2	0	2	0	0	1	0	3	0	1.33333	0	1.33333
11	1854	2147	294	3	2	10	1	17	2	10	1.66667	11.6667	26	2	29	2	33	2	29.3333	2	31.3333
12	2207	2609	403	8	0	4	0	10	0	7.33333	0	7.33333	21	0	27	0	23	0	23.6667	0	23.6667
13	2671	2997	327	5	1	6	0	7	1	6	0.666667	6.66667	27	0	31	1	32	0	30	0.333333	30.3333
14	3111	3345	235	0	0	0	0	0	0	0	0	0	18	1	18	1	18	1	18	1	19
15	3400	3764	365	5	1	11	1	6	0	7.33333	0.666667	8	21	5	16	4	19	4	18.6667	4.33333	23
16	3859	3949	91	0	0	2	0	2	0	1.33333	0	1.33333	5	1	5	1	7	1	5.66667	1	6.66667
17	4003	5226	1224	14	3	14	1	12	4	13.3333	2.66667	16	101	18	97	20	99	17	99	18.3333	117.333
18	5340	5367	28	0	0	0	0	0	0	0	0	0	2	0	2	0	2	0	2	0	2
19	5436	5734	299	4	0	5	1	5	1	4.66667	0.666667	5.33333	21	3	21	3	21	2	21	2.66667	23.6667
20	5796	6302	507	3	2	7	0	6	2	5.33333	1.33333	6.66667	29	9	28	10	31	9	29.3333	9.33333	38.6667
21	6388	6388	1	0	0	0	0	0	0	0	0	0	1	0	1	0	1	0	1	0	1
22	6441	7525	1085	5	7	5	5	14	10	8	7.33333	15.3333	61	11	134	21	131	20	108.667	17.3333	126
23	7593	7766	174	1	2	2	2	3	1	2	1.66667	3.66667	16	3	17	1	18	1	17	1.66667	18.6667
24	7830	8349	520	5	2	5	5	7	3	5.66667	3.33333	9	28	7	30	7	29	9	29	7.66667	36.6667
25	8408	8591	184	3	1	6	2	3	1	4	1.33333	5.33333	10	3	9	4	12	4	10.3333	3.66667	14
26	8673	9686	1014	8	4	12	4	27	6	15.6667	4.66667	20.3333	73	12	103	17	99	17	91.6667	15.3333	107
27	9751	10699	949	16	6	16	4	15	5	15.6667	5	20.6667	49	11	46	11	47	10	47.3333	10.6667	58
28	10761	10849	89	1	0	1	0	0	0	0.666667	0	0.666667	4	1	3	1	3	1	3.33333	1	4.33333
29	11012	11067	56	1	0	1	0	0	0	0.666667	0	0.666667	5	0	4	0	4	0	4.33333	0	4.33333
30	11125	11125	1	0	0	0	0	0	0	0	0	0	1	0	1	0	1	0	1	0	1
31	11207	11240	34	0	0	1	0	1	0	0.666667	0	0.666667	2	0	2	0	3	0	2.33333	0	2.33333
32	11300	11429	130	1	0	1	0	2	0	1.33333	0	1.33333	8	0	9	0	9	0	8.66667	0	8.66667
33	11510	11510	1	0	0	0	0	0	0	0	0	0	1	0	1	0	1	0	1	0	1
34	11665	11735	71	1	0	0	0	1	0	0.666667	0	0.666667	4	0	5	0	4	0	4.33333	0	4.33333
35	11789	11846	58	0	0	1	0	1	0	0.666667	0	0.666667	5	0	5	0	6	0	5.33333	0	5.33333
36	12005	12041	37	0	0	0	0	0	0	0	0	0	2	0	2	0	2	0	2	0	2
37	12110	12134	25	1	0	0	0	1	0	0.666667	0	0.666667	1	0	2	0	1	0	1.33333	0	1.33333
38	12325	12340	16	0	0	2	0	2	0	1.33333	0	1.33333	1	0	1	0	3	0	1.66667	0	1.66667
39	12414	12559	146	3	3	2	4	1	2	2	3	5	11	3	9	3	8	3	9.33333	3	12.3333
40	12636	12639	4	0	0	0	0	0	0	0	0	0	2	0	2	0	2	0	2	0	2
41	12704	12835	132	3	0	3	0	4	0	3.33333	0	3.33333	9	0	10	0	8	0	9	0	9
42	12988	13509	522	5	1	4	3	5	2	4.66667	2	6.66667	30	6	32	5	31	5	31	5.33333	36.3333
43	13567	13584	18	2	0	0	0	2	0	1.33333	0	1.33333	1	0	3	0	1	0	1.66667	0	1.66667
44	13668	14332	665	5	1	6	0	7	1	6	0.666667	6.66667	31	6	32	7	33	6	32	6.33333	38.3333
45	14384	14390	7	1	0	1	0	0	0	0.666667	0	0.666667	2	0	1	0	1	0	1.33333	0	1.33333
46	14463	15403	941	12	2	10	2	9	2	10.3333	2	12.3333	120	18	81	17	121	18	107.333	17.6667	125
47	15479	15520	42	0	0	0	0	0	0	0	0	0	2	0	2	0	2	0	2	0	2
48	15592	15799	208	2	0	0	0	2	0	1.33333	0	1.33333	7	0	9	0	7	0	7.66667	0	7.66667
49	15853	15853	1	0	0	0	0	0	0	0	0	0	1	0	1	0	1	0	1	0	1
50	15913	15952	40	0	0	0	0	0	0	0	0	0	4	0	4	0	4	0	4	0	4
51	16007	16112	106	0	0	0	0	0	0	0	0	0	5	1	5	1	5	1	5	1	6
52	16170	16170	1	0	0	0	0	0	0	0	0	0	1	0	1	0	1	0	1	0	1
53	16221	16394	174	1	0	1	0	2	0	1.33333	0	1.33333	9	1	10	1	10	1	9.66667	1	10.6667
54	16451	16508	58	3	0	2	0	1	0	2	0	2	5	0	5	0	4	0	4.66667	0	4.66667
55	16561	16561	1	0	0	0	0	0	0	0	0	0	1	0	1	0	1	0	1	0	1
56	16633	16655	23	0	0	0	0	0	0	0	0	0	2	0	2	0	2	0	2	0	2
57	16782	16886	105	1	0	1	0	0	0	0.666667	0	0.666667	8	0	7	0	7	0	7.33333	0	7.33333
58	16951	16951	1	0	0	1	0	1	0	0.666667	0	0.666667	0	0	0	0	1	0	0.333333	0	0.333333
59	17051	17488	438	4	1	6	1	6	1	5.33333	1	6.33333	31	3	31	3	33	3	31.6667	3	34.6667
60	17558	17614	57	0	0	0	0	0	0	0	0	0	4	0	4	0	4	0	4	0	4
61	17678	17756	79	1	0	1	0	2	0	1.33333	0	1.33333	2	0	3	0	3	0	2.66667	0	2.66667
62	17813	17889	77	0	0	0	0	0	0	0	0	0	5	0	5	0	5	0	5	0	5
63	17951	17987	37	0	0	0	0	0	0	0	0	0	2	0	2	0	2	0	2	0	2
64	18061	18114	54	1	0	1	0	0	0	0.666667	0	0.666667	5	0	4	0	4	0	4.33333	0	4.33333
65	18212	18305	94	0	0	0	0	0	0	0	0	0	11	0	11	0	11	0	11	0	11
66	18389	18531	143	1	1	1	1	0	0	0.666667	0.666667	1.33333	10	1	9	1	9	1	9.33333	1	10.3333
67	18660	18734	75	0	0	1	0	1	0	0.666667	0	0.666667	6	0	6	0	7	0	6.33333	0	6.33333
68	18830	18837	8	0	0	0	0	0	0	0	0	0	2	0	2	0	2	0	2	0	2
69	18890	18921	32	0	0	0	0	0	0	0	0	0	3	0	3	0	3	0	3	0	3
70	18981	19015	35	2	0	1	0	1	0	1.33333	0	1.33333	2	0	2	0	1	0	1.66667	0	1.66667
71	19074	19082	9	0	0	0	0	0	0	0	0	0	2	0	2	0	2	0	2	0	2
72	19139	19161	23	0	0	0	0	0	0	0	0	0	2	0	2	0	2	0	2	0	2
73	19286	19521	236	5	0	4	0	3	0	4	0	4	12	0	11	0	10	0	11	0	11
74	19577	19894	318	3	0	4	0	3	0	3.33333	0	3.33333	16	0	15	0	16	0	15.6667	0	15.6667
75	19949	19954	6	0	0	2	0	2	0	1.33333	0	1.33333	3	0	3	0	4	0	3.33333	0	3.33333
76	20102	20119	18	1	0	0	0	1	0	0.666667	0	0.666667	2	0	3	0	2	0	2.33333	0	2.33333
77	20176	20312	137	1	0	2	0	1	0	1.33333	0	1.33333	6	0	5	0	6	0	5.66667	0	5.66667
78	20369	20369	1	0	0	0	0	0	0	0	0	0	1	0	1	0	1	0	1	0	1
79	20423	20429	7	0	0	1	0	1	0	0.666667	0	0.666667	1	0	1	0	2	0	1.33333	0	1.33333
80	20572	20749	178	3	0	1	0	2	0	2	0	2	14	0	15	0	13	0	14	0	14
81	21035	21035	1	0	0	0	0	0	0	0	0	0	1	0	1	0	1	0	1	0	1
82	21116	21152	37	0	0	0	0	0	0	0	0	0	3	0	3	0	3	0	3	0	3
83	21294	21310	17	1	0	2	0	1	0	1.33333	0	1.33333	1	0	0	0	1	0	0.666667	0	0.666667
84	21405	21659	255	2	0	4	0	4	0	3.33333	0	3.33333	8	0	8	0	10	0	8.66667	0	8.66667
85	21748	21801	54	0	0	0	0	0	0	0	0	0	3	0	3	0	3	0	3	0	3
86	21883	21947	65	1	0	0	0	1	0	0.666667	0	0.666667	6	0	5	0	6	0	5.66667	0	5.66667
87	22035	22092	58	0	0	2	0	2	0	1.33333	0	1.33333	3	0	3	0	3	0	3	0	3
88	22260	22420	161	3	0	3	0	1	0	2.33333	0	2.33333	8	0	5	0	6	0	6.33333	0	6.33333
89	22497	22497	1	0	0	0	0	0	0	0	0	0	1	0	1	0	1	0	1	0	1
90	22767	22817	51	1	0	1	0	0	0	0.666667	0	0.666667	3	0	2	0	2	0	2.33333	0	2.33333
91	22894	22897	4	1	0	2	0	1	0	1.33333	0	1.33333	1	0	0	0	1	0	0.666667	0	0.666667
92	23033	23436	404	8	2	6	2	1	3	5	2.33333	7.33333	19	3	15	4	15	3	16.3333	3.33333	19.6667
93	23488	24013	526	8	0	12	0	10	0	10	0	10	26	5	25	5	27	5	26	5	31
94	24072	24094	23	0	0	1	0	1	0	0.666667	0	0.666667	1	0	1	0	2	0	1.33333	0	1.33333
95	24271	24328	58	1	0	2	0	1	0	1.33333	0	1.33333	3	0	2	0	1	0	2	0	2
96	24421	24504	84	0	1	1	1	1	1	0.666667	1	1.66667	5	1	5	1	6	1	5.33333	1	6.33333
97	24602	24630	29	1	0	1	0	0	0	0.666667	0	0.666667	2	0	1	0	1	0	1.33333	0	1.33333
98	24777	24795	19	2	0	2	0	0	0	1.33333	0	1.33333	2	0	0	0	0	0	0.666667	0	0.666667
99	24876	24980	105	4	0	2	0	2	0	2.66667	0	2.66667	5	0	5	0	3	0	4.33333	0	4.33333
100	25050	25056	7	0	0	0	0	0	0	0	0	0	3	0	3	0	3	0	3	0	3
101	25138	25266	129	0	0	0	0	0	0	0	0	0	7	0	7	0	7	0	7	0	7
102	25506	25585	80	1	0	1	0	0	0	0.666667	0	0.666667	5	0	4	0	4	0	4.33333	0	4.33333
103	25636	25636	1	0	0	1	0	1	0	0.666667	0	0.666667	0	0	0	0	1	0	0.333333	0	0.333333
104	25746	25964	219	3	0	2	0	1	0	2	0	2	12	0	11	0	10	0	11	0	11
105	26112	26379	268	4	0	2	0	4	0	3.33333	0	3.33333	11	0	13	0	11	0	11.6667	0	11.6667
106	26469	26469	1	0	0	1	0	1	0	0.666667	0	0.666667	0	0	0	0	1	0	0.333333	0	0.333333
107	26587	26587	1	1	0	1	0	0	0	0.666667	0	0.666667	1	0	0	0	0	0	0.333333	0	0.333333
108	26739	26796	58	0	0	0	0	0	0	0	0	0	4	0	4	0	4	0	4	0	4
109	26852	26901	50	2	0	3	0	1	0	2	0	2	4	0	2	0	3	0	3	0	3
110	26956	27067	112	2	0	0	0	2	0	1.33333	0	1.33333	3	2	5	2	3	2	3.66667	2	5.66667
111	27142	27203	62	0	0	1	0	1	0	0.666667	0	0.666667	5	0	5	0	6	0	5.33333	0	5.33333
112	27286	27286	1	1	0	1	0	0	0	0.666667	0	0.666667	1	0	0	0	0	0	0.333333	0	0.333333
113	27383	27458	76	0	0	0	0	0	0	0	0	0	4	0	4	0	4	0	4	0	4
114	27532	28842	1311	16	3	18	4	17	3	17	3.33333	20.3333	109	14	102	15	105	15	105.333	14.6667	120
115	28897	29657	761	3	4	26	8	29	6	19.3333	6	25.3333	47	9	53	11	73	14	57.6667	11.3333	69
116	29711	29713	3	0	1	0	1	0	1	0	1	1	2	1	2	1	2	1	2	1	3
117	29797	30620	824	13	3	11	2	10	3	11.3333	2.66667	14	62	7	55	8	59	7	58.6667	7.33333	66
118	30694	30864	171	2	0	1	0	1	0	1.33333	0	1.33333	14	1	14	1	13	1	13.6667	1	14.6667
119	30932	31039	108	2	0	3	1	1	1	2	0.666667	2.66667	6	1	4	1	4	2	4.66667	1.33333	6
120	31132	31275	144	2	0	3	0	1	0	2	0	2	9	0	7	0	8	0	8	0	8
121	31330	31452	123	0	1	1	1	1	2	0.666667	1.33333	2	7	4	8	3	8	5	7.66667	4	11.6667
122	31547	31640	94	3	1	1	2	2	1	2	1.33333	3.33333	8	2	9	1	7	2	8	1.66667	9.66667
123	31742	31756	15	0	1	0	0	0	1	0	0.666667	0.666667	3	0	3	1	3	0	3	0.333333	3.33333
124	31877	32672	796	11	3	9	3	11	2	10.3333	2.66667	13	45	8	42	7	31	5	39.3333	6.66667	46
125	32752	33377	626	11	1	8	2	7	1	8.66667	1.33333	10	46	5	44	4	40	3	43.3333	4	47.3333
126	33451	33681	231	1	1	2	0	3	1	2	0.666667	2.66667	16	4	17	4	17	4	16.6667	4	20.6667
127	33740	33740	1	1	0	0	0	1	0	0.666667	0	0.666667	0	0	1	0	0	0	0.333333	0	0.333333
128	33792	34056	265	6	1	13	3	11	4	10	2.66667	12.6667	19	4	17	5	11	5	15.6667	4.66667	20.3333
129	34172	34175	4	0	0	0	0	0	0	0	0	0	2	0	2	0	2	0	2	0	2
130	34334	34373	40	0	0	0	0	0	0	0	0	0	2	0	2	0	2	0	2	0	2
131	34427	34427	1	1	0	0	0	1	0	0.666667	0	0.666667	1	0	0	0	1	0	0.666667	0	0.666667
132	34493	34568	76	3	0	2	0	1	0	2	0	2	5	0	4	0	3	0	4	0	4
133	34646	34646	1	0	0	0	0	0	0	0	0	0	1	0	1	0	1	0	1	0	1
134	34736	34736	1	0	0	0	0	0	0	0	0	0	1	0	1	0	1	0	1	0	1
135	34838	34838	1	1	0	0	0	1	0	0.666667	0	0.666667	0	0	1	0	0	0	0.333333	0	0.333333
136	34973	34973	1	0	0	0	0	0	0	0	0	0	1	0	1	0	1	0	1	0	1
137	35093	35093	1	0	0	0	0	0	0	0	0	0	1	0	1	0	1	0	1	0	1
138	35254	35274	21	0	0	0	0	0	0	0	0	0	2	0	2	0	2	0	2	0	2
139	35364	35364	1	0	0	0	0	0	0	0	0	0	1	0	1	0	1	0	1	0	1
140	35433	35508	76	0	0	1	0	1	0	0.666667	0	0.666667	3	0	3	0	4	0	3.33333	0	3.33333
141	35622	35622	1	0	0	0	0	0	0	0	0	0	1	0	1	0	1	0	1	0	1
142	35709	35769	61	1	0	0	0	1	0	0.666667	0	0.666667	2	0	3	0	2	0	2.33333	0	2.33333
143	35856	35880	25	1	0	0	0	1	0	0.666667	0	0.666667	2	0	3	0	2	0	2.33333	0	2.33333
144	36327	36327	1	0	0	0	0	0	0	0	0	0	1	0	1	0	1	0	1	0	1
145	36483	36483	1	0	0	0	0	0	0	0	0	0	1	0	1	0	1	0	1	0	1
146	36535	36661	127	2	1	2	1	0	0	1.33333	0.666667	2	13	3	12	3	12	3	12.3333	3	15.3333
147	36720	36818	99	3	0	1	0	2	0	2	0	2	6	1	5	1	5	1	5.33333	1	6.33333
148	36910	37150	241	4	0	4	2	4	2	4	1.33333	5.33333	11	3	12	3	12	5	11.6667	3.66667	15.3333
149	37326	37326	1	0	0	1	0	1	0	0.666667	0	0.666667	0	0	0	0	1	0	0.333333	0	0.333333
150	37410	37711	302	11	4	7	3	4	4	7.33333	3.66667	11	21	4	20	4	19	4	20	4	24
151	37785	37927	143	2	0	1	1	3	1	2	0.666667	2.66667	9	3	10	3	9	4	9.33333	3.33333	12.6667
152	37984	37984	1	0	0	1	0	1	0	0.666667	0	0.666667	0	0	0	0	1	0	0.333333	0	0.333333
153	38058	38210	153	1	0	1	0	0	0	0.666667	0	0.666667	6	1	5	1	5	1	5.33333	1	6.33333
154	38261	38351	91	1	0	0	0	1	0	0.666667	0	0.666667	4	0	5	0	4	0	4.33333	0	4.33333
155	38408	38458	51	0	0	0	0	0	0	0	0	0	2	0	2	0	2	0	2	0	2
156	38511	38620	110	3	0	1	0	2	0	2	0	2	8	0	10	0	8	0	8.66667	0	8.66667
157	38713	38722	10	1	0	1	0	0	0	0.666667	0	0.666667	2	0	1	0	1	0	1.33333	0	1.33333
158	38779	38779	1	0	0	0	0	0	0	0	0	0	1	0	1	0	1	0	1	0	1
159	38929	38929	1	0	0	0	0	0	0	0	0	0	1	0	1	0	1	0	1	0	1
160	39028	39028	1	0	0	0	0	0	0	0	0	0	1	0	1	0	1	0	1	0	1
161	39133	39133	1	0	0	0	0	0	0	0	0	0	1	0	1	0	1	0	1	0	1
162	39256	39256	1	0	0	0	0	0	0	0	0	0	1	0	1	0	1	0	1	0	1
163	39346	39346	1	0	0	0	0	0	0	0	0	0	1	0	1	0	1	0	1	0	1
164	39406	39406	1	0	0	0	0	0	0	0	0	0	1	0	1	0	1	0	1	0	1
165	39505	39505	1	0	0	0	0	0	0	0	0	0	1	0	1	0	1	0	1	0	1
166	39571	39598	28	1	0	1	0	0	0	0.666667	0	0.666667	4	0	3	0	3	0	3.33333	0	3.33333
167	39685	39697	13	0	0	0	0	0	0	0	0	0	2	0	2	0	2	0	2	0	2
168	39762	39762	1	0	0	0	0	0	0	0	0	0	1	0	1	0	1	0	1	0	1
169	39826	39844	19	0	0	0	0	0	0	0	0	0	2	0	2	0	2	0	2	0	2
170	39931	39946	16	1	0	1	0	2	0	1.33333	0	1.33333	0	0	1	0	1	0	0.666667	0	0.666667
171	40018	40018	1	0	0	0	0	0	0	0	0	0	1	0	1	0	1	0	1	0	1
172	40144	40180	37	1	0	0	0	1	0	0.666667	0	0.666667	1	0	2	0	1	0	1.33333	0	1.33333
173	40240	40240	1	0	0	0	0	0	0	0	0	0	1	0	1	0	1	0	1	0	1
174	40366	40399	34	1	0	0	0	1	0	0.666667	0	0.666667	4	0	4	0	4	0	4	0	4
175	40492	40531	40	2	0	1	0	1	0	1.33333	0	1.33333	3	0	3	0	2	0	2.66667	0	2.66667
176	40591	40591	1	0	0	0	0	0	0	0	0	0	1	0	1	0	1	0	1	0	1
177	40660	40660	1	0	0	0	0	0	0	0	0	0	1	0	1	0	1	0	1	0	1
178	40750	40750	1	0	0	0	0	0	0	0	0	0	1	0	1	0	1	0	1	0	1
179	40951	40951	1	0	0	0	0	0	0	0	0	0	1	0	1	0	1	0	1	0	1
180	41114	41291	178	0	1	1	1	1	1	0.666667	1	1.66667	6	1	6	1	7	1	6.33333	1	7.33333
181	41441	41552	112	1	0	1	0	0	0	0.666667	0	0.666667	4	0	3	0	3	0	3.33333	0	3.33333
182	41702	41702	1	0	0	0	0	0	0	0	0	0	1	0	1	0	1	0	1	0	1
183	41839	41858	20	0	0	1	0	1	0	0.666667	0	0.666667	1	0	1	0	2	0	1.33333	0	1.33333
184	41909	41936	28	1	0	0	0	1	0	0.666667	0	0.666667	1	0	2	0	1	0	1.33333	0	1.33333
185	41993	42212	220	3	1	3	1	0	1	2	1	3	9	1	6	1	6	1	7	1	8
186	42398	42404	7	1	0	1	0	0	0	0.666667	0	0.666667	2	0	1	0	1	0	1.33333	0	1.33333
187	42461	42635	175	3	0	3	0	2	0	2.66667	0	2.66667	9	0	8	0	8	0	8.33333	0	8.33333
188	42719	42749	31	1	0	0	0	1	0	0.666667	0	0.666667	1	0	2	0	1	0	1.33333	0	1.33333
189	42964	42989	26	0	0	0	0	0	0	0	0	0	2	0	2	0	2	0	2	0	2
190	43073	43073	1	0	0	0	0	0	0	0	0	0	1	0	1	0	1	0	1	0	1
191	43148	43274	127	1	0	0	0	1	0	0.666667	0	0.666667	5	1	6	1	5	1	5.33333	1	6.33333
192	43335	43918	584	17	7	10	6	17	7	14.6667	6.66667	21.3333	62	15	57	15	65	13	61.3333	14.3333	75.6667
193	43969	44056	88	0	0	0	0	0	0	0	0	0	4	0	4	0	4	0	4	0	4
194	44161	44248	88	0	0	2	0	2	0	1.33333	0	1.33333	8	0	8	0	8	0	8	0	8
195	44305	44340	36	1	0	2	0	1	0	1.33333	0	1.33333	1	0	0	0	1	0	0.666667	0	0.666667
196	44488	44532	45	0	0	1	0	1	0	0.666667	0	0.666667	1	2	1	2	2	2	1.33333	2	3.33333
197	44603	44656	54	0	0	1	0	1	0	0.666667	0	0.666667	1	1	1	1	2	1	1.33333	1	2.33333
198	44711	44779	69	1	0	1	0	0	0	0.666667	0	0.666667	3	1	2	1	2	1	2.33333	1	3.33333
199	44885	44885	1	0	0	0	0	0	0	0	0	0	1	0	1	0	1	0	1	0	1
200	44972	44984	13	0	0	1	0	1	0	0.666667	0	0.666667	2	0	2	0	1	0	1.66667	0	1.66667
201	45229	45239	11	0	0	1	0	1	0	0.666667	0	0.666667	3	0	3	0	4	0	3.33333	0	3.33333
202	45408	45439	32	0	0	0	0	0	0	0	0	0	2	0	2	0	2	0	2	0	2
203	45496	45555	60	2	0	1	0	1	0	1.33333	0	1.33333	2	0	2	0	1	0	1.66667	0	1.66667
204	45608	45712	105	0	1	1	0	1	1	0.666667	0.666667	1.33333	7	0	7	1	8	0	7.33333	0.333333	7.66667
205	45851	46034	184	2	1	4	1	2	0	2.66667	0.666667	3.33333	11	2	10	2	11	2	10.6667	2	12.6667
206	46093	46779	687	8	0	9	0	9	0	8.66667	0	8.66667	42	8	43	8	46	8	43.6667	8	51.6667
207	46859	47334	476	5	1	3	2	4	3	4	2	6	23	4	24	5	19	6	22	5	27
208	47414	47489	76	0	0	1	0	1	0	0.666667	0	0.666667	4	0	4	0	5	0	4.33333	0	4.33333
209	47597	47610	14	1	0	1	0	0	0	0.666667	0	0.666667	2	0	1	0	1	0	1.33333	0	1.33333
210	47707	48160	454	5	0	7	1	6	1	6	0.666667	6.66667	24	7	23	7	31	8	26	7.33333	33.3333
211	48251	48371	121	2	1	3	1	3	1	2.66667	1	3.66667	12	3	10	3	14	3	12	3	15
212	48423	48655	233	11	1	8	1	9	2	9.33333	1.33333	10.6667	29	6	32	6	31	6	30.6667	6	36.6667
213	48709	48931	223	1	2	3	2	4	2	2.66667	2	4.66667	14	5	15	3	17	5	15.3333	4.33333	19.6667
214	48985	48985	1	0	0	0	0	0	0	0	0	0	1	0	1	0	1	0	1	0	1
215	49051	49193	143	1	0	1	0	0	0	0.666667	0	0.666667	9	2	10	2	10	2	9.66667	2	11.6667
216	49266	49424	159	1	1	2	1	1	0	1.33333	0.666667	2	6	2	5	1	6	1	5.66667	1.33333	7
217	49521	49839	319	5	0	4	0	4	0	4.33333	0	4.33333	22	6	19	6	21	6	20.6667	6	26.6667
218	49950	50530	581	6	3	12	4	8	4	8.66667	3.66667	12.3333	39	11	47	10	47	11	44.3333	10.6667	55
219	50604	50677	74	1	0	2	0	3	0	2	0	2	4	0	5	0	5	0	4.66667	0	4.66667
220	50733	50733	1	0	0	0	0	0	0	0	0	0	1	0	1	0	1	0	1	0	1
221	50797	50823	27	1	0	1	0	0	0	0.666667	0	0.666667	3	0	2	0	2	0	2.33333	0	2.33333
222	50910	51389	480	3	0	5	0	4	0	4	0	4	18	0	17	0	17	0	17.3333	0	17.3333
223	51440	51440	1	0	0	0	0	0	0	0	0	0	1	0	1	0	1	0	1	0	1
224	51493	51539	47	1	0	0	0	1	0	0.666667	0	0.666667	2	0	3	0	2	0	2.33333	0	2.33333
225	51644	51662	19	2	0	1	0	1	0	1.33333	0	1.33333	3	0	2	0	2	0	2.33333	0	2.33333
226	51755	51755	1	0	0	0	0	0	0	0	0	0	1	0	1	0	1	0	1	0	1
227	51809	51814	6	0	0	1	0	1	0	0.666667	0	0.666667	2	0	2	0	3	0	2.33333	0	2.33333
228	51897	51926	30	0	0	0	0	0	0	0	0	0	2	1	2	1	2	1	2	1	3
229	52021	52021	1	0	1	0	1	0	1	0	1	1	1	1	1	1	1	1	1	1	2
230	52121	52234	114	2	0	2	0	2	0	2	0	2	7	0	7	0	7	0	7	0	7
231	52326	52824	499	7	0	9	0	7	0	7.66667	0	7.66667	27	3	26	3	29	3	27.3333	3	30.3333
232	52880	53360	481	8	0	4	1	4	1	5.33333	0.666667	6	30	2	33	2	29	3	30.6667	2.33333	33
233	53427	53468	42	0	1	1	1	1	1	0.666667	1	1.66667	2	1	2	1	3	1	2.33333	1	3.33333
234	53540	53715	176	2	1	2	1	2	1	2	1	3	10	2	10	2	9	1	9.66667	1.66667	11.3333
235	53802	54062	261	2	1	4	1	2	0	2.66667	0.666667	3.33333	11	2	9	1	11	1	10.3333	1.33333	11.6667
236	54113	54539	427	0	1	5	1	5	0	3.33333	0.666667	4	19	4	19	3	24	3	20.6667	3.33333	24
237	54602	54647	46	1	0	2	0	3	0	2	0	2	2	0	3	0	4	0	3	0	3
238	54718	54787	70	1	0	1	0	0	0	0.666667	0	0.666667	8	0	7	0	7	0	7.33333	0	7.33333
239	54921	54929	9	0	0	1	0	1	0	0.666667	0	0.666667	1	0	1	0	2	0	1.33333	0	1.33333
240	55049	55108	60	1	0	1	0	2	0	1.33333	0	1.33333	1	0	2	0	2	0	1.66667	0	1.66667
241	55159	55159	1	1	0	1	0	0	0	0.666667	0	0.666667	0	0	1	0	1	0	0.666667	0	0.666667
242	55417	55564	148	1	0	0	0	1	0	0.666667	0	0.666667	4	0	5	0	4	0	4.33333	0	4.33333
243	55753	55792	40	0	0	0	0	0	0	0	0	0	2	0	2	0	2	0	2	0	2
244	55858	55918	61	0	0	1	0	1	0	0.666667	0	0.666667	2	0	2	0	3	0	2.33333	0	2.33333
245	55981	55981	1	0	0	1	0	1	0	0.666667	0	0.666667	0	0	0	0	1	0	0.333333	0	0.333333
246	56070	56112	43	1	0	0	0	1	0	0.666667	0	0.666667	1	0	2	0	1	0	1.33333	0	1.33333
247	56185	56185	1	0	0	0	0	0	0	0	0	0	1	0	1	0	1	0	1	0	1
248	56260	56260	1	0	0	0	0	0	0	0	0	0	1	0	1	0	1	0	1	0	1
249	56326	56445	120	1	0	2	0	3	0	2	0	2	5	1	6	1	5	1	5.33333	1	6.33333
250	56500	56767	268	3	3	4	2	3	3	3.33333	2.66667	6	18	7	17	6	16	7	17	6.66667	23.6667
251	56819	57096	278	0	0	3	0	3	0	2	0	2	17	3	17	3	20	3	18	3	21
252	57186	57186	1	0	0	0	0	0	0	0	0	0	1	0	1	0	1	0	1	0	1
253	57271	57360	90	0	0	2	0	2	0	1.33333	0	1.33333	3	0	3	0	5	0	3.66667	0	3.66667
254	57465	57498	34	1	0	1	0	0	0	0.666667	0	0.666667	2	0	1	0	1	0	1.33333	0	1.33333
255	57612	57639	28	2	0	1	0	1	0	1.33333	0	1.33333	2	0	2	0	1	0	1.66667	0	1.66667
256	57699	57982	284	4	0	4	0	2	0	3.33333	0	3.33333	8	0	8	0	8	0	8	0	8
257	58071	58071	1	1	0	1	0	0	0	0.666667	0	0.666667	1	0	0	0	0	0	0.333333	0	0.333333
258	58171	58252	82	1	0	1	0	0	0	0.666667	0	0.666667	3	0	2	0	2	0	2.33333	0	2.33333
259	58305	58320	16	0	0	0	0	0	0	0	0	0	3	0	3	0	3	0	3	0	3
260	58443	58459	17	0	0	0	0	0	0	0	0	0	2	0	2	0	2	0	2	0	2
261	58512	58534	23	1	0	1	0	0	0	0.666667	0	0.666667	3	0	2	0	2	0	2.33333	0	2.33333
262	58597	58692	96	0	0	1	0	1	0	0.666667	0	0.666667	7	2	7	2	8	2	7.33333	2	9.33333
263	58754	59217	464	3	4	6	2	7	2	5.33333	2.66667	8	23	6	23	5	26	4	24	5	29
264	59286	59338	53	0	1	0	1	0	1	0	1	1	5	2	5	2	5	2	5	2	7
265	59435	59957	523	5	0	3	0	2	0	3.33333	0	3.33333	26	0	24	0	23	0	24.3333	0	24.3333
266	60019	60066	48	0	0	1	0	1	0	0.666667	0	0.666667	1	0	1	0	2	0	1.33333	0	1.33333
267	60260	60354	95	0	0	2	0	2	0	1.33333	0	1.33333	2	0	2	0	4	0	2.66667	0	2.66667
268	60421	60441	21	0	0	0	0	0	0	0	0	0	2	0	2	0	2	0	2	0	2
269	60621	60621	1	0	0	1	0	1	0	0.666667	0	0.666667	1	0	1	0	0	0	0.666667	0	0.666667
270	60750	61040	291	4	1	6	2	6	2	5.33333	1.66667	7	15	1	15	2	17	3	15.6667	2	17.6667
271	61104	61339	236	6	2	3	2	6	1	5	1.66667	6.66667	16	5	18	4	16	4	16.6667	4.33333	21
272	61390	61620	231	4	1	3	2	5	1	4	1.33333	5.33333	13	4	14	3	15	4	14	3.66667	17.6667
273	61677	61765	89	2	1	1	2	0	2	1	1.66667	2.66667	6	3	5	3	5	2	5.33333	2.66667	8
274	61841	62157	317	4	1	2	0	2	1	2.66667	0.666667	3.33333	21	4	25	4	23	4	23	4	27
275	62228	63636	1409	11	3	13	2	12	3	12	2.66667	14.6667	52	10	55	10	53	10	53.3333	10	63.3333
276	63697	63877	181	3	0	5	0	4	0	4	0	4	7	0	6	0	8	0	7	0	7
277	63971	64177	207	4	0	4	0	4	0	4	0	4	11	0	11	0	9	0	10.3333	0	10.3333
278	64248	64409	162	2	0	2	0	2	0	2	0	2	9	3	9	3	7	3	8.33333	3	11.3333
279	64466	64466	1	1	0	1	0	0	0	0.666667	0	0.666667	1	0	0	0	0	0	0.333333	0	0.333333
280	64519	64524	6	2	0	0	0	2	0	1.33333	0	1.33333	0	0	2	0	0	0	0.666667	0	0.666667
281	64578	64677	100	2	0	1	0	1	0	1.33333	0	1.33333	6	0	6	0	5	0	5.66667	0	5.66667
282	64767	64767	1	0	0	0	0	0	0	0	0	0	1	0	1	0	1	0	1	0	1
283	64827	64857	31	0	0	1	0	1	0	0.666667	0	0.666667	2	0	2	0	2	0	2	0	2
284	64934	64942	9	0	0	0	0	0	0	0	0	0	2	0	2	0	2	0	2	0	2
285	65091	65157	67	0	0	1	0	1	0	0.666667	0	0.666667	3	0	3	0	4	0	3.33333	0	3.33333
286	65361	65761	401	5	2	7	2	6	2	6	2	8	24	5	26	4	24	5	24.6667	4.66667	29.3333
287	65814	66383	570	5	5	8	6	7	2	6.66667	4.33333	11	51	13	56	11	54	12	53.6667	12	65.6667
288	66440	66522	83	2	0	1	0	1	0	1.33333	0	1.33333	3	0	3	0	2	0	2.66667	0	2.66667
289	66633	66645	13	1	0	1	0	2	0	1.33333	0	1.33333	2	0	2	0	3	0	2.33333	0	2.33333
290	66882	66882	1	0	0	0	0	0	0	0	0	0	1	0	1	0	1	0	1	0	1
291	66980	67013	34	1	0	1	0	0	0	0.666667	0	0.666667	3	0	2	0	2	0	2.33333	0	2.33333
292	67066	67066	1	1	0	1	0	0	0	0.666667	0	0.666667	1	0	0	0	0	0	0.333333	0	0.333333
293	67117	67171	55	0	0	2	0	2	0	1.33333	0	1.33333	3	0	3	0	5	0	3.66667	0	3.66667
294	67225	67225	1	0	0	0	0	0	0	0	0	0	1	0	1	0	1	0	1	0	1
295	67307	68049	743	10	1	15	1	13	1	12.6667	1	13.6667	52	4	52	4	52	4	52	4	56
296	68105	68428	324	5	2	2	1	5	2	4	1.66667	5.66667	21	1	23	1	22	1	22	1	23
297	68548	68919	372	2	3	8	2	7	1	5.66667	2	7.66667	26	3	24	5	31	4	27	4	31
298	69034	69281	248	3	2	3	2	0	2	2	2	4	25	4	22	3	23	2	23.3333	3	26.3333
299	69368	69368	1	0	0	0	0	0	0	0	0	0	1	0	1	0	1	0	1	0	1
300	69454	69976	523	7	4	9	2	10	4	8.66667	3.33333	12	13	5	12	4	11	5	12	4.66667	16.6667
301	70054	70054	1	0	0	0	0	0	0	0	0	0	1	0	1	0	1	0	1	0	1
302	70118	70338	221	0	3	4	3	4	1	2.66667	2.33333	5	10	4	10	1	14	1	11.3333	2	13.3333
303	70507	70820	314	4	4	4	3	2	2	3.33333	3	6.33333	27	5	26	3	24	3	25.6667	3.66667	29.3333
304	70962	71036	75	3	0	3	0	4	0	3.33333	0	3.33333	6	0	5	0	5	0	5.33333	0	5.33333
305	71094	71156	63	1	0	1	0	0	0	0.666667	0	0.666667	3	0	2	0	2	0	2.33333	0	2.33333
306	71220	71220	1	0	0	0	0	0	0	0	0	0	1	0	1	0	1	0	1	0	1
307	71289	71490	202	2	2	1	2	1	0	1.33333	1.33333	2.66667	17	4	16	2	17	2	16.6667	2.66667	19.3333
308	71550	71802	253	4	0	2	0	2	0	2.66667	0	2.66667	15	2	17	2	15	2	15.6667	2	17.6667
309	71858	71998	141	1	2	3	1	2	1	2	1.33333	3.33333	6	3	5	2	5	2	5.33333	2.33333	7.66667
310	72069	72076	8	0	0	0	0	0	0	0	0	0	3	0	3	0	3	0	3	0	3
311	72141	72149	9	2	0	1	0	1	0	1.33333	0	1.33333	2	0	2	0	1	0	1.66667	0	1.66667
312	72217	72275	59	0	1	0	1	0	0	0	0.666667	0.666667	4	1	4	0	4	0	4	0.333333	4.33333
313	72350	72378	29	0	0	0	0	0	0	0	0	0	2	0	2	0	2	0	2	0	2
314	72535	73147	613	8	3	9	5	9	5	8.66667	4.33333	13	33	9	33	10	32	9	32.6667	9.33333	42
315	73212	73416	205	1	1	1	1	0	1	0.666667	1	1.66667	8	1	7	1	7	1	7.33333	1	8.33333
316	73476	74220	745	7	4	7	4	10	1	8	3	11	38	10	41	10	41	8	40	9.33333	49.3333
317	74274	74274	1	0	0	0	0	0	0	0	0	0	1	0	1	0	1	0	1	0	1
318	74342	74800	459	5	2	6	1	5	3	5.33333	2	7.33333	31	2	30	3	33	3	31.3333	2.66667	34
319	74890	74890	1	0	0	0	0	0	0	0	0	0	1	0	1	0	1	0	1	0	1
320	75046	75118	73	1	0	0	0	1	0	0.666667	0	0.666667	4	0	5	0	4	0	4.33333	0	4.33333
321	75198	75307	110	1	0	2	0	1	0	1.33333	0	1.33333	4	0	3	0	4	0	3.66667	0	3.66667
322	75454	75493	40	1	0	1	0	0	0	0.666667	0	0.666667	3	0	2	0	2	0	2.33333	0	2.33333
323	75553	75586	34	1	0	0	0	1	0	0.666667	0	0.666667	2	0	3	0	2	0	2.33333	0	2.33333
324	75661	75751	91	2	0	1	0	1	0	1.33333	0	1.33333	4	0	4	0	3	0	3.66667	0	3.66667
325	75860	75860	1	1	0	1	0	0	0	0.666667	0	0.666667	1	0	0	0	0	0	0.333333	0	0.333333
326	75931	76099	169	3	0	1	0	2	0	2	0	2	8	0	9	0	7	0	8	0	8
327	76330	76490	161	0	1	0	2	0	1	0	1.33333	1.33333	12	3	12	3	12	2	12	2.66667	14.6667
328	76590	76688	99	4	0	5	0	1	0	3.33333	0	3.33333	3	1	5	1	6	1	4.66667	1	5.66667
329	76746	76783	38	0	0	0	0	0	0	0	0	0	2	0	2	0	2	0	2	0	2
330	76842	76939	98	0	0	1	0	1	0	0.666667	0	0.666667	5	0	5	0	6	0	5.33333	0	5.33333
331	77028	77077	50	0	0	0	0	0	0	0	0	0	3	0	3	0	3	0	3	0	3
332	77177	77270	94	0	0	0	0	0	0	0	0	0	3	1	3	1	3	1	3	1	4
333	77330	77651	322	2	4	3	4	5	2	3.33333	3.33333	6.66667	18	6	21	4	22	4	20.3333	4.66667	25
334	77712	77972	261	3	0	4	1	5	1	4	0.666667	4.66667	18	4	17	4	18	5	17.6667	4.33333	22
335	78250	78259	10	1	0	1	0	0	0	0.666667	0	0.666667	2	0	1	0	1	0	1.33333	0	1.33333
336	78338	78397	60	0	1	1	1	1	1	0.666667	1	1.66667	2	1	2	1	3	1	2.33333	1	3.33333
337	78448	78448	1	0	0	0	0	0	0	0	0	0	1	0	1	0	1	0	1	0	1
338	78608	78624	17	0	0	0	0	0	0	0	0	0	2	0	2	0	2	0	2	0	2
339	78688	79573	886	4	6	14	4	12	5	10	5	15	46	10	45	11	47	9	46	10	56
340	79699	79765	67	0	0	1	0	1	0	0.666667	0	0.666667	3	0	3	0	4	0	3.33333	0	3.33333
341	79834	79834	1	0	0	0	0	0	0	0	0	0	1	0	1	0	1	0	1	0	1
342	79921	80038	118	1	0	1	0	2	0	1.33333	0	1.33333	5	0	4	0	6	0	5	0	5
343	80149	80580	432	2	1	6	1	6	0	4.66667	0.666667	5.33333	26	1	25	1	29	1	26.6667	1	27.6667
344	80666	81383	718	6	0	5	0	7	0	6	0	6	32	0	34	0	33	0	33	0	33
345	81449	81488	40	0	0	0	0	0	0	0	0	0	2	0	2	0	2	0	2	0	2
346	81580	81658	79	0	0	1	0	1	0	0.666667	0	0.666667	3	0	3	0	4	0	3.33333	0	3.33333
347	81768	81779	12	0	0	0	0	0	0	0	0	0	2	0	2	0	2	0	2	0	2
348	81830	82028	199	3	0	3	0	2	0	2.66667	0	2.66667	10	0	9	0	9	0	9.33333	0	9.33333
349	82096	82143	48	0	0	0	0	0	0	0	0	0	4	0	4	0	4	0	4	0	4
350	82194	82197	4	0	0	0	0	0	0	0	0	0	2	0	2	0	2	0	2	0	2
351	82281	82299	19	0	0	0	0	0	0	0	0	0	2	0	2	0	2	0	2	0	2
352	82374	82559	186	1	1	2	1	1	1	1.33333	1	2.33333	12	2	11	2	12	1	11.6667	1.66667	13.3333
353	82616	82751	136	2	0	4	0	2	0	2.66667	0	2.66667	14	0	14	0	15	0	14.3333	0	14.3333
354	82804	82932	129	0	0	0	0	0	0	0	0	0	4	1	4	1	4	1	4	1	5
355	82997	83033	37	0	0	0	0	0	0	0	0	0	8	1	8	1	8	1	8	1	9
356	83104	83104	1	0	0	0	0	0	0	0	0	0	1	0	1	0	1	0	1	0	1
357	83192	83256	65	0	0	1	0	1	0	0.666667	0	0.666667	4	0	4	0	5	0	4.33333	0	4.33333
358	83358	83371	14	0	0	1	0	1	0	0.666667	0	0.666667	1	0	1	0	2	0	1.33333	0	1.33333
359	83445	83749	305	5	0	4	0	5	0	4.66667	0	4.66667	16	2	15	2	16	2	15.6667	2	17.6667
360	83841	83886	46	0	0	0	0	0	0	0	0	0	2	0	2	0	2	0	2	0	2
361	83952	84458	507	7	3	8	1	5	3	6.66667	2.33333	9	35	3	35	5	34	2	34.6667	3.33333	38
362	84547	84682	136	0	1	2	1	2	1	1.33333	1	2.33333	8	1	8	1	8	1	8	1	9
363	84738	84738	1	0	0	0	0	0	0	0	0	0	1	0	1	0	1	0	1	0	1
364	84803	84810	8	1	0	0	0	1	0	0.666667	0	0.666667	0	0	1	0	0	0	0.333333	0	0.333333
365	84866	84996	131	3	1	5	0	2	1	3.33333	0.666667	4	14	1	11	1	11	1	12	1	13
366	85059	85110	52	0	0	0	0	0	0	0	0	0	4	0	4	0	4	0	4	0	4
367	85215	85304	90	0	0	0	0	0	0	0	0	0	6	0	6	0	6	0	6	0	6
368	85384	85914	531	5	0	5	0	4	0	4.66667	0	4.66667	22	0	21	0	21	0	21.3333	0	21.3333
369	85986	85986	1	0	0	0	0	0	0	0	0	0	1	0	1	0	1	0	1	0	1
370	86060	86378	319	5	1	7	0	4	1	5.33333	0.666667	6	15	2	14	2	16	2	15	2	17
371	86429	86493	65	1	0	0	0	1	0	0.666667	0	0.666667	1	0	2	0	1	0	1.33333	0	1.33333
372	86595	86595	1	0	1	0	1	0	1	0	1	1	1	1	1	1	1	1	1	1	2
373	86750	86826	77	0	0	1	0	1	0	0.666667	0	0.666667	3	0	3	0	4	0	3.33333	0	3.33333
374	87025	87051	27	0	0	0	0	0	0	0	0	0	2	0	2	0	2	0	2	0	2
375	87504	87504	1	0	0	0	0	0	0	0	0	0	1	0	1	0	1	0	1	0	1
376	88031	88031	1	0	0	0	0	0	0	0	0	0	1	0	1	0	1	0	1	0	1
377	88261	88278	18	1	0	1	0	0	0	0.666667	0	0.666667	2	0	1	0	1	0	1.33333	0	1.33333
378	88555	88573	19	0	0	1	0	1	0	0.666667	0	0.666667	2	0	2	0	1	0	1.66667	0	1.66667
379	88707	88707	1	0	0	0	0	0	0	0	0	0	1	0	1	0	1	0	1	0	1
380	88773	88773	1	0	0	0	0	0	0	0	0	0	1	0	1	0	1	0	1	0	1
381	89251	89251	1	0	0	0	0	0	0	0	0	0	1	0	1	0	1	0	1	0	1
382	89344	89344	1	0	0	0	0	0	0	0	0	0	1	0	1	0	1	0	1	0	1
383	89518	89626	109	2	0	1	0	1	0	1.33333	0	1.33333	3	0	5	0	4	0	4	0	4
384	89958	89958	1	0	0	0	0	0	0	0	0	0	1	0	1	0	1	0	1	0	1
385	90043	90069	27	2	0	1	0	1	0	1.33333	0	1.33333	1	0	1	0	0	0	0.666667	0	0.666667
386	90141	90141	1	1	0	0	0	1	0	0.666667	0	0.666667	0	0	1	0	0	0	0.333333	0	0.333333
387	90287	90287	1	0	0	0	0	0	0	0	0	0	1	0	1	0	1	0	1	0	1
388	90350	90388	39	0	0	2	0	2	0	1.33333	0	1.33333	3	0	3	0	3	0	3	0	3
389	90494	90502	9	0	0	0	0	0	0	0	0	0	2	0	2	0	2	0	2	0	2
390	90689	90719	31	0	0	1	0	1	0	0.666667	0	0.666667	4	0	4	0	3	0	3.66667	0	3.66667
391	90783	90799	17	0	0	1	0	1	0	0.666667	0	0.666667	1	0	1	0	2	0	1.33333	0	1.33333
392	90917	90981	65	2	0	1	0	1	0	1.33333	0	1.33333	3	0	3	0	2	0	2.66667	0	2.66667
393	91204	91278	75	0	0	0	0	0	0	0	0	0	2	0	2	0	2	0	2	0	2
394	91340	91340	1	0	0	0	0	0	0	0	0	0	1	0	1	0	1	0	1	0	1
395	91473	91494	22	0	0	0	0	0	0	0	0	0	2	0	2	0	2	0	2	0	2
396	91788	91788	1	0	0	0	0	0	0	0	0	0	1	0	1	0	1	0	1	0	1
397	91881	91881	1	1	0	0	0	1	0	0.666667	0	0.666667	0	0	1	0	0	0	0.333333	0	0.333333
398	92029	92031	3	0	0	0	0	0	0	0	0	0	2	0	2	0	2	0	2	0	2
399	92094	92183	90	1	0	1	0	0	0	0.666667	0	0.666667	3	0	4	0	4	0	3.66667	0	3.66667
400	92334	92466	133	2	0	2	0	0	0	1.33333	0	1.33333	6	0	6	0	6	0	6	0	6
401	92590	92662	73	1	0	2	0	1	0	1.33333	0	1.33333	4	0	3	0	4	0	3.66667	0	3.66667
402	92821	92859	39	0	0	0	0	0	0	0	0	0	2	0	2	0	2	0	2	0	2
403	93246	93246	1	0	0	0	0	0	0	0	0	0	1	0	1	0	1	0	1	0	1
404	93338	93345	8	1	0	0	0	1	0	0.666667	0	0.666667	1	0	2	0	1	0	1.33333	0	1.33333
405	93579	93579	1	0	0	1	0	1	0	0.666667	0	0.666667	0	0	0	0	1	0	0.333333	0	0.333333
406	93660	93684	25	0	1	0	0	0	0	0	0.333333	0.333333	1	1	1	1	1	0	1	0.666667	1.66667
407	94330	94330	1	1	0	1	0	0	0	0.666667	0	0.666667	1	0	0	0	0	0	0.333333	0	0.333333
408	94518	94518	1	0	0	1	0	1	0	0.666667	0	0.666667	0	0	0	0	1	0	0.333333	0	0.333333
409	94693	94693	1	0	0	0	0	0	0	0	0	0	1	0	1	0	1	0	1	0	1
410	94797	94797	1	0	0	0	0	0	0	0	0	0	1	0	1	0	1	0	1	0	1
411	95432	95432	1	0	0	0	0	0	0	0	0	0	1	0	1	0	1	0	1	0	1
412	95561	95561	1	0	0	0	0	0	0	0	0	0	1	0	1	0	1	0	1	0	1
413	95711	95787	77	0	0	0	0	0	0	0	0	0	3	0	3	0	3	0	3	0	3
414	95872	95889	18	0	0	1	0	1	0	0.666667	0	0.666667	1	0	1	0	2	0	1.33333	0	1.33333
415	95957	95957	1	1	0	0	0	1	0	0.666667	0	0.666667	0	0	1	0	0	0	0.333333	0	0.333333
416	96052	96057	6	1	1	1	1	0	0	0.666667	0.666667	1.33333	1	1	0	1	0	1	0.333333	1	1.33333
417	96424	96453	30	0	0	1	0	1	0	0.666667	0	0.666667	2	0	2	0	3	0	2.33333	0	2.33333
418	96535	96602	68	1	0	0	0	1	0	0.666667	0	0.666667	2	0	3	0	2	0	2.33333	0	2.33333
419	96890	96890	1	0	0	0	0	0	0	0	0	0	1	0	1	0	1	0	1	0	1
420	97558	97558	1	0	0	0	0	0	0	0	0	0	1	0	1	0	1	0	1	0	1
421	97938	97938	1	0	0	0	0	0	0	0	0	0	1	0	1	0	1	0	1	0	1
422	98799	98799	1	1	0	1	0	0	0	0.666667	0	0.666667	1	0	0	0	0	0	0.333333	0	0.333333
423	98892	98892	1	0	0	0	0	0	0	0	0	0	1	0	1	0	1	0	1	0	1
424	99018	99019	2	0	1	0	1	0	0	0	0.666667	0.666667	0	0	0	0	0	0	0	0	0
425	99075	99091	17	0	0	0	0	0	0	0	0	0	2	0	2	0	2	0	2	0	2
426	99159	99217	59	0	0	0	1	0	1	0	0.666667	0.666667	2	1	2	1	2	1	2	1	3
427	99563	99563	1	1	1	1	1	0	1	0.666667	1	1.66667	1	1	0	1	0	1	0.333333	1	1.33333
428	99779	99780	2	2	1	2	1	0	1	1.33333	1	2.33333	2	1	0	1	0	1	0.666667	1	1.66667
429	100050	100050	1	0	1	0	1	0	1	0	1	1	1	1	1	1	1	1	1	1	2
430	100146	100146	1	0	1	0	1	0	1	0	1	1	1	1	1	1	1	1	1	1	2
431	100470	100470	1	0	1	0	1	0	1	0	1	1	1	1	1	1	1	1	1	1	2
432	100727	100770	44	0	0	0	0	0	0	0	0	0	2	0	2	0	2	0	2	0	2
433	100829	100854	26	0	0	0	0	0	0	0	0	0	1	1	1	1	1	1	1	1	2
434	100925	100998	74	0	0	0	0	0	0	0	0	0	2	1	2	1	2	1	2	1	3
435	101081	101144	64	0	0	0	0	0	0	0	0	0	3	0	3	0	3	0	3	0	3
436	101462	101600	139	0	0	0	1	0	1	0	0.666667	0.666667	4	2	4	2	4	3	4	2.33333	6.33333
437	101687	101798	112	2	0	2	0	0	0	1.33333	0	1.33333	3	0	3	0	3	0	3	0	3
438	101965	102078	114	1	0	2	0	1	0	1.33333	0	1.33333	5	0	4	0	5	0	4.66667	0	4.66667
439	102305	102305	1	0	0	0	0	0	0	0	0	0	1	0	1	0	1	0	1	0	1
440	102409	102485	77	0	0	0	0	0	0	0	0	0	3	0	3	0	3	0	3	0	3
441	103141	103141	1	0	0	0	0	0	0	0	0	0	1	0	1	0	1	0	1	0	1
442	104060	104060	1	1	0	0	0	1	0	0.666667	0	0.666667	0	0	1	0	0	0	0.333333	0	0.333333
443	104151	104199	49	1	0	1	0	0	0	0.666667	0	0.666667	4	0	3	0	3	0	3.33333	0	3.33333
444	104645	104645	1	0	0	0	0	0	0	0	0	0	1	0	1	0	1	0	1	0	1
445	104760	104760	1	0	0	0	0	0	0	0	0	0	0	0	0	0	0	0	0	0	0
446	104995	104995	1	0	0	1	0	1	0	0.666667	0	0.666667	1	0	1	0	0	0	0.666667	0	0.666667
447	105102	105108	7	1	0	1	0	0	0	0.666667	0	0.666667	2	0	1	0	1	0	1.33333	0	1.33333
448	105163	105163	1	1	0	0	0	1	0	0.666667	0	0.666667	0	0	1	0	0	0	0.333333	0	0.333333
449	105609	105683	75	1	0	1	0	0	0	0.666667	0	0.666667	3	1	2	1	2	1	2.33333	1	3.33333
450	105959	106045	87	3	0	0	1	3	1	2	0.666667	2.66667	3	3	0	3	3	2	2	2.66667	4.66667
451	106316	106316	1	0	0	1	0	1	0	0.666667	0	0.666667	0	0	0	0	1	0	0.333333	0	0.333333
452	106569	106569	1	0	0	0	0	0	0	0	0	0	1	0	1	0	1	0	1	0	1
453	106732	106732	1	0	0	0	0	0	0	0	0	0	1	0	1	0	1	0	1	0	1
454	107364	107373	10	0	0	1	0	1	0	0.666667	0	0.666667	1	0	1	0	2	0	1.33333	0	1.33333
455	108519	108519	1	0	0	0	0	0	0	0	0	0	1	0	1	0	1	0	1	0	1
456	109559	109617	59	1	0	1	0	2	0	1.33333	0	1.33333	4	3	5	3	5	3	4.66667	3	7.66667
457	109880	109880	1	1	0	1	0	0	0	0.666667	0	0.666667	1	0	0	0	0	0	0.333333	0	0.333333
458	109988	109988	1	0	0	0	0	0	0	0	0	0	1	0	1	0	1	0	1	0	1
459	110159	110335	177	2	1	1	0	1	1	1.33333	0.666667	2	5	2	5	3	4	2	4.66667	2.33333	7
460	110485	110574	90	2	0	2	0	0	0	1.33333	0	1.33333	6	0	5	0	5	0	5.33333	0	5.33333
461	110625	110625	1	0	0	0	0	0	0	0	0	0	1	0	1	0	1	0	1	0	1
462	110905	110905	1	0	0	0	0	0	0	0	0	0	1	0	1	0	1	0	1	0	1
463	111038	111038	1	0	0	0	0	0	0	0	0	0	1	0	1	0	1	0	1	0	1
464	111195	111259	65	0	0	0	0	0	0	0	0	0	3	0	3	0	3	0	3	0	3
465	111398	111398	1	0	0	1	0	1	0	0.666667	0	0.666667	0	0	0	0	1	0	0.333333	0	0.333333
466	111473	111473	1	0	0	0	0	0	0	0	0	0	1	0	1	0	1	0	1	0	1
467	111535	111535	1	0	0	0	0	0	0	0	0	0	1	0	1	0	1	0	1	0	1
468	111611	111611	1	0	0	1	0	1	0	0.666667	0	0.666667	0	0	0	0	1	0	0.333333	0	0.333333
469	111683	112299	617	6	2	12	0	7	2	8.33333	1.33333	9.66667	36	1	32	2	35	1	34.3333	1.33333	35.6667
470	112355	112738	384	8	0	3	0	9	0	6.66667	0	6.66667	35	1	43	1	37	1	38.3333	1	39.3333
471	112806	113078	273	3	0	2	0	1	0	2	0	2	13	0	14	0	13	0	13.3333	0	13.3333
472	113140	113263	124	0	0	1	0	1	0	0.666667	0	0.666667	9	0	9	0	10	0	9.33333	0	9.33333
473	113392	113484	93	3	0	5	0	4	0	4	0	4	7	0	6	0	8	0	7	0	7
474	113566	113840	275	2	0	3	0	3	0	2.66667	0	2.66667	15	0	15	0	16	0	15.3333	0	15.3333
475	113901	115057	1157	15	8	24	7	22	7	20.3333	7.33333	27.6667	95	19	103	17	110	19	102.667	18.3333	121
476	115115	116019	905	13	4	20	4	17	5	16.6667	4.33333	21	54	15	52	16	54	15	53.3333	15.3333	68.6667
477	116115	116191	77	0	1	2	1	2	0	1.33333	0.666667	2	6	1	6	2	8	2	6.66667	1.66667	8.33333
478	116243	116351	109	0	0	1	0	1	0	0.666667	0	0.666667	6	0	6	0	7	0	6.33333	0	6.33333
479	116432	116592	161	1	0	3	0	2	0	2	0	2	7	0	6	0	8	0	7	0	7
480	116654	116894	241	6	0	5	0	9	0	6.66667	0	6.66667	22	0	24	0	25	0	23.6667	0	23.6667
481	116948	116966	19	0	0	0	0	0	0	0	0	0	3	0	3	0	3	0	3	0	3
482	117030	117572	543	6	1	11	4	9	3	8.66667	2.66667	11.3333	57	9	54	8	59	8	56.6667	8.33333	65
483	117688	117744	57	1	0	1	0	0	0	0.666667	0	0.666667	6	0	5	0	5	0	5.33333	0	5.33333
484	117799	117819	21	0	0	0	0	0	0	0	0	0	2	0	2	0	2	0	2	0	2
485	117892	117979	88	1	0	1	0	2	0	1.33333	0	1.33333	6	0	7	0	7	0	6.66667	0	6.66667
486	118033	118147	115	0	0	2	0	2	0	1.33333	0	1.33333	3	0	3	0	5	0	3.66667	0	3.66667
487	118239	119039	801	11	1	7	0	14	1	10.6667	0.666667	11.3333	44	2	47	2	47	2	46	2	48
488	119197	119233	37	0	0	0	0	0	0	0	0	0	2	0	2	0	2	0	2	0	2
489	119301	119613	313	2	0	3	0	3	0	2.66667	0	2.66667	13	3	13	3	14	3	13.3333	3	16.3333
490	119669	119674	6	1	0	1	0	2	0	1.33333	0	1.33333	0	0	1	0	1	0	0.666667	0	0.666667
491	119781	119781	1	0	0	0	0	0	0	0	0	0	1	0	1	0	1	0	1	0	1
492	119835	119838	4	1	0	1	0	0	0	0.666667	0	0.666667	2	0	1	0	1	0	1.33333	0	1.33333
493	119910	120009	100	3	0	1	0	4	0	2.66667	0	2.66667	3	2	5	2	4	2	4	2	6
494	120067	120067	1	1	0	1	0	0	0	0.666667	0	0.666667	1	0	0	0	0	0	0.333333	0	0.333333
495	120311	120316	6	0	0	0	0	0	0	0	0	0	2	0	2	0	2	0	2	0	2
496	120412	120423	12	0	0	0	0	0	0	0	0	0	2	0	2	0	2	0	2	0	2
497	120489	120961	473	8	2	8	2	4	0	6.66667	1.33333	8	32	5	29	5	29	5	30	5	35
498	121050	121050	1	0	0	1	0	1	0	0.666667	0	0.666667	1	0	1	0	0	0	0.666667	0	0.666667
499	121178	121212	35	1	0	2	0	1	0	1.33333	0	1.33333	5	0	4	0	5	0	4.66667	0	4.66667
500	121269	121290	22	0	0	0	0	0	0	0	0	0	2	0	2	0	2	0	2	0	2
501	121376	121526	151	3	0	1	0	2	0	2	0	2	22	1	21	1	21	1	21.3333	1	22.3333
502	121677	121859	183	3	0	4	0	5	0	4	0	4	9	0	8	0	11	0	9.33333	0	9.33333
503	121957	121982	26	1	0	0	0	1	0	0.666667	0	0.666667	2	0	3	0	2	0	2.33333	0	2.33333
504	122104	122931	828	8	4	12	1	12	4	10.6667	3	13.6667	46	4	48	7	52	3	48.6667	4.66667	53.3333
505	123027	123127	101	3	0	4	0	3	0	3.33333	0	3.33333	12	0	12	0	11	0	11.6667	0	11.6667
506	123258	123258	1	0	0	0	0	0	0	0	0	0	1	0	1	0	1	0	1	0	1
507	123327	123501	175	3	0	3	0	4	0	3.33333	0	3.33333	9	0	11	0	11	0	10.3333	0	10.3333
508	123598	123680	83	1	0	1	0	2	0	1.33333	0	1.33333	4	0	5	0	5	0	4.66667	0	4.66667
509	123742	123742	1	0	0	0	0	0	0	0	0	0	1	0	1	0	1	0	1	0	1
510	123823	123916	94	1	0	1	0	0	0	0.666667	0	0.666667	5	0	4	0	4	0	4.33333	0	4.33333
511	124010	124158	149	2	0	2	0	2	0	2	0	2	8	0	8	0	8	0	8	0	8
512	124221	124347	127	1	0	1	0	2	0	1.33333	0	1.33333	4	0	5	0	5	0	4.66667	0	4.66667
513	124417	124479	63	0	0	0	0	0	0	0	0	0	3	0	3	0	3	0	3	0	3
514	124615	124636	22	0	0	0	0	0	0	0	0	0	3	0	3	0	3	0	3	0	3
515	124704	124704	1	1	0	1	0	0	0	0.666667	0	0.666667	1	0	0	0	0	0	0.333333	0	0.333333
516	124786	125761	976	12	5	17	5	15	3	14.6667	4.33333	19	83	15	81	16	85	15	83	15.3333	98.3333
517	125823	126365	543	7	0	11	0	12	0	10	0	10	38	0	37	0	43	0	39.3333	0	39.3333
518	126417	126851	435	8	1	7	1	9	0	8	0.666667	8.66667	38	2	38	1	37	1	37.6667	1.33333	39
519	126903	127620	718	10	1	13	1	9	0	10.6667	0.666667	11.3333	70	2	65	1	68	1	67.6667	1.33333	69
520	127672	128572	901	10	3	15	2	13	2	12.6667	2.33333	15	73	5	79	5	86	4	79.3333	4.66667	84
521	128638	128796	159	1	0	1	0	2	0	1.33333	0	1.33333	7	0	8	0	8	0	7.66667	0	7.66667
522	128859	128899	41	3	0	0	0	3	0	2	0	2	6	0	8	0	6	0	6.66667	0	6.66667
523	128961	129863	903	16	1	13	1	15	2	14.6667	1.33333	16	80	0	80	1	80	1	80	0.666667	80.6667
524	129916	130595	680	9	2	8	0	7	2	8	1.33333	9.33333	59	1	58	3	55	1	57.3333	1.66667	59
525	130667	130667	1	0	0	1	0	1	0	0.666667	0	0.666667	0	0	0	0	1	0	0.333333	0	0.333333
526	130743	130743	1	0	0	0	0	0	0	0	0	0	1	0	1	0	1	0	1	0	1
527	130805	130805	1	0	0	0	0	0	0	0	0	0	1	0	1	0	1	0	1	0	1
528	130880	130880	1	0	0	1	0	1	0	0.666667	0	0.666667	0	0	0	0	1	0	0.333333	0	0.333333
529	131019	131083	65	0	0	0	0	0	0	0	0	0	3	0	3	0	3	0	3	0	3
530	131240	131240	1	0	0	0	0	0	0	0	0	0	1	0	1	0	1	0	1	0	1
531	131373	131373	1	0	0	0	0	0	0	0	0	0	1	0	1	0	1	0	1	0	1
532	131653	131653	1	0	0	0	0	0	0	0	0	0	1	0	1	0	1	0	1	0	1
533	131704	131793	90	2	0	2	0	0	0	1.33333	0	1.33333	6	0	5	0	5	0	5.33333	0	5.33333
534	131943	132119	177	2	1	1	0	1	1	1.33333	0.666667	2	5	2	5	3	4	2	4.66667	2.33333	7
535	132290	132290	1	0	0	0	0	0	0	0	0	0	1	0	1	0	1	0	1	0	1
536	132398	132398	1	1	0	1	0	0	0	0.666667	0	0.666667	1	0	0	0	0	0	0.333333	0	0.333333
537	132661	132719	59	1	0	1	0	2	0	1.33333	0	1.33333	4	3	5	3	5	3	4.66667	3	7.66667
538	133759	133759	1	0	0	0	0	0	0	0	0	0	1	0	1	0	1	0	1	0	1
539	134905	134914	10	0	0	1	0	1	0	0.666667	0	0.666667	1	0	1	0	2	0	1.33333	0	1.33333
540	135546	135546	1	0	0	0	0	0	0	0	0	0	1	0	1	0	1	0	1	0	1
541	135709	135709	1	0	0	0	0	0	0	0	0	0	1	0	1	0	1	0	1	0	1
542	135962	135962	1	0	0	1	0	1	0	0.666667	0	0.666667	0	0	0	0	1	0	0.333333	0	0.333333
543	136239	136319	81	3	0	0	1	3	1	2	0.666667	2.66667	3	1	0	1	3	1	2	1	3
544	136595	136669	75	1	0	1	0	0	0	0.666667	0	0.666667	3	1	2	1	2	1	2.33333	1	3.33333
545	137115	137115	1	1	0	0	0	1	0	0.666667	0	0.666667	0	0	1	0	0	0	0.333333	0	0.333333
546	137170	137176	7	1	0	1	0	0	0	0.666667	0	0.666667	2	0	1	0	1	0	1.33333	0	1.33333
547	137283	137283	1	0	0	1	0	1	0	0.666667	0	0.666667	1	0	1	0	0	0	0.666667	0	0.666667
548	137526	137526	1	0	0	0	0	0	0	0	0	0	0	0	0	0	0	0	0	0	0
549	137633	137633	1	0	0	0	0	0	0	0	0	0	1	0	1	0	1	0	1	0	1
550	138079	138127	49	1	0	1	0	0	0	0.666667	0	0.666667	4	0	3	0	3	0	3.33333	0	3.33333
551	138218	138218	1	1	0	0	0	1	0	0.666667	0	0.666667	0	0	1	0	0	0	0.333333	0	0.333333
552	139137	139137	1	0	0	0	0	0	0	0	0	0	1	0	1	0	1	0	1	0	1
553	139793	139869	77	0	0	0	0	0	0	0	0	0	3	0	3	0	3	0	3	0	3
554	139973	139973	1	0	0	0	0	0	0	0	0	0	1	0	1	0	1	0	1	0	1
555	140200	140313	114	1	0	2	0	1	0	1.33333	0	1.33333	5	0	4	0	5	0	4.66667	0	4.66667
556	140480	140593	114	2	0	2	0	0	0	1.33333	0	1.33333	3	1	3	1	3	1	3	1	4
557	140676	140816	141	0	0	0	1	0	1	0	0.666667	0.666667	4	1	4	1	3	2	3.66667	1.33333	5
558	141134	141197	64	0	1	0	1	0	1	0	1	1	3	1	3	1	3	1	3	1	4
559	141280	141353	74	0	1	0	1	0	1	0	1	1	2	1	2	1	2	1	2	1	3
560	141432	141449	18	0	0	0	0	0	0	0	0	0	1	0	1	0	1	0	1	0	1
561	141508	141551	44	0	0	0	0	0	0	0	0	0	2	0	2	0	2	0	2	0	2
562	141808	141808	1	0	0	0	0	0	0	0	0	0	1	0	1	0	1	0	1	0	1
563	142132	142132	1	0	0	0	0	0	0	0	0	0	1	0	1	0	1	0	1	0	1
564	142228	142228	1	0	0	0	0	0	0	0	0	0	1	0	1	0	1	0	1	0	1
565	142498	142499	2	2	0	2	0	0	0	1.33333	0	1.33333	2	0	0	0	0	0	0.666667	0	0.666667
566	142715	142715	1	1	0	1	0	0	0	0.666667	0	0.666667	1	0	0	0	0	0	0.333333	0	0.333333
567	143070	143123	54	0	0	0	1	0	1	0	0.666667	0.666667	2	2	2	2	2	2	2	2	4
568	143187	143203	17	0	0	0	0	0	0	0	0	0	2	0	2	0	2	0	2	0	2
569	143268	143269	2	0	1	0	1	0	0	0	0.666667	0.666667	0	0	0	0	0	0	0	0	0
570	143386	143386	1	0	1	0	1	0	1	0	1	1	1	1	1	1	1	1	1	1	2
571	143479	143479	1	1	1	1	1	0	1	0.666667	1	1.66667	1	1	0	1	0	1	0.333333	1	1.33333
572	144340	144340	1	0	1	0	1	0	1	0	1	1	1	1	1	1	1	1	1	1	2
573	144720	144720	1	0	1	0	1	0	1	0	1	1	1	1	1	1	1	1	1	1	2
574	145388	145388	1	0	1	0	1	0	1	0	1	1	1	1	1	1	1	1	1	1	2
575	145676	145743	68	1	0	0	0	1	0	0.666667	0	0.666667	2	0	3	0	2	0	2.33333	0	2.33333
576	145825	145854	30	0	0	1	0	1	0	0.666667	0	0.666667	2	0	2	0	3	0	2.33333	0	2.33333
577	146221	146226	6	1	0	1	0	0	0	0.666667	0	0.666667	1	0	0	1	0	1	0.333333	0.666667	1
578	146321	146321	1	1	1	0	1	1	1	0.666667	1	1.66667	0	1	1	1	0	1	0.333333	1	1.33333
579	146389	146406	18	0	0	1	0	1	0	0.666667	0	0.666667	1	0	1	0	2	0	1.33333	0	1.33333
580	146491	146567	77	0	0	0	0	0	0	0	0	0	3	0	3	0	3	0	3	0	3
581	146717	146717	1	0	0	0	0	0	0	0	0	0	1	0	1	0	1	0	1	0	1
582	146846	146846	1	0	0	0	0	0	0	0	0	0	1	0	1	0	1	0	1	0	1
583	147481	147481	1	0	0	0	0	0	0	0	0	0	1	0	1	0	1	0	1	0	1
584	147585	147585	1	0	0	0	0	0	0	0	0	0	1	0	1	0	1	0	1	0	1
585	147760	147760	1	0	0	1	0	1	0	0.666667	0	0.666667	0	0	0	0	1	0	0.333333	0	0.333333
586	147948	147948	1	1	0	1	0	0	0	0.666667	0	0.666667	1	0	0	0	0	0	0.333333	0	0.333333
587	148594	148594	1	0	0	0	0	0	0	0	0	0	1	0	1	0	1	0	1	0	1
588	148649	148699	51	0	0	1	0	1	0	0.666667	0	0.666667	0	0	0	0	1	0	0.333333	0	0.333333
589	148933	148940	8	1	0	0	0	1	0	0.666667	0	0.666667	1	0	2	0	1	0	1.33333	0	1.33333
590	149032	149032	1	0	0	0	0	0	0	0	0	0	1	0	1	0	1	0	1	0	1
591	149419	149457	39	0	0	0	0	0	0	0	0	0	2	0	2	0	2	0	2	0	2
592	149616	149688	73	1	0	2	0	1	0	1.33333	0	1.33333	4	0	3	0	4	0	3.66667	0	3.66667
593	149812	149944	133	2	0	2	0	0	0	1.33333	0	1.33333	6	0	6	0	6	0	6	0	6
594	150095	150184	90	1	0	1	0	0	0	0.666667	0	0.666667	3	0	4	0	4	0	3.66667	0	3.66667
595	150247	150249	3	0	0	0	0	0	0	0	0	0	2	0	2	0	2	0	2	0	2
596	150397	150397	1	1	0	0	0	1	0	0.666667	0	0.666667	0	0	1	0	0	0	0.333333	0	0.333333
597	150490	150490	1	0	0	0	0	0	0	0	0	0	1	0	1	0	1	0	1	0	1
598	150784	150805	22	0	0	0	0	0	0	0	0	0	2	0	2	0	2	0	2	0	2
599	150938	150938	1	0	0	0	0	0	0	0	0	0	1	0	1	0	1	0	1	0	1
600	151000	151086	87	0	0	0	1	0	1	0	0.666667	0.666667	2	0	2	0	2	1	2	0.333333	2.33333
601	151297	151361	65	2	0	1	0	1	0	1.33333	0	1.33333	3	0	3	0	2	0	2.66667	0	2.66667
602	151479	151495	17	0	0	1	0	1	0	0.666667	0	0.666667	1	0	1	0	2	0	1.33333	0	1.33333
603	151559	151589	31	0	0	1	0	1	0	0.666667	0	0.666667	4	0	4	0	3	0	3.66667	0	3.66667
604	151776	151784	9	0	0	0	0	0	0	0	0	0	2	0	2	0	2	0	2	0	2
605	151890	151928	39	0	0	2	0	2	0	1.33333	0	1.33333	3	0	3	0	3	0	3	0	3
606	151991	151991	1	0	0	0	0	0	0	0	0	0	1	0	1	0	1	0	1	0	1
607	152137	152137	1	1	0	0	0	1	0	0.666667	0	0.666667	0	0	1	0	0	0	0.333333	0	0.333333
608	152209	152235	27	2	0	1	0	1	0	1.33333	0	1.33333	1	0	1	0	0	0	0.666667	0	0.666667
609	152320	152320	1	0	0	0	0	0	0	0	0	0	1	0	1	0	1	0	1	0	1
610	152652	152760	109	2	0	1	0	1	0	1.33333	0	1.33333	3	0	5	0	4	0	4	0	4
611	152934	152934	1	0	0	0	0	0	0	0	0	0	1	0	1	0	1	0	1	0	1
612	153027	153027	1	0	0	0	0	0	0	0	0	0	1	0	1	0	1	0	1	0	1
613	153505	153505	1	0	0	0	0	0	0	0	0	0	1	0	1	0	1	0	1	0	1
614	153571	153571	1	0	0	0	0	0	0	0	0	0	1	0	1	0	1	0	1	0	1
615	153705	153723	19	0	0	1	0	1	0	0.666667	0	0.666667	2	0	2	0	1	0	1.66667	0	1.66667
616	154000	154017	18	1	0	1	0	0	0	0.666667	0	0.666667	2	0	1	0	1	0	1.33333	0	1.33333
617	154247	154247	1	0	0	0	0	0	0	0	0	0	1	0	1	0	1	0	1	0	1
618	154774	154774	1	0	0	0	0	0	0	0	0	0	1	0	1	0	1	0	1	0	1
619	155227	155262	36	0	1	0	1	0	0	0	0.666667	0.666667	2	1	2	1	2	1	2	1	3
620	155452	155528	77	0	0	1	0	1	0	0.666667	0	0.666667	3	0	3	0	4	0	3.33333	0	3.33333
621	155683	155683	1	0	0	0	0	0	0	0	0	0	1	0	1	0	1	0	1	0	1
622	155785	24	147	1	4	0	3	1	3	0.666667	3.33333	4	3	3	4	4	3	2	3.33333	3	6.33333
Average Polymorphism Per 100 bp										1.42407	0.322698	1.74677							6.66347	0.84851	7.51198
