# Supplementary material for: The complete chloroplast genome of Primulina and two novel strategies for development of high polymorphic loci for population genetic and phylogenetic studies
Source: BMC Evol Biol. 2017 Nov 7;17:224. doi: 10.1186/s12862-017-1067-z (PMC5678776; doi:10.1186/s12862-017-1067-z)
Supplement: Supplementary file 14 — Intrageneric and Intergeneric polymorphism of each window region (XLSX 583 kb) [file 12862_2017_1067_MOESM14_ESM.xlsx]

## Sheet: Table S5
Table S5 Intrageneric and Intergeneric polymorphism of each window regions.
No.	Windows	Intrageneric Polymorphism									Intergeneric Polymorphism									r value b		Note:
		P. eburnea vs P. huaijiensis		P. eburnea vs P. linearifolia		P. huaijiensis vs P. linearifolia		Average			B. hygrometrica vs P. eburnea		B. hygrometrica vs P. huaijiensis		B. hygrometrica vs P. linearifolia		Average					a PIC: potentially informative characters, counted by the sum of SNP and Indel in certain regions along the consensus sequences between each two plastome pairs.
		SNP	Indel	SNP	Indel	SNP	Indel	SNP	Indel	PIC a	SNP	Indel	SNP	Indel	SNP	Indel	SNP	Indel	PIC			b r value：correlation coefficient of intrageneric and intergeneric S value
1	1-100	0	2	0	0	0	2	0	1.33333	1.33333	4	0	5	2	5	0	4.66667	0.666667	5.33333	0.582144
2	26-125	6	0	3	1	2	1	3.66667	0.666667	4.33333	9	0	9	0	7	1	8.33333	0.333333	8.66667
3	51-150	13	0	3	2	4	2	6.66667	1.33333	8	11	2	11	2	9	2	10.3333	2	12.3333
4	76-175	15	1	3	3	4	2	7.33333	2	9.33333	15	2	15	2	13	2	14.3333	2	16.3333
5	101-200	15	1	3	3	4	2	7.33333	2	9.33333	20	3	20	3	18	4	19.3333	3.33333	22.6667
6	126-225	10	1	1	2	2	1	4.33333	1.33333	5.66667	18	3	18	3	18	3	18	3	21
7	151-250	3	1	1	1	0	0	1.33333	0.666667	2	26	2	26	2	26	2	26	2	28
8	176-275	3	1	2	1	0	1	1.66667	1	2.66667	29	3	29	4	29	4	29	3.66667	32.6667
9	201-300	12	1	4	1	9	2	8.33333	1.33333	9.66667	25	3	25	3	24	3	24.6667	3	27.6667
10	226-325	21	2	4	1	18	2	14.3333	1.66667	16	21	2	21	2	20	2	20.6667	2	22.6667
11	251-350	21	2	5	1	19	3	15	2	17	11	2	11	2	10	2	10.6667	2	12.6667
12	276-375	20	1	4	0	20	1	14.6667	0.666667	15.3333	5	1	5	1	4	1	4.66667	1	5.66667
13	301-400	11	1	4	0	13	1	9.33333	0.666667	10	4	0	4	0	6	0	4.66667	0	4.66667
14	326-425	1	0	3	0	4	0	2.66667	0	2.66667	4	0	4	0	6	0	4.66667	0	4.66667
15	351-450	2	0	3	0	5	0	3.33333	0	3.33333	5	0	6	0	6	0	5.66667	0	5.66667
16	376-475	1	0	3	0	4	0	2.66667	0	2.66667	4	0	5	0	5	0	4.66667	0	4.66667
17	401-500	1	0	1	0	2	0	1.33333	0	1.33333	1	0	2	0	0	0	1	0	1
18	426-525	1	0	1	0	2	0	1.33333	0	1.33333	1	0	2	0	0	0	1	0	1
19	451-550	0	0	0	0	0	0	0	0	0	2	0	2	0	2	0	2	0	2
20	476-575	0	0	0	0	0	0	0	0	0	2	0	2	0	2	0	2	0	2
21	501-600	0	0	0	0	0	0	0	0	0	3	0	3	0	3	0	3	0	3
22	526-625	0	0	0	0	0	0	0	0	0	3	0	3	0	3	0	3	0	3
23	551-650	0	0	0	0	0	0	0	0	0	1	0	1	0	1	0	1	0	1
24	576-675	1	0	1	0	0	0	0.666667	0	0.666667	4	0	3	0	3	0	3.33333	0	3.33333
25	601-700	1	0	1	0	0	0	0.666667	0	0.666667	3	0	2	0	2	0	2.33333	0	2.33333
26	626-725	2	0	2	0	0	0	1.33333	0	1.33333	4	0	2	0	2	0	2.66667	0	2.66667
27	651-750	2	0	2	0	0	0	1.33333	0	1.33333	4	0	2	0	2	0	2.66667	0	2.66667
28	676-775	1	0	1	0	0	0	0.666667	0	0.666667	2	0	1	0	1	0	1.33333	0	1.33333
29	701-800	1	0	1	0	0	0	0.666667	0	0.666667	4	0	3	0	3	0	3.33333	0	3.33333
30	726-825	0	0	0	0	0	0	0	0	0	3	0	3	0	3	0	3	0	3
31	751-850	0	0	0	0	0	0	0	0	0	3	0	3	0	3	0	3	0	3
32	776-875	0	0	0	0	0	0	0	0	0	2	0	2	0	2	0	2	0	2
33	801-900	0	0	0	0	0	0	0	0	0	0	0	0	0	0	0	0	0	0
34	826-925	0	0	0	0	0	0	0	0	0	0	0	0	0	0	0	0	0	0
35	851-950	0	0	0	0	0	0	0	0	0	2	0	2	0	2	0	2	0	2
36	876-975	0	0	0	0	0	0	0	0	0	2	0	2	0	2	0	2	0	2
37	901-1000	0	0	0	0	0	0	0	0	0	3	0	3	0	3	0	3	0	3
38	926-1025	0	0	0	0	0	0	0	0	0	6	0	6	0	6	0	6	0	6
39	951-1050	0	0	0	0	0	0	0	0	0	4	0	4	0	4	0	4	0	4
40	976-1075	0	0	0	0	0	0	0	0	0	4	0	4	0	4	0	4	0	4
41	1001-1100	0	0	0	0	0	0	0	0	0	3	0	3	0	3	0	3	0	3
42	1026-1125	0	0	0	0	0	0	0	0	0	0	0	0	0	0	0	0	0	0
43	1051-1150	0	0	0	0	0	0	0	0	0	3	0	3	0	3	0	3	0	3
44	1076-1175	0	0	0	0	0	0	0	0	0	3	0	3	0	3	0	3	0	3
45	1101-1200	0	0	0	0	0	0	0	0	0	3	0	3	0	3	0	3	0	3
46	1126-1225	0	0	0	0	0	0	0	0	0	4	0	4	0	4	0	4	0	4
47	1151-1250	0	0	0	0	0	0	0	0	0	2	0	2	0	2	0	2	0	2
48	1176-1275	1	0	1	0	0	0	0.666667	0	0.666667	3	0	2	0	2	0	2.33333	0	2.33333
49	1201-1300	1	0	1	0	0	0	0.666667	0	0.666667	3	0	2	0	2	0	2.33333	0	2.33333
50	1226-1325	1	0	1	0	0	0	0.666667	0	0.666667	2	0	1	0	1	0	1.33333	0	1.33333
51	1251-1350	1	0	1	0	0	0	0.666667	0	0.666667	1	0	0	0	0	0	0.333333	0	0.333333
52	1276-1375	0	0	0	0	0	0	0	0	0	0	0	0	0	0	0	0	0	0
53	1301-1400	1	0	0	0	1	0	0.666667	0	0.666667	1	0	0	0	1	0	0.666667	0	0.666667
54	1326-1425	1	0	0	0	1	0	0.666667	0	0.666667	2	0	1	0	2	0	1.66667	0	1.66667
55	1351-1450	1	0	0	0	1	0	0.666667	0	0.666667	2	0	1	0	2	0	1.66667	0	1.66667
56	1376-1475	1	0	0	0	1	0	0.666667	0	0.666667	2	0	1	0	2	0	1.66667	0	1.66667
57	1401-1500	0	0	0	0	0	0	0	0	0	2	0	2	0	2	0	2	0	2
58	1426-1525	0	0	1	0	1	0	0.666667	0	0.666667	1	0	1	0	2	0	1.33333	0	1.33333
59	1451-1550	0	0	2	0	2	0	1.33333	0	1.33333	2	0	2	0	4	0	2.66667	0	2.66667
60	1476-1575	1	0	4	0	3	0	2.66667	0	2.66667	3	0	2	0	5	0	3.33333	0	3.33333
61	1501-1600	1	0	4	0	3	0	2.66667	0	2.66667	2	0	1	0	4	0	2.33333	0	2.33333
62	1526-1625	1	1	3	0	2	1	2	0.666667	2.66667	4	1	3	0	5	1	4	0.666667	4.66667
63	1551-1650	2	1	2	0	2	1	2	0.666667	2.66667	3	2	2	1	3	2	2.66667	1.66667	4.33333
64	1576-1675	1	2	0	0	1	2	0.666667	1.33333	2	4	3	4	2	4	3	4	2.66667	6.66667
65	1601-1700	4	2	2	0	2	2	2.66667	1.33333	4	8	4	7	3	6	4	7	3.66667	10.6667
66	1626-1725	4	1	2	0	2	1	2.66667	0.666667	3.33333	6	3	5	3	4	3	5	3	8
67	1651-1750	3	1	2	0	1	1	2	0.666667	2.66667	6	2	5	2	4	2	5	2	7
68	1676-1775	3	0	3	0	2	0	2.66667	0	2.66667	4	1	3	1	3	1	3.33333	1	4.33333
69	1701-1800	1	0	3	0	2	0	2	0	2	0	0	1	0	3	0	1.33333	0	1.33333
70	1726-1825	1	0	3	0	2	0	2	0	2	0	0	1	0	3	0	1.33333	0	1.33333
71	1751-1850	1	0	3	0	2	0	2	0	2	0	0	1	0	3	0	1.33333	0	1.33333
72	1776-1875	1	1	9	1	12	1	7.33333	1	8.33333	2	1	3	1	8	1	4.33333	1	5.33333
73	1801-1900	1	1	8	1	13	1	7.33333	1	8.33333	5	1	6	1	10	1	7	1	8
74	1826-1925	1	1	8	1	13	1	7.33333	1	8.33333	6	1	7	1	11	1	8	1	9
75	1851-1950	1	1	8	1	13	1	7.33333	1	8.33333	6	2	7	2	11	2	8	2	10
76	1876-1975	1	0	3	0	4	0	2.66667	0	2.66667	6	1	7	1	9	1	7.33333	1	8.33333
77	1901-2000	0	1	2	0	2	1	1.33333	0.666667	2	6	2	6	2	8	2	6.66667	2	8.66667
78	1926-2025	0	1	2	0	2	1	1.33333	0.666667	2	10	2	10	2	12	2	10.6667	2	12.6667
79	1951-2050	1	1	2	0	3	1	2	0.666667	2.66667	13	1	14	1	15	1	14	1	15
80	1976-2075	1	1	0	0	1	1	0.666667	0.666667	1.33333	12	1	13	1	12	1	12.3333	1	13.3333
81	2001-2100	1	0	0	0	1	0	0.666667	0	0.666667	9	0	10	0	9	0	9.33333	0	9.33333
82	2026-2125	1	0	0	0	1	0	0.666667	0	0.666667	6	0	7	0	6	0	6.33333	0	6.33333
83	2051-2150	1	0	0	0	1	0	0.666667	0	0.666667	7	0	8	0	7	0	7.33333	0	7.33333
84	2076-2175	1	0	0	0	1	0	0.666667	0	0.666667	6	0	7	0	6	0	6.33333	0	6.33333
85	2101-2200	1	0	0	0	1	0	0.666667	0	0.666667	6	0	7	0	6	0	6.33333	0	6.33333
86	2126-2225	2	0	0	0	2	0	1.33333	0	1.33333	5	0	7	0	5	0	5.66667	0	5.66667
87	2151-2250	1	0	0	0	1	0	0.666667	0	0.666667	1	0	2	0	1	0	1.33333	0	1.33333
88	2176-2275	1	0	0	0	1	0	0.666667	0	0.666667	2	0	3	0	2	0	2.33333	0	2.33333
89	2201-2300	3	0	0	0	3	0	2	0	2	3	0	6	0	3	0	4	0	4
90	2226-2325	2	0	0	0	2	0	1.33333	0	1.33333	4	0	6	0	4	0	4.66667	0	4.66667
91	2251-2350	2	0	1	0	3	0	2	0	2	5	0	7	0	6	0	6	0	6
92	2276-2375	3	0	1	0	4	0	2.66667	0	2.66667	4	0	7	0	5	0	5.33333	0	5.33333
93	2301-2400	2	0	1	0	3	0	2	0	2	7	0	9	0	8	0	8	0	8
94	2326-2425	2	0	1	0	3	0	2	0	2	6	0	8	0	7	0	7	0	7
95	2351-2450	2	0	0	0	2	0	1.33333	0	1.33333	6	0	8	0	6	0	6.66667	0	6.66667
96	2376-2475	1	0	0	0	1	0	0.666667	0	0.666667	7	0	8	0	7	0	7.33333	0	7.33333
97	2401-2500	0	0	1	0	1	0	0.666667	0	0.666667	3	0	3	0	4	0	3.33333	0	3.33333
98	2426-2525	0	0	1	0	1	0	0.666667	0	0.666667	3	0	3	0	4	0	3.33333	0	3.33333
99	2451-2550	0	0	2	0	2	0	1.33333	0	1.33333	7	0	7	0	9	0	7.66667	0	7.66667
100	2476-2575	2	0	3	0	3	0	2.66667	0	2.66667	7	0	7	0	8	0	7.33333	0	7.33333
101	2501-2600	3	0	2	0	3	0	2.66667	0	2.66667	7	0	8	0	7	0	7.33333	0	7.33333
102	2526-2625	3	0	2	0	3	0	2.66667	0	2.66667	7	0	8	0	7	0	7.33333	0	7.33333
103	2551-2650	3	0	1	0	2	0	2	0	2	2	0	3	0	1	0	2	0	2
104	2576-2675	1	0	0	0	1	0	0.666667	0	0.666667	2	0	3	0	2	0	2.33333	0	2.33333
105	2601-2700	1	1	1	1	0	1	0.666667	1	1.66667	8	1	8	1	8	1	8	1	9
106	2626-2725	2	1	1	0	1	1	1.33333	0.666667	2	8	0	9	1	8	0	8.33333	0.333333	8.66667
107	2651-2750	3	1	1	0	2	1	2	0.666667	2.66667	10	0	12	1	10	0	10.6667	0.333333	11
108	2676-2775	3	1	1	0	2	1	2	0.666667	2.66667	10	0	12	1	10	0	10.6667	0.333333	11
109	2701-2800	2	0	0	0	2	0	1.33333	0	1.33333	6	0	8	0	6	0	6.66667	0	6.66667
110	2726-2825	1	0	0	0	1	0	0.666667	0	0.666667	5	0	6	0	5	0	5.33333	0	5.33333
111	2751-2850	0	0	0	0	0	0	0	0	0	8	0	8	0	8	0	8	0	8
112	2776-2875	0	0	2	0	2	0	1.33333	0	1.33333	8	0	8	0	10	0	8.66667	0	8.66667
113	2801-2900	0	0	2	0	2	0	1.33333	0	1.33333	7	0	7	0	9	0	7.66667	0	7.66667
114	2826-2925	0	0	2	0	2	0	1.33333	0	1.33333	8	0	8	0	10	0	8.66667	0	8.66667
115	2851-2950	0	0	2	0	2	0	1.33333	0	1.33333	5	0	5	0	7	0	5.66667	0	5.66667
116	2876-2975	2	0	3	0	3	0	2.66667	0	2.66667	4	0	6	0	7	0	5.66667	0	5.66667
117	2901-3000	2	0	3	0	3	0	2.66667	0	2.66667	7	0	9	0	10	0	8.66667	0	8.66667
118	2926-3025	2	0	3	0	3	0	2.66667	0	2.66667	6	0	8	0	9	0	7.66667	0	7.66667
119	2951-3050	2	0	3	0	3	0	2.66667	0	2.66667	4	0	6	0	7	0	5.66667	0	5.66667
120	2976-3075	0	0	0	0	0	0	0	0	0	4	0	4	0	4	0	4	0	4
121	3001-3100	0	0	0	0	0	0	0	0	0	0	0	0	0	0	0	0	0	0
122	3026-3125	0	0	0	0	0	0	0	0	0	2	0	2	0	2	0	2	0	2
123	3051-3150	0	0	0	0	0	0	0	0	0	5	0	5	0	5	0	5	0	5
124	3076-3175	0	0	0	0	0	0	0	0	0	6	0	6	0	6	0	6	0	6
125	3101-3200	0	0	0	0	0	0	0	0	0	8	0	8	0	8	0	8	0	8
126	3126-3225	0	0	0	0	0	0	0	0	0	9	0	9	0	9	0	9	0	9
127	3151-3250	0	0	0	0	0	0	0	0	0	6	1	6	1	6	1	6	1	7
128	3176-3275	0	0	0	0	0	0	0	0	0	5	1	5	1	5	1	5	1	6
129	3201-3300	0	0	0	0	0	0	0	0	0	5	1	5	1	5	1	5	1	6
130	3226-3325	0	0	0	0	0	0	0	0	0	3	1	3	1	3	1	3	1	4
131	3251-3350	0	0	0	0	0	0	0	0	0	7	0	7	0	7	0	7	0	7
132	3276-3375	0	0	0	0	0	0	0	0	0	7	0	7	0	7	0	7	0	7
133	3301-3400	1	0	1	0	0	0	0.666667	0	0.666667	6	0	5	0	5	0	5.33333	0	5.33333
134	3326-3425	1	0	3	0	2	0	2	0	2	6	0	5	0	5	0	5.33333	0	5.33333
135	3351-3450	1	0	3	0	2	0	2	0	2	3	0	2	0	2	0	2.33333	0	2.33333
136	3376-3475	2	0	4	0	2	0	2.66667	0	2.66667	7	0	5	0	5	0	5.66667	0	5.66667
137	3401-3500	1	0	3	0	2	0	2	0	2	7	0	6	0	6	0	6.33333	0	6.33333
138	3426-3525	1	0	1	0	0	0	0.666667	0	0.666667	6	0	5	0	5	0	5.33333	0	5.33333
139	3451-3550	2	0	2	0	0	0	1.33333	0	1.33333	6	0	4	0	4	0	4.66667	0	4.66667
140	3476-3575	1	0	1	0	0	0	0.666667	0	0.666667	3	0	2	0	2	0	2.33333	0	2.33333
141	3501-3600	1	0	2	0	1	0	1.33333	0	1.33333	2	0	1	0	2	0	1.66667	0	1.66667
142	3526-3625	2	0	4	0	2	0	2.66667	0	2.66667	4	0	2	0	4	0	3.33333	0	3.33333
143	3551-3650	1	0	3	0	2	0	2	0	2	4	0	3	0	5	0	4	0	4
144	3576-3675	2	0	4	0	2	0	2.66667	0	2.66667	4	1	2	1	4	1	3.33333	1	4.33333
145	3601-3700	2	0	3	0	1	0	2	0	2	4	1	2	1	3	1	3	1	4
146	3626-3725	1	0	1	0	0	0	0.666667	0	0.666667	3	3	2	3	2	3	2.33333	3	5.33333
147	3651-3750	1	1	3	1	2	0	2	0.666667	2.66667	4	4	3	3	4	3	3.66667	3.33333	7
148	3676-3775	0	1	2	1	2	0	1.33333	0.666667	2	7	4	7	3	8	3	7.33333	3.33333	10.6667
149	3701-3800	0	1	2	1	2	0	1.33333	0.666667	2	7	4	7	3	8	3	7.33333	3.33333	10.6667
150	3726-3825	0	1	2	1	2	0	1.33333	0.666667	2	6	2	6	1	7	1	6.33333	1.33333	7.66667
151	3751-3850	0	0	0	0	0	0	0	0	0	4	1	4	1	4	1	4	1	5
152	3776-3875	0	0	0	0	0	0	0	0	0	1	1	1	1	1	1	1	1	2
153	3801-3900	0	0	0	0	0	0	0	0	0	1	2	1	2	1	2	1	2	3
154	3826-3925	0	0	1	0	1	0	0.666667	0	0.666667	2	2	2	2	3	2	2.33333	2	4.33333
155	3851-3950	0	0	2	0	2	0	1.33333	0	1.33333	5	2	5	2	7	2	5.66667	2	7.66667
156	3876-3975	0	0	2	0	2	0	1.33333	0	1.33333	4	1	4	1	6	1	4.66667	1	5.66667
157	3901-4000	0	0	2	0	2	0	1.33333	0	1.33333	4	0	4	0	6	0	4.66667	0	4.66667
158	3926-4025	2	1	3	0	1	1	2	0.666667	2.66667	6	0	4	1	5	0	5	0.333333	5.33333
159	3951-4050	3	1	2	0	1	1	2	0.666667	2.66667	3	1	1	2	1	1	1.66667	1.33333	3
160	3976-4075	3	1	2	0	1	1	2	0.666667	2.66667	6	1	4	2	4	1	4.66667	1.33333	6
161	4001-4100	3	1	2	0	1	1	2	0.666667	2.66667	7	2	5	3	5	2	5.66667	2.33333	8
162	4026-4125	1	1	0	1	1	1	0.666667	1	1.66667	4	3	4	3	4	3	4	3	7
163	4051-4150	0	0	0	0	0	0	0	0	0	9	2	9	2	9	2	9	2	11
164	4076-4175	0	0	0	0	0	0	0	0	0	7	2	7	2	7	2	7	2	9
165	4101-4200	1	0	0	0	1	0	0.666667	0	0.666667	7	1	8	1	7	1	7.33333	1	8.33333
166	4126-4225	1	0	2	0	3	0	2	0	2	7	0	8	0	9	0	8	0	8
167	4151-4250	1	0	2	0	3	0	2	0	2	3	0	4	0	5	0	4	0	4
168	4176-4275	1	0	3	0	4	0	2.66667	0	2.66667	2	0	3	0	5	0	3.33333	0	3.33333
169	4201-4300	0	0	3	0	3	0	2	0	2	1	0	1	0	4	0	2	0	2
170	4226-4325	0	0	1	0	1	0	0.666667	0	0.666667	3	0	3	0	4	0	3.33333	0	3.33333
171	4251-4350	0	0	1	0	1	0	0.666667	0	0.666667	2	0	2	0	3	0	2.33333	0	2.33333
172	4276-4375	0	0	0	0	0	0	0	0	0	3	1	3	1	3	1	3	1	4
173	4301-4400	0	0	1	0	1	0	0.666667	0	0.666667	3	2	3	2	4	2	3.33333	2	5.33333
174	4326-4425	0	0	1	0	1	0	0.666667	0	0.666667	3	3	3	3	4	3	3.33333	3	6.33333
175	4351-4450	0	0	1	0	1	0	0.666667	0	0.666667	4	4	4	4	5	4	4.33333	4	8.33333
176	4376-4475	0	0	1	0	1	0	0.666667	0	0.666667	7	4	7	4	8	4	7.33333	4	11.3333
177	4401-4500	0	0	0	0	0	0	0	0	0	9	3	9	3	9	3	9	3	12
178	4426-4525	0	0	0	0	0	0	0	0	0	8	2	8	2	8	2	8	2	10
179	4451-4550	1	0	0	0	1	0	0.666667	0	0.666667	10	2	9	2	10	2	9.66667	2	11.6667
180	4476-4575	2	0	1	0	1	0	1.33333	0	1.33333	11	1	9	1	10	1	10	1	11
181	4501-4600	2	0	1	0	1	0	1.33333	0	1.33333	11	1	9	1	10	1	10	1	11
182	4526-4625	3	0	2	0	1	0	2	0	2	11	1	8	1	9	1	9.33333	1	10.3333
183	4551-4650	3	0	2	0	1	0	2	0	2	8	0	7	0	6	0	7	0	7
184	4576-4675	3	0	1	0	2	0	2	0	2	4	0	5	0	3	0	4	0	4
185	4601-4700	3	0	1	0	2	0	2	0	2	6	1	7	1	5	1	6	1	7
186	4626-4725	2	2	0	1	2	2	1.33333	1.66667	3	7	1	9	2	7	1	7.66667	1.33333	9
187	4651-4750	1	1	0	0	1	1	0.666667	0.666667	1.33333	9	1	10	2	9	1	9.33333	1.33333	10.6667
188	4676-4775	0	1	0	0	0	1	0	0.666667	0.666667	9	2	9	3	9	2	9	2.33333	11.3333
189	4701-4800	0	1	0	0	0	1	0	0.666667	0.666667	9	1	9	2	9	1	9	1.33333	10.3333
190	4726-4825	0	1	0	1	0	1	0	1	1	14	4	15	3	14	4	14.3333	3.66667	18
191	4751-4850	0	2	1	0	1	2	0.666667	1.33333	2	21	3	22	3	21	3	21.3333	3	24.3333
192	4776-4875	0	1	1	0	1	1	0.666667	0.666667	1.33333	21	3	22	3	21	3	21.3333	3	24.3333
193	4801-4900	1	1	2	0	1	1	1.33333	0.666667	2	19	3	19	3	18	3	18.6667	3	21.6667
194	4826-4925	1	0	2	0	1	0	1.33333	0	1.33333	13	1	12	1	12	1	12.3333	1	13.3333
195	4851-4950	1	0	1	0	0	0	0.666667	0	0.666667	6	1	5	1	5	1	5.33333	1	6.33333
196	4876-4975	2	0	2	0	0	0	1.33333	0	1.33333	6	0	4	0	4	0	4.66667	0	4.66667
197	4901-5000	2	0	1	0	1	0	1.33333	0	1.33333	6	0	6	0	5	0	5.66667	0	5.66667
198	4926-5025	2	0	1	0	1	0	1.33333	0	1.33333	6	0	6	0	5	0	5.66667	0	5.66667
199	4951-5050	2	0	1	0	1	0	1.33333	0	1.33333	10	0	10	0	9	0	9.66667	0	9.66667
200	4976-5075	2	0	1	0	1	0	1.33333	0	1.33333	11	0	11	0	10	0	10.6667	0	10.6667
201	5001-5100	1	0	1	1	0	1	0.666667	0.666667	1.33333	13	2	12	2	13	1	12.6667	1.66667	14.3333
202	5026-5125	1	0	1	1	0	1	0.666667	0.666667	1.33333	13	2	12	2	13	1	12.6667	1.66667	14.3333
203	5051-5150	1	0	1	1	0	1	0.666667	0.666667	1.33333	10	3	9	3	10	2	9.66667	2.66667	12.3333
204	5076-5175	0	0	0	1	0	1	0	0.666667	0.666667	8	4	8	4	9	3	8.33333	3.66667	12
205	5101-5200	1	0	1	0	0	0	0.666667	0	0.666667	9	2	8	2	8	2	8.33333	2	10.3333
206	5126-5225	1	0	2	0	1	0	1.33333	0	1.33333	8	2	7	2	8	2	7.66667	2	9.66667
207	5151-5250	1	0	2	0	1	0	1.33333	0	1.33333	6	1	5	1	6	1	5.66667	1	6.66667
208	5176-5275	1	0	2	0	1	0	1.33333	0	1.33333	6	0	5	0	6	0	5.66667	0	5.66667
209	5201-5300	0	0	1	0	1	0	0.666667	0	0.666667	1	0	1	0	2	0	1.33333	0	1.33333
210	5226-5325	0	0	0	0	0	0	0	0	0	1	0	1	0	1	0	1	0	1
211	5251-5350	0	0	0	0	0	0	0	0	0	1	0	1	0	1	0	1	0	1
212	5276-5375	0	0	0	0	0	0	0	0	0	2	0	2	0	2	0	2	0	2
213	5301-5400	0	0	0	0	0	0	0	0	0	2	0	2	0	2	0	2	0	2
214	5326-5425	0	0	0	0	0	0	0	0	0	2	0	2	0	2	0	2	0	2
215	5351-5450	1	0	1	0	0	0	0.666667	0	0.666667	3	0	2	0	2	0	2.33333	0	2.33333
216	5376-5475	1	0	1	0	0	0	0.666667	0	0.666667	3	0	2	0	2	0	2.33333	0	2.33333
217	5401-5500	1	0	1	0	0	0	0.666667	0	0.666667	6	1	5	1	5	1	5.33333	1	6.33333
218	5426-5525	1	0	1	0	0	0	0.666667	0	0.666667	6	1	5	1	5	1	5.33333	1	6.33333
219	5451-5550	0	0	0	0	0	0	0	0	0	5	1	5	1	5	1	5	1	6
220	5476-5575	1	1	1	1	0	1	0.666667	1	1.66667	6	1	5	1	5	1	5.33333	1	6.33333
221	5501-5600	1	1	2	1	1	1	1.33333	1	2.33333	8	0	7	0	8	0	7.66667	0	7.66667
222	5526-5625	1	0	3	0	2	0	2	0	2	9	1	8	1	9	1	8.66667	1	9.66667
223	5551-5650	1	0	3	0	2	0	2	0	2	9	1	8	1	9	1	8.66667	1	9.66667
224	5576-5675	1	0	3	0	4	0	2.66667	0	2.66667	9	1	10	1	11	1	10	1	11
225	5601-5700	1	0	2	0	3	0	2	0	2	5	1	6	1	6	1	5.66667	1	6.66667
226	5626-5725	1	0	1	1	2	1	1.33333	0.666667	2	5	1	6	1	6	0	5.66667	0.666667	6.33333
227	5651-5750	2	0	1	1	3	1	2	0.666667	2.66667	5	1	7	1	6	0	6	0.666667	6.66667
228	5676-5775	1	0	0	1	1	1	0.666667	0.666667	1.33333	3	1	4	1	3	0	3.33333	0.666667	4
229	5701-5800	1	0	0	1	1	1	0.666667	0.666667	1.33333	3	1	4	1	3	0	3.33333	0.666667	4
230	5726-5825	1	0	0	0	1	0	0.666667	0	0.666667	2	0	3	0	2	0	2.33333	0	2.33333
231	5751-5850	0	0	0	0	0	0	0	0	0	4	0	4	0	4	0	4	0	4
232	5776-5875	0	0	0	0	0	0	0	0	0	5	0	5	0	5	0	5	0	5
233	5801-5900	0	1	1	0	1	1	0.666667	0.666667	1.33333	9	1	9	1	10	1	9.33333	1	10.3333
234	5826-5925	1	1	2	0	1	1	1.33333	0.666667	2	12	2	11	2	12	2	11.6667	2	13.6667
235	5851-5950	1	1	2	0	1	1	1.33333	0.666667	2	9	2	8	2	9	2	8.66667	2	10.6667
236	5876-5975	2	1	2	0	2	1	2	0.666667	2.66667	8	2	8	2	8	2	8	2	10
237	5901-6000	2	0	2	0	2	0	2	0	2	7	0	7	0	7	0	7	0	7
238	5926-6025	1	0	2	0	3	0	2	0	2	5	0	6	0	7	0	6	0	6
239	5951-6050	1	0	2	0	3	0	2	0	2	5	1	6	1	7	1	6	1	7
240	5976-6075	1	1	3	0	2	1	2	0.666667	2.66667	7	3	6	4	8	3	7	3.33333	10.3333
241	6001-6100	1	1	3	0	2	1	2	0.666667	2.66667	5	3	4	4	5	3	4.66667	3.33333	8
242	6026-6125	1	1	2	0	1	1	1.33333	0.666667	2	5	3	4	4	4	3	4.33333	3.33333	7.66667
243	6051-6150	1	1	3	0	2	1	2	0.666667	2.66667	5	2	4	3	5	2	4.66667	2.33333	7
244	6076-6175	0	0	2	0	2	0	1.33333	0	1.33333	3	1	3	1	4	1	3.33333	1	4.33333
245	6101-6200	0	0	1	0	1	0	0.666667	0	0.666667	1	1	1	1	2	1	1.33333	1	2.33333
246	6126-6225	0	0	1	0	1	0	0.666667	0	0.666667	3	2	3	2	4	2	3.33333	2	5.33333
247	6151-6250	0	0	0	0	0	0	0	0	0	4	3	4	3	4	3	4	3	7
248	6176-6275	0	0	0	0	0	0	0	0	0	5	2	5	2	5	2	5	2	7
249	6201-6300	0	0	0	0	0	0	0	0	0	6	3	6	3	6	3	6	3	9
250	6226-6325	0	0	0	0	0	0	0	0	0	3	2	3	2	3	2	3	2	5
251	6251-6350	0	0	0	0	0	0	0	0	0	2	1	2	1	2	1	2	1	3
252	6276-6375	0	0	0	0	0	0	0	0	0	1	1	1	1	1	1	1	1	2
253	6301-6400	0	0	0	0	0	0	0	0	0	1	0	1	0	1	0	1	0	1
254	6326-6425	0	0	0	0	0	0	0	0	0	1	0	1	0	1	0	1	0	1
255	6351-6450	0	0	1	0	1	0	0.666667	0	0.666667	1	0	1	0	2	0	1.33333	0	1.33333
256	6376-6475	0	0	1	0	1	0	0.666667	0	0.666667	4	0	4	0	5	0	4.33333	0	4.33333
257	6401-6500	0	1	1	1	1	1	0.666667	1	1.66667	5	3	5	2	6	1	5.33333	2	7.33333
258	6426-6525	0	1	1	1	2	1	1	1	2	5	3	8	3	8	2	7	2.66667	9.66667
259	6451-6550	0	1	0	1	1	1	0.333333	1	1.33333	5	2	12	4	11	3	9.33333	3	12.3333
260	6476-6575	0	1	0	1	1	1	0.333333	1	1.33333	2	2	13	4	12	3	9	3	12
261	6501-6600	0	0	0	0	1	1	0.333333	0.333333	0.666667	0	0	14	3	14	2	9.33333	1.66667	11
262	6526-6625	0	0	0	0	1	1	0.333333	0.333333	0.666667	0	0	22	3	23	2	15	1.66667	16.6667
263	6551-6650	0	0	0	0	1	1	0.333333	0.333333	0.666667	0	0	26	2	27	1	17.6667	1	18.6667
264	6576-6675	0	1	0	1	1	2	0.333333	1.33333	1.66667	0	0	23	3	24	2	15.6667	1.66667	17.3333
265	6601-6700	0	1	0	1	1	1	0.333333	1	1.33333	0	0	21	1	21	1	14	0.666667	14.6667
266	6626-6725	0	1	0	1	0	1	0	1	1	0	0	12	2	12	2	8	1.33333	9.33333
267	6651-6750	0	1	0	1	0	1	0	1	1	0	0	5	2	5	2	3.33333	1.33333	4.66667
268	6676-6775	0	1	0	1	1	1	0.333333	1	1.33333	0	0	9	2	8	2	5.66667	1.33333	7
269	6701-6800	0	1	0	0	1	2	0.333333	1	1.33333	0	0	12	2	8	3	6.66667	1.66667	8.33333
270	6726-6825	0	1	0	0	1	2	0.333333	1	1.33333	0	0	12	2	8	3	6.66667	1.66667	8.33333
271	6751-6850	1	2	1	1	1	2	1	1.66667	2.66667	1	1	14	2	10	3	8.33333	2	10.3333
272	6776-6875	1	2	1	1	0	1	0.666667	1.33333	2	1	1	12	1	9	1	7.33333	1	8.33333
273	6801-6900	1	2	1	2	0	1	0.666667	1.66667	2.33333	1	1	10	1	10	1	7	1	8
274	6826-6925	1	1	1	1	0	0	0.666667	0.666667	1.33333	1	2	10	1	10	1	7	1.33333	8.33333
275	6851-6950	0	0	0	0	1	1	0.333333	0.333333	0.666667	0	0	8	2	7	1	5	1	6
276	6876-6975	0	0	0	0	2	1	0.666667	0.333333	1	0	0	10	2	10	1	6.66667	1	7.66667
277	6901-7000	0	0	0	0	2	1	0.666667	0.333333	1	0	0	12	2	12	1	8	1	9
278	6926-7025	0	0	0	0	2	2	0.666667	0.666667	1.33333	0	0	10	2	10	1	6.66667	1	7.66667
279	6951-7050	0	0	0	0	1	1	0.333333	0.333333	0.666667	0	0	9	2	10	2	6.33333	1.33333	7.66667
280	6976-7075	0	1	0	0	0	2	0	1	1	4	0	10	2	10	2	8	1.33333	9.33333
281	7001-7100	0	1	0	1	1	1	0.333333	1	1.33333	4	1	7	3	6	1	5.66667	1.66667	7.33333
282	7026-7125	0	2	0	2	1	1	0.333333	1.66667	2	7	2	10	3	9	1	8.66667	2	10.6667
283	7051-7150	0	4	0	3	1	4	0.333333	3.66667	4	7	4	10	4	9	2	8.66667	3.33333	12
284	7076-7175	0	3	0	3	1	4	0.333333	3.33333	3.66667	3	3	4	2	3	2	3.33333	2.33333	5.66667
285	7101-7200	1	2	0	2	1	3	0.666667	2.33333	3	6	2	7	1	6	2	6.33333	1.66667	8
286	7126-7225	1	2	1	1	2	3	1.33333	2	3.33333	4	1	5	2	5	2	4.66667	1.66667	6.33333
287	7151-7250	1	1	1	0	2	1	1.33333	0.666667	2	6	0	7	1	7	0	6.66667	0.333333	7
288	7176-7275	3	1	2	0	5	1	3.33333	0.666667	4	7	0	9	1	9	0	8.33333	0.333333	8.66667
289	7201-7300	2	1	2	0	4	1	2.66667	0.666667	3.33333	7	0	8	1	9	0	8	0.333333	8.33333
290	7226-7325	2	0	1	0	3	0	2	0	2	7	1	8	1	8	1	7.66667	1	8.66667
291	7251-7350	2	0	1	0	3	0	2	0	2	16	2	17	2	17	2	16.6667	2	18.6667
292	7276-7375	0	1	0	1	0	1	0	1	1	17	3	17	3	17	3	17	3	20
293	7301-7400	0	1	0	1	0	1	0	1	1	16	3	16	3	16	3	16	3	19
294	7326-7425	1	0	0	0	1	0	0.666667	0	0.666667	16	2	15	2	16	2	15.6667	2	17.6667
295	7351-7450	1	0	0	0	1	0	0.666667	0	0.666667	7	2	6	2	7	2	6.66667	2	8.66667
296	7376-7475	1	0	1	0	2	0	1.33333	0	1.33333	16	1	15	1	17	1	16	1	17
297	7401-7500	1	1	1	0	2	1	1.33333	0.666667	2	20	2	20	2	21	2	20.3333	2	22.3333
298	7426-7525	0	2	1	1	1	2	0.666667	1.66667	2.33333	21	2	22	2	22	2	21.6667	2	23.6667
299	7451-7550	0	1	1	0	1	1	0.666667	0.666667	1.33333	19	1	20	1	20	1	19.6667	1	20.6667
300	7476-7575	0	1	0	0	0	1	0	0.666667	0.666667	8	1	9	1	8	1	8.33333	1	9.33333
301	7501-7600	0	0	1	0	1	0	0.666667	0	0.666667	3	0	3	0	4	0	3.33333	0	3.33333
302	7526-7625	0	0	1	0	1	0	0.666667	0	0.666667	5	0	5	0	6	0	5.33333	0	5.33333
303	7551-7650	0	0	1	0	1	0	0.666667	0	0.666667	7	0	7	0	8	0	7.33333	0	7.33333
304	7576-7675	0	0	1	0	1	0	0.666667	0	0.666667	9	1	9	1	10	1	9.33333	1	10.3333
305	7601-7700	0	0	0	0	0	0	0	0	0	11	1	11	1	11	1	11	1	12
306	7626-7725	1	0	0	0	1	0	0.666667	0	0.666667	9	1	10	1	9	1	9.33333	1	10.3333
307	7651-7750	1	1	0	1	1	0	0.666667	0.666667	1.33333	8	2	9	2	8	2	8.33333	2	10.3333
308	7676-7775	1	1	1	1	2	1	1.33333	1	2.33333	7	1	8	0	8	0	7.66667	0.333333	8
309	7701-7800	1	1	1	1	2	0	1.33333	0.666667	2	4	1	5	0	5	0	4.66667	0.333333	5
310	7726-7825	0	1	1	1	1	0	0.666667	0.666667	1.33333	2	1	2	0	3	0	2.33333	0.333333	2.66667
311	7751-7850	0	0	1	0	1	0	0.666667	0	0.666667	3	1	3	1	4	1	3.33333	1	4.33333
312	7776-7875	0	0	1	0	1	0	0.666667	0	0.666667	2	2	2	2	2	2	2	2	4
313	7801-7900	0	0	1	0	1	0	0.666667	0	0.666667	3	2	3	2	3	2	3	2	5
314	7826-7925	0	1	2	1	2	0	1.33333	0.666667	2	5	3	5	2	6	2	5.33333	2.33333	7.66667
315	7851-7950	0	1	2	1	2	0	1.33333	0.666667	2	4	1	4	0	5	0	4.33333	0.333333	4.66667
316	7876-7975	0	1	1	1	1	0	0.666667	0.666667	1.33333	4	1	4	0	5	0	4.33333	0.333333	4.66667
317	7901-8000	0	1	1	1	1	0	0.666667	0.666667	1.33333	5	2	5	1	6	1	5.33333	1.33333	6.66667
318	7926-8025	1	0	1	0	0	0	0.666667	0	0.666667	3	1	3	1	3	1	3	1	4
319	7951-8050	1	0	1	0	0	0	0.666667	0	0.666667	3	1	3	1	3	1	3	1	4
320	7976-8075	1	0	1	0	0	0	0.666667	0	0.666667	3	1	3	1	3	1	3	1	4
321	8001-8100	1	0	1	0	0	0	0.666667	0	0.666667	3	0	3	0	3	0	3	0	3
322	8026-8125	0	0	0	0	0	0	0	0	0	3	0	3	0	3	0	3	0	3
323	8051-8150	0	0	0	0	0	0	0	0	0	4	0	4	0	4	0	4	0	4
324	8076-8175	0	0	1	0	1	0	0.666667	0	0.666667	7	1	7	1	8	1	7.33333	1	8.33333
325	8101-8200	0	1	1	1	1	1	0.666667	1	1.66667	7	2	7	2	8	2	7.33333	2	9.33333
326	8126-8225	0	1	1	1	1	1	0.666667	1	1.66667	7	2	7	2	8	2	7.33333	2	9.33333
327	8151-8250	0	0	1	0	1	0	0.666667	0	0.666667	5	2	5	2	6	2	5.33333	2	7.33333
328	8176-8275	2	1	1	1	1	1	1.33333	1	2.33333	4	1	4	1	3	1	3.66667	1	4.66667
329	8201-8300	3	1	1	2	2	2	2	1.66667	3.66667	4	1	5	1	3	2	4	1.33333	5.33333
330	8226-8325	4	0	1	1	3	1	2.66667	0.666667	3.33333	7	1	9	1	6	2	7.33333	1.33333	8.66667
331	8251-8350	4	1	1	3	4	2	3	2	5	10	1	12	2	9	4	10.3333	2.33333	12.6667
332	8276-8375	2	1	0	3	3	2	1.66667	2	3.66667	8	1	10	2	8	4	8.66667	2.33333	11
333	8301-8400	1	1	0	2	2	1	1	1.33333	2.33333	6	0	7	1	6	2	6.33333	1	7.33333
334	8326-8425	0	1	1	2	2	1	1	1.33333	2.33333	4	0	4	1	5	2	4.33333	1	5.33333
335	8351-8450	1	0	2	0	1	0	1.33333	0	1.33333	3	1	3	1	4	1	3.33333	1	4.33333
336	8376-8475	2	1	4	1	2	0	2.66667	0.666667	3.33333	6	1	4	2	6	2	5.33333	1.66667	7
337	8401-8500	2	1	4	1	2	0	2.66667	0.666667	3.33333	8	1	6	2	8	2	7.33333	1.66667	9
338	8426-8525	2	1	3	1	1	0	2	0.666667	2.66667	7	1	5	2	6	2	6	1.66667	7.66667
339	8451-8550	2	1	3	2	1	1	2	1.33333	3.33333	7	2	6	3	7	3	6.66667	2.66667	9.33333
340	8476-8575	1	0	1	1	0	1	0.666667	0.666667	1.33333	4	2	5	2	5	2	4.66667	2	6.66667
341	8501-8600	1	0	2	1	1	1	1.33333	0.666667	2	2	2	3	2	4	2	3	2	5
342	8526-8625	1	0	2	1	1	1	1.33333	0.666667	2	2	2	3	2	4	2	3	2	5
343	8551-8650	0	0	1	0	1	0	0.666667	0	0.666667	0	0	0	0	1	0	0.333333	0	0.333333
344	8576-8675	0	0	1	0	1	0	0.666667	0	0.666667	1	0	1	0	2	0	1.33333	0	1.33333
345	8601-8700	1	1	0	0	1	1	0.666667	0.666667	1.33333	1	0	2	1	1	0	1.33333	0.333333	1.66667
346	8626-8725	1	1	0	0	1	1	0.666667	0.666667	1.33333	1	1	2	2	1	1	1.33333	1.33333	2.66667
347	8651-8750	1	1	0	0	1	1	0.666667	0.666667	1.33333	1	1	2	2	1	1	1.33333	1.33333	2.66667
348	8676-8775	2	1	1	0	1	1	1.33333	0.666667	2	6	1	6	2	5	1	5.66667	1.33333	7
349	8701-8800	1	0	1	0	0	0	0.666667	0	0.666667	6	2	5	2	5	2	5.33333	2	7.33333
350	8726-8825	1	0	1	0	0	0	0.666667	0	0.666667	6	1	5	1	5	1	5.33333	1	6.33333
351	8751-8850	1	0	1	0	0	0	0.666667	0	0.666667	7	1	6	1	6	1	6.33333	1	7.33333
352	8776-8875	0	0	0	0	0	0	0	0	0	2	1	2	1	2	1	2	1	3
353	8801-8900	0	0	0	0	0	0	0	0	0	2	0	2	0	2	0	2	0	2
354	8826-8925	1	0	0	0	1	0	0.666667	0	0.666667	4	0	5	0	4	0	4.33333	0	4.33333
355	8851-8950	1	0	0	0	1	0	0.666667	0	0.666667	6	1	7	1	6	1	6.33333	1	7.33333
356	8876-8975	1	0	0	0	1	0	0.666667	0	0.666667	7	2	8	2	7	2	7.33333	2	9.33333
357	8901-9000	1	0	0	0	1	0	0.666667	0	0.666667	8	3	9	3	8	3	8.33333	3	11.3333
358	8926-9025	0	0	1	0	1	0	0.666667	0	0.666667	6	3	6	3	7	3	6.33333	3	9.33333
359	8951-9050	1	0	1	0	2	0	1.33333	0	1.33333	7	2	6	2	8	2	7	2	9
360	8976-9075	1	1	1	0	2	1	1.33333	0.666667	2	12	2	9	3	13	2	11.3333	2.33333	13.6667
361	9001-9100	1	1	2	0	3	1	2	0.666667	2.66667	12	1	9	2	14	1	11.6667	1.33333	13
362	9026-9125	1	1	2	0	3	1	2	0.666667	2.66667	13	1	10	2	15	1	12.6667	1.33333	14
363	9051-9150	0	1	2	0	2	1	1.33333	0.666667	2	9	1	7	2	11	1	9	1.33333	10.3333
364	9076-9175	0	0	2	0	2	0	1.33333	0	1.33333	4	0	4	0	6	0	4.66667	0	4.66667
365	9101-9200	0	0	1	0	1	0	0.666667	0	0.666667	4	0	4	0	5	0	4.33333	0	4.33333
366	9126-9225	0	0	0	0	0	0	0	0	0	7	0	7	0	7	0	7	0	7
367	9151-9250	0	0	3	1	3	1	2	0.666667	2.66667	16	1	16	1	14	2	15.3333	1.33333	16.6667
368	9176-9275	0	1	5	2	9	2	4.66667	1.66667	6.33333	19	2	24	2	16	4	19.6667	2.66667	22.3333
369	9201-9300	0	2	5	3	14	3	6.33333	2.66667	9	18	2	27	3	19	5	21.3333	3.33333	24.6667
370	9226-9325	0	1	5	2	15	2	6.66667	1.66667	8.33333	14	2	26	3	18	5	19.3333	3.33333	22.6667
371	9251-9350	0	1	2	1	12	1	4.66667	1	5.66667	5	1	21	2	15	3	13.6667	2	15.6667
372	9276-9375	0	0	0	0	7	0	2.33333	0	2.33333	0	0	14	1	15	1	9.66667	0.666667	10.3333
373	9301-9400	0	0	0	0	2	0	0.666667	0	0.666667	0	0	21	1	22	1	14.3333	0.666667	15
374	9326-9425	0	1	0	1	1	1	0.333333	1	1.33333	1	0	20	1	21	1	14	0.666667	14.6667
375	9351-9450	0	0	0	0	1	0	0.333333	0	0.333333	2	1	17	2	18	2	12.3333	1.66667	14
376	9376-9475	1	0	1	0	0	0	0.666667	0	0.666667	8	1	20	2	20	2	16	1.66667	17.6667
377	9401-9500	1	0	1	0	0	0	0.666667	0	0.666667	10	2	11	2	11	2	10.6667	2	12.6667
378	9426-9525	1	0	1	0	0	0	0.666667	0	0.666667	9	2	9	2	9	2	9	2	11
379	9451-9550	2	0	2	0	2	0	2	0	2	10	1	9	1	9	1	9.33333	1	10.3333
380	9476-9575	1	0	2	0	3	0	2	0	2	6	0	5	0	6	0	5.66667	0	5.66667
381	9501-9600	1	0	2	0	3	0	2	0	2	6	1	5	1	6	1	5.66667	1	6.66667
382	9526-9625	1	1	2	1	3	1	2	1	3	7	1	6	1	7	1	6.66667	1	7.66667
383	9551-9650	1	0	1	1	2	1	1.33333	0.666667	2	8	2	9	2	9	2	8.66667	2	10.6667
384	9576-9675	2	1	0	2	2	2	1.33333	1.66667	3	7	3	9	3	7	3	7.66667	3	10.6667
385	9601-9700	2	1	0	1	2	2	1.33333	1.33333	2.66667	6	1	8	2	6	1	6.66667	1.33333	8
386	9626-9725	2	1	0	1	2	2	1.33333	1.33333	2.66667	5	1	7	2	5	1	5.66667	1.33333	7
387	9651-9750	1	1	0	0	1	1	0.666667	0.666667	1.33333	2	0	3	1	2	0	2.33333	0.333333	2.66667
388	9676-9775	1	2	1	3	0	1	0.666667	2	2.66667	2	3	1	1	1	0	1.33333	1.33333	2.66667
389	9701-9800	2	2	1	2	1	1	1.33333	1.66667	3	1	2	1	1	0	0	0.666667	1	1.66667
390	9726-9825	3	2	1	2	2	1	2	1.66667	3.66667	4	2	4	1	3	0	3.66667	1	4.66667
391	9751-9850	3	1	1	1	2	1	2	1	3	4	1	4	1	3	0	3.66667	0.666667	4.33333
392	9776-9875	2	0	0	0	2	0	1.33333	0	1.33333	6	1	7	1	6	1	6.33333	1	7.33333
393	9801-9900	1	1	0	1	1	1	0.666667	1	1.66667	7	1	7	1	7	1	7	1	8
394	9826-9925	0	0	0	0	0	0	0	0	0	5	1	5	1	5	1	5	1	6
395	9851-9950	2	0	0	0	2	0	1.33333	0	1.33333	6	1	6	1	6	1	6	1	7
396	9876-9975	3	0	0	0	3	0	2	0	2	4	1	5	1	4	1	4.33333	1	5.33333
397	9901-10000	3	0	0	0	3	0	2	0	2	6	1	7	1	6	1	6.33333	1	7.33333
398	9926-10025	5	0	0	0	5	0	3.33333	0	3.33333	5	1	8	1	5	1	6	1	7
399	9951-10050	4	0	1	0	3	0	2.66667	0	2.66667	5	1	8	1	5	1	6	1	7
400	9976-10075	4	0	2	0	2	0	2.66667	0	2.66667	6	1	7	1	5	1	6	1	7
401	10001-10100	4	0	3	0	3	0	3.33333	0	3.33333	3	1	4	1	3	1	3.33333	1	4.33333
402	10026-10125	2	0	3	0	1	0	2	0	2	5	1	4	1	5	1	4.66667	1	5.66667
403	10051-10150	1	0	2	0	1	0	1.33333	0	1.33333	5	1	4	1	5	1	4.66667	1	5.66667
404	10076-10175	0	1	1	0	1	1	0.666667	0.666667	1.33333	4	0	4	1	5	0	4.33333	0.333333	4.66667
405	10101-10200	0	1	0	0	0	1	0	0.666667	0.666667	6	0	6	1	6	0	6	0.333333	6.33333
406	10126-10225	0	1	0	0	0	1	0	0.666667	0.666667	4	0	4	1	4	0	4	0.333333	4.33333
407	10151-10250	0	2	2	1	2	1	1.33333	1.33333	2.66667	5	1	5	1	5	0	5	0.666667	5.66667
408	10176-10275	1	1	5	1	4	0	3.33333	0.666667	4	6	1	5	0	6	0	5.66667	0.333333	6
409	10201-10300	2	1	6	1	4	0	4	0.666667	4.66667	5	1	3	0	4	0	4	0.333333	4.33333
410	10226-10325	2	1	7	1	5	0	4.66667	0.666667	5.33333	5	1	3	0	5	0	4.33333	0.333333	4.66667
411	10251-10350	2	0	6	0	4	0	4	0	4	6	0	4	0	7	0	5.66667	0	5.66667
412	10276-10375	1	0	3	0	2	0	2	0	2	4	0	3	0	5	0	4	0	4
413	10301-10400	0	0	2	0	2	0	1.33333	0	1.33333	4	0	4	0	6	0	4.66667	0	4.66667
414	10326-10425	0	0	1	0	1	0	0.666667	0	0.666667	4	1	4	1	5	1	4.33333	1	5.33333
415	10351-10450	0	0	0	0	0	0	0	0	0	1	1	1	1	1	1	1	1	2
416	10376-10475	0	0	0	0	0	0	0	0	0	2	1	2	1	2	1	2	1	3
417	10401-10500	0	0	0	1	0	1	0	0.666667	0.666667	2	1	2	1	2	2	2	1.33333	3.33333
418	10426-10525	0	0	0	1	0	1	0	0.666667	0.666667	3	1	3	1	3	2	3	1.33333	4.33333
419	10451-10550	2	2	2	3	0	2	1.33333	2.33333	3.66667	6	2	4	1	4	2	4.66667	1.66667	6.33333
420	10476-10575	2	1	2	2	1	1	1.66667	1.33333	3	6	2	5	2	6	3	5.66667	2.33333	8
421	10501-10600	3	2	3	2	1	1	2.33333	1.66667	4	6	2	4	3	5	3	5	2.66667	7.66667
422	10526-10625	3	2	3	1	1	1	2.33333	1.33333	3.66667	6	1	4	2	5	1	5	1.33333	6.33333
423	10551-10650	1	2	1	0	1	2	1	1.33333	2.33333	4	1	4	3	5	2	4.33333	2	6.33333
424	10576-10675	1	2	1	0	0	2	0.666667	1.33333	2	5	2	4	2	4	2	4.33333	2	6.33333
425	10601-10700	1	1	1	0	0	1	0.666667	0.666667	1.33333	9	3	8	2	8	3	8.33333	2.66667	11
426	10626-10725	1	1	1	0	0	1	0.666667	0.666667	1.33333	8	3	7	2	7	3	7.33333	2.66667	10
427	10651-10750	1	0	1	0	0	0	0.666667	0	0.666667	7	2	6	2	6	2	6.33333	2	8.33333
428	10676-10775	1	0	1	0	0	0	0.666667	0	0.666667	6	1	5	1	5	1	5.33333	1	6.33333
429	10701-10800	0	0	0	0	0	0	0	0	0	2	0	2	0	2	0	2	0	2
430	10726-10825	0	0	0	0	0	0	0	0	0	3	0	3	0	3	0	3	0	3
431	10751-10850	1	0	1	0	0	0	0.666667	0	0.666667	4	1	3	1	3	1	3.33333	1	4.33333
432	10776-10875	1	1	1	1	0	1	0.666667	1	1.66667	3	1	2	1	2	1	2.33333	1	3.33333
433	10801-10900	1	0	1	0	0	0	0.666667	0	0.666667	2	1	1	1	1	1	1.33333	1	2.33333
434	10826-10925	1	0	1	0	0	0	0.666667	0	0.666667	1	1	0	1	0	1	0.333333	1	1.33333
435	10851-10950	0	0	0	0	0	0	0	0	0	0	0	0	0	0	0	0	0	0
436	10876-10975	0	0	0	0	0	0	0	0	0	0	0	0	0	0	0	0	0	0
437	10901-11000	0	0	0	0	0	0	0	0	0	0	0	0	0	0	0	0	0	0
438	10926-11025	0	0	0	0	0	0	0	0	0	1	0	1	0	1	0	1	0	1
439	10951-11050	0	0	0	0	0	0	0	0	0	3	0	3	0	3	0	3	0	3
440	10976-11075	1	0	1	0	0	0	0.666667	0	0.666667	5	0	4	0	4	0	4.33333	0	4.33333
441	11001-11100	1	0	1	0	0	0	0.666667	0	0.666667	5	0	4	0	4	0	4.33333	0	4.33333
442	11026-11125	1	0	1	0	0	0	0.666667	0	0.666667	5	0	4	0	4	0	4.33333	0	4.33333
443	11051-11150	1	0	1	0	0	0	0.666667	0	0.666667	3	0	2	0	2	0	2.33333	0	2.33333
444	11076-11175	0	0	0	0	0	0	0	0	0	1	0	1	0	1	0	1	0	1
445	11101-11200	0	0	0	0	0	0	0	0	0	1	0	1	0	1	0	1	0	1
446	11126-11225	0	0	1	0	1	0	0.666667	0	0.666667	1	0	1	0	2	0	1.33333	0	1.33333
447	11151-11250	0	0	1	0	1	0	0.666667	0	0.666667	2	0	2	0	3	0	2.33333	0	2.33333
448	11176-11275	0	0	1	0	1	0	0.666667	0	0.666667	2	0	2	0	3	0	2.33333	0	2.33333
449	11201-11300	0	0	1	0	1	0	0.666667	0	0.666667	3	0	3	0	4	0	3.33333	0	3.33333
450	11226-11325	1	0	0	0	1	0	0.666667	0	0.666667	3	0	4	0	3	0	3.33333	0	3.33333
451	11251-11350	1	0	0	0	1	0	0.666667	0	0.666667	4	0	5	0	4	0	4.33333	0	4.33333
452	11276-11375	1	0	1	0	2	0	1.33333	0	1.33333	6	0	7	0	7	0	6.66667	0	6.66667
453	11301-11400	1	0	1	0	2	0	1.33333	0	1.33333	6	0	7	0	7	0	6.66667	0	6.66667
454	11326-11425	0	0	1	0	1	0	0.666667	0	0.666667	5	0	5	0	6	0	5.33333	0	5.33333
455	11351-11450	0	0	1	0	1	0	0.666667	0	0.666667	4	0	4	0	5	0	4.33333	0	4.33333
456	11376-11475	0	0	0	0	0	0	0	0	0	2	0	2	0	2	0	2	0	2
457	11401-11500	0	0	0	0	0	0	0	0	0	1	0	1	0	1	0	1	0	1
458	11426-11525	0	0	0	0	0	0	0	0	0	2	0	2	0	2	0	2	0	2
459	11451-11550	0	0	0	0	0	0	0	0	0	1	0	1	0	1	0	1	0	1
460	11476-11575	0	0	0	0	0	0	0	0	0	1	0	1	0	1	0	1	0	1
461	11501-11600	0	0	0	0	0	0	0	0	0	1	0	1	0	1	0	1	0	1
462	11526-11625	0	0	0	0	0	0	0	0	0	0	0	0	0	0	0	0	0	0
463	11551-11650	0	0	0	0	0	0	0	0	0	0	0	0	0	0	0	0	0	0
464	11576-11675	0	0	0	0	0	0	0	0	0	2	0	2	0	2	0	2	0	2
465	11601-11700	0	0	0	0	0	0	0	0	0	2	0	2	0	2	0	2	0	2
466	11626-11725	1	0	0	0	1	0	0.666667	0	0.666667	3	0	4	0	3	0	3.33333	0	3.33333
467	11651-11750	1	0	0	0	1	0	0.666667	0	0.666667	4	0	5	0	4	0	4.33333	0	4.33333
468	11676-11775	1	0	0	0	1	0	0.666667	0	0.666667	2	0	3	0	2	0	2.33333	0	2.33333
469	11701-11800	1	0	1	0	2	0	1.33333	0	1.33333	4	0	5	0	5	0	4.66667	0	4.66667
470	11726-11825	0	0	1	0	1	0	0.666667	0	0.666667	3	0	3	0	4	0	3.33333	0	3.33333
471	11751-11850	0	0	1	0	1	0	0.666667	0	0.666667	5	0	5	0	6	0	5.33333	0	5.33333
472	11776-11875	0	0	1	0	1	0	0.666667	0	0.666667	5	0	5	0	6	0	5.33333	0	5.33333
473	11801-11900	0	0	0	0	0	0	0	0	0	3	0	3	0	3	0	3	0	3
474	11826-11925	0	0	0	0	0	0	0	0	0	3	0	3	0	3	0	3	0	3
475	11851-11950	0	0	0	0	0	0	0	0	0	0	0	0	0	0	0	0	0	0
476	11876-11975	0	0	0	0	0	0	0	0	0	0	0	0	0	0	0	0	0	0
477	11901-12000	0	0	0	0	0	0	0	0	0	0	0	0	0	0	0	0	0	0
478	11926-12025	0	0	0	0	0	0	0	0	0	1	0	1	0	1	0	1	0	1
479	11951-12050	0	0	0	0	0	0	0	0	0	2	0	2	0	2	0	2	0	2
480	11976-12075	0	0	0	0	0	0	0	0	0	2	0	2	0	2	0	2	0	2
481	12001-12100	0	0	0	0	0	0	0	0	0	2	0	2	0	2	0	2	0	2
482	12026-12125	1	0	0	0	1	0	0.666667	0	0.666667	1	0	2	0	1	0	1.33333	0	1.33333
483	12051-12150	1	0	0	0	1	0	0.666667	0	0.666667	1	0	2	0	1	0	1.33333	0	1.33333
484	12076-12175	1	0	0	0	1	0	0.666667	0	0.666667	1	0	2	0	1	0	1.33333	0	1.33333
485	12101-12200	1	0	0	0	1	0	0.666667	0	0.666667	1	0	2	0	1	0	1.33333	0	1.33333
486	12126-12225	0	0	0	0	0	0	0	0	0	1	0	1	0	1	0	1	0	1
487	12151-12250	0	0	0	0	0	0	0	0	0	0	0	0	0	0	0	0	0	0
488	12176-12275	0	0	0	0	0	0	0	0	0	0	0	0	0	0	0	0	0	0
489	12201-12300	0	0	0	0	0	0	0	0	0	0	0	0	0	0	0	0	0	0
490	12226-12325	0	0	1	0	1	0	0.666667	0	0.666667	0	0	0	0	1	0	0.333333	0	0.333333
491	12251-12350	0	0	2	0	2	0	1.33333	0	1.33333	1	0	1	0	3	0	1.66667	0	1.66667
492	12276-12375	0	0	2	0	2	0	1.33333	0	1.33333	1	0	1	0	3	0	1.66667	0	1.66667
493	12301-12400	0	0	2	0	2	0	1.33333	0	1.33333	1	0	1	0	3	0	1.66667	0	1.66667
494	12326-12425	0	0	1	0	1	0	0.666667	0	0.666667	1	1	1	1	2	1	1.33333	1	2.33333
495	12351-12450	1	1	1	2	0	1	0.666667	1.33333	2	1	3	0	2	0	2	0.333333	2.33333	2.66667
496	12376-12475	1	3	1	5	0	2	0.666667	3.33333	4	7	4	5	4	3	5	5	4.33333	9.33333
497	12401-12500	3	3	1	4	0	3	1.33333	3.33333	4.66667	8	4	6	4	4	4	6	4	10
498	12426-12525	3	3	1	4	0	2	1.33333	3	4.33333	9	3	7	3	5	3	7	3	10
499	12451-12550	2	2	0	2	0	1	0.666667	1.66667	2.33333	10	1	9	2	7	2	8.66667	1.66667	10.3333
500	12476-12575	2	0	1	0	1	0	1.33333	0	1.33333	4	0	4	0	5	0	4.33333	0	4.33333
501	12501-12600	0	0	1	0	1	0	0.666667	0	0.666667	3	0	3	0	4	0	3.33333	0	3.33333
502	12526-12625	0	0	1	0	1	0	0.666667	0	0.666667	2	0	2	0	3	0	2.33333	0	2.33333
503	12551-12650	0	0	1	0	1	0	0.666667	0	0.666667	2	0	2	0	3	0	2.33333	0	2.33333
504	12576-12675	0	0	0	0	0	0	0	0	0	2	0	2	0	2	0	2	0	2
505	12601-12700	0	0	0	0	0	0	0	0	0	2	0	2	0	2	0	2	0	2
506	12626-12725	0	0	1	0	1	0	0.666667	0	0.666667	2	0	2	0	3	0	2.33333	0	2.33333
507	12651-12750	1	0	1	0	2	0	1.33333	0	1.33333	1	0	2	0	2	0	1.66667	0	1.66667
508	12676-12775	1	0	2	0	3	0	2	0	2	3	0	4	0	3	0	3.33333	0	3.33333
509	12701-12800	3	0	3	0	4	0	3.33333	0	3.33333	7	0	8	0	6	0	7	0	7
510	12726-12825	3	0	2	0	3	0	2.66667	0	2.66667	8	0	9	0	6	0	7.66667	0	7.66667
511	12751-12850	2	0	2	0	2	0	2	0	2	8	0	8	0	6	0	7.33333	0	7.33333
512	12776-12875	2	0	1	0	1	0	1.33333	0	1.33333	6	0	6	0	5	0	5.66667	0	5.66667
513	12801-12900	0	0	0	0	0	0	0	0	0	2	0	2	0	2	0	2	0	2
514	12826-12925	0	0	0	0	0	0	0	0	0	1	0	1	0	1	0	1	0	1
515	12851-12950	0	0	0	0	0	0	0	0	0	0	0	0	0	0	0	0	0	0
516	12876-12975	0	0	0	0	0	0	0	0	0	0	0	0	0	0	0	0	0	0
517	12901-13000	1	0	0	0	1	0	0.666667	0	0.666667	1	0	2	0	1	0	1.33333	0	1.33333
518	12926-13025	1	0	0	0	1	0	0.666667	0	0.666667	2	1	3	1	2	1	2.33333	1	3.33333
519	12951-13050	1	0	0	0	1	0	0.666667	0	0.666667	2	1	3	1	2	1	2.33333	1	3.33333
520	12976-13075	1	0	0	0	1	0	0.666667	0	0.666667	3	1	4	1	3	1	3.33333	1	4.33333
521	13001-13100	0	0	0	0	0	0	0	0	0	2	2	2	2	2	2	2	2	4
522	13026-13125	0	0	0	0	0	0	0	0	0	3	1	3	1	3	1	3	1	4
523	13051-13150	0	0	0	1	0	1	0	0.666667	0.666667	4	2	4	2	4	2	4	2	6
524	13076-13175	0	1	0	2	0	2	0	1.66667	1.66667	3	2	3	2	3	2	3	2	5
525	13101-13200	1	0	0	2	1	2	0.666667	1.33333	2	5	2	6	2	5	2	5.33333	2	7.33333
526	13126-13225	1	0	1	2	2	2	1.33333	1.33333	2.66667	5	2	6	2	6	2	5.66667	2	7.66667
527	13151-13250	1	0	1	1	2	1	1.33333	0.666667	2	6	1	7	1	7	1	6.66667	1	7.66667
528	13176-13275	3	0	3	1	2	1	2.66667	0.666667	3.33333	8	2	8	2	8	2	8	2	10
529	13201-13300	2	0	3	0	1	0	2	0	2	8	1	7	1	8	1	7.66667	1	8.66667
530	13226-13325	2	0	2	0	0	0	1.33333	0	1.33333	8	1	7	1	7	1	7.33333	1	8.33333
531	13251-13350	2	0	2	0	0	0	1.33333	0	1.33333	6	1	5	1	5	1	5.33333	1	6.33333
532	13276-13375	0	1	0	1	0	0	0	0.666667	0.666667	5	1	5	0	5	0	5	0.333333	5.33333
533	13301-13400	0	1	0	1	0	0	0	0.666667	0.666667	5	1	5	0	5	0	5	0.333333	5.33333
534	13326-13425	0	1	1	1	1	0	0.666667	0.666667	1.33333	4	1	4	0	5	0	4.33333	0.333333	4.66667
535	13351-13450	0	1	1	1	1	0	0.666667	0.666667	1.33333	6	1	6	0	7	0	6.33333	0.333333	6.66667
536	13376-13475	0	0	1	0	1	0	0.666667	0	0.666667	6	0	6	0	7	0	6.33333	0	6.33333
537	13401-13500	0	0	1	0	1	0	0.666667	0	0.666667	6	0	6	0	7	0	6.33333	0	6.33333
538	13426-13525	1	0	0	0	1	0	0.666667	0	0.666667	8	0	9	0	8	0	8.33333	0	8.33333
539	13451-13550	1	0	0	0	1	0	0.666667	0	0.666667	6	0	7	0	6	0	6.33333	0	6.33333
540	13476-13575	1	0	0	0	1	0	0.666667	0	0.666667	6	0	7	0	6	0	6.33333	0	6.33333
541	13501-13600	3	0	0	0	3	0	2	0	2	4	0	7	0	4	0	5	0	5
542	13526-13625	2	0	0	0	2	0	1.33333	0	1.33333	1	0	3	0	1	0	1.66667	0	1.66667
543	13551-13650	2	0	0	0	2	0	1.33333	0	1.33333	1	0	3	0	1	0	1.66667	0	1.66667
544	13576-13675	2	0	0	0	2	0	1.33333	0	1.33333	1	0	3	0	1	0	1.66667	0	1.66667
545	13601-13700	0	0	0	0	0	0	0	0	0	2	0	2	0	2	0	2	0	2
546	13626-13725	0	0	0	0	0	0	0	0	0	3	0	3	0	3	0	3	0	3
547	13651-13750	0	0	1	0	1	0	0.666667	0	0.666667	3	1	3	1	4	1	3.33333	1	4.33333
548	13676-13775	1	0	3	0	2	0	2	0	2	4	1	3	1	5	1	4	1	5
549	13701-13800	1	0	3	0	2	0	2	0	2	4	1	3	1	5	1	4	1	5
550	13726-13825	1	0	3	0	2	0	2	0	2	4	2	3	2	5	2	4	2	6
551	13751-13850	1	0	2	0	1	0	1.33333	0	1.33333	4	2	3	2	4	2	3.66667	2	5.66667
552	13776-13875	0	0	0	0	0	0	0	0	0	3	2	3	2	3	2	3	2	5
553	13801-13900	0	1	0	1	0	1	0	1	1	4	3	4	3	4	3	4	3	7
554	13826-13925	0	0	0	0	0	0	0	0	0	4	2	4	2	4	2	4	2	6
555	13851-13950	1	0	1	0	2	0	1.33333	0	1.33333	5	2	6	2	6	2	5.66667	2	7.66667
556	13876-13975	2	0	2	0	2	0	2	0	2	6	2	6	2	6	2	6	2	8
557	13901-14000	2	0	2	0	2	0	2	0	2	5	1	5	1	5	1	5	1	6
558	13926-14025	2	0	2	0	2	0	2	0	2	4	1	4	1	4	1	4	1	5
559	13951-14050	1	1	1	1	0	1	0.666667	1	1.66667	4	1	3	1	3	1	3.33333	1	4.33333
560	13976-14075	0	1	0	0	0	1	0	0.666667	0.666667	2	1	2	2	2	1	2	1.33333	3.33333
561	14001-14100	1	1	0	0	1	1	0.666667	0.666667	1.33333	2	1	3	2	2	1	2.33333	1.33333	3.66667
562	14026-14125	2	1	0	0	2	1	1.33333	0.666667	2	3	1	5	2	3	1	3.66667	1.33333	5
563	14051-14150	2	0	0	0	2	0	1.33333	0	1.33333	5	1	7	1	5	1	5.66667	1	6.66667
564	14076-14175	2	0	0	0	2	0	1.33333	0	1.33333	9	0	11	0	9	0	9.66667	0	9.66667
565	14101-14200	1	0	0	0	1	0	0.666667	0	0.666667	9	0	10	0	9	0	9.33333	0	9.33333
566	14126-14225	0	0	0	0	0	0	0	0	0	10	0	10	0	10	0	10	0	10
567	14151-14250	0	0	0	0	0	0	0	0	0	7	0	7	0	7	0	7	0	7
568	14176-14275	0	0	0	0	0	0	0	0	0	4	0	4	0	4	0	4	0	4
569	14201-14300	0	0	1	0	1	0	0.666667	0	0.666667	3	0	3	0	4	0	3.33333	0	3.33333
570	14226-14325	0	0	1	0	1	0	0.666667	0	0.666667	2	0	2	0	3	0	2.33333	0	2.33333
571	14251-14350	0	0	1	0	1	0	0.666667	0	0.666667	3	0	3	0	4	0	3.33333	0	3.33333
572	14276-14375	0	0	1	0	1	0	0.666667	0	0.666667	2	0	2	0	3	0	2.33333	0	2.33333
573	14301-14400	1	0	1	0	0	0	0.666667	0	0.666667	4	0	3	0	3	0	3.33333	0	3.33333
574	14326-14425	1	0	1	0	0	0	0.666667	0	0.666667	3	0	2	0	2	0	2.33333	0	2.33333
575	14351-14450	1	0	1	0	0	0	0.666667	0	0.666667	2	0	1	0	1	0	1.33333	0	1.33333
576	14376-14475	2	0	1	0	1	0	1.33333	0	1.33333	2	0	2	0	1	0	1.66667	0	1.66667
577	14401-14500	1	0	1	0	2	0	1.33333	0	1.33333	0	1	1	1	1	1	0.666667	1	1.66667
578	14426-14525	1	0	1	0	2	0	1.33333	0	1.33333	1	1	2	1	2	1	1.66667	1	2.66667
579	14451-14550	1	0	1	0	2	0	1.33333	0	1.33333	1	1	2	1	2	1	1.66667	1	2.66667
580	14476-14575	0	0	1	0	1	0	0.666667	0	0.666667	2	2	2	2	3	2	2.33333	2	4.33333
581	14501-14600	0	1	0	1	0	1	0	1	1	3	1	3	1	3	1	3	1	4
582	14526-14625	2	0	1	0	1	0	1.33333	0	1.33333	3	1	3	1	2	1	2.66667	1	3.66667
583	14551-14650	2	0	1	0	1	0	1.33333	0	1.33333	4	1	4	1	3	1	3.66667	1	4.66667
584	14576-14675	2	0	2	0	2	0	2	0	2	4	0	4	0	4	0	4	0	4
585	14601-14700	2	0	2	0	2	0	2	0	2	6	0	6	0	6	0	6	0	6
586	14626-14725	2	0	3	0	3	0	2.66667	0	2.66667	7	0	7	0	8	0	7.33333	0	7.33333
587	14651-14750	2	0	3	0	3	0	2.66667	0	2.66667	6	0	6	0	7	0	6.33333	0	6.33333
588	14676-14775	3	0	3	0	2	0	2.66667	0	2.66667	7	0	6	0	6	0	6.33333	0	6.33333
589	14701-14800	5	0	3	1	4	1	4	0.666667	4.66667	7	0	8	0	6	1	7	0.333333	7.33333
590	14726-14825	3	0	1	1	2	1	2	0.666667	2.66667	7	0	8	0	6	1	7	0.333333	7.33333
591	14751-14850	3	0	1	1	2	1	2	0.666667	2.66667	7	0	8	0	6	1	7	0.333333	7.33333
592	14776-14875	3	0	0	1	3	1	2	0.666667	2.66667	6	0	9	0	6	1	7	0.333333	7.33333
593	14801-14900	1	0	0	0	1	0	0.666667	0	0.666667	3	1	4	1	3	1	3.33333	1	4.33333
594	14826-14925	1	0	0	0	1	0	0.666667	0	0.666667	1	1	2	1	1	1	1.33333	1	2.33333
595	14851-14950	1	0	0	0	1	0	0.666667	0	0.666667	3	1	4	1	3	1	3.33333	1	4.33333
596	14876-14975	0	0	0	0	0	0	0	0	0	7	3	7	3	7	3	7	3	10
597	14901-15000	0	1	0	1	0	1	0	1	1	16	3	16	3	16	3	16	3	19
598	14926-15025	1	0	1	0	0	0	0.666667	0	0.666667	19	4	20	4	20	4	19.6667	4	23.6667
599	14951-15050	1	0	1	0	0	0	0.666667	0	0.666667	25	4	26	4	26	4	25.6667	4	29.6667
600	14976-15075	2	2	2	1	0	2	1.33333	1.66667	3	27	3	22	3	27	3	25.3333	3	28.3333
601	15001-15100	2	1	2	0	0	1	1.33333	0.666667	2	33	2	13	2	33	2	26.3333	2	28.3333
602	15026-15125	1	1	1	0	0	1	0.666667	0.666667	1.33333	46	1	9	1	45	1	33.3333	1	34.3333
603	15051-15150	1	1	2	0	0	1	1	0.666667	1.66667	45	2	2	2	45	2	30.6667	2	32.6667
604	15076-15175	0	0	1	0	0	0	0.333333	0	0.333333	42	3	5	3	43	3	30	3	33
605	15101-15200	0	1	1	1	0	1	0.333333	1	1.33333	27	3	5	3	28	3	20	3	23
606	15126-15225	0	1	1	1	0	0	0.333333	0.666667	1	15	6	10	5	17	5	14	5.33333	19.3333
607	15151-15250	0	2	0	2	0	1	0	1.66667	1.66667	13	6	14	5	14	5	13.6667	5.33333	19
608	15176-15275	0	2	0	2	0	1	0	1.66667	1.66667	16	5	17	4	17	4	16.6667	4.33333	21
609	15201-15300	0	1	0	1	0	0	0	0.666667	0.666667	18	6	19	5	19	5	18.6667	5.33333	24
610	15226-15325	1	0	1	0	0	0	0.666667	0	0.666667	18	3	17	3	17	3	17.3333	3	20.3333
611	15251-15350	1	1	1	1	0	1	0.666667	1	1.66667	14	2	13	2	13	2	13.3333	2	15.3333
612	15276-15375	1	0	1	0	0	0	0.666667	0	0.666667	7	2	6	2	6	2	6.33333	2	8.33333
613	15301-15400	1	0	1	0	0	0	0.666667	0	0.666667	6	1	5	1	5	1	5.33333	1	6.33333
614	15326-15425	0	0	0	0	0	0	0	0	0	3	1	3	1	3	1	3	1	4
615	15351-15450	0	0	0	0	0	0	0	0	0	2	1	2	1	2	1	2	1	3
616	15376-15475	0	0	0	0	0	0	0	0	0	2	0	2	0	2	0	2	0	2
617	15401-15500	0	0	0	0	0	0	0	0	0	2	0	2	0	2	0	2	0	2
618	15426-15525	0	0	0	0	0	0	0	0	0	2	0	2	0	2	0	2	0	2
619	15451-15550	0	0	0	0	0	0	0	0	0	2	0	2	0	2	0	2	0	2
620	15476-15575	0	0	0	0	0	0	0	0	0	2	0	2	0	2	0	2	0	2
621	15501-15600	0	0	0	0	0	0	0	0	0	2	0	2	0	2	0	2	0	2
622	15526-15625	1	0	0	0	1	0	0.666667	0	0.666667	1	0	2	0	1	0	1.33333	0	1.33333
623	15551-15650	1	0	0	0	1	0	0.666667	0	0.666667	2	0	3	0	2	0	2.33333	0	2.33333
624	15576-15675	1	0	0	0	1	0	0.666667	0	0.666667	3	0	4	0	3	0	3.33333	0	3.33333
625	15601-15700	1	0	0	0	1	0	0.666667	0	0.666667	3	0	4	0	3	0	3.33333	0	3.33333
626	15626-15725	0	0	0	0	0	0	0	0	0	3	0	3	0	3	0	3	0	3
627	15651-15750	1	0	0	0	1	0	0.666667	0	0.666667	2	0	3	0	2	0	2.33333	0	2.33333
628	15676-15775	1	0	0	0	1	0	0.666667	0	0.666667	3	0	4	0	3	0	3.33333	0	3.33333
629	15701-15800	1	0	0	0	1	0	0.666667	0	0.666667	3	0	4	0	3	0	3.33333	0	3.33333
630	15726-15825	1	0	0	0	1	0	0.666667	0	0.666667	3	0	4	0	3	0	3.33333	0	3.33333
631	15751-15850	0	0	0	0	0	0	0	0	0	3	0	3	0	3	0	3	0	3
632	15776-15875	0	0	0	0	0	0	0	0	0	2	0	2	0	2	0	2	0	2
633	15801-15900	0	0	0	0	0	0	0	0	0	1	0	1	0	1	0	1	0	1
634	15826-15925	0	0	0	0	0	0	0	0	0	4	0	4	0	4	0	4	0	4
635	15851-15950	0	0	0	0	0	0	0	0	0	4	0	4	0	4	0	4	0	4
636	15876-15975	0	0	0	0	0	0	0	0	0	4	0	4	0	4	0	4	0	4
637	15901-16000	0	0	0	0	0	0	0	0	0	4	0	4	0	4	0	4	0	4
638	15926-16025	0	0	0	0	0	0	0	0	0	4	0	4	0	4	0	4	0	4
639	15951-16050	0	0	0	0	0	0	0	0	0	5	0	5	0	5	0	5	0	5
640	15976-16075	0	0	0	0	0	0	0	0	0	5	0	5	0	5	0	5	0	5
641	16001-16100	0	0	0	0	0	0	0	0	0	5	0	5	0	5	0	5	0	5
642	16026-16125	0	0	0	0	0	0	0	0	0	2	1	2	1	2	1	2	1	3
643	16051-16150	0	0	0	0	0	0	0	0	0	1	1	1	1	1	1	1	1	2
644	16076-16175	0	0	0	0	0	0	0	0	0	1	1	1	1	1	1	1	1	2
645	16101-16200	0	0	0	0	0	0	0	0	0	1	1	1	1	1	1	1	1	2
646	16126-16225	0	0	0	0	0	0	0	0	0	2	0	2	0	2	0	2	0	2
647	16151-16250	0	0	0	0	0	0	0	0	0	2	0	2	0	2	0	2	0	2
648	16176-16275	0	0	0	0	0	0	0	0	0	3	1	3	1	3	1	3	1	4
649	16201-16300	0	0	0	0	0	0	0	0	0	4	1	4	1	4	1	4	1	5
650	16226-16325	0	0	0	0	0	0	0	0	0	4	1	4	1	4	1	4	1	5
651	16251-16350	0	0	0	0	0	0	0	0	0	8	1	8	1	8	1	8	1	9
652	16276-16375	0	0	0	0	0	0	0	0	0	6	0	6	0	6	0	6	0	6
653	16301-16400	1	0	1	0	2	0	1.33333	0	1.33333	5	0	6	0	6	0	5.66667	0	5.66667
654	16326-16425	1	0	1	0	2	0	1.33333	0	1.33333	4	0	5	0	5	0	4.66667	0	4.66667
655	16351-16450	1	0	1	0	2	0	1.33333	0	1.33333	0	0	1	0	1	0	0.666667	0	0.666667
656	16376-16475	3	0	2	0	3	0	2.66667	0	2.66667	3	0	5	0	4	0	4	0	4
657	16401-16500	2	0	1	0	1	0	1.33333	0	1.33333	3	0	4	0	3	0	3.33333	0	3.33333
658	16426-16525	3	0	2	0	1	0	2	0	2	5	0	5	0	4	0	4.66667	0	4.66667
659	16451-16550	3	0	2	0	1	0	2	0	2	5	0	5	0	4	0	4.66667	0	4.66667
660	16476-16575	1	0	1	0	0	0	0.666667	0	0.666667	3	0	2	0	2	0	2.33333	0	2.33333
661	16501-16600	1	0	1	0	0	0	0.666667	0	0.666667	3	0	2	0	2	0	2.33333	0	2.33333
662	16526-16625	0	0	0	0	0	0	0	0	0	1	0	1	0	1	0	1	0	1
663	16551-16650	0	0	0	0	0	0	0	0	0	2	0	2	0	2	0	2	0	2
664	16576-16675	0	0	0	0	0	0	0	0	0	2	0	2	0	2	0	2	0	2
665	16601-16700	0	0	0	0	0	0	0	0	0	2	0	2	0	2	0	2	0	2
666	16626-16725	0	0	0	0	0	0	0	0	0	2	0	2	0	2	0	2	0	2
667	16651-16750	0	0	0	0	0	0	0	0	0	1	0	1	0	1	0	1	0	1
668	16676-16775	0	0	0	0	0	0	0	0	0	0	0	0	0	0	0	0	0	0
669	16701-16800	0	0	0	0	0	0	0	0	0	3	0	3	0	3	0	3	0	3
670	16726-16825	0	0	0	0	0	0	0	0	0	5	0	5	0	5	0	5	0	5
671	16751-16850	1	0	1	0	0	0	0.666667	0	0.666667	6	0	5	0	5	0	5.33333	0	5.33333
672	16776-16875	1	0	1	0	0	0	0.666667	0	0.666667	6	0	5	0	5	0	5.33333	0	5.33333
673	16801-16900	1	0	1	0	0	0	0.666667	0	0.666667	5	0	4	0	4	0	4.33333	0	4.33333
674	16826-16925	1	0	1	0	0	0	0.666667	0	0.666667	3	0	2	0	2	0	2.33333	0	2.33333
675	16851-16950	0	0	0	0	0	0	0	0	0	2	0	2	0	2	0	2	0	2
676	16876-16975	0	0	1	0	1	0	0.666667	0	0.666667	2	0	2	0	3	0	2.33333	0	2.33333
677	16901-17000	0	0	1	0	1	0	0.666667	0	0.666667	0	0	0	0	1	0	0.333333	0	0.333333
678	16926-17025	0	0	1	0	1	0	0.666667	0	0.666667	0	0	0	0	1	0	0.333333	0	0.333333
679	16951-17050	0	0	1	0	1	0	0.666667	0	0.666667	0	0	0	0	1	0	0.333333	0	0.333333
680	16976-17075	0	0	0	0	0	0	0	0	0	4	1	4	1	4	1	4	1	5
681	17001-17100	0	1	0	1	0	1	0	1	1	7	1	7	1	7	1	7	1	8
682	17026-17125	0	0	0	0	0	0	0	0	0	7	1	7	1	7	1	7	1	8
683	17051-17150	0	0	1	0	1	0	0.666667	0	0.666667	7	1	7	1	8	1	7.33333	1	8.33333
684	17076-17175	1	0	1	0	2	0	1.33333	0	1.33333	5	0	6	0	6	0	5.66667	0	5.66667
685	17101-17200	1	0	2	0	3	0	2	0	2	4	0	5	0	6	0	5	0	5
686	17126-17225	1	0	2	0	3	0	2	0	2	9	0	10	0	11	0	10	0	10
687	17151-17250	1	0	1	0	2	0	1.33333	0	1.33333	10	1	11	1	11	1	10.6667	1	11.6667
688	17176-17275	0	0	2	0	2	0	1.33333	0	1.33333	8	1	8	1	10	1	8.66667	1	9.66667
689	17201-17300	1	0	1	0	2	0	1.33333	0	1.33333	8	1	9	1	9	1	8.66667	1	9.66667
690	17226-17325	1	0	1	0	2	0	1.33333	0	1.33333	3	1	4	1	4	1	3.66667	1	4.66667
691	17251-17350	1	0	1	0	2	0	1.33333	0	1.33333	3	0	4	0	4	0	3.66667	0	3.66667
692	17276-17375	1	0	0	0	1	0	0.666667	0	0.666667	5	0	6	0	5	0	5.33333	0	5.33333
693	17301-17400	0	0	0	0	0	0	0	0	0	6	0	6	0	6	0	6	0	6
694	17326-17425	0	0	1	0	1	0	0.666667	0	0.666667	7	0	7	0	8	0	7.33333	0	7.33333
695	17351-17450	1	0	2	0	1	0	1.33333	0	1.33333	8	0	7	0	8	0	7.66667	0	7.66667
696	17376-17475	1	0	2	0	1	0	1.33333	0	1.33333	7	0	6	0	7	0	6.66667	0	6.66667
697	17401-17500	2	0	3	0	1	0	2	0	2	6	0	4	0	5	0	5	0	5
698	17426-17525	2	0	2	0	0	0	1.33333	0	1.33333	5	0	3	0	3	0	3.66667	0	3.66667
699	17451-17550	1	0	1	0	0	0	0.666667	0	0.666667	3	0	2	0	2	0	2.33333	0	2.33333
700	17476-17575	1	0	1	0	0	0	0.666667	0	0.666667	3	0	2	0	2	0	2.33333	0	2.33333
701	17501-17600	0	0	0	0	0	0	0	0	0	2	0	2	0	2	0	2	0	2
702	17526-17625	0	0	0	0	0	0	0	0	0	4	0	4	0	4	0	4	0	4
703	17551-17650	0	0	0	0	0	0	0	0	0	4	0	4	0	4	0	4	0	4
704	17576-17675	0	0	0	0	0	0	0	0	0	3	0	3	0	3	0	3	0	3
705	17601-17700	0	0	0	0	0	0	0	0	0	3	0	3	0	3	0	3	0	3
706	17626-17725	0	0	1	0	1	0	0.666667	0	0.666667	1	0	1	0	2	0	1.33333	0	1.33333
707	17651-17750	1	0	1	0	2	0	1.33333	0	1.33333	1	0	2	0	2	0	1.66667	0	1.66667
708	17676-17775	1	0	1	0	2	0	1.33333	0	1.33333	2	0	3	0	3	0	2.66667	0	2.66667
709	17701-17800	1	0	1	0	2	0	1.33333	0	1.33333	1	0	2	0	2	0	1.66667	0	1.66667
710	17726-17825	1	0	0	0	1	0	0.666667	0	0.666667	3	0	4	0	3	0	3.33333	0	3.33333
711	17751-17850	0	0	0	0	0	0	0	0	0	3	0	3	0	3	0	3	0	3
712	17776-17875	0	0	0	0	0	0	0	0	0	4	0	4	0	4	0	4	0	4
713	17801-17900	0	0	0	0	0	0	0	0	0	5	0	5	0	5	0	5	0	5
714	17826-17925	0	0	0	0	0	0	0	0	0	3	0	3	0	3	0	3	0	3
715	17851-17950	0	0	0	0	0	0	0	0	0	3	0	3	0	3	0	3	0	3
716	17876-17975	0	0	0	0	0	0	0	0	0	2	0	2	0	2	0	2	0	2
717	17901-18000	0	0	0	0	0	0	0	0	0	2	0	2	0	2	0	2	0	2
718	17926-18025	0	0	0	0	0	0	0	0	0	2	0	2	0	2	0	2	0	2
719	17951-18050	0	0	0	0	0	0	0	0	0	2	0	2	0	2	0	2	0	2
720	17976-18075	0	0	0	0	0	0	0	0	0	3	0	3	0	3	0	3	0	3
721	18001-18100	1	0	1	0	0	0	0.666667	0	0.666667	4	0	3	0	3	0	3.33333	0	3.33333
722	18026-18125	1	0	1	0	0	0	0.666667	0	0.666667	5	0	4	0	4	0	4.33333	0	4.33333
723	18051-18150	1	0	1	0	0	0	0.666667	0	0.666667	5	0	4	0	4	0	4.33333	0	4.33333
724	18076-18175	1	0	1	0	0	0	0.666667	0	0.666667	3	0	2	0	2	0	2.33333	0	2.33333
725	18101-18200	0	0	0	0	0	0	0	0	0	1	0	1	0	1	0	1	0	1
726	18126-18225	0	0	0	0	0	0	0	0	0	2	0	2	0	2	0	2	0	2
727	18151-18250	0	0	0	0	0	0	0	0	0	7	0	7	0	7	0	7	0	7
728	18176-18275	0	0	0	0	0	0	0	0	0	8	0	8	0	8	0	8	0	8
729	18201-18300	0	0	0	0	0	0	0	0	0	10	0	10	0	10	0	10	0	10
730	18226-18325	0	0	0	0	0	0	0	0	0	9	0	9	0	9	0	9	0	9
731	18251-18350	0	0	0	0	0	0	0	0	0	4	0	4	0	4	0	4	0	4
732	18276-18375	0	0	0	0	0	0	0	0	0	3	0	3	0	3	0	3	0	3
733	18301-18400	0	0	0	0	0	0	0	0	0	3	0	3	0	3	0	3	0	3
734	18326-18425	0	0	0	0	0	0	0	0	0	3	0	3	0	3	0	3	0	3
735	18351-18450	0	0	0	0	0	0	0	0	0	6	0	6	0	6	0	6	0	6
736	18376-18475	0	0	0	0	0	0	0	0	0	8	0	8	0	8	0	8	0	8
737	18401-18500	0	0	0	0	0	0	0	0	0	6	0	6	0	6	0	6	0	6
738	18426-18525	0	0	0	0	0	0	0	0	0	6	0	6	0	6	0	6	0	6
739	18451-18550	1	1	1	1	0	0	0.666667	0.666667	1.33333	4	1	3	0	3	0	3.33333	0.333333	3.66667
740	18476-18575	1	1	1	1	0	0	0.666667	0.666667	1.33333	2	1	1	0	1	0	1.33333	0.333333	1.66667
741	18501-18600	1	1	1	1	0	0	0.666667	0.666667	1.33333	2	1	1	0	1	0	1.33333	0.333333	1.66667
742	18526-18625	1	1	1	1	0	0	0.666667	0.666667	1.33333	1	1	0	0	0	0	0.333333	0.333333	0.666667
743	18551-18650	0	0	0	0	0	0	0	0	0	0	0	0	0	0	0	0	0	0
744	18576-18675	0	0	1	0	1	0	0.666667	0	0.666667	1	0	1	0	2	0	1.33333	0	1.33333
745	18601-18700	0	0	1	0	1	0	0.666667	0	0.666667	4	0	4	0	5	0	4.33333	0	4.33333
746	18626-18725	0	0	1	0	1	0	0.666667	0	0.666667	5	0	5	0	6	0	5.33333	0	5.33333
747	18651-18750	0	0	1	0	1	0	0.666667	0	0.666667	6	0	6	0	7	0	6.33333	0	6.33333
748	18676-18775	0	0	0	0	0	0	0	0	0	5	0	5	0	5	0	5	0	5
749	18701-18800	0	0	0	0	0	0	0	0	0	2	0	2	0	2	0	2	0	2
750	18726-18825	0	0	0	0	0	0	0	0	0	1	0	1	0	1	0	1	0	1
751	18751-18850	0	0	0	0	0	0	0	0	0	2	0	2	0	2	0	2	0	2
752	18776-18875	0	0	0	0	0	0	0	0	0	2	0	2	0	2	0	2	0	2
753	18801-18900	0	0	0	0	0	0	0	0	0	3	0	3	0	3	0	3	0	3
754	18826-18925	0	0	0	0	0	0	0	0	0	5	0	5	0	5	0	5	0	5
755	18851-18950	0	0	0	0	0	0	0	0	0	3	0	3	0	3	0	3	0	3
756	18876-18975	0	0	0	0	0	0	0	0	0	3	0	3	0	3	0	3	0	3
757	18901-19000	2	0	1	0	1	0	1.33333	0	1.33333	3	0	3	0	2	0	2.66667	0	2.66667
758	18926-19025	2	0	1	0	1	0	1.33333	0	1.33333	2	0	2	0	1	0	1.66667	0	1.66667
759	18951-19050	2	0	1	0	1	0	1.33333	0	1.33333	2	0	2	0	1	0	1.66667	0	1.66667
760	18976-19075	2	0	1	0	1	0	1.33333	0	1.33333	3	0	3	0	2	0	2.66667	0	2.66667
761	19001-19100	0	0	0	0	0	0	0	0	0	3	0	3	0	3	0	3	0	3
762	19026-19125	0	0	0	0	0	0	0	0	0	2	0	2	0	2	0	2	0	2
763	19051-19150	0	0	0	0	0	0	0	0	0	3	0	3	0	3	0	3	0	3
764	19076-19175	0	0	0	0	0	0	0	0	0	3	0	3	0	3	0	3	0	3
765	19101-19200	0	0	0	0	0	0	0	0	0	2	0	2	0	2	0	2	0	2
766	19126-19225	0	0	0	0	0	0	0	0	0	2	0	2	0	2	0	2	0	2
767	19151-19250	0	0	0	0	0	0	0	0	0	1	0	1	0	1	0	1	0	1
768	19176-19275	0	0	0	0	0	0	0	0	0	0	0	0	0	0	0	0	0	0
769	19201-19300	0	0	0	0	0	0	0	0	0	2	0	2	0	2	0	2	0	2
770	19226-19325	1	0	2	0	1	0	1.33333	0	1.33333	5	0	4	0	5	0	4.66667	0	4.66667
771	19251-19350	2	0	2	0	2	0	2	0	2	5	0	5	0	5	0	5	0	5
772	19276-19375	2	0	2	0	2	0	2	0	2	6	0	6	0	6	0	6	0	6
773	19301-19400	3	0	2	0	3	0	2.66667	0	2.66667	4	0	5	0	4	0	4.33333	0	4.33333
774	19326-19425	3	0	1	0	2	0	2	0	2	3	0	4	0	2	0	3	0	3
775	19351-19450	2	0	1	0	1	0	1.33333	0	1.33333	3	0	3	0	2	0	2.66667	0	2.66667
776	19376-19475	3	0	2	0	1	0	2	0	2	3	0	2	0	1	0	2	0	2
777	19401-19500	2	0	2	0	0	0	1.33333	0	1.33333	4	0	2	0	2	0	2.66667	0	2.66667
778	19426-19525	1	0	1	0	0	0	0.666667	0	0.666667	4	0	3	0	3	0	3.33333	0	3.33333
779	19451-19550	1	0	1	0	0	0	0.666667	0	0.666667	4	0	3	0	3	0	3.33333	0	3.33333
780	19476-19575	0	0	0	0	0	0	0	0	0	3	0	3	0	3	0	3	0	3
781	19501-19600	0	0	1	0	1	0	0.666667	0	0.666667	4	0	4	0	5	0	4.33333	0	4.33333
782	19526-19625	0	0	1	0	1	0	0.666667	0	0.666667	4	0	4	0	5	0	4.33333	0	4.33333
783	19551-19650	0	0	1	0	1	0	0.666667	0	0.666667	5	0	5	0	6	0	5.33333	0	5.33333
784	19576-19675	2	0	2	0	2	0	2	0	2	6	0	6	0	6	0	6	0	6
785	19601-19700	2	0	1	0	1	0	1.33333	0	1.33333	4	0	4	0	3	0	3.66667	0	3.66667
786	19626-19725	2	0	2	0	2	0	2	0	2	2	0	2	0	2	0	2	0	2
787	19651-19750	2	0	2	0	2	0	2	0	2	2	0	2	0	2	0	2	0	2
788	19676-19775	0	0	1	0	1	0	0.666667	0	0.666667	1	0	1	0	2	0	1.33333	0	1.33333
789	19701-19800	0	0	1	0	1	0	0.666667	0	0.666667	4	0	4	0	5	0	4.33333	0	4.33333
790	19726-19825	1	0	1	0	0	0	0.666667	0	0.666667	8	0	7	0	7	0	7.33333	0	7.33333
791	19751-19850	1	0	1	0	0	0	0.666667	0	0.666667	8	0	7	0	7	0	7.33333	0	7.33333
792	19776-19875	1	0	1	0	0	0	0.666667	0	0.666667	8	0	7	0	7	0	7.33333	0	7.33333
793	19801-19900	1	0	1	0	0	0	0.666667	0	0.666667	6	0	5	0	5	0	5.33333	0	5.33333
794	19826-19925	0	0	0	0	0	0	0	0	0	2	0	2	0	2	0	2	0	2
795	19851-19950	0	0	0	0	0	0	0	0	0	2	0	2	0	2	0	2	0	2
796	19876-19975	0	0	2	0	2	0	1.33333	0	1.33333	4	0	4	0	5	0	4.33333	0	4.33333
797	19901-20000	0	0	2	0	2	0	1.33333	0	1.33333	3	0	3	0	4	0	3.33333	0	3.33333
798	19926-20025	0	0	2	0	2	0	1.33333	0	1.33333	3	0	3	0	4	0	3.33333	0	3.33333
799	19951-20050	0	0	2	0	2	0	1.33333	0	1.33333	2	0	2	0	3	0	2.33333	0	2.33333
800	19976-20075	0	0	0	0	0	0	0	0	0	0	0	0	0	0	0	0	0	0
801	20001-20100	0	0	0	0	0	0	0	0	0	0	0	0	0	0	0	0	0	0
802	20026-20125	1	0	0	0	1	0	0.666667	0	0.666667	2	0	3	0	2	0	2.33333	0	2.33333
803	20051-20150	1	0	0	0	1	0	0.666667	0	0.666667	2	0	3	0	2	0	2.33333	0	2.33333
804	20076-20175	1	0	0	0	1	0	0.666667	0	0.666667	2	0	3	0	2	0	2.33333	0	2.33333
805	20101-20200	2	0	1	0	1	0	1.33333	0	1.33333	3	0	3	0	2	0	2.66667	0	2.66667
806	20126-20225	1	0	1	0	0	0	0.666667	0	0.666667	3	0	2	0	2	0	2.33333	0	2.33333
807	20151-20250	1	0	1	0	0	0	0.666667	0	0.666667	4	0	3	0	3	0	3.33333	0	3.33333
808	20176-20275	1	0	1	0	0	0	0.666667	0	0.666667	5	0	4	0	4	0	4.33333	0	4.33333
809	20201-20300	0	0	0	0	0	0	0	0	0	5	0	5	0	5	0	5	0	5
810	20226-20325	0	0	1	0	1	0	0.666667	0	0.666667	3	0	3	0	4	0	3.33333	0	3.33333
811	20251-20350	0	0	1	0	1	0	0.666667	0	0.666667	2	0	2	0	3	0	2.33333	0	2.33333
812	20276-20375	0	0	1	0	1	0	0.666667	0	0.666667	2	0	2	0	3	0	2.33333	0	2.33333
813	20301-20400	0	0	1	0	1	0	0.666667	0	0.666667	1	0	1	0	2	0	1.33333	0	1.33333
814	20326-20425	0	0	1	0	1	0	0.666667	0	0.666667	1	0	1	0	2	0	1.33333	0	1.33333
815	20351-20450	0	0	1	0	1	0	0.666667	0	0.666667	2	0	2	0	3	0	2.33333	0	2.33333
816	20376-20475	0	0	1	0	1	0	0.666667	0	0.666667	1	0	1	0	2	0	1.33333	0	1.33333
817	20401-20500	0	0	1	0	1	0	0.666667	0	0.666667	1	0	1	0	2	0	1.33333	0	1.33333
818	20426-20525	0	0	0	0	0	0	0	0	0	1	0	1	0	1	0	1	0	1
819	20451-20550	0	0	0	0	0	0	0	0	0	0	0	0	0	0	0	0	0	0
820	20476-20575	0	0	0	0	0	0	0	0	0	1	0	1	0	1	0	1	0	1
821	20501-20600	0	0	0	0	0	0	0	0	0	2	0	2	0	2	0	2	0	2
822	20526-20625	1	0	0	0	1	0	0.666667	0	0.666667	5	0	6	0	5	0	5.33333	0	5.33333
823	20551-20650	1	0	0	0	1	0	0.666667	0	0.666667	5	0	6	0	5	0	5.33333	0	5.33333
824	20576-20675	1	0	0	0	1	0	0.666667	0	0.666667	5	0	6	0	5	0	5.33333	0	5.33333
825	20601-20700	2	0	0	0	2	0	1.33333	0	1.33333	7	0	9	0	7	0	7.66667	0	7.66667
826	20626-20725	1	0	0	0	1	0	0.666667	0	0.666667	6	0	7	0	6	0	6.33333	0	6.33333
827	20651-20750	2	0	1	0	1	0	1.33333	0	1.33333	9	0	9	0	8	0	8.66667	0	8.66667
828	20676-20775	2	0	1	0	1	0	1.33333	0	1.33333	8	0	8	0	7	0	7.66667	0	7.66667
829	20701-20800	1	0	1	0	0	0	0.666667	0	0.666667	5	0	4	0	4	0	4.33333	0	4.33333
830	20726-20825	1	0	1	0	0	0	0.666667	0	0.666667	3	0	2	0	2	0	2.33333	0	2.33333
831	20751-20850	0	0	0	0	0	0	0	0	0	0	0	0	0	0	0	0	0	0
832	20776-20875	0	0	0	0	0	0	0	0	0	0	0	0	0	0	0	0	0	0
833	20801-20900	0	0	0	0	0	0	0	0	0	0	0	0	0	0	0	0	0	0
834	20826-20925	0	0	0	0	0	0	0	0	0	0	0	0	0	0	0	0	0	0
835	20851-20950	0	0	0	0	0	0	0	0	0	0	0	0	0	0	0	0	0	0
836	20876-20975	0	0	0	0	0	0	0	0	0	0	0	0	0	0	0	0	0	0
837	20901-21000	0	0	0	0	0	0	0	0	0	0	0	0	0	0	0	0	0	0
838	20926-21025	0	0	0	0	0	0	0	0	0	0	0	0	0	0	0	0	0	0
839	20951-21050	0	0	0	0	0	0	0	0	0	1	0	1	0	1	0	1	0	1
840	20976-21075	0	0	0	0	0	0	0	0	0	1	0	1	0	1	0	1	0	1
841	21001-21100	0	0	0	0	0	0	0	0	0	1	0	1	0	1	0	1	0	1
842	21026-21125	0	0	0	0	0	0	0	0	0	3	0	3	0	3	0	3	0	3
843	21051-21150	0	0	0	0	0	0	0	0	0	2	0	2	0	2	0	2	0	2
844	21076-21175	0	0	0	0	0	0	0	0	0	3	0	3	0	3	0	3	0	3
845	21101-21200	0	0	0	0	0	0	0	0	0	3	0	3	0	3	0	3	0	3
846	21126-21225	0	0	0	0	0	0	0	0	0	1	0	1	0	1	0	1	0	1
847	21151-21250	0	0	0	0	0	0	0	0	0	1	0	1	0	1	0	1	0	1
848	21176-21275	0	0	0	0	0	0	0	0	0	0	0	0	0	0	0	0	0	0
849	21201-21300	0	0	1	0	1	0	0.666667	0	0.666667	0	0	0	0	1	0	0.333333	0	0.333333
850	21226-21325	1	0	2	0	1	0	1.33333	0	1.33333	1	0	0	0	1	0	0.666667	0	0.666667
851	21251-21350	1	0	2	0	1	0	1.33333	0	1.33333	1	0	0	0	1	0	0.666667	0	0.666667
852	21276-21375	1	0	2	0	1	0	1.33333	0	1.33333	1	0	0	0	1	0	0.666667	0	0.666667
853	21301-21400	1	0	1	0	0	0	0.666667	0	0.666667	1	0	0	0	0	0	0.333333	0	0.333333
854	21326-21425	0	0	0	0	0	0	0	0	0	2	0	2	0	2	0	2	0	2
855	21351-21450	0	0	0	0	0	0	0	0	0	3	0	3	0	3	0	3	0	3
856	21376-21475	0	0	0	0	0	0	0	0	0	3	0	3	0	3	0	3	0	3
857	21401-21500	1	0	1	0	0	0	0.666667	0	0.666667	5	0	4	0	4	0	4.33333	0	4.33333
858	21426-21525	1	0	1	0	0	0	0.666667	0	0.666667	3	0	2	0	2	0	2.33333	0	2.33333
859	21451-21550	2	0	1	0	1	0	1.33333	0	1.33333	2	0	2	0	1	0	1.66667	0	1.66667
860	21476-21575	2	0	2	0	2	0	2	0	2	2	0	2	0	2	0	2	0	2
861	21501-21600	1	0	1	0	2	0	1.33333	0	1.33333	1	0	2	0	2	0	1.66667	0	1.66667
862	21526-21625	1	0	2	0	3	0	2	0	2	2	0	3	0	4	0	3	0	3
863	21551-21650	0	0	2	0	2	0	1.33333	0	1.33333	3	0	3	0	5	0	3.66667	0	3.66667
864	21576-21675	0	0	2	0	2	0	1.33333	0	1.33333	3	0	3	0	5	0	3.66667	0	3.66667
865	21601-21700	0	0	2	0	2	0	1.33333	0	1.33333	2	0	2	0	4	0	2.66667	0	2.66667
866	21626-21725	0	0	1	0	1	0	0.666667	0	0.666667	1	0	1	0	2	0	1.33333	0	1.33333
867	21651-21750	0	0	1	0	1	0	0.666667	0	0.666667	1	0	1	0	2	0	1.33333	0	1.33333
868	21676-21775	0	0	0	0	0	0	0	0	0	1	0	1	0	1	0	1	0	1
869	21701-21800	0	0	0	0	0	0	0	0	0	2	0	2	0	2	0	2	0	2
870	21726-21825	0	0	0	0	0	0	0	0	0	3	0	3	0	3	0	3	0	3
871	21751-21850	0	0	0	0	0	0	0	0	0	2	0	2	0	2	0	2	0	2
872	21776-21875	0	0	0	0	0	0	0	0	0	2	0	2	0	2	0	2	0	2
873	21801-21900	0	0	0	0	0	0	0	0	0	3	0	3	0	3	0	3	0	3
874	21826-21925	1	0	0	0	1	0	0.666667	0	0.666667	5	0	4	0	5	0	4.66667	0	4.66667
875	21851-21950	1	0	0	0	1	0	0.666667	0	0.666667	6	0	5	0	6	0	5.66667	0	5.66667
876	21876-21975	1	0	0	0	1	0	0.666667	0	0.666667	6	0	5	0	6	0	5.66667	0	5.66667
877	21901-22000	1	0	0	0	1	0	0.666667	0	0.666667	4	0	3	0	4	0	3.66667	0	3.66667
878	21926-22025	0	0	0	0	0	0	0	0	0	1	0	1	0	1	0	1	0	1
879	21951-22050	0	0	2	0	2	0	1.33333	0	1.33333	2	0	2	0	2	0	2	0	2
880	21976-22075	0	0	2	0	2	0	1.33333	0	1.33333	2	0	2	0	2	0	2	0	2
881	22001-22100	0	0	2	0	2	0	1.33333	0	1.33333	3	0	3	0	3	0	3	0	3
882	22026-22125	0	0	2	0	2	0	1.33333	0	1.33333	3	0	3	0	3	0	3	0	3
883	22051-22150	0	0	0	0	0	0	0	0	0	1	0	1	0	1	0	1	0	1
884	22076-22175	0	0	0	0	0	0	0	0	0	1	0	1	0	1	0	1	0	1
885	22101-22200	0	0	0	0	0	0	0	0	0	0	0	0	0	0	0	0	0	0
886	22126-22225	0	0	0	0	0	0	0	0	0	0	0	0	0	0	0	0	0	0
887	22151-22250	0	0	0	0	0	0	0	0	0	0	0	0	0	0	0	0	0	0
888	22176-22275	1	0	1	0	1	0	1	0	1	1	0	0	0	1	0	0.666667	0	0.666667
889	22201-22300	2	0	2	0	1	0	1.66667	0	1.66667	3	0	1	0	2	0	2	0	2
890	22226-22325	2	0	2	0	1	0	1.66667	0	1.66667	4	0	2	0	3	0	3	0	3
891	22251-22350	2	0	2	0	1	0	1.66667	0	1.66667	4	0	2	0	3	0	3	0	3
892	22276-22375	1	0	1	0	0	0	0.666667	0	0.666667	4	0	3	0	3	0	3.33333	0	3.33333
893	22301-22400	1	0	1	0	0	0	0.666667	0	0.666667	3	0	2	0	2	0	2.33333	0	2.33333
894	22326-22425	1	0	1	0	0	0	0.666667	0	0.666667	4	0	3	0	3	0	3.33333	0	3.33333
895	22351-22450	1	0	1	0	0	0	0.666667	0	0.666667	4	0	3	0	3	0	3.33333	0	3.33333
896	22376-22475	1	0	1	0	0	0	0.666667	0	0.666667	3	0	2	0	2	0	2.33333	0	2.33333
897	22401-22500	0	0	0	0	0	0	0	0	0	3	0	3	0	3	0	3	0	3
898	22426-22525	0	0	0	0	0	0	0	0	0	1	0	1	0	1	0	1	0	1
899	22451-22550	0	0	0	0	0	0	0	0	0	1	0	1	0	1	0	1	0	1
900	22476-22575	0	0	0	0	0	0	0	0	0	1	0	1	0	1	0	1	0	1
901	22501-22600	0	0	0	0	0	0	0	0	0	0	0	0	0	0	0	0	0	0
902	22526-22625	0	0	0	0	0	0	0	0	0	0	0	0	0	0	0	0	0	0
903	22551-22650	0	0	0	0	0	0	0	0	0	0	0	0	0	0	0	0	0	0
904	22576-22675	0	0	0	0	0	0	0	0	0	0	0	0	0	0	0	0	0	0
905	22601-22700	0	0	0	0	0	0	0	0	0	0	0	0	0	0	0	0	0	0
906	22626-22725	0	0	0	0	0	0	0	0	0	0	0	0	0	0	0	0	0	0
907	22651-22750	0	0	0	0	0	0	0	0	0	0	0	0	0	0	0	0	0	0
908	22676-22775	0	0	0	0	0	0	0	0	0	1	0	1	0	1	0	1	0	1
909	22701-22800	0	0	0	0	0	0	0	0	0	2	0	2	0	2	0	2	0	2
910	22726-22825	1	0	1	0	0	0	0.666667	0	0.666667	3	0	2	0	2	0	2.33333	0	2.33333
911	22751-22850	1	0	1	0	0	0	0.666667	0	0.666667	3	0	2	0	2	0	2.33333	0	2.33333
912	22776-22875	1	0	1	0	0	0	0.666667	0	0.666667	2	0	1	0	1	0	1.33333	0	1.33333
913	22801-22900	2	0	3	0	1	0	2	0	2	2	0	0	0	1	0	1	0	1
914	22826-22925	1	0	2	0	1	0	1.33333	0	1.33333	1	0	0	0	1	0	0.666667	0	0.666667
915	22851-22950	1	0	2	0	1	0	1.33333	0	1.33333	1	0	0	0	1	0	0.666667	0	0.666667
916	22876-22975	1	0	2	0	1	0	1.33333	0	1.33333	1	0	0	0	1	0	0.666667	0	0.666667
917	22901-23000	0	0	0	0	0	0	0	0	0	0	0	0	0	0	0	0	0	0
918	22926-23025	0	0	0	0	0	0	0	0	0	0	0	0	0	0	0	0	0	0
919	22951-23050	0	0	1	0	1	0	0.666667	0	0.666667	0	0	0	0	1	0	0.333333	0	0.333333
920	22976-23075	1	0	2	0	1	0	1.33333	0	1.33333	1	0	1	0	2	0	1.33333	0	1.33333
921	23001-23100	1	0	2	0	1	0	1.33333	0	1.33333	2	0	2	0	3	0	2.33333	0	2.33333
922	23026-23125	1	0	2	0	1	0	1.33333	0	1.33333	2	0	2	0	3	0	2.33333	0	2.33333
923	23051-23150	1	0	1	0	0	0	0.666667	0	0.666667	3	0	3	0	3	0	3	0	3
924	23076-23175	0	0	0	0	0	0	0	0	0	3	0	3	0	3	0	3	0	3
925	23101-23200	0	0	0	0	0	0	0	0	0	2	1	2	1	2	1	2	1	3
926	23126-23225	0	1	0	1	0	1	0	1	1	2	2	2	2	2	2	2	2	4
927	23151-23250	0	1	0	1	0	1	0	1	1	2	2	2	2	2	2	2	2	4
928	23176-23275	0	1	0	1	0	1	0	1	1	1	2	1	2	1	2	1	2	3
929	23201-23300	0	1	0	1	0	1	0	1	1	3	1	3	1	3	1	3	1	4
930	23226-23325	0	0	0	0	0	0	0	0	0	3	0	3	0	3	0	3	0	3
931	23251-23350	0	1	0	0	0	1	0	0.666667	0.666667	4	0	4	1	4	0	4	0.333333	4.33333
932	23276-23375	2	1	0	1	0	2	0.666667	1.33333	2	6	1	6	2	6	1	6	1.33333	7.33333
933	23301-23400	7	1	4	1	0	2	3.66667	1.33333	5	11	1	7	2	6	1	8	1.33333	9.33333
934	23326-23425	7	1	4	1	0	2	3.66667	1.33333	5	11	1	7	2	6	1	8	1.33333	9.33333
935	23351-23450	7	0	4	1	0	1	3.66667	0.666667	4.33333	10	1	6	1	5	1	7	1	8
936	23376-23475	5	0	4	0	0	0	3	0	3	8	0	4	0	3	0	5	0	5
937	23401-23500	1	0	2	0	1	0	1.33333	0	1.33333	5	0	4	0	3	0	4	0	4
938	23426-23525	2	0	2	0	2	0	2	0	2	5	1	5	1	3	1	4.33333	1	5.33333
939	23451-23550	2	0	2	0	2	0	2	0	2	8	2	8	2	6	2	7.33333	2	9.33333
940	23476-23575	2	0	2	0	2	0	2	0	2	9	3	9	3	7	3	8.33333	3	11.3333
941	23501-23600	1	0	0	0	1	0	0.666667	0	0.666667	5	3	6	3	5	3	5.33333	3	8.33333
942	23526-23625	0	0	1	0	1	0	0.666667	0	0.666667	5	2	5	2	6	2	5.33333	2	7.33333
943	23551-23650	0	0	3	0	3	0	2	0	2	2	1	2	1	5	1	3	1	4
944	23576-23675	2	0	4	0	4	0	3.33333	0	3.33333	3	0	4	0	6	0	4.33333	0	4.33333
945	23601-23700	2	0	4	0	4	0	3.33333	0	3.33333	3	0	4	0	6	0	4.33333	0	4.33333
946	23626-23725	2	0	3	0	3	0	2.66667	0	2.66667	4	0	5	0	6	0	5	0	5
947	23651-23750	2	0	1	0	1	0	1.33333	0	1.33333	3	1	4	1	3	1	3.33333	1	4.33333
948	23676-23775	1	0	1	0	0	0	0.666667	0	0.666667	2	1	1	1	1	1	1.33333	1	2.33333
949	23701-23800	1	0	2	0	1	0	1.33333	0	1.33333	3	2	2	2	3	2	2.66667	2	4.66667
950	23726-23825	1	0	2	0	1	0	1.33333	0	1.33333	3	2	2	2	3	2	2.66667	2	4.66667
951	23751-23850	1	0	2	0	1	0	1.33333	0	1.33333	3	1	2	1	3	1	2.66667	1	3.66667
952	23776-23875	0	0	3	0	3	0	2	0	2	3	1	3	1	6	1	4	1	5
953	23801-23900	0	0	2	0	2	0	1.33333	0	1.33333	3	0	3	0	5	0	3.66667	0	3.66667
954	23826-23925	0	0	2	0	2	0	1.33333	0	1.33333	5	0	5	0	7	0	5.66667	0	5.66667
955	23851-23950	1	0	3	0	2	0	2	0	2	8	0	7	0	9	0	8	0	8
956	23876-23975	1	0	1	0	0	0	0.666667	0	0.666667	7	0	6	0	6	0	6.33333	0	6.33333
957	23901-24000	2	0	2	0	0	0	1.33333	0	1.33333	7	0	5	0	5	0	5.66667	0	5.66667
958	23926-24025	3	0	2	0	1	0	2	0	2	5	0	4	0	3	0	4	0	4
959	23951-24050	2	0	1	0	1	0	1.33333	0	1.33333	2	0	2	0	1	0	1.66667	0	1.66667
960	23976-24075	2	0	2	0	2	0	2	0	2	2	0	2	0	2	0	2	0	2
961	24001-24100	1	0	1	0	2	0	1.33333	0	1.33333	2	0	3	0	3	0	2.66667	0	2.66667
962	24026-24125	0	0	1	0	1	0	0.666667	0	0.666667	1	0	1	0	2	0	1.33333	0	1.33333
963	24051-24150	0	0	1	0	1	0	0.666667	0	0.666667	1	0	1	0	2	0	1.33333	0	1.33333
964	24076-24175	0	0	0	0	0	0	0	0	0	1	0	1	0	1	0	1	0	1
965	24101-24200	0	0	0	0	0	0	0	0	0	0	0	0	0	0	0	0	0	0
966	24126-24225	0	0	0	0	0	0	0	0	0	0	0	0	0	0	0	0	0	0
967	24151-24250	0	0	0	0	0	0	0	0	0	0	0	0	0	0	0	0	0	0
968	24176-24275	0	0	1	0	1	0	0.666667	0	0.666667	1	0	1	0	0	0	0.666667	0	0.666667
969	24201-24300	0	0	1	0	1	0	0.666667	0	0.666667	1	0	1	0	0	0	0.666667	0	0.666667
970	24226-24325	1	0	2	0	1	0	1.33333	0	1.33333	2	0	1	0	0	0	1	0	1
971	24251-24350	1	0	2	0	1	0	1.33333	0	1.33333	3	0	2	0	1	0	2	0	2
972	24276-24375	1	0	1	0	0	0	0.666667	0	0.666667	2	0	1	0	1	0	1.33333	0	1.33333
973	24301-24400	1	0	1	0	0	0	0.666667	0	0.666667	2	0	1	0	1	0	1.33333	0	1.33333
974	24326-24425	0	0	0	0	0	0	0	0	0	2	0	2	0	2	0	2	0	2
975	24351-24450	0	0	0	0	0	0	0	0	0	3	0	3	0	3	0	3	0	3
976	24376-24475	0	0	0	0	0	0	0	0	0	3	0	3	0	3	0	3	0	3
977	24401-24500	0	0	0	0	0	0	0	0	0	4	0	4	0	4	0	4	0	4
978	24426-24525	0	0	1	0	1	0	0.666667	0	0.666667	4	0	4	0	5	0	4.33333	0	4.33333
979	24451-24550	0	0	1	0	1	0	0.666667	0	0.666667	2	0	2	0	3	0	2.33333	0	2.33333
980	24476-24575	0	0	1	0	1	0	0.666667	0	0.666667	2	0	2	0	3	0	2.33333	0	2.33333
981	24501-24600	0	0	1	0	1	0	0.666667	0	0.666667	1	0	1	0	2	0	1.33333	0	1.33333
982	24526-24625	1	0	1	0	0	0	0.666667	0	0.666667	1	0	0	0	0	0	0.333333	0	0.333333
983	24551-24650	1	0	1	0	0	0	0.666667	0	0.666667	2	0	1	0	1	0	1.33333	0	1.33333
984	24576-24675	1	0	1	0	0	0	0.666667	0	0.666667	2	0	1	0	1	0	1.33333	0	1.33333
985	24601-24700	1	0	1	0	0	0	0.666667	0	0.666667	2	0	1	0	1	0	1.33333	0	1.33333
986	24626-24725	0	0	0	0	0	0	0	0	0	1	0	1	0	1	0	1	0	1
987	24651-24750	0	0	0	0	0	0	0	0	0	0	0	0	0	0	0	0	0	0
988	24676-24775	0	0	0	0	0	0	0	0	0	0	0	0	0	0	0	0	0	0
989	24701-24800	2	0	2	0	0	0	1.33333	0	1.33333	2	0	0	0	0	0	0.666667	0	0.666667
990	24726-24825	2	0	2	0	0	0	1.33333	0	1.33333	2	0	0	0	0	0	0.666667	0	0.666667
991	24751-24850	2	0	2	0	0	0	1.33333	0	1.33333	2	0	0	0	0	0	0.666667	0	0.666667
992	24776-24875	2	0	2	0	0	0	1.33333	0	1.33333	2	0	0	0	0	0	0.666667	0	0.666667
993	24801-24900	1	0	0	0	1	0	0.666667	0	0.666667	2	0	3	0	2	0	2.33333	0	2.33333
994	24826-24925	2	0	1	0	1	0	1.33333	0	1.33333	3	0	3	0	2	0	2.66667	0	2.66667
995	24851-24950	3	0	2	0	1	0	2	0	2	4	0	3	0	2	0	3	0	3
996	24876-24975	4	0	2	0	2	0	2.66667	0	2.66667	4	0	4	0	2	0	3.33333	0	3.33333
997	24901-25000	3	0	2	0	1	0	2	0	2	3	0	2	0	1	0	2	0	2
998	24926-25025	2	0	1	0	1	0	1.33333	0	1.33333	2	0	2	0	1	0	1.66667	0	1.66667
999	24951-25050	1	0	0	0	1	0	0.666667	0	0.666667	2	0	3	0	2	0	2.33333	0	2.33333
1000	24976-25075	0	0	0	0	0	0	0	0	0	4	0	4	0	4	0	4	0	4
1001	25001-25100	0	0	0	0	0	0	0	0	0	3	0	3	0	3	0	3	0	3
1002	25026-25125	0	0	0	0	0	0	0	0	0	3	0	3	0	3	0	3	0	3
1003	25051-25150	0	0	0	0	0	0	0	0	0	4	0	4	0	4	0	4	0	4
1004	25076-25175	0	0	0	0	0	0	0	0	0	3	0	3	0	3	0	3	0	3
1005	25101-25200	0	0	0	0	0	0	0	0	0	5	0	5	0	5	0	5	0	5
1006	25126-25225	0	0	0	0	0	0	0	0	0	6	0	6	0	6	0	6	0	6
1007	25151-25250	0	0	0	0	0	0	0	0	0	4	0	4	0	4	0	4	0	4
1008	25176-25275	0	0	0	0	0	0	0	0	0	4	0	4	0	4	0	4	0	4
1009	25201-25300	0	0	0	0	0	0	0	0	0	2	0	2	0	2	0	2	0	2
1010	25226-25325	0	0	0	0	0	0	0	0	0	1	0	1	0	1	0	1	0	1
1011	25251-25350	0	0	0	0	0	0	0	0	0	1	0	1	0	1	0	1	0	1
1012	25276-25375	0	0	0	0	0	0	0	0	0	0	0	0	0	0	0	0	0	0
1013	25301-25400	0	0	0	0	0	0	0	0	0	0	0	0	0	0	0	0	0	0
1014	25326-25425	0	0	0	0	0	0	0	0	0	0	0	0	0	0	0	0	0	0
1015	25351-25450	0	0	0	0	0	0	0	0	0	0	0	0	0	0	0	0	0	0
1016	25376-25475	0	0	0	0	0	0	0	0	0	0	0	0	0	0	0	0	0	0
1017	25401-25500	0	0	0	0	0	0	0	0	0	0	0	0	0	0	0	0	0	0
1018	25426-25525	1	0	1	0	0	0	0.666667	0	0.666667	1	0	0	0	0	0	0.333333	0	0.333333
1019	25451-25550	1	0	1	0	0	0	0.666667	0	0.666667	3	0	2	0	2	0	2.33333	0	2.33333
1020	25476-25575	1	0	1	0	0	0	0.666667	0	0.666667	4	0	3	0	3	0	3.33333	0	3.33333
1021	25501-25600	1	0	1	0	0	0	0.666667	0	0.666667	5	0	4	0	4	0	4.33333	0	4.33333
1022	25526-25625	0	0	0	0	0	0	0	0	0	4	0	4	0	4	0	4	0	4
1023	25551-25650	0	0	1	0	1	0	0.666667	0	0.666667	2	0	2	0	3	0	2.33333	0	2.33333
1024	25576-25675	0	0	1	0	1	0	0.666667	0	0.666667	1	0	1	0	2	0	1.33333	0	1.33333
1025	25601-25700	0	0	1	0	1	0	0.666667	0	0.666667	0	0	0	0	1	0	0.333333	0	0.333333
1026	25626-25725	0	0	1	0	1	0	0.666667	0	0.666667	0	0	0	0	1	0	0.333333	0	0.333333
1027	25651-25750	1	0	1	0	0	0	0.666667	0	0.666667	1	0	0	0	0	0	0.333333	0	0.333333
1028	25676-25775	1	0	1	0	0	0	0.666667	0	0.666667	1	0	0	0	0	0	0.333333	0	0.333333
1029	25701-25800	1	0	1	0	0	0	0.666667	0	0.666667	3	0	2	0	2	0	2.33333	0	2.33333
1030	25726-25825	1	0	1	0	0	0	0.666667	0	0.666667	4	0	3	0	3	0	3.33333	0	3.33333
1031	25751-25850	0	0	0	0	0	0	0	0	0	4	0	4	0	4	0	4	0	4
1032	25776-25875	1	0	0	0	1	0	0.666667	0	0.666667	5	0	6	0	5	0	5.33333	0	5.33333
1033	25801-25900	1	0	0	0	1	0	0.666667	0	0.666667	6	0	7	0	6	0	6.33333	0	6.33333
1034	25826-25925	1	0	0	0	1	0	0.666667	0	0.666667	6	0	7	0	6	0	6.33333	0	6.33333
1035	25851-25950	2	0	1	0	1	0	1.33333	0	1.33333	6	0	6	0	5	0	5.66667	0	5.66667
1036	25876-25975	1	0	1	0	0	0	0.666667	0	0.666667	6	0	5	0	5	0	5.33333	0	5.33333
1037	25901-26000	1	0	1	0	0	0	0.666667	0	0.666667	3	0	2	0	2	0	2.33333	0	2.33333
1038	25926-26025	1	0	1	0	0	0	0.666667	0	0.666667	2	0	1	0	1	0	1.33333	0	1.33333
1039	25951-26050	0	0	0	0	0	0	0	0	0	1	0	1	0	1	0	1	0	1
1040	25976-26075	0	0	0	0	0	0	0	0	0	0	0	0	0	0	0	0	0	0
1041	26001-26100	0	0	0	0	0	0	0	0	0	0	0	0	0	0	0	0	0	0
1042	26026-26125	0	0	0	0	0	0	0	0	0	2	0	2	0	2	0	2	0	2
1043	26051-26150	0	0	0	0	0	0	0	0	0	2	0	2	0	2	0	2	0	2
1044	26076-26175	1	0	0	0	1	0	0.666667	0	0.666667	2	0	3	0	2	0	2.33333	0	2.33333
1045	26101-26200	1	0	1	0	2	0	1.33333	0	1.33333	3	0	4	0	4	0	3.66667	0	3.66667
1046	26126-26225	1	0	1	0	2	0	1.33333	0	1.33333	1	0	2	0	2	0	1.66667	0	1.66667
1047	26151-26250	1	0	1	0	2	0	1.33333	0	1.33333	3	0	4	0	4	0	3.66667	0	3.66667
1048	26176-26275	0	0	1	0	1	0	0.666667	0	0.666667	4	0	4	0	5	0	4.33333	0	4.33333
1049	26201-26300	1	0	0	0	1	0	0.666667	0	0.666667	3	0	4	0	3	0	3.33333	0	3.33333
1050	26226-26325	1	0	0	0	1	0	0.666667	0	0.666667	5	0	6	0	5	0	5.33333	0	5.33333
1051	26251-26350	1	0	0	0	1	0	0.666667	0	0.666667	3	0	4	0	3	0	3.33333	0	3.33333
1052	26276-26375	3	0	1	0	2	0	2	0	2	3	0	4	0	2	0	3	0	3
1053	26301-26400	2	0	1	0	1	0	1.33333	0	1.33333	5	0	5	0	4	0	4.66667	0	4.66667
1054	26326-26425	2	0	1	0	1	0	1.33333	0	1.33333	3	0	3	0	2	0	2.66667	0	2.66667
1055	26351-26450	2	0	1	0	1	0	1.33333	0	1.33333	3	0	3	0	2	0	2.66667	0	2.66667
1056	26376-26475	0	0	1	0	1	0	0.666667	0	0.666667	2	0	2	0	3	0	2.33333	0	2.33333
1057	26401-26500	0	0	1	0	1	0	0.666667	0	0.666667	0	0	0	0	1	0	0.333333	0	0.333333
1058	26426-26525	0	0	1	0	1	0	0.666667	0	0.666667	0	0	0	0	1	0	0.333333	0	0.333333
1059	26451-26550	0	0	1	0	1	0	0.666667	0	0.666667	0	0	0	0	1	0	0.333333	0	0.333333
1060	26476-26575	0	0	0	0	0	0	0	0	0	0	0	0	0	0	0	0	0	0
1061	26501-26600	1	0	1	0	0	0	0.666667	0	0.666667	1	0	0	0	0	0	0.333333	0	0.333333
1062	26526-26625	1	0	1	0	0	0	0.666667	0	0.666667	1	0	0	0	0	0	0.333333	0	0.333333
1063	26551-26650	1	0	1	0	0	0	0.666667	0	0.666667	1	0	0	0	0	0	0.333333	0	0.333333
1064	26576-26675	1	0	1	0	0	0	0.666667	0	0.666667	1	0	0	0	0	0	0.333333	0	0.333333
1065	26601-26700	0	0	0	0	0	0	0	0	0	0	0	0	0	0	0	0	0	0
1066	26626-26725	0	0	0	0	0	0	0	0	0	0	0	0	0	0	0	0	0	0
1067	26651-26750	0	0	0	0	0	0	0	0	0	1	0	1	0	1	0	1	0	1
1068	26676-26775	0	0	0	0	0	0	0	0	0	1	0	1	0	1	0	1	0	1
1069	26701-26800	0	0	0	0	0	0	0	0	0	4	0	4	0	4	0	4	0	4
1070	26726-26825	0	0	0	0	0	0	0	0	0	4	0	4	0	4	0	4	0	4
1071	26751-26850	0	0	0	0	0	0	0	0	0	3	0	3	0	3	0	3	0	3
1072	26776-26875	1	0	2	0	1	0	1.33333	0	1.33333	5	0	4	0	5	0	4.66667	0	4.66667
1073	26801-26900	2	0	3	0	1	0	2	0	2	3	0	1	0	2	0	2	0	2
1074	26826-26925	2	0	3	0	1	0	2	0	2	4	0	2	0	3	0	3	0	3
1075	26851-26950	2	0	3	0	1	0	2	0	2	4	0	2	0	3	0	3	0	3
1076	26876-26975	2	0	1	0	1	0	1.33333	0	1.33333	3	0	3	0	2	0	2.66667	0	2.66667
1077	26901-27000	1	0	0	0	1	0	0.666667	0	0.666667	2	0	3	0	2	0	2.33333	0	2.33333
1078	26926-27025	1	0	0	0	1	0	0.666667	0	0.666667	2	1	3	1	2	1	2.33333	1	3.33333
1079	26951-27050	1	0	0	0	1	0	0.666667	0	0.666667	2	2	3	2	2	2	2.33333	2	4.33333
1080	26976-27075	1	0	0	0	1	0	0.666667	0	0.666667	2	2	3	2	2	2	2.33333	2	4.33333
1081	27001-27100	1	0	0	0	1	0	0.666667	0	0.666667	2	2	3	2	2	2	2.33333	2	4.33333
1082	27026-27125	1	0	0	0	1	0	0.666667	0	0.666667	1	1	2	1	1	1	1.33333	1	2.33333
1083	27051-27150	1	0	1	0	2	0	1.33333	0	1.33333	2	0	3	0	3	0	2.66667	0	2.66667
1084	27076-27175	0	0	1	0	1	0	0.666667	0	0.666667	4	0	4	0	5	0	4.33333	0	4.33333
1085	27101-27200	0	0	1	0	1	0	0.666667	0	0.666667	4	0	4	0	5	0	4.33333	0	4.33333
1086	27126-27225	0	0	1	0	1	0	0.666667	0	0.666667	5	0	5	0	6	0	5.33333	0	5.33333
1087	27151-27250	0	0	0	0	0	0	0	0	0	4	0	4	0	4	0	4	0	4
1088	27176-27275	0	0	0	0	0	0	0	0	0	1	0	1	0	1	0	1	0	1
1089	27201-27300	1	0	1	0	0	0	0.666667	0	0.666667	2	0	1	0	1	0	1.33333	0	1.33333
1090	27226-27325	1	0	1	0	0	0	0.666667	0	0.666667	1	0	0	0	0	0	0.333333	0	0.333333
1091	27251-27350	1	0	1	0	0	0	0.666667	0	0.666667	1	0	0	0	0	0	0.333333	0	0.333333
1092	27276-27375	1	0	1	0	0	0	0.666667	0	0.666667	1	0	0	0	0	0	0.333333	0	0.333333
1093	27301-27400	0	0	0	0	0	0	0	0	0	2	0	2	0	2	0	2	0	2
1094	27326-27425	0	0	0	0	0	0	0	0	0	3	0	3	0	3	0	3	0	3
1095	27351-27450	0	0	0	0	0	0	0	0	0	3	0	3	0	3	0	3	0	3
1096	27376-27475	0	0	0	0	0	0	0	0	0	4	0	4	0	4	0	4	0	4
1097	27401-27500	0	0	0	0	0	0	0	0	0	2	0	2	0	2	0	2	0	2
1098	27426-27525	0	0	0	0	0	0	0	0	0	1	0	1	0	1	0	1	0	1
1099	27451-27550	0	0	1	0	1	0	0.666667	0	0.666667	2	0	2	0	3	0	2.33333	0	2.33333
1100	27476-27575	0	0	1	0	1	0	0.666667	0	0.666667	1	0	1	0	2	0	1.33333	0	1.33333
1101	27501-27600	1	0	1	0	2	0	1.33333	0	1.33333	1	0	2	0	2	0	1.66667	0	1.66667
1102	27526-27625	2	0	1	0	3	0	2	0	2	2	0	4	0	3	0	3	0	3
1103	27551-27650	3	0	1	0	2	0	2	0	2	3	0	4	0	2	0	3	0	3
1104	27576-27675	3	0	1	0	2	0	2	0	2	6	0	7	0	5	0	6	0	6
1105	27601-27700	3	0	3	0	2	0	2.66667	0	2.66667	9	0	8	0	8	0	8.33333	0	8.33333
1106	27626-27725	2	0	3	0	1	0	2	0	2	9	1	7	1	8	1	8	1	9
1107	27651-27750	1	1	2	1	1	1	1.33333	1	2.33333	9	1	8	1	9	1	8.66667	1	9.66667
1108	27676-27775	1	0	2	0	1	0	1.33333	0	1.33333	7	1	6	1	7	1	6.66667	1	7.66667
1109	27701-27800	0	0	0	0	0	0	0	0	0	4	1	4	1	4	1	4	1	5
1110	27726-27825	0	0	0	0	0	0	0	0	0	4	0	4	0	4	0	4	0	4
1111	27751-27850	0	0	0	0	0	0	0	0	0	4	0	4	0	4	0	4	0	4
1112	27776-27875	0	0	0	0	0	0	0	0	0	7	0	7	0	7	0	7	0	7
1113	27801-27900	2	0	1	0	1	0	1.33333	0	1.33333	9	0	9	0	8	0	8.66667	0	8.66667
1114	27826-27925	2	0	1	0	1	0	1.33333	0	1.33333	8	1	8	1	7	1	7.66667	1	8.66667
1115	27851-27950	3	0	2	0	3	0	2.66667	0	2.66667	8	2	7	2	8	2	7.66667	2	9.66667
1116	27876-27975	3	1	2	0	3	1	2.66667	0.666667	3.33333	4	2	3	3	4	2	3.66667	2.33333	6
1117	27901-28000	1	1	1	0	2	1	1.33333	0.666667	2	2	3	1	4	3	3	2	3.33333	5.33333
1118	27926-28025	1	1	1	0	2	1	1.33333	0.666667	2	2	2	1	3	3	2	2	2.33333	4.33333
1119	27951-28050	0	1	0	0	0	1	0	0.666667	0.666667	0	1	0	2	0	1	0	1.33333	1.33333
1120	27976-28075	0	1	0	1	0	1	0	1	1	2	1	2	1	2	1	2	1	3
1121	28001-28100	0	1	1	1	1	1	0.666667	1	1.66667	4	0	4	0	5	0	4.33333	0	4.33333
1122	28026-28125	0	0	1	0	1	0	0.666667	0	0.666667	5	0	5	0	6	0	5.33333	0	5.33333
1123	28051-28150	0	0	1	0	1	0	0.666667	0	0.666667	6	0	6	0	7	0	6.33333	0	6.33333
1124	28076-28175	0	0	1	0	1	0	0.666667	0	0.666667	4	0	4	0	5	0	4.33333	0	4.33333
1125	28101-28200	0	1	0	1	0	0	0	0.666667	0.666667	5	1	5	1	5	1	5	1	6
1126	28126-28225	0	1	0	1	0	1	0	1	1	5	1	5	0	5	0	5	0.333333	5.33333
1127	28151-28250	0	1	0	1	0	0	0	0.666667	0.666667	5	1	5	0	5	0	5	0.333333	5.33333
1128	28176-28275	1	1	1	1	0	0	0.666667	0.666667	1.33333	8	1	7	0	7	0	7.33333	0.333333	7.66667
1129	28201-28300	2	0	2	0	0	0	1.33333	0	1.33333	7	2	5	2	5	2	5.66667	2	7.66667
1130	28226-28325	2	1	2	1	0	0	1.33333	0.666667	2	16	2	13	3	13	3	14	2.66667	16.6667
1131	28251-28350	2	1	2	1	0	0	1.33333	0.666667	2	16	2	13	3	13	3	14	2.66667	16.6667
1132	28276-28375	2	1	2	1	2	0	2	0.666667	2.66667	17	2	15	3	15	3	15.6667	2.66667	18.3333
1133	28301-28400	1	1	2	1	3	0	2	0.666667	2.66667	16	0	15	1	16	1	15.6667	0.666667	16.3333
1134	28326-28425	2	0	3	0	3	0	2.66667	0	2.66667	7	0	6	0	7	0	6.66667	0	6.66667
1135	28351-28450	2	0	3	0	3	0	2.66667	0	2.66667	7	0	6	0	7	0	6.66667	0	6.66667
1136	28376-28475	1	0	2	0	1	0	1.33333	0	1.33333	3	0	2	0	3	0	2.66667	0	2.66667
1137	28401-28500	1	0	1	0	0	0	0.666667	0	0.666667	4	0	3	0	3	0	3.33333	0	3.33333
1138	28426-28525	0	0	0	1	0	1	0	0.666667	0.666667	5	0	5	0	5	1	5	0.333333	5.33333
1139	28451-28550	0	0	0	1	0	1	0	0.666667	0.666667	5	0	5	0	5	1	5	0.333333	5.33333
1140	28476-28575	0	0	1	1	1	1	0.666667	0.666667	1.33333	9	1	9	1	10	2	9.33333	1.33333	10.6667
1141	28501-28600	2	0	3	0	2	0	2.33333	0	2.33333	11	1	10	1	10	1	10.3333	1	11.3333
1142	28526-28625	2	0	4	0	3	0	3	0	3	10	2	9	2	10	2	9.66667	2	11.6667
1143	28551-28650	2	0	4	0	3	0	3	0	3	12	2	11	2	12	2	11.6667	2	13.6667
1144	28576-28675	3	0	3	0	3	0	3	0	3	12	1	12	1	11	1	11.6667	1	12.6667
1145	28601-28700	2	0	1	0	3	0	2	0	2	12	1	12	1	13	1	12.3333	1	13.3333
1146	28626-28725	2	0	1	0	3	0	2	0	2	16	2	16	2	15	2	15.6667	2	17.6667
1147	28651-28750	2	0	1	0	3	0	2	0	2	21	3	21	3	20	3	20.6667	3	23.6667
1148	28676-28775	1	0	1	1	2	1	1.33333	0.666667	2	25	4	24	4	24	4	24.3333	4	28.3333
1149	28701-28800	0	0	1	1	1	1	0.666667	0.666667	1.33333	23	4	23	4	22	4	22.6667	4	26.6667
1150	28726-28825	0	0	0	1	0	1	0	0.666667	0.666667	19	3	19	3	19	3	19	3	22
1151	28751-28850	1	0	1	1	0	1	0.666667	0.666667	1.33333	12	2	11	2	11	2	11.3333	2	13.3333
1152	28776-28875	1	0	1	0	0	0	0.666667	0	0.666667	4	1	3	1	3	1	3.33333	1	4.33333
1153	28801-28900	2	0	2	0	0	0	1.33333	0	1.33333	3	1	1	1	1	1	1.66667	1	2.66667
1154	28826-28925	2	0	2	0	0	0	1.33333	0	1.33333	6	1	4	1	4	1	4.66667	1	5.66667
1155	28851-28950	1	0	1	0	0	0	0.666667	0	0.666667	5	1	4	1	4	1	4.33333	1	5.33333
1156	28876-28975	1	0	1	0	0	0	0.666667	0	0.666667	6	1	5	1	5	1	5.33333	1	6.33333
1157	28901-29000	0	0	1	0	1	0	0.666667	0	0.666667	8	1	8	1	7	1	7.66667	1	8.66667
1158	28926-29025	0	1	1	1	1	0	0.666667	0.666667	1.33333	5	2	7	1	6	1	6	1.33333	7.33333
1159	28951-29050	0	2	1	2	1	1	0.666667	1.66667	2.33333	5	2	9	2	8	2	7.33333	2	9.33333
1160	28976-29075	0	2	1	2	1	1	0.666667	1.66667	2.33333	4	2	8	2	7	2	6.33333	2	8.33333
1161	29001-29100	0	3	0	2	1	1	0.333333	2	2.33333	2	2	7	2	7	2	5.33333	2	7.33333
1162	29026-29125	0	2	0	1	1	2	0.333333	1.66667	2	1	2	4	3	4	2	3	2.33333	5.33333
1163	29051-29150	0	1	0	2	1	3	0.333333	2	2.33333	2	2	3	3	3	1	2.66667	2	4.66667
1164	29076-29175	0	1	0	2	1	3	0.333333	2	2.33333	4	4	5	3	5	2	4.66667	3	7.66667
1165	29101-29200	0	0	0	1	0	2	0	1	1	3	2	3	2	3	1	3	1.66667	4.66667
1166	29126-29225	0	0	0	1	0	1	0	0.666667	0.666667	5	2	5	2	5	1	5	1.66667	6.66667
1167	29151-29250	0	0	0	0	0	0	0	0	0	10	1	10	1	10	1	10	1	11
1168	29176-29275	0	0	0	0	0	0	0	0	0	9	0	9	0	9	0	9	0	9
1169	29201-29300	0	0	0	0	0	0	0	0	0	11	0	11	0	11	0	11	0	11
1170	29226-29325	0	0	1	0	1	0	0.666667	0	0.666667	11	0	11	0	12	0	11.3333	0	11.3333
1171	29251-29350	1	0	4	1	4	1	3	0.666667	3.66667	6	1	7	1	10	2	7.66667	1.33333	9
1172	29276-29375	1	0	5	2	5	2	3.66667	1.33333	5	8	2	9	2	13	4	10	2.66667	12.6667
1173	29301-29400	1	1	16	3	18	2	11.6667	2	13.6667	8	2	9	3	23	5	13.3333	3.33333	16.6667
1174	29326-29425	2	2	21	5	24	3	15.6667	3.33333	19	7	1	9	3	27	6	14.3333	3.33333	17.6667
1175	29351-29450	1	2	18	4	21	2	13.3333	2.66667	16	9	1	10	3	26	5	15	3	18
1176	29376-29475	1	2	17	3	20	1	12.6667	2	14.6667	6	1	7	3	22	4	11.6667	2.66667	14.3333
1177	29401-29500	1	1	7	2	8	1	5.33333	1.33333	6.66667	5	1	6	2	12	3	7.66667	2	9.66667
1178	29426-29525	0	0	1	0	1	0	0.666667	0	0.666667	6	1	6	1	7	1	6.33333	1	7.33333
1179	29451-29550	0	0	1	0	1	0	0.666667	0	0.666667	5	1	5	1	6	1	5.33333	1	6.33333
1180	29476-29575	0	0	1	0	1	0	0.666667	0	0.666667	6	0	6	0	7	0	6.33333	0	6.33333
1181	29501-29600	0	0	0	0	0	0	0	0	0	7	0	7	0	7	0	7	0	7
1182	29526-29625	0	0	1	0	1	0	0.666667	0	0.666667	6	0	6	0	7	0	6.33333	0	6.33333
1183	29551-29650	0	0	1	0	1	0	0.666667	0	0.666667	4	0	4	0	5	0	4.33333	0	4.33333
1184	29576-29675	0	0	1	0	1	0	0.666667	0	0.666667	4	0	4	0	5	0	4.33333	0	4.33333
1185	29601-29700	0	0	1	0	1	0	0.666667	0	0.666667	2	0	2	0	3	0	2.33333	0	2.33333
1186	29626-29725	0	0	0	0	0	0	0	0	0	3	0	3	0	3	0	3	0	3
1187	29651-29750	0	0	0	0	0	0	0	0	0	3	0	3	0	3	0	3	0	3
1188	29676-29775	0	0	0	0	0	0	0	0	0	2	0	2	0	2	0	2	0	2
1189	29701-29800	1	0	1	0	0	0	0.666667	0	0.666667	3	0	2	0	2	0	2.33333	0	2.33333
1190	29726-29825	1	0	1	0	0	0	0.666667	0	0.666667	1	0	0	0	0	0	0.333333	0	0.333333
1191	29751-29850	1	0	1	0	0	0	0.666667	0	0.666667	2	0	1	0	1	0	1.33333	0	1.33333
1192	29776-29875	1	0	1	0	0	0	0.666667	0	0.666667	4	0	3	0	3	0	3.33333	0	3.33333
1193	29801-29900	0	0	0	0	0	0	0	0	0	4	0	4	0	4	0	4	0	4
1194	29826-29925	0	0	0	0	0	0	0	0	0	6	0	6	0	6	0	6	0	6
1195	29851-29950	0	0	0	0	0	0	0	0	0	5	0	5	0	5	0	5	0	5
1196	29876-29975	0	0	1	0	1	0	0.666667	0	0.666667	4	0	4	0	5	0	4.33333	0	4.33333
1197	29901-30000	0	0	1	0	1	0	0.666667	0	0.666667	5	0	5	0	6	0	5.33333	0	5.33333
1198	29926-30025	0	0	1	0	1	0	0.666667	0	0.666667	4	0	4	0	5	0	4.33333	0	4.33333
1199	29951-30050	0	1	1	0	1	1	0.666667	0.666667	1.33333	8	0	7	1	9	0	8	0.333333	8.33333
1200	29976-30075	1	1	1	0	0	1	0.666667	0.666667	1.33333	8	0	6	1	7	0	7	0.333333	7.33333
1201	30001-30100	1	1	1	0	0	1	0.666667	0.666667	1.33333	9	0	7	1	8	0	8	0.333333	8.33333
1202	30026-30125	1	1	2	0	1	1	1.33333	0.666667	2	9	0	7	1	9	0	8.33333	0.333333	8.66667
1203	30051-30150	2	1	3	1	1	1	2	1	3	6	1	5	0	5	1	5.33333	0.666667	6
1204	30076-30175	1	1	2	1	1	1	1.33333	1	2.33333	5	2	5	1	5	2	5	1.66667	6.66667
1205	30101-30200	1	1	2	1	1	1	1.33333	1	2.33333	6	2	6	1	6	2	6	1.66667	7.66667
1206	30126-30225	1	1	1	0	0	0	0.666667	0.333333	1	7	3	7	2	6	2	6.66667	2.33333	9
1207	30151-30250	1	0	0	0	1	0	0.666667	0	0.666667	10	3	11	3	10	3	10.3333	3	13.3333
1208	30176-30275	1	0	0	0	1	0	0.666667	0	0.666667	11	2	12	2	11	2	11.3333	2	13.3333
1209	30201-30300	1	0	1	0	2	0	1.33333	0	1.33333	11	3	12	3	12	3	11.6667	3	14.6667
1210	30226-30325	2	0	2	0	2	0	2	0	2	10	3	10	3	10	3	10	3	13
1211	30251-30350	2	0	3	0	1	0	2	0	2	8	2	6	2	7	2	7	2	9
1212	30276-30375	2	0	3	0	1	0	2	0	2	8	2	6	2	7	2	7	2	9
1213	30301-30400	2	0	2	0	0	0	1.33333	0	1.33333	6	1	4	1	4	1	4.66667	1	5.66667
1214	30326-30425	2	0	2	0	0	0	1.33333	0	1.33333	6	0	4	0	4	0	4.66667	0	4.66667
1215	30351-30450	5	0	3	0	4	0	4	0	4	10	0	5	0	9	0	8	0	8
1216	30376-30475	5	0	3	0	4	0	4	0	4	12	0	7	0	11	0	10	0	10
1217	30401-30500	5	0	3	0	4	0	4	0	4	12	0	7	0	11	0	10	0	10
1218	30426-30525	4	0	2	0	4	0	3.33333	0	3.33333	12	0	8	0	12	0	10.6667	0	10.6667
1219	30451-30550	0	0	0	0	0	0	0	0	0	8	0	8	0	8	0	8	0	8
1220	30476-30575	1	0	0	0	1	0	0.666667	0	0.666667	6	1	7	1	6	1	6.33333	1	7.33333
1221	30501-30600	1	0	0	0	1	0	0.666667	0	0.666667	7	1	8	1	7	1	7.33333	1	8.33333
1222	30526-30625	2	1	0	0	2	1	1.33333	0.666667	2	7	1	9	2	7	1	7.66667	1.33333	9
1223	30551-30650	2	1	0	0	2	1	1.33333	0.666667	2	5	1	7	2	5	1	5.66667	1.33333	7
1224	30576-30675	1	1	0	0	1	1	0.666667	0.666667	1.33333	4	0	5	1	4	0	4.33333	0.333333	4.66667
1225	30601-30700	2	1	0	0	2	1	1.33333	0.666667	2	1	0	3	1	1	0	1.66667	0.333333	2
1226	30626-30725	1	0	0	0	1	0	0.666667	0	0.666667	2	1	3	1	2	1	2.33333	1	3.33333
1227	30651-30750	2	0	1	0	1	0	1.33333	0	1.33333	3	1	3	1	2	1	2.66667	1	3.66667
1228	30676-30775	2	0	1	0	1	0	1.33333	0	1.33333	3	1	3	1	2	1	2.66667	1	3.66667
1229	30701-30800	1	0	1	0	0	0	0.666667	0	0.666667	5	1	4	1	4	1	4.33333	1	5.33333
1230	30726-30825	1	0	1	0	0	0	0.666667	0	0.666667	9	0	8	0	8	0	8.33333	0	8.33333
1231	30751-30850	0	0	0	0	0	0	0	0	0	9	0	9	0	9	0	9	0	9
1232	30776-30875	0	0	0	0	0	0	0	0	0	11	0	11	0	11	0	11	0	11
1233	30801-30900	0	0	0	0	0	0	0	0	0	9	0	9	0	9	0	9	0	9
1234	30826-30925	0	0	0	0	0	0	0	0	0	3	0	3	0	3	0	3	0	3
1235	30851-30950	1	0	2	0	1	0	1.33333	0	1.33333	4	0	3	0	3	0	3.33333	0	3.33333
1236	30876-30975	1	0	2	0	1	0	1.33333	0	1.33333	3	0	2	0	2	0	2.33333	0	2.33333
1237	30901-31000	2	0	3	1	1	1	2	0.666667	2.66667	4	0	2	0	2	1	2.66667	0.333333	3
1238	30926-31025	2	0	3	1	1	1	2	0.666667	2.66667	6	0	4	0	4	1	4.66667	0.333333	5
1239	30951-31050	1	0	1	1	0	1	0.666667	0.666667	1.33333	4	1	3	1	3	2	3.33333	1.33333	4.66667
1240	30976-31075	1	0	1	1	0	1	0.666667	0.666667	1.33333	3	1	2	1	2	2	2.33333	1.33333	3.66667
1241	31001-31100	0	0	0	0	0	0	0	0	0	2	1	2	1	2	1	2	1	3
1242	31026-31125	0	0	0	0	0	0	0	0	0	0	1	0	1	0	1	0	1	1
1243	31051-31150	1	0	1	0	0	0	0.666667	0	0.666667	2	1	1	1	1	1	1.33333	1	2.33333
1244	31076-31175	1	0	2	0	1	0	1.33333	0	1.33333	3	1	2	1	3	1	2.66667	1	3.66667
1245	31101-31200	2	0	3	0	1	0	2	0	2	4	1	2	1	3	1	3	1	4
1246	31126-31225	2	0	3	0	1	0	2	0	2	5	1	3	1	4	1	4	1	5
1247	31151-31250	1	0	2	0	1	0	1.33333	0	1.33333	3	0	2	0	3	0	2.66667	0	2.66667
1248	31176-31275	1	0	1	0	0	0	0.666667	0	0.666667	6	0	5	0	5	0	5.33333	0	5.33333
1249	31201-31300	0	0	0	0	0	0	0	0	0	5	0	5	0	5	0	5	0	5
1250	31226-31325	0	0	0	0	0	0	0	0	0	4	0	4	0	4	0	4	0	4
1251	31251-31350	0	1	0	1	0	1	0	1	1	7	1	8	0	7	1	7.33333	0.666667	8
1252	31276-31375	0	1	1	0	1	1	0.666667	0.666667	1.33333	3	2	4	1	4	2	3.66667	1.66667	5.33333
1253	31301-31400	0	1	1	1	1	2	0.666667	1.33333	2	5	2	6	1	6	3	5.66667	2	7.66667
1254	31326-31425	0	1	1	1	1	2	0.666667	1.33333	2	6	3	7	2	7	4	6.66667	3	9.66667
1255	31351-31450	0	0	1	1	1	1	0.666667	0.666667	1.33333	4	3	4	3	5	4	4.33333	3.33333	7.66667
1256	31376-31475	0	0	0	1	0	1	0	0.666667	0.666667	4	2	4	3	4	3	4	2.66667	6.66667
1257	31401-31500	0	0	0	0	0	0	0	0	0	2	2	2	2	2	2	2	2	4
1258	31426-31525	0	0	0	0	0	0	0	0	0	1	1	1	1	1	1	1	1	2
1259	31451-31550	0	1	0	0	0	1	0	0.666667	0.666667	0	0	0	1	0	0	0	0.333333	0.333333
1260	31476-31575	0	1	0	0	0	1	0	0.666667	0.666667	1	1	1	2	1	1	1	1.33333	2.33333
1261	31501-31600	0	3	0	2	0	2	0	2.33333	2.33333	2	2	2	2	2	1	2	1.66667	3.66667
1262	31526-31625	3	2	1	1	2	1	2	1.33333	3.33333	4	2	5	2	3	1	4	1.66667	5.66667
1263	31551-31650	3	1	1	2	2	1	2	1.33333	3.33333	8	2	9	1	7	2	8	1.66667	9.66667
1264	31576-31675	3	1	1	2	2	1	2	1.33333	3.33333	7	1	8	0	6	1	7	0.666667	7.66667
1265	31601-31700	3	0	1	1	2	1	2	0.666667	2.66667	6	0	7	0	5	1	6	0.333333	6.33333
1266	31626-31725	0	0	0	1	0	1	0	0.666667	0.666667	4	0	4	0	4	1	4	0.333333	4.33333
1267	31651-31750	0	1	0	0	0	1	0	0.666667	0.666667	2	0	2	1	2	0	2	0.333333	2.33333
1268	31676-31775	0	1	0	0	0	1	0	0.666667	0.666667	3	0	3	1	3	0	3	0.333333	3.33333
1269	31701-31800	0	1	0	0	0	1	0	0.666667	0.666667	3	0	3	1	3	0	3	0.333333	3.33333
1270	31726-31825	0	1	0	0	0	1	0	0.666667	0.666667	3	0	3	1	3	0	3	0.333333	3.33333
1271	31751-31850	0	0	0	0	0	0	0	0	0	1	0	1	0	1	0	1	0	1
1272	31776-31875	0	0	0	0	0	0	0	0	0	0	0	0	0	0	0	0	0	0
1273	31801-31900	0	0	0	0	0	0	0	0	0	2	0	2	0	2	0	2	0	2
1274	31826-31925	0	0	1	0	1	0	0.666667	0	0.666667	2	0	2	0	3	0	2.33333	0	2.33333
1275	31851-31950	0	1	1	1	1	0	0.666667	0.666667	1.33333	4	1	4	0	5	0	4.33333	0.333333	4.66667
1276	31876-31975	1	1	1	1	2	0	1.33333	0.666667	2	5	1	6	0	6	0	5.66667	0.333333	6
1277	31901-32000	2	1	1	1	3	0	2	0.666667	2.66667	5	1	5	0	6	0	5.33333	0.333333	5.66667
1278	31926-32025	2	1	0	1	2	0	1.33333	0.666667	2	5	2	5	1	5	1	5	1.33333	6.33333
1279	31951-32050	2	0	0	0	2	0	1.33333	0	1.33333	3	1	3	1	3	1	3	1	4
1280	31976-32075	1	0	0	0	1	0	0.666667	0	0.666667	2	1	1	1	2	1	1.66667	1	2.66667
1281	32001-32100	0	0	0	0	0	0	0	0	0	0	1	0	1	0	1	0	1	1
1282	32026-32125	1	1	0	1	1	1	0.666667	1	1.66667	6	1	5	1	6	1	5.66667	1	6.66667
1283	32051-32150	1	1	1	1	2	1	1.33333	1	2.33333	8	1	7	1	9	1	8	1	9
1284	32076-32175	2	0	1	0	3	0	2	0	2	9	1	9	1	10	1	9.33333	1	10.3333
1285	32101-32200	2	0	1	1	3	1	2	0.666667	2.66667	10	2	10	2	11	2	10.3333	2	12.3333
1286	32126-32225	1	0	1	1	2	1	1.33333	0.666667	2	7	1	8	1	5	1	6.66667	1	7.66667
1287	32151-32250	2	0	0	1	1	1	1	0.666667	1.66667	6	2	6	2	2	1	4.66667	1.66667	6.33333
1288	32176-32275	1	0	0	1	0	1	0.333333	0.666667	1	7	2	6	2	1	1	4.66667	1.66667	6.33333
1289	32201-32300	3	0	0	0	0	0	1	0	1	9	1	8	1	0	0	5.66667	0.666667	6.33333
1290	32226-32325	3	0	0	0	0	0	1	0	1	6	1	5	1	0	0	3.66667	0.666667	4.33333
1291	32251-32350	2	0	0	0	0	0	0.666667	0	0.666667	6	1	6	1	0	0	4	0.666667	4.66667
1292	32276-32375	2	1	0	0	0	0	0.666667	0.333333	1	5	1	5	2	0	0	3.33333	1	4.33333
1293	32301-32400	0	1	0	0	0	0	0	0.333333	0.333333	5	1	5	2	0	0	3.33333	1	4.33333
1294	32326-32425	0	1	0	0	0	0	0	0.333333	0.333333	7	1	7	2	0	0	4.66667	1	5.66667
1295	32351-32450	0	1	0	0	0	0	0	0.333333	0.333333	7	0	7	1	0	0	4.66667	0.333333	5
1296	32376-32475	0	1	0	0	0	0	0	0.333333	0.333333	6	1	6	0	0	0	4	0.333333	4.33333
1297	32401-32500	1	1	1	0	0	0	0.666667	0.333333	1	5	2	4	1	1	1	3.33333	1.33333	4.66667
1298	32426-32525	1	1	1	0	0	0	0.666667	0.333333	1	5	2	4	1	3	1	4	1.33333	5.33333
1299	32451-32550	1	1	2	0	1	0	1.33333	0.333333	1.66667	5	2	4	1	5	1	4.66667	1.33333	6
1300	32476-32575	2	0	4	0	2	0	2.66667	0	2.66667	6	1	4	1	6	1	5.33333	1	6.33333
1301	32501-32600	2	0	4	0	2	0	2.66667	0	2.66667	7	0	5	0	7	0	6.33333	0	6.33333
1302	32526-32625	2	1	4	1	2	1	2.66667	1	3.66667	5	1	3	1	5	1	4.33333	1	5.33333
1303	32551-32650	2	0	4	1	2	1	2.66667	0.666667	3.33333	4	0	2	0	4	1	3.33333	0.333333	3.66667
1304	32576-32675	2	0	3	1	3	1	2.66667	0.666667	3.33333	5	0	5	0	6	1	5.33333	0.333333	5.66667
1305	32601-32700	1	0	2	1	3	1	2	0.666667	2.66667	2	0	3	0	4	1	3	0.333333	3.33333
1306	32626-32725	1	0	2	0	3	0	2	0	2	2	0	3	0	4	0	3	0	3
1307	32651-32750	1	0	1	0	2	0	1.33333	0	1.33333	2	0	3	0	3	0	2.66667	0	2.66667
1308	32676-32775	1	0	0	0	1	0	0.666667	0	0.666667	2	0	3	0	2	0	2.33333	0	2.33333
1309	32701-32800	2	1	1	1	1	0	1.33333	0.666667	2	4	1	4	0	3	0	3.66667	0.333333	4
1310	32726-32825	2	1	1	2	1	1	1.33333	1.33333	2.66667	6	2	6	1	5	0	5.66667	1	6.66667
1311	32751-32850	2	1	2	2	2	1	2	1.33333	3.33333	9	2	9	1	9	0	9	1	10
1312	32776-32875	2	1	3	2	1	1	2	1.33333	3.33333	9	3	7	2	8	1	8	2	10
1313	32801-32900	2	0	3	1	1	1	2	0.666667	2.66667	10	2	8	2	9	1	9	1.66667	10.6667
1314	32826-32925	2	0	3	0	1	0	2	0	2	8	1	6	1	7	1	7	1	8
1315	32851-32950	2	0	3	0	1	0	2	0	2	9	1	7	1	6	1	7.33333	1	8.33333
1316	32876-32975	2	0	2	0	2	0	2	0	2	7	0	7	0	5	0	6.33333	0	6.33333
1317	32901-33000	1	0	1	0	2	0	1.33333	0	1.33333	6	0	7	0	5	0	6	0	6
1318	32926-33025	1	0	1	0	2	0	1.33333	0	1.33333	7	0	8	0	6	0	7	0	7
1319	32951-33050	1	0	0	0	1	0	0.666667	0	0.666667	5	0	6	0	5	0	5.33333	0	5.33333
1320	32976-33075	1	0	1	0	0	0	0.666667	0	0.666667	6	0	5	0	5	0	5.33333	0	5.33333
1321	33001-33100	1	0	1	0	0	0	0.666667	0	0.666667	7	0	6	0	6	0	6.33333	0	6.33333
1322	33026-33125	1	0	1	0	0	0	0.666667	0	0.666667	6	0	5	0	5	0	5.33333	0	5.33333
1323	33051-33150	2	0	1	0	1	0	1.33333	0	1.33333	7	0	7	0	6	0	6.66667	0	6.66667
1324	33076-33175	1	0	0	0	1	0	0.666667	0	0.666667	6	0	7	0	6	0	6.33333	0	6.33333
1325	33101-33200	1	0	0	0	1	0	0.666667	0	0.666667	6	0	7	0	6	0	6.33333	0	6.33333
1326	33126-33225	1	0	0	0	1	0	0.666667	0	0.666667	8	0	9	0	8	0	8.33333	0	8.33333
1327	33151-33250	2	0	1	0	1	0	1.33333	0	1.33333	8	0	8	0	7	0	7.66667	0	7.66667
1328	33176-33275	2	0	1	0	1	0	1.33333	0	1.33333	9	0	9	0	8	0	8.66667	0	8.66667
1329	33201-33300	2	0	1	0	1	0	1.33333	0	1.33333	6	1	6	1	5	1	5.66667	1	6.66667
1330	33226-33325	3	0	2	0	1	0	2	0	2	5	2	4	2	3	2	4	2	6
1331	33251-33350	1	0	1	0	0	0	0.666667	0	0.666667	4	2	3	2	3	2	3.33333	2	5.33333
1332	33276-33375	2	0	1	0	1	0	1.33333	0	1.33333	6	2	5	2	5	2	5.33333	2	7.33333
1333	33301-33400	2	0	1	0	1	0	1.33333	0	1.33333	7	1	6	1	6	1	6.33333	1	7.33333
1334	33326-33425	1	0	0	0	1	0	0.666667	0	0.666667	6	0	6	0	6	0	6	0	6
1335	33351-33450	1	0	0	0	1	0	0.666667	0	0.666667	4	0	4	0	4	0	4	0	4
1336	33376-33475	1	0	0	0	1	0	0.666667	0	0.666667	6	0	7	0	6	0	6.33333	0	6.33333
1337	33401-33500	1	0	0	0	1	0	0.666667	0	0.666667	7	1	8	1	7	1	7.33333	1	8.33333
1338	33426-33525	1	0	0	0	1	0	0.666667	0	0.666667	9	1	10	1	9	1	9.33333	1	10.3333
1339	33451-33550	1	1	0	0	1	1	0.666667	0.666667	1.33333	9	2	10	2	9	2	9.33333	2	11.3333
1340	33476-33575	0	1	0	0	0	1	0	0.666667	0.666667	7	2	7	2	7	2	7	2	9
1341	33501-33600	0	1	1	0	1	1	0.666667	0.666667	1.33333	6	1	6	1	7	1	6.33333	1	7.33333
1342	33526-33625	0	1	1	0	1	1	0.666667	0.666667	1.33333	4	1	4	1	5	1	4.33333	1	5.33333
1343	33551-33650	0	0	1	0	1	0	0.666667	0	0.666667	5	0	5	0	6	0	5.33333	0	5.33333
1344	33576-33675	0	0	1	0	1	0	0.666667	0	0.666667	4	1	4	1	5	1	4.33333	1	5.33333
1345	33601-33700	0	0	1	0	1	0	0.666667	0	0.666667	3	2	3	2	3	2	3	2	5
1346	33626-33725	0	0	1	0	1	0	0.666667	0	0.666667	3	2	3	2	3	2	3	2	5
1347	33651-33750	1	0	1	0	2	0	1.33333	0	1.33333	2	2	3	2	2	2	2.33333	2	4.33333
1348	33676-33775	1	0	1	0	2	0	1.33333	0	1.33333	0	1	1	1	0	1	0.333333	1	1.33333
1349	33701-33800	1	0	1	0	2	0	1.33333	0	1.33333	1	0	2	0	0	0	1	0	1
1350	33726-33825	1	0	2	1	3	1	2	0.666667	2.66667	3	1	4	1	1	2	2.66667	1.33333	4
1351	33751-33850	1	1	3	1	2	2	2	1.33333	3.33333	4	1	3	2	1	2	2.66667	1.66667	4.33333
1352	33776-33875	2	1	4	1	4	2	3.33333	1.33333	4.66667	5	1	5	2	3	2	4.33333	1.66667	6
1353	33801-33900	4	1	4	2	4	3	4	2	6	6	2	6	3	4	2	5.33333	2.33333	7.66667
1354	33826-33925	4	1	5	1	5	2	4.66667	1.33333	6	7	1	7	2	6	0	6.66667	1	7.66667
1355	33851-33950	3	0	7	1	8	1	6	0.666667	6.66667	10	1	11	1	7	0	9.33333	0.666667	10
1356	33876-33975	2	0	6	1	6	1	4.66667	0.666667	5.33333	9	2	9	2	5	1	7.66667	1.66667	9.33333
1357	33901-34000	0	0	5	0	5	0	3.33333	0	3.33333	7	2	7	2	4	2	6	2	8
1358	33926-34025	0	0	4	0	4	0	2.66667	0	2.66667	5	2	5	2	3	2	4.33333	2	6.33333
1359	33951-34050	0	0	1	1	1	1	0.666667	0.666667	1.33333	3	2	3	2	3	3	3	2.33333	5.33333
1360	33976-34075	2	0	3	1	1	1	2	0.666667	2.66667	5	1	3	1	3	2	3.66667	1.33333	5
1361	34001-34100	2	0	3	1	1	1	2	0.666667	2.66667	5	0	3	0	3	1	3.66667	0.333333	4
1362	34026-34125	2	0	2	1	0	1	1.33333	0.666667	2	4	0	2	0	1	1	2.33333	0.333333	2.66667
1363	34051-34150	2	0	2	0	0	0	1.33333	0	1.33333	2	0	0	0	0	0	0.666667	0	0.666667
1364	34076-34175	0	0	0	0	0	0	0	0	0	2	0	2	0	2	0	2	0	2
1365	34101-34200	0	0	0	0	0	0	0	0	0	2	0	2	0	2	0	2	0	2
1366	34126-34225	0	0	0	0	0	0	0	0	0	2	0	2	0	2	0	2	0	2
1367	34151-34250	0	0	0	0	0	0	0	0	0	2	0	2	0	2	0	2	0	2
1368	34176-34275	0	0	0	0	0	0	0	0	0	0	0	0	0	0	0	0	0	0
1369	34201-34300	0	0	0	0	0	0	0	0	0	0	0	0	0	0	0	0	0	0
1370	34226-34325	0	0	0	0	0	0	0	0	0	0	0	0	0	0	0	0	0	0
1371	34251-34350	0	0	0	0	0	0	0	0	0	1	0	1	0	1	0	1	0	1
1372	34276-34375	0	0	0	0	0	0	0	0	0	2	0	2	0	2	0	2	0	2
1373	34301-34400	0	0	0	0	0	0	0	0	0	2	0	2	0	2	0	2	0	2
1374	34326-34425	0	0	0	0	0	0	0	0	0	2	0	2	0	2	0	2	0	2
1375	34351-34450	1	0	0	0	1	0	0.666667	0	0.666667	2	0	1	0	2	0	1.66667	0	1.66667
1376	34376-34475	1	0	0	0	1	0	0.666667	0	0.666667	1	0	0	0	1	0	0.666667	0	0.666667
1377	34401-34500	2	0	1	0	1	0	1.33333	0	1.33333	3	0	1	0	2	0	2	0	2
1378	34426-34525	2	0	1	0	1	0	1.33333	0	1.33333	4	0	2	0	3	0	3	0	3
1379	34451-34550	1	0	1	0	0	0	0.666667	0	0.666667	4	0	3	0	3	0	3.33333	0	3.33333
1380	34476-34575	3	0	2	0	1	0	2	0	2	5	0	4	0	3	0	4	0	4
1381	34501-34600	2	0	1	0	1	0	1.33333	0	1.33333	3	0	3	0	2	0	2.66667	0	2.66667
1382	34526-34625	2	0	1	0	1	0	1.33333	0	1.33333	2	0	2	0	1	0	1.66667	0	1.66667
1383	34551-34650	2	0	1	0	1	0	1.33333	0	1.33333	2	0	2	0	1	0	1.66667	0	1.66667
1384	34576-34675	0	0	0	0	0	0	0	0	0	1	0	1	0	1	0	1	0	1
1385	34601-34700	0	0	0	0	0	0	0	0	0	1	0	1	0	1	0	1	0	1
1386	34626-34725	0	0	0	0	0	0	0	0	0	1	0	1	0	1	0	1	0	1
1387	34651-34750	0	0	0	0	0	0	0	0	0	1	0	1	0	1	0	1	0	1
1388	34676-34775	0	0	0	0	0	0	0	0	0	1	0	1	0	1	0	1	0	1
1389	34701-34800	0	0	0	0	0	0	0	0	0	1	0	1	0	1	0	1	0	1
1390	34726-34825	0	0	0	0	0	0	0	0	0	1	0	1	0	1	0	1	0	1
1391	34751-34850	1	0	0	0	1	0	0.666667	0	0.666667	0	0	1	0	0	0	0.333333	0	0.333333
1392	34776-34875	1	0	0	0	1	0	0.666667	0	0.666667	0	0	1	0	0	0	0.333333	0	0.333333
1393	34801-34900	1	0	0	0	1	0	0.666667	0	0.666667	0	0	1	0	0	0	0.333333	0	0.333333
1394	34826-34925	1	0	0	0	1	0	0.666667	0	0.666667	0	0	1	0	0	0	0.333333	0	0.333333
1395	34851-34950	0	0	0	0	0	0	0	0	0	0	0	0	0	0	0	0	0	0
1396	34876-34975	0	0	0	0	0	0	0	0	0	1	0	1	0	1	0	1	0	1
1397	34901-35000	0	0	0	0	0	0	0	0	0	1	0	1	0	1	0	1	0	1
1398	34926-35025	0	0	0	0	0	0	0	0	0	1	0	1	0	1	0	1	0	1
1399	34951-35050	0	0	0	0	0	0	0	0	0	1	0	1	0	1	0	1	0	1
1400	34976-35075	0	0	0	0	0	0	0	0	0	0	0	0	0	0	0	0	0	0
1401	35001-35100	0	0	0	0	0	0	0	0	0	1	0	1	0	1	0	1	0	1
1402	35026-35125	0	0	0	0	0	0	0	0	0	1	0	1	0	1	0	1	0	1
1403	35051-35150	0	0	0	0	0	0	0	0	0	1	0	1	0	1	0	1	0	1
1404	35076-35175	0	0	0	0	0	0	0	0	0	1	0	1	0	1	0	1	0	1
1405	35101-35200	0	0	0	0	0	0	0	0	0	0	0	0	0	0	0	0	0	0
1406	35126-35225	0	0	0	0	0	0	0	0	0	0	0	0	0	0	0	0	0	0
1407	35151-35250	0	0	0	0	0	0	0	0	0	0	0	0	0	0	0	0	0	0
1408	35176-35275	0	0	0	0	0	0	0	0	0	2	0	2	0	2	0	2	0	2
1409	35201-35300	0	0	0	0	0	0	0	0	0	2	0	2	0	2	0	2	0	2
1410	35226-35325	0	0	0	0	0	0	0	0	0	2	0	2	0	2	0	2	0	2
1411	35251-35350	0	0	0	0	0	0	0	0	0	2	0	2	0	2	0	2	0	2
1412	35276-35375	0	0	0	0	0	0	0	0	0	1	0	1	0	1	0	1	0	1
1413	35301-35400	0	0	0	0	0	0	0	0	0	1	0	1	0	1	0	1	0	1
1414	35326-35425	0	0	0	0	0	0	0	0	0	1	0	1	0	1	0	1	0	1
1415	35351-35450	0	0	0	0	0	0	0	0	0	2	0	2	0	2	0	2	0	2
1416	35376-35475	0	0	1	0	1	0	0.666667	0	0.666667	1	0	1	0	2	0	1.33333	0	1.33333
1417	35401-35500	0	0	1	0	1	0	0.666667	0	0.666667	2	0	2	0	3	0	2.33333	0	2.33333
1418	35426-35525	0	0	1	0	1	0	0.666667	0	0.666667	3	0	3	0	4	0	3.33333	0	3.33333
1419	35451-35550	0	0	1	0	1	0	0.666667	0	0.666667	2	0	2	0	3	0	2.33333	0	2.33333
1420	35476-35575	0	0	0	0	0	0	0	0	0	2	0	2	0	2	0	2	0	2
1421	35501-35600	0	0	0	0	0	0	0	0	0	1	0	1	0	1	0	1	0	1
1422	35526-35625	0	0	0	0	0	0	0	0	0	1	0	1	0	1	0	1	0	1
1423	35551-35650	0	0	0	0	0	0	0	0	0	1	0	1	0	1	0	1	0	1
1424	35576-35675	0	0	0	0	0	0	0	0	0	1	0	1	0	1	0	1	0	1
1425	35601-35700	0	0	0	0	0	0	0	0	0	1	0	1	0	1	0	1	0	1
1426	35626-35725	0	0	0	0	0	0	0	0	0	1	0	1	0	1	0	1	0	1
1427	35651-35750	1	0	0	0	1	0	0.666667	0	0.666667	1	0	2	0	1	0	1.33333	0	1.33333
1428	35676-35775	1	0	0	0	1	0	0.666667	0	0.666667	2	0	3	0	2	0	2.33333	0	2.33333
1429	35701-35800	1	0	0	0	1	0	0.666667	0	0.666667	2	0	3	0	2	0	2.33333	0	2.33333
1430	35726-35825	1	0	0	0	1	0	0.666667	0	0.666667	1	0	2	0	1	0	1.33333	0	1.33333
1431	35751-35850	0	0	0	0	0	0	0	0	0	1	0	1	0	1	0	1	0	1
1432	35776-35875	0	0	0	0	0	0	0	0	0	2	0	2	0	2	0	2	0	2
1433	35801-35900	1	0	0	0	1	0	0.666667	0	0.666667	2	0	3	0	2	0	2.33333	0	2.33333
1434	35826-35925	1	0	0	0	1	0	0.666667	0	0.666667	2	0	3	0	2	0	2.33333	0	2.33333
1435	35851-35950	1	0	0	0	1	0	0.666667	0	0.666667	2	0	3	0	2	0	2.33333	0	2.33333
1436	35876-35975	1	0	0	0	1	0	0.666667	0	0.666667	0	0	1	0	0	0	0.333333	0	0.333333
1437	35901-36000	0	0	0	0	0	0	0	0	0	0	0	0	0	0	0	0	0	0
1438	35926-36025	0	0	0	0	0	0	0	0	0	0	0	0	0	0	0	0	0	0
1439	35951-36050	0	0	0	0	0	0	0	0	0	0	0	0	0	0	0	0	0	0
1440	35976-36075	0	0	0	0	0	0	0	0	0	0	0	0	0	0	0	0	0	0
1441	36001-36100	0	0	0	0	0	0	0	0	0	0	0	0	0	0	0	0	0	0
1442	36026-36125	0	0	0	0	0	0	0	0	0	0	0	0	0	0	0	0	0	0
1443	36051-36150	0	0	0	0	0	0	0	0	0	0	0	0	0	0	0	0	0	0
1444	36076-36175	0	0	0	0	0	0	0	0	0	0	0	0	0	0	0	0	0	0
1445	36101-36200	0	0	0	0	0	0	0	0	0	0	0	0	0	0	0	0	0	0
1446	36126-36225	0	0	0	0	0	0	0	0	0	0	0	0	0	0	0	0	0	0
1447	36151-36250	0	0	0	0	0	0	0	0	0	0	0	0	0	0	0	0	0	0
1448	36176-36275	0	0	0	0	0	0	0	0	0	0	0	0	0	0	0	0	0	0
1449	36201-36300	0	0	0	0	0	0	0	0	0	0	0	0	0	0	0	0	0	0
1450	36226-36325	0	0	0	0	0	0	0	0	0	0	0	0	0	0	0	0	0	0
1451	36251-36350	0	0	0	0	0	0	0	0	0	1	0	1	0	1	0	1	0	1
1452	36276-36375	0	0	0	0	0	0	0	0	0	1	0	1	0	1	0	1	0	1
1453	36301-36400	0	0	0	0	0	0	0	0	0	1	0	1	0	1	0	1	0	1
1454	36326-36425	0	0	0	0	0	0	0	0	0	1	0	1	0	1	0	1	0	1
1455	36351-36450	0	0	0	0	0	0	0	0	0	0	0	0	0	0	0	0	0	0
1456	36376-36475	0	0	0	0	0	0	0	0	0	0	0	0	0	0	0	0	0	0
1457	36401-36500	0	0	0	0	0	0	0	0	0	1	0	1	0	1	0	1	0	1
1458	36426-36525	0	0	0	0	0	0	0	0	0	1	0	1	0	1	0	1	0	1
1459	36451-36550	1	0	1	0	0	0	0.666667	0	0.666667	4	0	3	0	3	0	3.33333	0	3.33333
1460	36476-36575	1	0	1	0	0	0	0.666667	0	0.666667	7	0	6	0	6	0	6.33333	0	6.33333
1461	36501-36600	1	0	1	0	0	0	0.666667	0	0.666667	9	0	8	0	8	0	8.33333	0	8.33333
1462	36526-36625	2	0	2	0	0	0	1.33333	0	1.33333	11	1	10	1	10	1	10.3333	1	11.3333
1463	36551-36650	1	1	1	1	0	0	0.666667	0.666667	1.33333	10	2	10	2	10	2	10	2	12
1464	36576-36675	1	1	1	1	0	0	0.666667	0.666667	1.33333	7	3	7	3	7	3	7	3	10
1465	36601-36700	1	1	1	1	0	0	0.666667	0.666667	1.33333	4	3	4	3	4	3	4	3	7
1466	36626-36725	0	1	0	1	0	0	0	0.666667	0.666667	3	2	3	2	3	2	3	2	5
1467	36651-36750	0	0	0	0	0	0	0	0	0	2	2	2	2	2	2	2	2	4
1468	36676-36775	2	0	1	0	1	0	1.33333	0	1.33333	5	1	3	1	4	1	4	1	5
1469	36701-36800	2	0	1	0	1	0	1.33333	0	1.33333	5	1	3	1	4	1	4	1	5
1470	36726-36825	3	0	1	0	2	0	2	0	2	5	1	4	1	4	1	4.33333	1	5.33333
1471	36751-36850	3	0	1	0	2	0	2	0	2	4	0	3	0	3	0	3.33333	0	3.33333
1472	36776-36875	1	0	0	0	1	0	0.666667	0	0.666667	1	0	2	0	1	0	1.33333	0	1.33333
1473	36801-36900	1	0	0	0	1	0	0.666667	0	0.666667	1	0	2	0	1	0	1.33333	0	1.33333
1474	36826-36925	0	0	0	0	0	0	0	0	0	2	0	2	0	2	0	2	0	2
1475	36851-36950	0	0	1	0	1	0	0.666667	0	0.666667	3	0	3	0	4	0	3.33333	0	3.33333
1476	36876-36975	0	0	1	0	1	0	0.666667	0	0.666667	6	1	6	1	7	1	6.33333	1	7.33333
1477	36901-37000	0	0	1	1	1	1	0.666667	0.666667	1.33333	6	1	6	1	7	2	6.33333	1.33333	7.66667
1478	36926-37025	1	0	2	1	1	1	1.33333	0.666667	2	7	1	6	1	7	2	6.66667	1.33333	8
1479	36951-37050	2	0	1	1	1	1	1.33333	0.666667	2	6	2	6	2	5	3	5.66667	2.33333	8
1480	36976-37075	3	0	2	2	1	2	2	1.33333	3.33333	5	1	5	1	4	3	4.66667	1.66667	6.33333
1481	37001-37100	3	0	2	1	1	1	2	0.666667	2.66667	5	1	5	1	4	2	4.66667	1.33333	6
1482	37026-37125	2	0	1	1	1	1	1.33333	0.666667	2	2	2	3	2	2	3	2.33333	2.33333	4.66667
1483	37051-37150	2	0	2	1	2	1	2	0.666667	2.66667	2	1	3	1	3	2	2.66667	1.33333	4
1484	37076-37175	1	0	1	0	2	0	1.33333	0	1.33333	0	1	1	1	1	1	0.666667	1	1.66667
1485	37101-37200	1	0	1	0	2	0	1.33333	0	1.33333	0	1	1	1	1	1	0.666667	1	1.66667
1486	37126-37225	1	0	1	0	2	0	1.33333	0	1.33333	0	0	1	0	1	0	0.666667	0	0.666667
1487	37151-37250	0	0	0	0	0	0	0	0	0	0	0	0	0	0	0	0	0	0
1488	37176-37275	0	0	0	0	0	0	0	0	0	0	0	0	0	0	0	0	0	0
1489	37201-37300	0	0	0	0	0	0	0	0	0	0	0	0	0	0	0	0	0	0
1490	37226-37325	0	0	0	0	0	0	0	0	0	0	0	0	0	0	0	0	0	0
1491	37251-37350	0	0	1	0	1	0	0.666667	0	0.666667	0	0	0	0	1	0	0.333333	0	0.333333
1492	37276-37375	0	0	1	0	1	0	0.666667	0	0.666667	0	0	0	0	1	0	0.333333	0	0.333333
1493	37301-37400	0	0	1	0	1	0	0.666667	0	0.666667	0	0	0	0	1	0	0.333333	0	0.333333
1494	37326-37425	0	0	1	1	1	1	0.666667	0.666667	1.33333	1	0	1	0	2	1	1.33333	0.333333	1.66667
1495	37351-37450	2	0	2	1	0	1	1.33333	0.666667	2	4	1	2	1	2	2	2.66667	1.33333	4
1496	37376-37475	2	0	2	1	0	1	1.33333	0.666667	2	6	1	4	1	4	2	4.66667	1.33333	6
1497	37401-37500	2	0	2	1	0	1	1.33333	0.666667	2	10	1	8	1	8	2	8.66667	1.33333	10
1498	37426-37525	2	0	2	0	0	0	1.33333	0	1.33333	13	1	11	1	11	1	11.6667	1	12.6667
1499	37451-37550	0	0	0	0	0	0	0	0	0	12	0	12	0	12	0	12	0	12
1500	37476-37575	0	0	0	0	0	0	0	0	0	12	0	12	0	12	0	12	0	12
1501	37501-37600	0	1	0	1	0	0	0	0.666667	0.666667	8	2	8	1	8	1	8	1.33333	9.33333
1502	37526-37625	2	2	1	1	1	2	1.33333	1.66667	3	4	3	5	2	4	2	4.33333	2.33333	6.66667
1503	37551-37650	8	3	5	2	4	2	5.66667	2.33333	8	2	3	3	3	2	2	2.33333	2.66667	5
1504	37576-37675	9	3	5	2	4	3	6	2.66667	8.66667	0	3	1	2	0	3	0.333333	2.66667	3
1505	37601-37700	9	3	5	2	4	3	6	2.66667	8.66667	2	2	3	2	2	1	2.33333	1.66667	4
1506	37626-37725	7	2	4	1	3	2	4.66667	1.66667	6.33333	3	0	3	1	3	0	3	0.333333	3.33333
1507	37651-37750	1	1	0	0	0	1	0.333333	0.666667	1	3	0	3	1	3	0	3	0.333333	3.33333
1508	37676-37775	0	1	0	0	0	1	0	0.666667	0.666667	3	0	3	1	3	0	3	0.333333	3.33333
1509	37701-37800	0	0	0	0	0	0	0	0	0	4	1	4	1	4	1	4	1	5
1510	37726-37825	0	1	0	1	0	1	0	1	1	4	2	4	2	4	2	4	2	6
1511	37751-37850	0	1	0	1	0	1	0	1	1	4	2	4	2	4	2	4	2	6
1512	37776-37875	0	0	0	1	0	1	0	0.666667	0.666667	5	1	5	1	5	2	5	1.33333	6.33333
1513	37801-37900	1	0	1	1	2	1	1.33333	0.666667	2	4	1	4	1	4	2	4	1.33333	5.33333
1514	37826-37925	2	0	1	0	3	0	2	0	2	4	2	5	2	4	2	4.33333	2	6.33333
1515	37851-37950	2	0	1	0	3	0	2	0	2	5	2	6	2	5	2	5.33333	2	7.33333
1516	37876-37975	2	0	1	0	3	0	2	0	2	4	2	5	2	4	2	4.33333	2	6.33333
1517	37901-38000	1	0	1	0	2	0	1.33333	0	1.33333	2	1	3	1	3	1	2.66667	1	3.66667
1518	37926-38025	0	0	1	0	1	0	0.666667	0	0.666667	1	0	1	0	2	0	1.33333	0	1.33333
1519	37951-38050	0	0	1	0	1	0	0.666667	0	0.666667	0	0	0	0	1	0	0.333333	0	0.333333
1520	37976-38075	0	0	1	0	1	0	0.666667	0	0.666667	2	0	2	0	3	0	2.33333	0	2.33333
1521	38001-38100	0	0	0	0	0	0	0	0	0	3	0	3	0	3	0	3	0	3
1522	38026-38125	1	0	1	0	0	0	0.666667	0	0.666667	4	0	3	0	3	0	3.33333	0	3.33333
1523	38051-38150	1	0	1	0	0	0	0.666667	0	0.666667	4	0	3	0	3	0	3.33333	0	3.33333
1524	38076-38175	1	0	1	0	0	0	0.666667	0	0.666667	2	1	1	1	1	1	1.33333	1	2.33333
1525	38101-38200	1	0	1	0	0	0	0.666667	0	0.666667	2	1	1	1	1	1	1.33333	1	2.33333
1526	38126-38225	0	0	0	0	0	0	0	0	0	2	1	2	1	2	1	2	1	3
1527	38151-38250	0	0	0	0	0	0	0	0	0	2	1	2	1	2	1	2	1	3
1528	38176-38275	0	0	0	0	0	0	0	0	0	3	0	3	0	3	0	3	0	3
1529	38201-38300	0	0	0	0	0	0	0	0	0	2	0	2	0	2	0	2	0	2
1530	38226-38325	0	0	0	0	0	0	0	0	0	2	0	2	0	2	0	2	0	2
1531	38251-38350	1	0	0	0	1	0	0.666667	0	0.666667	3	0	4	0	3	0	3.33333	0	3.33333
1532	38276-38375	1	0	0	0	1	0	0.666667	0	0.666667	3	0	4	0	3	0	3.33333	0	3.33333
1533	38301-38400	1	0	0	0	1	0	0.666667	0	0.666667	3	0	4	0	3	0	3.33333	0	3.33333
1534	38326-38425	1	0	0	0	1	0	0.666667	0	0.666667	3	0	4	0	3	0	3.33333	0	3.33333
1535	38351-38450	0	0	0	0	0	0	0	0	0	2	0	2	0	2	0	2	0	2
1536	38376-38475	0	0	0	0	0	0	0	0	0	2	0	2	0	2	0	2	0	2
1537	38401-38500	0	0	0	0	0	0	0	0	0	2	0	2	0	2	0	2	0	2
1538	38426-38525	1	0	0	0	1	0	0.666667	0	0.666667	2	0	3	0	2	0	2.33333	0	2.33333
1539	38451-38550	1	0	0	0	1	0	0.666667	0	0.666667	3	0	4	0	3	0	3.33333	0	3.33333
1540	38476-38575	1	0	0	0	1	0	0.666667	0	0.666667	4	0	5	0	4	0	4.33333	0	4.33333
1541	38501-38600	2	0	1	0	1	0	1.33333	0	1.33333	6	0	7	0	6	0	6.33333	0	6.33333
1542	38526-38625	2	0	1	0	1	0	1.33333	0	1.33333	7	0	8	0	7	0	7.33333	0	7.33333
1543	38551-38650	2	0	1	0	1	0	1.33333	0	1.33333	6	0	7	0	6	0	6.33333	0	6.33333
1544	38576-38675	2	0	1	0	1	0	1.33333	0	1.33333	4	0	5	0	4	0	4.33333	0	4.33333
1545	38601-38700	1	0	0	0	1	0	0.666667	0	0.666667	2	0	3	0	2	0	2.33333	0	2.33333
1546	38626-38725	1	0	1	0	0	0	0.666667	0	0.666667	2	0	1	0	1	0	1.33333	0	1.33333
1547	38651-38750	1	0	1	0	0	0	0.666667	0	0.666667	2	0	1	0	1	0	1.33333	0	1.33333
1548	38676-38775	1	0	1	0	0	0	0.666667	0	0.666667	2	0	1	0	1	0	1.33333	0	1.33333
1549	38701-38800	1	0	1	0	0	0	0.666667	0	0.666667	3	0	2	0	2	0	2.33333	0	2.33333
1550	38726-38825	0	0	0	0	0	0	0	0	0	1	0	1	0	1	0	1	0	1
1551	38751-38850	0	0	0	0	0	0	0	0	0	1	0	1	0	1	0	1	0	1
1552	38776-38875	0	0	0	0	0	0	0	0	0	1	0	1	0	1	0	1	0	1
1553	38801-38900	0	0	0	0	0	0	0	0	0	0	0	0	0	0	0	0	0	0
1554	38826-38925	0	0	0	0	0	0	0	0	0	0	0	0	0	0	0	0	0	0
1555	38851-38950	0	0	0	0	0	0	0	0	0	1	0	1	0	1	0	1	0	1
1556	38876-38975	0	0	0	0	0	0	0	0	0	1	0	1	0	1	0	1	0	1
1557	38901-39000	0	0	0	0	0	0	0	0	0	1	0	1	0	1	0	1	0	1
1558	38926-39025	0	0	0	0	0	0	0	0	0	1	0	1	0	1	0	1	0	1
1559	38951-39050	0	0	0	0	0	0	0	0	0	1	0	1	0	1	0	1	0	1
1560	38976-39075	0	0	0	0	0	0	0	0	0	1	0	1	0	1	0	1	0	1
1561	39001-39100	0	0	0	0	0	0	0	0	0	1	0	1	0	1	0	1	0	1
1562	39026-39125	0	0	0	0	0	0	0	0	0	1	0	1	0	1	0	1	0	1
1563	39051-39150	0	0	0	0	0	0	0	0	0	1	0	1	0	1	0	1	0	1
1564	39076-39175	0	0	0	0	0	0	0	0	0	1	0	1	0	1	0	1	0	1
1565	39101-39200	0	0	0	0	0	0	0	0	0	1	0	1	0	1	0	1	0	1
1566	39126-39225	0	0	0	0	0	0	0	0	0	1	0	1	0	1	0	1	0	1
1567	39151-39250	0	0	0	0	0	0	0	0	0	0	0	0	0	0	0	0	0	0
1568	39176-39275	0	0	0	0	0	0	0	0	0	1	0	1	0	1	0	1	0	1
1569	39201-39300	0	0	0	0	0	0	0	0	0	1	0	1	0	1	0	1	0	1
1570	39226-39325	0	0	0	0	0	0	0	0	0	1	0	1	0	1	0	1	0	1
1571	39251-39350	0	0	0	0	0	0	0	0	0	2	0	2	0	2	0	2	0	2
1572	39276-39375	0	0	0	0	0	0	0	0	0	1	0	1	0	1	0	1	0	1
1573	39301-39400	0	0	0	0	0	0	0	0	0	1	0	1	0	1	0	1	0	1
1574	39326-39425	0	0	0	0	0	0	0	0	0	2	0	2	0	2	0	2	0	2
1575	39351-39450	0	0	0	0	0	0	0	0	0	1	0	1	0	1	0	1	0	1
1576	39376-39475	0	0	0	0	0	0	0	0	0	1	0	1	0	1	0	1	0	1
1577	39401-39500	0	0	0	0	0	0	0	0	0	1	0	1	0	1	0	1	0	1
1578	39426-39525	0	0	0	0	0	0	0	0	0	1	0	1	0	1	0	1	0	1
1579	39451-39550	0	0	0	0	0	0	0	0	0	1	0	1	0	1	0	1	0	1
1580	39476-39575	0	0	0	0	0	0	0	0	0	2	0	2	0	2	0	2	0	2
1581	39501-39600	1	0	1	0	0	0	0.666667	0	0.666667	5	0	4	0	4	0	4.33333	0	4.33333
1582	39526-39625	1	0	1	0	0	0	0.666667	0	0.666667	4	0	3	0	3	0	3.33333	0	3.33333
1583	39551-39650	1	0	1	0	0	0	0.666667	0	0.666667	4	0	3	0	3	0	3.33333	0	3.33333
1584	39576-39675	1	0	1	0	0	0	0.666667	0	0.666667	3	0	2	0	2	0	2.33333	0	2.33333
1585	39601-39700	0	0	0	0	0	0	0	0	0	2	0	2	0	2	0	2	0	2
1586	39626-39725	0	0	0	0	0	0	0	0	0	2	0	2	0	2	0	2	0	2
1587	39651-39750	0	0	0	0	0	0	0	0	0	2	0	2	0	2	0	2	0	2
1588	39676-39775	0	0	0	0	0	0	0	0	0	3	0	3	0	3	0	3	0	3
1589	39701-39800	0	0	0	0	0	0	0	0	0	1	0	1	0	1	0	1	0	1
1590	39726-39825	0	0	0	0	0	0	0	0	0	1	0	1	0	1	0	1	0	1
1591	39751-39850	0	0	0	0	0	0	0	0	0	3	0	3	0	3	0	3	0	3
1592	39776-39875	0	0	0	0	0	0	0	0	0	2	0	2	0	2	0	2	0	2
1593	39801-39900	0	0	0	0	0	0	0	0	0	2	0	2	0	2	0	2	0	2
1594	39826-39925	0	0	0	0	0	0	0	0	0	2	0	2	0	2	0	2	0	2
1595	39851-39950	1	0	1	0	2	0	1.33333	0	1.33333	0	0	1	0	1	0	0.666667	0	0.666667
1596	39876-39975	1	0	1	0	2	0	1.33333	0	1.33333	0	0	1	0	1	0	0.666667	0	0.666667
1597	39901-40000	1	0	1	0	2	0	1.33333	0	1.33333	0	0	1	0	1	0	0.666667	0	0.666667
1598	39926-40025	1	0	1	0	2	0	1.33333	0	1.33333	1	0	2	0	2	0	1.66667	0	1.66667
1599	39951-40050	0	0	0	0	0	0	0	0	0	1	0	1	0	1	0	1	0	1
1600	39976-40075	0	0	0	0	0	0	0	0	0	1	0	1	0	1	0	1	0	1
1601	40001-40100	0	0	0	0	0	0	0	0	0	1	0	1	0	1	0	1	0	1
1602	40026-40125	0	0	0	0	0	0	0	0	0	0	0	0	0	0	0	0	0	0
1603	40051-40150	1	0	0	0	1	0	0.666667	0	0.666667	0	0	1	0	0	0	0.333333	0	0.333333
1604	40076-40175	1	0	0	0	1	0	0.666667	0	0.666667	0	0	1	0	0	0	0.333333	0	0.333333
1605	40101-40200	1	0	0	0	1	0	0.666667	0	0.666667	1	0	2	0	1	0	1.33333	0	1.33333
1606	40126-40225	1	0	0	0	1	0	0.666667	0	0.666667	1	0	2	0	1	0	1.33333	0	1.33333
1607	40151-40250	0	0	0	0	0	0	0	0	0	2	0	2	0	2	0	2	0	2
1608	40176-40275	0	0	0	0	0	0	0	0	0	2	0	2	0	2	0	2	0	2
1609	40201-40300	0	0	0	0	0	0	0	0	0	1	0	1	0	1	0	1	0	1
1610	40226-40325	0	0	0	0	0	0	0	0	0	1	0	1	0	1	0	1	0	1
1611	40251-40350	0	0	0	0	0	0	0	0	0	0	0	0	0	0	0	0	0	0
1612	40276-40375	0	0	0	0	0	0	0	0	0	1	0	1	0	1	0	1	0	1
1613	40301-40400	1	0	0	0	1	0	0.666667	0	0.666667	4	0	4	0	4	0	4	0	4
1614	40326-40425	1	0	0	0	1	0	0.666667	0	0.666667	4	0	4	0	4	0	4	0	4
1615	40351-40450	1	0	0	0	1	0	0.666667	0	0.666667	4	0	4	0	4	0	4	0	4
1616	40376-40475	1	0	0	0	1	0	0.666667	0	0.666667	3	0	3	0	3	0	3	0	3
1617	40401-40500	0	0	0	0	0	0	0	0	0	1	0	1	0	1	0	1	0	1
1618	40426-40525	2	0	1	0	1	0	1.33333	0	1.33333	2	0	2	0	1	0	1.66667	0	1.66667
1619	40451-40550	2	0	1	0	1	0	1.33333	0	1.33333	3	0	3	0	2	0	2.66667	0	2.66667
1620	40476-40575	2	0	1	0	1	0	1.33333	0	1.33333	3	0	3	0	2	0	2.66667	0	2.66667
1621	40501-40600	2	0	1	0	1	0	1.33333	0	1.33333	3	0	3	0	2	0	2.66667	0	2.66667
1622	40526-40625	0	0	0	0	0	0	0	0	0	2	0	2	0	2	0	2	0	2
1623	40551-40650	0	0	0	0	0	0	0	0	0	1	0	1	0	1	0	1	0	1
1624	40576-40675	0	0	0	0	0	0	0	0	0	2	0	2	0	2	0	2	0	2
1625	40601-40700	0	0	0	0	0	0	0	0	0	1	0	1	0	1	0	1	0	1
1626	40626-40725	0	0	0	0	0	0	0	0	0	1	0	1	0	1	0	1	0	1
1627	40651-40750	0	0	0	0	0	0	0	0	0	2	0	2	0	2	0	2	0	2
1628	40676-40775	0	0	0	0	0	0	0	0	0	1	0	1	0	1	0	1	0	1
1629	40701-40800	0	0	0	0	0	0	0	0	0	1	0	1	0	1	0	1	0	1
1630	40726-40825	0	0	0	0	0	0	0	0	0	1	0	1	0	1	0	1	0	1
1631	40751-40850	0	0	0	0	0	0	0	0	0	0	0	0	0	0	0	0	0	0
1632	40776-40875	0	0	0	0	0	0	0	0	0	0	0	0	0	0	0	0	0	0
1633	40801-40900	0	0	0	0	0	0	0	0	0	0	0	0	0	0	0	0	0	0
1634	40826-40925	0	0	0	0	0	0	0	0	0	0	0	0	0	0	0	0	0	0
1635	40851-40950	0	0	0	0	0	0	0	0	0	0	0	0	0	0	0	0	0	0
1636	40876-40975	0	0	0	0	0	0	0	0	0	1	0	1	0	1	0	1	0	1
1637	40901-41000	0	0	0	0	0	0	0	0	0	1	0	1	0	1	0	1	0	1
1638	40926-41025	0	0	0	0	0	0	0	0	0	1	0	1	0	1	0	1	0	1
1639	40951-41050	0	0	0	0	0	0	0	0	0	1	0	1	0	1	0	1	0	1
1640	40976-41075	0	0	0	0	0	0	0	0	0	0	0	0	0	0	0	0	0	0
1641	41001-41100	0	0	0	0	0	0	0	0	0	0	0	0	0	0	0	0	0	0
1642	41026-41125	0	0	0	0	0	0	0	0	0	1	0	1	0	1	0	1	0	1
1643	41051-41150	0	0	0	0	0	0	0	0	0	1	0	1	0	1	0	1	0	1
1644	41076-41175	0	0	1	0	1	0	0.666667	0	0.666667	2	0	2	0	3	0	2.33333	0	2.33333
1645	41101-41200	0	0	1	0	1	0	0.666667	0	0.666667	4	0	4	0	5	0	4.33333	0	4.33333
1646	41126-41225	0	0	1	0	1	0	0.666667	0	0.666667	3	0	3	0	4	0	3.33333	0	3.33333
1647	41151-41250	0	0	1	0	1	0	0.666667	0	0.666667	4	0	4	0	5	0	4.33333	0	4.33333
1648	41176-41275	0	0	0	0	0	0	0	0	0	3	0	3	0	3	0	3	0	3
1649	41201-41300	0	0	0	0	0	0	0	0	0	2	0	2	0	2	0	2	0	2
1650	41226-41325	0	0	0	0	0	0	0	0	0	2	0	2	0	2	0	2	0	2
1651	41251-41350	0	0	0	0	0	0	0	0	0	1	0	1	0	1	0	1	0	1
1652	41276-41375	0	0	0	0	0	0	0	0	0	1	0	1	0	1	0	1	0	1
1653	41301-41400	0	0	0	0	0	0	0	0	0	0	0	0	0	0	0	0	0	0
1654	41326-41425	0	0	0	0	0	0	0	0	0	0	0	0	0	0	0	0	0	0
1655	41351-41450	0	0	0	0	0	0	0	0	0	1	0	1	0	1	0	1	0	1
1656	41376-41475	0	0	0	0	0	0	0	0	0	2	0	2	0	2	0	2	0	2
1657	41401-41500	0	0	0	0	0	0	0	0	0	2	0	2	0	2	0	2	0	2
1658	41426-41525	1	0	1	0	0	0	0.666667	0	0.666667	3	0	2	0	2	0	2.33333	0	2.33333
1659	41451-41550	1	0	1	0	0	0	0.666667	0	0.666667	2	0	1	0	1	0	1.33333	0	1.33333
1660	41476-41575	1	0	1	0	0	0	0.666667	0	0.666667	2	0	1	0	1	0	1.33333	0	1.33333
1661	41501-41600	1	0	1	0	0	0	0.666667	0	0.666667	2	0	1	0	1	0	1.33333	0	1.33333
1662	41526-41625	0	0	0	0	0	0	0	0	0	1	0	1	0	1	0	1	0	1
1663	41551-41650	0	0	0	0	0	0	0	0	0	1	0	1	0	1	0	1	0	1
1664	41576-41675	0	0	0	0	0	0	0	0	0	0	0	0	0	0	0	0	0	0
1665	41601-41700	0	0	0	0	0	0	0	0	0	0	0	0	0	0	0	0	0	0
1666	41626-41725	0	0	0	0	0	0	0	0	0	1	0	1	0	1	0	1	0	1
1667	41651-41750	0	0	0	0	0	0	0	0	0	1	0	1	0	1	0	1	0	1
1668	41676-41775	0	0	0	0	0	0	0	0	0	1	0	1	0	1	0	1	0	1
1669	41701-41800	0	0	0	0	0	0	0	0	0	1	0	1	0	1	0	1	0	1
1670	41726-41825	0	0	0	0	0	0	0	0	0	0	0	0	0	0	0	0	0	0
1671	41751-41850	0	0	1	0	1	0	0.666667	0	0.666667	0	0	0	0	1	0	0.333333	0	0.333333
1672	41776-41875	0	0	1	0	1	0	0.666667	0	0.666667	1	0	1	0	2	0	1.33333	0	1.33333
1673	41801-41900	0	0	1	0	1	0	0.666667	0	0.666667	1	0	1	0	2	0	1.33333	0	1.33333
1674	41826-41925	0	0	1	0	1	0	0.666667	0	0.666667	2	0	2	0	3	0	2.33333	0	2.33333
1675	41851-41950	1	0	0	0	1	0	0.666667	0	0.666667	2	0	3	0	2	0	2.33333	0	2.33333
1676	41876-41975	1	0	0	0	1	0	0.666667	0	0.666667	1	0	2	0	1	0	1.33333	0	1.33333
1677	41901-42000	1	0	0	0	1	0	0.666667	0	0.666667	2	0	3	0	2	0	2.33333	0	2.33333
1678	41926-42025	2	0	1	0	1	0	1.33333	0	1.33333	2	0	2	0	1	0	1.66667	0	1.66667
1679	41951-42050	1	0	1	0	0	0	0.666667	0	0.666667	3	0	2	0	2	0	2.33333	0	2.33333
1680	41976-42075	1	0	1	0	0	0	0.666667	0	0.666667	3	0	2	0	2	0	2.33333	0	2.33333
1681	42001-42100	1	0	1	0	0	0	0.666667	0	0.666667	3	0	2	0	2	0	2.33333	0	2.33333
1682	42026-42125	1	0	1	0	0	0	0.666667	0	0.666667	3	0	2	0	2	0	2.33333	0	2.33333
1683	42051-42150	1	0	1	0	0	0	0.666667	0	0.666667	2	0	1	0	1	0	1.33333	0	1.33333
1684	42076-42175	2	0	2	0	0	0	1.33333	0	1.33333	4	0	2	0	2	0	2.66667	0	2.66667
1685	42101-42200	2	0	2	0	0	0	1.33333	0	1.33333	4	0	2	0	2	0	2.66667	0	2.66667
1686	42126-42225	1	0	1	0	0	0	0.666667	0	0.666667	4	0	3	0	3	0	3.33333	0	3.33333
1687	42151-42250	1	0	1	0	0	0	0.666667	0	0.666667	4	0	3	0	3	0	3.33333	0	3.33333
1688	42176-42275	0	0	0	0	0	0	0	0	0	2	0	2	0	2	0	2	0	2
1689	42201-42300	0	0	0	0	0	0	0	0	0	1	0	1	0	1	0	1	0	1
1690	42226-42325	0	0	0	0	0	0	0	0	0	0	0	0	0	0	0	0	0	0
1691	42251-42350	0	0	0	0	0	0	0	0	0	0	0	0	0	0	0	0	0	0
1692	42276-42375	0	0	0	0	0	0	0	0	0	0	0	0	0	0	0	0	0	0
1693	42301-42400	0	0	0	0	0	0	0	0	0	1	0	1	0	1	0	1	0	1
1694	42326-42425	1	0	1	0	0	0	0.666667	0	0.666667	2	0	1	0	1	0	1.33333	0	1.33333
1695	42351-42450	1	0	1	0	0	0	0.666667	0	0.666667	2	0	1	0	1	0	1.33333	0	1.33333
1696	42376-42475	1	0	2	0	1	0	1.33333	0	1.33333	4	0	3	0	4	0	3.66667	0	3.66667
1697	42401-42500	1	0	2	0	1	0	1.33333	0	1.33333	4	0	3	0	4	0	3.66667	0	3.66667
1698	42426-42525	1	0	2	0	1	0	1.33333	0	1.33333	5	0	4	0	5	0	4.66667	0	4.66667
1699	42451-42550	1	0	2	0	1	0	1.33333	0	1.33333	5	0	4	0	5	0	4.66667	0	4.66667
1700	42476-42575	2	0	2	0	0	0	1.33333	0	1.33333	5	0	3	0	3	0	3.66667	0	3.66667
1701	42501-42600	2	0	2	0	0	0	1.33333	0	1.33333	5	0	3	0	3	0	3.66667	0	3.66667
1702	42526-42625	1	0	1	0	0	0	0.666667	0	0.666667	3	0	2	0	2	0	2.33333	0	2.33333
1703	42551-42650	2	0	1	0	1	0	1.33333	0	1.33333	4	0	4	0	3	0	3.66667	0	3.66667
1704	42576-42675	1	0	0	0	1	0	0.666667	0	0.666667	2	0	3	0	2	0	2.33333	0	2.33333
1705	42601-42700	1	0	0	0	1	0	0.666667	0	0.666667	1	0	2	0	1	0	1.33333	0	1.33333
1706	42626-42725	1	0	0	0	1	0	0.666667	0	0.666667	2	0	3	0	2	0	2.33333	0	2.33333
1707	42651-42750	1	0	0	0	1	0	0.666667	0	0.666667	1	0	2	0	1	0	1.33333	0	1.33333
1708	42676-42775	1	0	0	0	1	0	0.666667	0	0.666667	1	0	2	0	1	0	1.33333	0	1.33333
1709	42701-42800	1	0	0	0	1	0	0.666667	0	0.666667	1	0	2	0	1	0	1.33333	0	1.33333
1710	42726-42825	1	0	0	0	1	0	0.666667	0	0.666667	0	0	1	0	0	0	0.333333	0	0.333333
1711	42751-42850	0	0	0	0	0	0	0	0	0	0	0	0	0	0	0	0	0	0
1712	42776-42875	0	0	0	0	0	0	0	0	0	0	0	0	0	0	0	0	0	0
1713	42801-42900	0	0	0	0	0	0	0	0	0	0	0	0	0	0	0	0	0	0
1714	42826-42925	0	0	0	0	0	0	0	0	0	0	0	0	0	0	0	0	0	0
1715	42851-42950	0	0	0	0	0	0	0	0	0	0	0	0	0	0	0	0	0	0
1716	42876-42975	0	0	0	0	0	0	0	0	0	1	0	1	0	1	0	1	0	1
1717	42901-43000	0	0	0	0	0	0	0	0	0	2	0	2	0	2	0	2	0	2
1718	42926-43025	0	0	0	0	0	0	0	0	0	2	0	2	0	2	0	2	0	2
1719	42951-43050	0	0	0	0	0	0	0	0	0	2	0	2	0	2	0	2	0	2
1720	42976-43075	0	0	0	0	0	0	0	0	0	2	0	2	0	2	0	2	0	2
1721	43001-43100	0	0	0	0	0	0	0	0	0	1	0	1	0	1	0	1	0	1
1722	43026-43125	0	0	0	0	0	0	0	0	0	1	0	1	0	1	0	1	0	1
1723	43051-43150	0	0	0	0	0	0	0	0	0	2	0	2	0	2	0	2	0	2
1724	43076-43175	0	0	0	0	0	0	0	0	0	1	0	1	0	1	0	1	0	1
1725	43101-43200	0	0	0	0	0	0	0	0	0	2	0	2	0	2	0	2	0	2
1726	43126-43225	0	0	0	0	0	0	0	0	0	4	1	4	1	4	1	4	1	5
1727	43151-43250	1	0	0	0	1	0	0.666667	0	0.666667	3	1	4	1	3	1	3.33333	1	4.33333
1728	43176-43275	1	0	0	0	1	0	0.666667	0	0.666667	4	1	5	1	4	1	4.33333	1	5.33333
1729	43201-43300	1	0	0	0	1	0	0.666667	0	0.666667	3	1	4	1	3	1	3.33333	1	4.33333
1730	43226-43325	1	0	0	0	1	0	0.666667	0	0.666667	1	0	2	0	1	0	1.33333	0	1.33333
1731	43251-43350	0	0	0	0	0	0	0	0	0	2	0	2	0	2	0	2	0	2
1732	43276-43375	0	0	0	0	0	0	0	0	0	2	0	2	0	2	0	2	0	2
1733	43301-43400	0	0	0	0	0	0	0	0	0	4	0	4	0	4	0	4	0	4
1734	43326-43425	1	0	0	0	1	0	0.666667	0	0.666667	5	0	6	0	5	0	5.33333	0	5.33333
1735	43351-43450	1	0	0	0	1	0	0.666667	0	0.666667	6	0	7	0	6	0	6.33333	0	6.33333
1736	43376-43475	2	0	1	0	1	0	1.33333	0	1.33333	6	2	6	2	5	2	5.66667	2	7.66667
1737	43401-43500	3	0	2	0	1	0	2	0	2	6	3	5	3	4	3	5	3	8
1738	43426-43525	2	0	3	0	1	0	2	0	2	5	3	3	3	4	3	4	3	7
1739	43451-43550	3	0	3	0	2	0	2.66667	0	2.66667	5	4	4	4	4	4	4.33333	4	8.33333
1740	43476-43575	3	1	3	1	2	1	2.66667	1	3.66667	6	3	7	3	8	3	7	3	10
1741	43501-43600	2	0	2	2	2	2	2	1.33333	3.33333	10	3	12	3	13	3	11.6667	3	14.6667
1742	43526-43625	3	1	1	3	2	2	2	2	4	12	4	13	5	14	5	13	4.66667	17.6667
1743	43551-43650	2	1	3	2	3	2	2.66667	1.66667	4.33333	10	3	10	4	14	3	11.3333	3.33333	14.6667
1744	43576-43675	1	2	2	2	3	1	2	1.66667	3.66667	10	4	9	4	12	3	10.3333	3.66667	14
1745	43601-43700	1	2	2	2	3	1	2	1.66667	3.66667	9	5	8	5	11	4	9.33333	4.66667	14
1746	43626-43725	1	1	2	1	3	0	2	0.666667	2.66667	8	4	9	3	10	3	9	3.33333	12.3333
1747	43651-43750	1	1	0	1	1	0	0.666667	0.666667	1.33333	9	3	10	2	9	2	9.33333	2.33333	11.6667
1748	43676-43775	1	0	0	0	1	0	0.666667	0	0.666667	10	2	11	2	10	2	10.3333	2	12.3333
1749	43701-43800	2	1	1	1	1	1	1.33333	1	2.33333	8	1	8	1	7	2	7.66667	1.33333	9
1750	43726-43825	4	2	3	2	5	3	4	2.33333	6.33333	13	2	12	1	14	1	13	1.33333	14.3333
1751	43751-43850	7	4	3	2	8	4	6	3.33333	9.33333	25	3	19	2	26	2	23.3333	2.33333	25.6667
1752	43776-43875	9	5	3	3	10	5	7.33333	4.33333	11.6667	25	4	20	5	26	4	23.6667	4.33333	28
1753	43801-43900	9	4	3	2	10	4	7.33333	3.33333	10.6667	24	3	19	4	25	2	22.6667	3	25.6667
1754	43826-43925	6	3	1	1	5	3	4	2.33333	6.33333	19	2	14	3	18	2	17	2.33333	19.3333
1755	43851-43950	3	1	1	1	2	1	2	1	3	6	1	6	2	5	1	5.66667	1.33333	7
1756	43876-43975	1	0	1	0	0	0	0.666667	0	0.666667	4	0	3	0	3	0	3.33333	0	3.33333
1757	43901-44000	0	0	0	0	0	0	0	0	0	2	0	2	0	2	0	2	0	2
1758	43926-44025	0	0	0	0	0	0	0	0	0	3	0	3	0	3	0	3	0	3
1759	43951-44050	0	0	0	0	0	0	0	0	0	3	0	3	0	3	0	3	0	3
1760	43976-44075	0	0	0	0	0	0	0	0	0	3	0	3	0	3	0	3	0	3
1761	44001-44100	0	0	0	0	0	0	0	0	0	3	0	3	0	3	0	3	0	3
1762	44026-44125	0	0	0	0	0	0	0	0	0	1	0	1	0	1	0	1	0	1
1763	44051-44150	0	0	0	0	0	0	0	0	0	1	0	1	0	1	0	1	0	1
1764	44076-44175	0	0	0	0	0	0	0	0	0	3	0	3	0	3	0	3	0	3
1765	44101-44200	0	0	2	0	2	0	1.33333	0	1.33333	5	0	5	0	5	0	5	0	5
1766	44126-44225	0	0	2	0	2	0	1.33333	0	1.33333	5	0	5	0	5	0	5	0	5
1767	44151-44250	0	0	2	0	2	0	1.33333	0	1.33333	8	0	8	0	8	0	8	0	8
1768	44176-44275	0	0	2	0	2	0	1.33333	0	1.33333	5	0	5	0	5	0	5	0	5
1769	44201-44300	0	0	0	0	0	0	0	0	0	3	0	3	0	3	0	3	0	3
1770	44226-44325	1	0	1	0	0	0	0.666667	0	0.666667	4	0	3	0	3	0	3.33333	0	3.33333
1771	44251-44350	1	0	2	0	1	0	1.33333	0	1.33333	1	0	0	0	1	0	0.666667	0	0.666667
1772	44276-44375	1	0	2	0	1	0	1.33333	0	1.33333	1	0	0	0	1	0	0.666667	0	0.666667
1773	44301-44400	1	0	2	0	1	0	1.33333	0	1.33333	1	0	0	0	1	0	0.666667	0	0.666667
1774	44326-44425	0	0	1	0	1	0	0.666667	0	0.666667	0	0	0	0	1	0	0.333333	0	0.333333
1775	44351-44450	0	0	0	0	0	0	0	0	0	0	0	0	0	0	0	0	0	0
1776	44376-44475	0	0	0	0	0	0	0	0	0	0	0	0	0	0	0	0	0	0
1777	44401-44500	0	0	1	0	1	0	0.666667	0	0.666667	0	0	0	0	1	0	0.333333	0	0.333333
1778	44426-44525	0	0	1	0	1	0	0.666667	0	0.666667	1	1	1	1	2	1	1.33333	1	2.33333
1779	44451-44550	0	0	1	0	1	0	0.666667	0	0.666667	1	2	1	2	2	2	1.33333	2	3.33333
1780	44476-44575	0	0	1	0	1	0	0.666667	0	0.666667	1	2	1	2	2	2	1.33333	2	3.33333
1781	44501-44600	0	0	0	0	0	0	0	0	0	1	2	1	2	1	2	1	2	3
1782	44526-44625	0	0	1	0	1	0	0.666667	0	0.666667	0	2	0	2	1	2	0.333333	2	2.33333
1783	44551-44650	0	0	1	0	1	0	0.666667	0	0.666667	0	1	0	1	1	1	0.333333	1	1.33333
1784	44576-44675	0	0	1	0	1	0	0.666667	0	0.666667	1	1	1	1	2	1	1.33333	1	2.33333
1785	44601-44700	0	0	1	0	1	0	0.666667	0	0.666667	1	1	1	1	2	1	1.33333	1	2.33333
1786	44626-44725	0	0	0	0	0	0	0	0	0	2	0	2	0	2	0	2	0	2
1787	44651-44750	0	0	0	0	0	0	0	0	0	3	0	3	0	3	0	3	0	3
1788	44676-44775	0	0	0	0	0	0	0	0	0	2	1	2	1	2	1	2	1	3
1789	44701-44800	1	0	1	0	0	0	0.666667	0	0.666667	3	1	2	1	2	1	2.33333	1	3.33333
1790	44726-44825	1	0	1	0	0	0	0.666667	0	0.666667	2	1	1	1	1	1	1.33333	1	2.33333
1791	44751-44850	1	0	1	0	0	0	0.666667	0	0.666667	1	1	0	1	0	1	0.333333	1	1.33333
1792	44776-44875	1	0	1	0	0	0	0.666667	0	0.666667	1	0	0	0	0	0	0.333333	0	0.333333
1793	44801-44900	0	0	0	0	0	0	0	0	0	1	0	1	0	1	0	1	0	1
1794	44826-44925	0	0	0	0	0	0	0	0	0	1	0	1	0	1	0	1	0	1
1795	44851-44950	0	0	0	0	0	0	0	0	0	1	0	1	0	1	0	1	0	1
1796	44876-44975	0	0	0	0	0	0	0	0	0	2	0	2	0	2	0	2	0	2
1797	44901-45000	0	0	1	0	1	0	0.666667	0	0.666667	2	0	2	0	1	0	1.66667	0	1.66667
1798	44926-45025	0	0	1	0	1	0	0.666667	0	0.666667	2	0	2	0	1	0	1.66667	0	1.66667
1799	44951-45050	0	0	1	0	1	0	0.666667	0	0.666667	2	0	2	0	1	0	1.66667	0	1.66667
1800	44976-45075	0	0	1	0	1	0	0.666667	0	0.666667	1	0	1	0	0	0	0.666667	0	0.666667
1801	45001-45100	0	0	0	0	0	0	0	0	0	0	0	0	0	0	0	0	0	0
1802	45026-45125	0	0	0	0	0	0	0	0	0	0	0	0	0	0	0	0	0	0
1803	45051-45150	0	0	0	0	0	0	0	0	0	0	0	0	0	0	0	0	0	0
1804	45076-45175	0	0	0	0	0	0	0	0	0	0	0	0	0	0	0	0	0	0
1805	45101-45200	0	0	0	0	0	0	0	0	0	0	0	0	0	0	0	0	0	0
1806	45126-45225	0	0	0	0	0	0	0	0	0	0	0	0	0	0	0	0	0	0
1807	45151-45250	0	0	1	0	1	0	0.666667	0	0.666667	3	0	3	0	4	0	3.33333	0	3.33333
1808	45176-45275	0	0	1	0	1	0	0.666667	0	0.666667	3	0	3	0	4	0	3.33333	0	3.33333
1809	45201-45300	0	0	1	0	1	0	0.666667	0	0.666667	3	0	3	0	4	0	3.33333	0	3.33333
1810	45226-45325	0	0	1	0	1	0	0.666667	0	0.666667	3	0	3	0	4	0	3.33333	0	3.33333
1811	45251-45350	0	0	0	0	0	0	0	0	0	0	0	0	0	0	0	0	0	0
1812	45276-45375	0	0	0	0	0	0	0	0	0	0	0	0	0	0	0	0	0	0
1813	45301-45400	0	0	0	0	0	0	0	0	0	0	0	0	0	0	0	0	0	0
1814	45326-45425	0	0	0	0	0	0	0	0	0	1	0	1	0	1	0	1	0	1
1815	45351-45450	0	0	0	0	0	0	0	0	0	2	0	2	0	2	0	2	0	2
1816	45376-45475	0	0	0	0	0	0	0	0	0	2	0	2	0	2	0	2	0	2
1817	45401-45500	1	0	0	0	1	0	0.666667	0	0.666667	2	0	3	0	2	0	2.33333	0	2.33333
1818	45426-45525	2	0	1	0	1	0	1.33333	0	1.33333	2	0	2	0	1	0	1.66667	0	1.66667
1819	45451-45550	2	0	1	0	1	0	1.33333	0	1.33333	1	0	1	0	0	0	0.666667	0	0.666667
1820	45476-45575	2	0	1	0	1	0	1.33333	0	1.33333	2	0	2	0	1	0	1.66667	0	1.66667
1821	45501-45600	1	0	1	0	0	0	0.666667	0	0.666667	2	0	1	0	1	0	1.33333	0	1.33333
1822	45526-45625	0	0	0	0	0	0	0	0	0	2	0	2	0	2	0	2	0	2
1823	45551-45650	0	0	0	0	0	0	0	0	0	4	0	4	0	4	0	4	0	4
1824	45576-45675	0	0	1	0	1	0	0.666667	0	0.666667	6	0	6	0	7	0	6.33333	0	6.33333
1825	45601-45700	0	0	1	0	1	0	0.666667	0	0.666667	7	0	7	0	8	0	7.33333	0	7.33333
1826	45626-45725	0	1	1	0	1	1	0.666667	0.666667	1.33333	6	0	6	1	7	0	6.33333	0.333333	6.66667
1827	45651-45750	0	1	1	0	1	1	0.666667	0.666667	1.33333	4	0	4	1	5	0	4.33333	0.333333	4.66667
1828	45676-45775	0	1	0	0	0	1	0	0.666667	0.666667	1	0	1	1	1	0	1	0.333333	1.33333
1829	45701-45800	0	1	0	0	0	1	0	0.666667	0.666667	0	0	0	1	0	0	0	0.333333	0.333333
1830	45726-45825	0	0	0	0	0	0	0	0	0	0	0	0	0	0	0	0	0	0
1831	45751-45850	0	0	0	0	0	0	0	0	0	0	0	0	0	0	0	0	0	0
1832	45776-45875	0	0	1	0	1	0	0.666667	0	0.666667	0	0	0	0	1	0	0.333333	0	0.333333
1833	45801-45900	0	0	1	0	1	0	0.666667	0	0.666667	2	0	2	0	3	0	2.33333	0	2.33333
1834	45826-45925	0	0	1	0	1	0	0.666667	0	0.666667	3	0	3	0	4	0	3.33333	0	3.33333
1835	45851-45950	0	0	1	0	1	0	0.666667	0	0.666667	4	0	4	0	5	0	4.33333	0	4.33333
1836	45876-45975	1	1	1	1	0	0	0.666667	0.666667	1.33333	6	1	5	1	5	1	5.33333	1	6.33333
1837	45901-46000	1	1	2	1	1	0	1.33333	0.666667	2	6	2	5	2	5	2	5.33333	2	7.33333
1838	45926-46025	1	1	2	1	1	0	1.33333	0.666667	2	6	2	5	2	5	2	5.33333	2	7.33333
1839	45951-46050	2	1	3	1	1	0	2	0.666667	2.66667	7	2	6	2	6	2	6.33333	2	8.33333
1840	45976-46075	1	0	2	0	1	0	1.33333	0	1.33333	5	1	5	1	5	1	5	1	6
1841	46001-46100	1	0	1	0	0	0	0.666667	0	0.666667	5	0	5	0	5	0	5	0	5
1842	46026-46125	1	0	1	0	0	0	0.666667	0	0.666667	6	0	6	0	6	0	6	0	6
1843	46051-46150	1	0	1	0	0	0	0.666667	0	0.666667	5	0	4	0	4	0	4.33333	0	4.33333
1844	46076-46175	2	0	1	0	1	0	1.33333	0	1.33333	5	0	5	0	4	0	4.66667	0	4.66667
1845	46101-46200	2	0	1	0	1	0	1.33333	0	1.33333	3	0	3	0	2	0	2.66667	0	2.66667
1846	46126-46225	2	0	1	0	1	0	1.33333	0	1.33333	3	0	3	0	2	0	2.66667	0	2.66667
1847	46151-46250	1	0	0	0	1	0	0.666667	0	0.666667	3	1	4	1	3	1	3.33333	1	4.33333
1848	46176-46275	0	0	0	0	0	0	0	0	0	3	2	3	2	3	2	3	2	5
1849	46201-46300	2	0	0	0	2	0	1.33333	0	1.33333	3	3	4	3	3	3	3.33333	3	6.33333
1850	46226-46325	2	0	0	0	2	0	1.33333	0	1.33333	1	4	2	4	1	4	1.33333	4	5.33333
1851	46251-46350	2	0	0	0	2	0	1.33333	0	1.33333	1	3	2	3	1	3	1.33333	3	4.33333
1852	46276-46375	3	0	2	0	3	0	2.66667	0	2.66667	4	2	4	2	4	2	4	2	6
1853	46301-46400	1	0	2	0	1	0	1.33333	0	1.33333	6	1	5	1	6	1	5.66667	1	6.66667
1854	46326-46425	1	0	2	0	1	0	1.33333	0	1.33333	12	0	11	0	12	0	11.6667	0	11.6667
1855	46351-46450	1	0	2	0	1	0	1.33333	0	1.33333	12	0	11	0	12	0	11.6667	0	11.6667
1856	46376-46475	0	0	0	0	0	0	0	0	0	10	1	10	1	10	1	10	1	11
1857	46401-46500	0	0	0	0	0	0	0	0	0	9	1	9	1	9	1	9	1	10
1858	46426-46525	1	0	1	0	2	0	1.33333	0	1.33333	7	1	7	1	8	1	7.33333	1	8.33333
1859	46451-46550	1	0	1	0	2	0	1.33333	0	1.33333	9	2	9	2	10	2	9.33333	2	11.3333
1860	46476-46575	2	0	2	0	2	0	2	0	2	11	1	11	1	12	1	11.3333	1	12.3333
1861	46501-46600	2	0	3	0	3	0	2.66667	0	2.66667	11	1	11	1	13	1	11.6667	1	12.6667
1862	46526-46625	1	0	2	0	1	0	1.33333	0	1.33333	8	1	8	1	9	1	8.33333	1	9.33333
1863	46551-46650	1	0	2	0	1	0	1.33333	0	1.33333	5	1	5	1	6	1	5.33333	1	6.33333
1864	46576-46675	0	1	1	1	1	1	0.666667	1	1.66667	5	1	5	1	6	1	5.33333	1	6.33333
1865	46601-46700	0	0	0	0	0	0	0	0	0	5	1	5	1	5	1	5	1	6
1866	46626-46725	1	0	2	0	1	0	1.33333	0	1.33333	6	1	7	1	8	1	7	1	8
1867	46651-46750	1	0	3	0	2	0	2	0	2	6	1	7	1	9	1	7.33333	1	8.33333
1868	46676-46775	1	0	3	0	2	0	2	0	2	3	1	4	1	6	1	4.33333	1	5.33333
1869	46701-46800	1	0	3	0	2	0	2	0	2	3	1	4	1	6	1	4.33333	1	5.33333
1870	46726-46825	0	0	1	0	1	0	0.666667	0	0.666667	1	1	1	1	2	1	1.33333	1	2.33333
1871	46751-46850	0	0	0	0	0	0	0	0	0	1	0	1	0	1	0	1	0	1
1872	46776-46875	0	1	0	1	0	0	0	0.666667	0.666667	1	1	1	0	1	0	1	0.333333	1.33333
1873	46801-46900	0	1	0	1	0	0	0	0.666667	0.666667	2	1	2	0	2	0	2	0.333333	2.33333
1874	46826-46925	0	1	0	1	0	0	0	0.666667	0.666667	4	2	4	1	4	1	4	1.33333	5.33333
1875	46851-46950	0	2	0	2	0	1	0	1.66667	1.66667	4	3	4	2	4	2	4	2.33333	6.33333
1876	46876-46975	0	1	0	0	0	1	0	0.666667	0.666667	4	1	4	2	4	1	4	1.33333	5.33333
1877	46901-47000	1	1	0	0	1	1	0.666667	0.666667	1.33333	7	1	8	2	7	1	7.33333	1.33333	8.66667
1878	46926-47025	2	1	2	0	2	1	2	0.666667	2.66667	8	2	8	2	6	2	7.33333	2	9.33333
1879	46951-47050	2	0	2	0	2	0	2	0	2	9	1	9	1	7	1	8.33333	1	9.33333
1880	46976-47075	3	0	3	0	2	0	2.66667	0	2.66667	10	3	9	3	7	3	8.66667	3	11.6667
1881	47001-47100	3	0	3	0	2	0	2.66667	0	2.66667	6	3	5	3	3	3	4.66667	3	7.66667
1882	47026-47125	2	0	1	1	1	1	1.33333	0.666667	2	3	2	3	2	2	3	2.66667	2.33333	5
1883	47051-47150	2	0	1	2	1	2	1.33333	1.33333	2.66667	4	2	4	2	2	4	3.33333	2.66667	6
1884	47076-47175	1	0	0	2	1	2	0.666667	1.33333	2	5	0	6	0	4	2	5	0.666667	5.66667
1885	47101-47200	0	0	0	2	0	2	0	1.33333	1.33333	5	0	5	0	4	2	4.66667	0.666667	5.33333
1886	47126-47225	0	0	0	1	0	1	0	0.666667	0.666667	5	0	5	0	4	1	4.66667	0.333333	5
1887	47151-47250	0	0	0	0	0	0	0	0	0	4	0	4	0	4	0	4	0	4
1888	47176-47275	0	0	0	0	0	0	0	0	0	3	0	3	0	3	0	3	0	3
1889	47201-47300	0	0	0	0	0	0	0	0	0	3	0	3	0	3	0	3	0	3
1890	47226-47325	0	0	0	0	0	0	0	0	0	3	0	3	0	3	0	3	0	3
1891	47251-47350	1	0	0	0	1	0	0.666667	0	0.666667	2	0	3	0	2	0	2.33333	0	2.33333
1892	47276-47375	1	0	0	0	1	0	0.666667	0	0.666667	1	0	2	0	1	0	1.33333	0	1.33333
1893	47301-47400	1	0	0	0	1	0	0.666667	0	0.666667	0	0	1	0	0	0	0.333333	0	0.333333
1894	47326-47425	1	0	1	0	2	0	1.33333	0	1.33333	1	0	2	0	2	0	1.66667	0	1.66667
1895	47351-47450	0	0	1	0	1	0	0.666667	0	0.666667	1	0	1	0	2	0	1.33333	0	1.33333
1896	47376-47475	0	0	1	0	1	0	0.666667	0	0.666667	3	0	3	0	4	0	3.33333	0	3.33333
1897	47401-47500	0	0	1	0	1	0	0.666667	0	0.666667	4	0	4	0	5	0	4.33333	0	4.33333
1898	47426-47525	0	0	0	0	0	0	0	0	0	3	0	3	0	3	0	3	0	3
1899	47451-47550	0	0	0	0	0	0	0	0	0	3	0	3	0	3	0	3	0	3
1900	47476-47575	0	0	0	0	0	0	0	0	0	1	0	1	0	1	0	1	0	1
1901	47501-47600	0	0	0	0	0	0	0	0	0	1	0	1	0	1	0	1	0	1
1902	47526-47625	1	0	1	0	0	0	0.666667	0	0.666667	2	0	1	0	1	0	1.33333	0	1.33333
1903	47551-47650	1	0	1	0	0	0	0.666667	0	0.666667	2	0	1	0	1	0	1.33333	0	1.33333
1904	47576-47675	1	0	1	0	0	0	0.666667	0	0.666667	2	0	1	0	1	0	1.33333	0	1.33333
1905	47601-47700	1	0	1	0	0	0	0.666667	0	0.666667	1	0	0	0	0	0	0.333333	0	0.333333
1906	47626-47725	0	0	1	0	1	0	0.666667	0	0.666667	0	0	0	0	1	0	0.333333	0	0.333333
1907	47651-47750	0	0	2	0	2	0	1.33333	0	1.33333	0	0	0	0	2	0	0.666667	0	0.666667
1908	47676-47775	0	0	2	0	2	0	1.33333	0	1.33333	1	0	1	0	3	0	1.66667	0	1.66667
1909	47701-47800	0	0	2	0	2	0	1.33333	0	1.33333	1	0	1	0	3	0	1.66667	0	1.66667
1910	47726-47825	1	0	1	0	2	0	1.33333	0	1.33333	4	0	5	0	5	0	4.66667	0	4.66667
1911	47751-47850	1	0	0	0	1	0	0.666667	0	0.666667	4	1	5	1	4	1	4.33333	1	5.33333
1912	47776-47875	1	0	0	0	1	0	0.666667	0	0.666667	4	1	5	1	4	1	4.33333	1	5.33333
1913	47801-47900	1	0	0	0	1	0	0.666667	0	0.666667	5	1	6	1	5	1	5.33333	1	6.33333
1914	47826-47925	0	0	1	0	1	0	0.666667	0	0.666667	2	2	2	2	3	2	2.33333	2	4.33333
1915	47851-47950	0	0	1	0	1	0	0.666667	0	0.666667	3	1	3	1	4	1	3.33333	1	4.33333
1916	47876-47975	0	1	1	1	1	1	0.666667	1	1.66667	3	2	3	2	4	2	3.33333	2	5.33333
1917	47901-48000	0	1	1	1	1	1	0.666667	1	1.66667	2	2	2	3	9	3	4.33333	2.66667	7
1918	47926-48025	0	1	0	2	0	2	0	1.66667	1.66667	2	2	2	2	8	3	4	2.33333	6.33333
1919	47951-48050	2	0	2	1	0	1	1.33333	0.666667	2	6	2	4	2	10	3	6.66667	2.33333	9
1920	47976-48075	3	0	2	0	1	0	2	0	2	6	1	5	1	10	2	7	1.33333	8.33333
1921	48001-48100	3	0	2	0	1	0	2	0	2	8	2	7	2	6	2	7	2	9
1922	48026-48125	4	0	4	0	2	0	3.33333	0	3.33333	9	1	7	1	7	1	7.66667	1	8.66667
1923	48051-48150	2	0	2	0	2	0	2	0	2	7	2	7	2	7	2	7	2	9
1924	48076-48175	1	0	2	0	1	0	1.33333	0	1.33333	10	3	9	3	10	3	9.66667	3	12.6667
1925	48101-48200	1	0	2	0	1	0	1.33333	0	1.33333	8	2	7	2	8	2	7.66667	2	9.66667
1926	48126-48225	0	0	0	0	0	0	0	0	0	7	2	7	2	7	2	7	2	9
1927	48151-48250	0	0	0	0	0	0	0	0	0	4	1	4	1	4	1	4	1	5
1928	48176-48275	0	0	1	0	1	0	0.666667	0	0.666667	3	0	3	0	4	0	3.33333	0	3.33333
1929	48201-48300	1	0	2	0	1	0	1.33333	0	1.33333	6	1	5	1	6	1	5.66667	1	6.66667
1930	48226-48325	2	1	2	1	2	1	2	1	3	11	2	9	2	11	2	10.3333	2	12.3333
1931	48251-48350	2	1	2	1	2	1	2	1	3	11	3	9	3	12	3	10.6667	3	13.6667
1932	48276-48375	2	1	2	2	2	2	2	1.66667	3.66667	9	3	7	3	10	3	8.66667	3	11.6667
1933	48301-48400	1	1	1	1	2	1	1.33333	1	2.33333	6	2	5	2	8	2	6.33333	2	8.33333
1934	48326-48425	0	0	1	0	1	0	0.666667	0	0.666667	3	0	3	0	5	1	3.66667	0.333333	4
1935	48351-48450	0	0	2	0	2	0	1.33333	0	1.33333	6	0	6	0	8	0	6.66667	0	6.66667
1936	48376-48475	0	0	1	0	1	0	0.666667	0	0.666667	6	1	6	1	7	1	6.33333	1	7.33333
1937	48401-48500	0	1	3	1	3	1	2	1	3	10	2	10	2	10	2	10	2	12
1938	48426-48525	1	1	4	1	3	1	2.66667	1	3.66667	11	2	12	2	12	2	11.6667	2	13.6667
1939	48451-48550	2	0	4	0	2	0	2.66667	0	2.66667	17	3	18	3	17	3	17.3333	3	20.3333
1940	48476-48575	3	0	4	0	3	0	3.33333	0	3.33333	17	2	19	2	17	2	17.6667	2	19.6667
1941	48501-48600	5	0	3	0	2	0	3.33333	0	3.33333	16	1	20	1	18	1	18	1	19
1942	48526-48625	6	0	4	0	4	0	4.66667	0	4.66667	15	2	17	2	16	2	16	2	18
1943	48551-48650	7	1	3	1	6	2	5.33333	1.33333	6.66667	7	3	9	4	8	3	8	3.33333	11.3333
1944	48576-48675	8	1	3	1	5	2	5.33333	1.33333	6.66667	6	3	7	3	7	2	6.66667	2.66667	9.33333
1945	48601-48700	6	1	2	1	4	2	4	1.33333	5.33333	3	3	2	3	3	2	2.66667	2.66667	5.33333
1946	48626-48725	4	2	0	1	2	3	2	2	4	3	2	3	3	3	1	3	2	5
1947	48651-48750	2	2	0	1	0	1	0.666667	1.33333	2	5	2	5	2	5	1	5	1.66667	6.66667
1948	48676-48775	0	2	1	1	1	1	0.666667	1.33333	2	9	3	9	3	10	2	9.33333	2.66667	12
1949	48701-48800	0	2	1	1	1	1	0.666667	1.33333	2	9	3	9	3	10	2	9.33333	2.66667	12
1950	48726-48825	0	1	1	1	1	0	0.666667	0.666667	1.33333	8	3	8	2	9	2	8.33333	2.33333	10.6667
1951	48751-48850	0	0	2	0	2	0	1.33333	0	1.33333	6	1	6	1	8	1	6.66667	1	7.66667
1952	48776-48875	1	0	1	1	2	1	1.33333	0.666667	2	2	1	3	1	3	2	2.66667	1.33333	4
1953	48801-48900	1	0	1	1	2	1	1.33333	0.666667	2	3	1	4	1	4	2	3.66667	1.33333	5
1954	48826-48925	1	1	2	1	3	2	2	1.33333	3.33333	3	2	4	1	5	3	4	2	6
1955	48851-48950	1	1	1	1	2	2	1.33333	1.33333	2.66667	3	2	4	1	4	3	3.66667	2	5.66667
1956	48876-48975	0	1	1	0	1	1	0.666667	0.666667	1.33333	3	1	3	0	4	1	3.33333	0.666667	4
1957	48901-49000	0	1	1	0	1	1	0.666667	0.666667	1.33333	3	1	3	0	4	1	3.33333	0.666667	4
1958	48926-49025	0	0	0	0	0	0	0	0	0	2	0	2	0	2	0	2	0	2
1959	48951-49050	0	0	0	0	0	0	0	0	0	1	0	1	0	1	0	1	0	1
1960	48976-49075	0	0	0	0	0	0	0	0	0	3	0	3	0	3	0	3	0	3
1961	49001-49100	0	0	0	0	0	0	0	0	0	5	0	5	0	5	0	5	0	5
1962	49026-49125	1	0	1	0	0	0	0.666667	0	0.666667	5	1	6	1	6	1	5.66667	1	6.66667
1963	49051-49150	1	0	1	0	0	0	0.666667	0	0.666667	5	1	6	1	6	1	5.66667	1	6.66667
1964	49076-49175	1	0	1	0	0	0	0.666667	0	0.666667	5	1	6	1	6	1	5.66667	1	6.66667
1965	49101-49200	1	0	1	0	0	0	0.666667	0	0.666667	4	1	5	1	5	1	4.66667	1	5.66667
1966	49126-49225	0	0	0	0	0	0	0	0	0	4	0	4	0	4	0	4	0	4
1967	49151-49250	0	0	0	0	0	0	0	0	0	4	0	4	0	4	0	4	0	4
1968	49176-49275	0	0	0	0	0	0	0	0	0	3	1	3	1	3	1	3	1	4
1969	49201-49300	0	0	0	0	0	0	0	0	0	2	2	2	2	2	2	2	2	4
1970	49226-49325	1	0	1	0	0	0	0.666667	0	0.666667	3	2	2	2	2	2	2.33333	2	4.33333
1971	49251-49350	1	0	1	0	0	0	0.666667	0	0.666667	6	2	5	2	5	2	5.33333	2	7.33333
1972	49276-49375	1	0	1	0	0	0	0.666667	0	0.666667	5	1	4	1	4	1	4.33333	1	5.33333
1973	49301-49400	1	0	2	0	1	0	1.33333	0	1.33333	4	0	3	0	4	0	3.66667	0	3.66667
1974	49326-49425	0	1	1	1	1	0	0.666667	0.666667	1.33333	3	1	3	0	4	0	3.33333	0.333333	3.66667
1975	49351-49450	0	1	1	1	1	0	0.666667	0.666667	1.33333	0	1	0	0	1	0	0.333333	0.333333	0.666667
1976	49376-49475	0	1	1	1	1	0	0.666667	0.666667	1.33333	0	1	0	0	1	0	0.333333	0.333333	0.666667
1977	49401-49500	0	1	0	1	0	0	0	0.666667	0.666667	0	1	0	0	0	0	0	0.333333	0.333333
1978	49426-49525	0	0	0	0	0	0	0	0	0	1	1	1	1	1	1	1	1	2
1979	49451-49550	0	0	0	0	0	0	0	0	0	2	1	2	1	2	1	2	1	3
1980	49476-49575	0	0	0	0	0	0	0	0	0	3	1	3	1	3	1	3	1	4
1981	49501-49600	2	0	2	0	0	0	1.33333	0	1.33333	6	2	4	2	4	2	4.66667	2	6.66667
1982	49526-49625	3	0	3	0	1	0	2.33333	0	2.33333	9	1	6	1	7	1	7.33333	1	8.33333
1983	49551-49650	3	0	3	0	1	0	2.33333	0	2.33333	8	1	5	1	6	1	6.33333	1	7.33333
1984	49576-49675	3	0	3	0	1	0	2.33333	0	2.33333	9	2	6	2	7	2	7.33333	2	9.33333
1985	49601-49700	1	0	2	0	2	0	1.66667	0	1.66667	9	2	8	2	10	2	9	2	11
1986	49626-49725	0	1	1	1	1	1	0.666667	1	1.66667	6	2	6	2	7	2	6.33333	2	8.33333
1987	49651-49750	0	0	1	0	1	0	0.666667	0	0.666667	8	3	8	3	9	3	8.33333	3	11.3333
1988	49676-49775	0	0	1	0	1	0	0.666667	0	0.666667	7	3	7	3	8	3	7.33333	3	10.3333
1989	49701-49800	0	0	0	0	0	0	0	0	0	4	2	4	2	4	2	4	2	6
1990	49726-49825	0	0	0	0	0	0	0	0	0	4	2	4	2	4	2	4	2	6
1991	49751-49850	2	0	0	0	2	0	1.33333	0	1.33333	4	1	4	1	4	1	4	1	5
1992	49776-49875	2	0	0	0	2	0	1.33333	0	1.33333	3	0	3	0	3	0	3	0	3
1993	49801-49900	2	0	0	0	2	0	1.33333	0	1.33333	3	0	3	0	3	0	3	0	3
1994	49826-49925	2	0	0	0	2	0	1.33333	0	1.33333	2	0	2	0	2	0	2	0	2
1995	49851-49950	0	0	0	0	0	0	0	0	0	1	0	1	0	1	0	1	0	1
1996	49876-49975	0	1	0	1	0	1	0	1	1	3	1	3	1	3	0	3	0.666667	3.66667
[truncated: 4,238 more rows]
