# Supplementary material for: The complete chloroplast genome of Primulina and two novel strategies for development of high polymorphic loci for population genetic and phylogenetic studies
Source: BMC Evol Biol. 2017 Nov 7;17:224. doi: 10.1186/s12862-017-1067-z (PMC5678776; doi:10.1186/s12862-017-1067-z)
Supplement: Supplementary file 15 — The bioinformatic analysis and experimental evaluation of eight newly developed chloroplast markers and four traditional ones (XLSX 12 kb) [file 12862_2017_1067_MOESM15_ESM.xlsx]

## Sheet: Table S6
Table S6 The bioinformatic analysis and experimental evaluation of eight newly developed chloroplast markers and four traditional ones.
Classification	Bioinformatic analysis												Experimental evaluation
	Con_Sea a				Corresponding region of syntenic loci	Intragenetic polymorphism		Primer_forward	Primer_Reverse	Sequence length d			Consensus length	PIC	Ranking e
	No. b	Start site	End site	Length		PIC c	Ranking			Con	Min	Max
Newly developed cp markers	1	89	436	348	trnH-psbA	30	1	GTGGATTCACAATCCACTGC	TGCTAACCTTGGTATGGAAG	466	335	465	504	22.2908	1 (1)
	114	27532	28842	1311	rpoB-trnC	20.3333	4	TCTACCAATTGATATCGTTCC	GGAAAAAGGATTTGCAGTCC	1377	1303	1336	1251	19.4974	3 (3)
	124	31877	32672	796	trnE-trnT	13	8	CCTAAACCACTAGACGATGG	TACCATGGCGTTACTCTACC	874	522	854	760	10.574	9 (8)
	475	113901	115057	1157	ndhF-rpl32	27.6667	2	TCGAGAGTCCAAGACCATAC	TGAATTCCCGGTAGAAAGAG	1213	1089	1189	1134	19.869	2 (2)
	476	115115	116019	905	rpl32-trnL	21	3	TCTCTTTCTACCGGGAATTC	TAGCACTGCTTCCTAAGAGC	1016	675	983	959	18.119	4 (4)
	504	122104	122931	828	ndhA_intron	13.6667	7	TAACATCACTGCTCCTGTCG	AACGGCTTAAAGATTTGCTG	933	906	921	850	10.8801	8 (7)
	516	124786	125761	976	ndhH-rps15-ycf1	19	5	CAGTCAATAACATCTTCACC	AAGATTTAGCTTGTATGAATCG	1021	973	990	960	17.9813	5 (5)
	520	127672	128572	901	ycf1	15	6	CATATGCTTGTGACATGTAGG	CCTTTCTGTCTAAAACCTTGG	967	886	961	882	17.5689	6 (6)
Traditional cp markers					atpB-rbcL			TTTCAAGCGTGGAAACCCCAG	TACAGTTGTCCATGTACCAG				1022	10.5485	10
					rpl32-trnL			GGTATTGTGCATCGTTAAAAGC	GCTTCCTAAGAGCAGCGTGT				987	16.2423	7
					trnL-trnF			CGAAATCGGTAGACGCTACG	TCTGCTCTACCAGCTGAGCTAT				789	7.9915	11
					trnS-trnG			CGAACCCTCGGTACGAATAA	CCACTAAACTATACCCGCTACAA				617	7.44983	12
Note:
a Con_Sea: The regions between two adjacent regions containing over 50 continuous conservative sites in consensus genome sequences.
b No.: Id of Con_Sea, same to Table S4.
c PIC: potentially informative characters, counted by the sum of SNP and Indel in certain regions along the consensus sequences between each two plastome pairs.
d Sequence Length: The length between two primers (including primer length) along consensus sequence and 4 cp genomes.
e Ranking: The PIC ranking of 8 newly developed cp markers and 4 traditional ones, while the number in the brace showed the ranking of only 8 newly developed cp markers.
